# Supplementary material for: Niche-Aware Metagenomic Screening for Enzyme Methioninase Illuminates Its Contribution to Metabolic Syntrophy
Source: Microb Ecol. 2024 Nov 15;87(1):141. doi: 10.1007/s00248-024-02458-0 (PMC11568061; doi:10.1007/s00248-024-02458-0)
Supplement: Supplementary file 2 — Supplementary file2 (XLSX 1267 KB) [file 248_2024_2458_MOESM2_ESM.xlsx]

## Sheet: annotree_hmmscan
Sequence Number	Query Name	Hits Found	Status	Top Hit_Identifier	Description
1	>JH651384.1_1955@GB_GCA_000260135.1@p__Proteobacteria	7	DONE	Cys_Met_Meta_PP	Cys/Met metabolism PLP-dependent enzyme
2	>CAPN01000051.1_832@GB_GCA_000333235.1@p__Proteobacteria	5	DONE	Cys_Met_Meta_PP	Cys/Met metabolism PLP-dependent enzyme
3	>HF986901.1_24@GB_GCA_000431075.1@p__Firmicutes_A	7	DONE	Cys_Met_Meta_PP	Cys/Met metabolism PLP-dependent enzyme
4	>HF986210.1_41@GB_GCA_000431435.1@p__Firmicutes_C	6	DONE	Cys_Met_Meta_PP	Cys/Met metabolism PLP-dependent enzyme
5	>FR879695.1_51@GB_GCA_000435055.1@p__Firmicutes_A	3	DONE	Cys_Met_Meta_PP	Cys/Met metabolism PLP-dependent enzyme
6	>FR884017.1_16@GB_GCA_000435495.1@p__Firmicutes_A	8	DONE	Cys_Met_Meta_PP	Cys/Met metabolism PLP-dependent enzyme
7	>FR881572.1_14@GB_GCA_000435555.1@p__Firmicutes_A	7	DONE	Cys_Met_Meta_PP	Cys/Met metabolism PLP-dependent enzyme
8	>FR890847.1_9@GB_GCA_000436875.1@p__Firmicutes_A	7	DONE	Cys_Met_Meta_PP	Cys/Met metabolism PLP-dependent enzyme
9	>JWIH01000025.1_259@GB_GCA_000814665.1@p__Proteobacteria	8	DONE	Cys_Met_Meta_PP	Cys/Met metabolism PLP-dependent enzyme
10	>LADW01000031.1_137@GB_GCA_000961695.1@p__Proteobacteria	8	DONE	Cys_Met_Meta_PP	Cys/Met metabolism PLP-dependent enzyme
11	>LADU01000008.1_9@GB_GCA_000961795.1@p__Proteobacteria	7	DONE	Cys_Met_Meta_PP	Cys/Met metabolism PLP-dependent enzyme
12	>BBVB01000004.1_537@GB_GCA_000974745.1@p__Proteobacteria	8	DONE	Cys_Met_Meta_PP	Cys/Met metabolism PLP-dependent enzyme
13	>LAKY01000072.1_92@GB_GCA_000987045.1@p__Firmicutes_B	6	DONE	Cys_Met_Meta_PP	Cys/Met metabolism PLP-dependent enzyme
14	>LAKY01000045.1_32@GB_GCA_000987045.1@p__Firmicutes_B	7	DONE	Cys_Met_Meta_PP	Cys/Met metabolism PLP-dependent enzyme
15	>LJNI01000008.1_8@GB_GCA_001303225.1@p__WOR-3	6	DONE	Cys_Met_Meta_PP	Cys/Met metabolism PLP-dependent enzyme
16	>LJUJ01000009.1_75@GB_GCA_001303785.1@p__WOR-3	6	DONE	Cys_Met_Meta_PP	Cys/Met metabolism PLP-dependent enzyme
17	>BBCA01000064.1_17@GB_GCA_001311805.1@p__Firmicutes	7	DONE	Cys_Met_Meta_PP	Cys/Met metabolism PLP-dependent enzyme
18	>LJSU01000025.1_93@GB_GCA_001314705.1@p__Proteobacteria	8	DONE	Cys_Met_Meta_PP	Cys/Met metabolism PLP-dependent enzyme
19	>LIIK01000016.1_32@GB_GCA_001421095.1@p__Bacteroidota	4	DONE	Cys_Met_Meta_PP	Cys/Met metabolism PLP-dependent enzyme
20	>LGGW01000144.1_1@GB_GCA_001509115.1@p__Thermotogota	7	DONE	Cys_Met_Meta_PP	Cys/Met metabolism PLP-dependent enzyme
21	>LGGY01000003.1_3@GB_GCA_001509335.1@p__Marinisomatota	7	DONE	Cys_Met_Meta_PP	Cys/Met metabolism PLP-dependent enzyme
22	>LFSJ01000106.1_2@GB_GCA_001512695.1@p__Firmicutes_A	7	DONE	Cys_Met_Meta_PP	Cys/Met metabolism PLP-dependent enzyme
23	>LFSM01000081.1_3@GB_GCA_001512745.1@p__Firmicutes_A	4	DONE	Cys_Met_Meta_PP	Cys/Met metabolism PLP-dependent enzyme
24	>LFSZ01000097.1_28@GB_GCA_001512885.1@p__Bacteroidota	7	DONE	Cys_Met_Meta_PP	Cys/Met metabolism PLP-dependent enzyme
25	>LFSN01000027.1_4@GB_GCA_001513125.1@p__DTU030	8	DONE	Cys_Met_Meta_PP	Cys/Met metabolism PLP-dependent enzyme
26	>LFST01000014.1_35@GB_GCA_001513185.1@p__Firmicutes_E	7	DONE	Cys_Met_Meta_PP	Cys/Met metabolism PLP-dependent enzyme
27	>LOES01000078.1_12@GB_GCA_001515955.1@p__Firmicutes_A	7	DONE	Cys_Met_Meta_PP	Cys/Met metabolism PLP-dependent enzyme
28	>LOEU01000017.1_63@GB_GCA_001516025.1@p__Bacteroidota	7	DONE	Cys_Met_Meta_PP	Cys/Met metabolism PLP-dependent enzyme
29	>LLZO01000169.1_3@GB_GCA_001567545.1@p__Bacteroidota	7	DONE	Cys_Met_Meta_PP	Cys/Met metabolism PLP-dependent enzyme
30	>LSCG01000077.1_2@GB_GCA_001577055.1@p__Marinisomatota	7	DONE	Cys_Met_Meta_PP	Cys/Met metabolism PLP-dependent enzyme
31	>LVBU01000239.1_5@GB_GCA_001603185.1@p__Thermotogota	7	DONE	Cys_Met_Meta_PP	Cys/Met metabolism PLP-dependent enzyme
32	>LUYY01000157.1_2@GB_GCA_001603415.1@p__Bacteroidota	7	DONE	Cys_Met_Meta_PP	Cys/Met metabolism PLP-dependent enzyme
33	>LUZK01000024.1_12@GB_GCA_001603595.1@p__Bacteroidota	7	DONE	Cys_Met_Meta_PP	Cys/Met metabolism PLP-dependent enzyme
34	>LUZO01000080.1_1@GB_GCA_001603685.1@p__Bacteroidota	7	DONE	Cys_Met_Meta_PP	Cys/Met metabolism PLP-dependent enzyme
35	>LVBO01000634.1_2@GB_GCA_001604435.1@p__Synergistota	6	DONE	Cys_Met_Meta_PP	Cys/Met metabolism PLP-dependent enzyme
36	>LKHC01000019.1_9@GB_GCA_001618605.1@p__Fermentibacterota	7	DONE	Cys_Met_Meta_PP	Cys/Met metabolism PLP-dependent enzyme
37	>LUOO01000063.1_15@GB_GCA_001626765.1@p__Proteobacteria	7	DONE	Cys_Met_Meta_PP	Cys/Met metabolism PLP-dependent enzyme
38	>KV440964.1_1551@GB_GCA_001636495.1@p__Firmicutes	7	DONE	Cys_Met_Meta_PP	Cys/Met metabolism PLP-dependent enzyme
39	>BDFL01000045.1_51@GB_GCA_001686385.1@p__Proteobacteria	7	DONE	Cys_Met_Meta_PP	Cys/Met metabolism PLP-dependent enzyme
40	>MEDL01000149.1_6@GB_GCA_001724785.1@p__Proteobacteria	5	DONE	Cys_Met_Meta_PP	Cys/Met metabolism PLP-dependent enzyme
41	>MEFV01000004.1_66@GB_GCA_001725255.1@p__Proteobacteria	6	DONE	Cys_Met_Meta_PP	Cys/Met metabolism PLP-dependent enzyme
42	>MEKI01000065.1_45@GB_GCA_001766905.1@p__Acidobacteriota	7	DONE	Cys_Met_Meta_PP	Cys/Met metabolism PLP-dependent enzyme
43	>MELC01000005.1_75@GB_GCA_001767455.1@p__Acidobacteriota	5	DONE	Cys_Met_Meta_PP	Cys/Met metabolism PLP-dependent enzyme
44	>MENK01000035.1_39@GB_GCA_001768235.1@p__Bacteroidota	9	DONE	Cys_Met_Meta_PP	Cys/Met metabolism PLP-dependent enzyme
45	>MEOA01000003.1_16@GB_GCA_001768515.1@p__Bacteroidota	6	DONE	Cys_Met_Meta_PP	Cys/Met metabolism PLP-dependent enzyme
46	>MEOD01000107.1_16@GB_GCA_001768555.1@p__Bacteroidota	7	DONE	Cys_Met_Meta_PP	Cys/Met metabolism PLP-dependent enzyme
47	>MEOD01000107.1_24@GB_GCA_001768555.1@p__Bacteroidota	6	DONE	Cys_Met_Meta_PP	Cys/Met metabolism PLP-dependent enzyme
48	>MEOE01000028.1_164@GB_GCA_001768565.1@p__Bacteroidota	6	DONE	Cys_Met_Meta_PP	Cys/Met metabolism PLP-dependent enzyme
49	>MEND01000035.1_8@GB_GCA_001768975.1@p__Bacteroidota	10	DONE	Cys_Met_Meta_PP	Cys/Met metabolism PLP-dependent enzyme
50	>MENE01000082.1_22@GB_GCA_001769005.1@p__Bacteroidota	8	DONE	Cys_Met_Meta_PP	Cys/Met metabolism PLP-dependent enzyme
51	>MENF01000020.1_3@GB_GCA_001769035.1@p__Bacteroidota	9	DONE	Cys_Met_Meta_PP	Cys/Met metabolism PLP-dependent enzyme
52	>MEOG01000031.1_13@GB_GCA_001769125.1@p__Bacteroidota	8	DONE	Cys_Met_Meta_PP	Cys/Met metabolism PLP-dependent enzyme
53	>MEOL01000035.1_126@GB_GCA_001769215.1@p__Bacteroidota	8	DONE	Cys_Met_Meta_PP	Cys/Met metabolism PLP-dependent enzyme
54	>MEOL01000034.1_102@GB_GCA_001769215.1@p__Bacteroidota	5	DONE	Cys_Met_Meta_PP	Cys/Met metabolism PLP-dependent enzyme
55	>MEOQ01000009.1_10@GB_GCA_001769275.1@p__Bacteroidota	7	DONE	Cys_Met_Meta_PP	Cys/Met metabolism PLP-dependent enzyme
56	>MEOQ01000012.1_30@GB_GCA_001769275.1@p__Bacteroidota	8	DONE	Cys_Met_Meta_PP	Cys/Met metabolism PLP-dependent enzyme
57	>MEOR01000104.1_10@GB_GCA_001769295.1@p__Bacteroidota	6	DONE	Cys_Met_Meta_PP	Cys/Met metabolism PLP-dependent enzyme
58	>MEOF01000018.1_6@GB_GCA_001769505.1@p__Bacteroidota	8	DONE	Cys_Met_Meta_PP	Cys/Met metabolism PLP-dependent enzyme
59	>MEOF01000018.1_27@GB_GCA_001769505.1@p__Bacteroidota	7	DONE	Cys_Met_Meta_PP	Cys/Met metabolism PLP-dependent enzyme
60	>MEOH01000005.1_23@GB_GCA_001769535.1@p__Bacteroidota	7	DONE	Cys_Met_Meta_PP	Cys/Met metabolism PLP-dependent enzyme
61	>MEPR01000075.1_8@GB_GCA_001769835.1@p__Bdellovibrionota	7	DONE	Cys_Met_Meta_PP	Cys/Met metabolism PLP-dependent enzyme
62	>MESL01000019.1_9@GB_GCA_001770955.1@p__Proteobacteria	3	DONE	Cys_Met_Meta_PP	Cys/Met metabolism PLP-dependent enzyme
63	>MFAF01000005.1_6@GB_GCA_001774505.1@p__RBG-13-66-14	3	DONE	Cys_Met_Meta_PP	Cys/Met metabolism PLP-dependent enzyme
64	>MFYY01000210.1_3@GB_GCA_001787855.1@p__Riflebacteria	7	DONE	Cys_Met_Meta_PP	Cys/Met metabolism PLP-dependent enzyme
65	>MGFH01000069.1_10@GB_GCA_001791795.1@p__Wallbacteria	7	DONE	Cys_Met_Meta_PP	Cys/Met metabolism PLP-dependent enzyme
66	>MHAR01000037.1_2@GB_GCA_001803045.1@p__Bacteroidota	8	DONE	Cys_Met_Meta_PP	Cys/Met metabolism PLP-dependent enzyme
67	>MHAZ01000021.1_427@GB_GCA_001803165.1@p__Bacteroidota	8	DONE	Cys_Met_Meta_PP	Cys/Met metabolism PLP-dependent enzyme
68	>MHDQ01000165.1_2@GB_GCA_001803565.1@p__Nitrospinota_B	7	DONE	Cys_Met_Meta_PP	Cys/Met metabolism PLP-dependent enzyme
69	>MHAC01000082.1_6@GB_GCA_001804565.1@p__Bacteroidota	5	DONE	Cys_Met_Meta_PP	Cys/Met metabolism PLP-dependent enzyme
70	>MHAY01000071.1_88@GB_GCA_001804705.1@p__Bacteroidota	5	DONE	Cys_Met_Meta_PP	Cys/Met metabolism PLP-dependent enzyme
71	>MHZT01000053.1_62@GB_GCA_001828855.1@p__Proteobacteria	8	DONE	Cys_Met_Meta_PP	Cys/Met metabolism PLP-dependent enzyme
72	>MNVA01000101.1_8@GB_GCA_001871325.1@p__Bacteroidota	8	DONE	Cys_Met_Meta_PP	Cys/Met metabolism PLP-dependent enzyme
73	>MNXP01000004.1_2@GB_GCA_001872625.1@p__Bacteroidota	7	DONE	Cys_Met_Meta_PP	Cys/Met metabolism PLP-dependent enzyme
74	>MNXO01000100.1_4@GB_GCA_001872995.1@p__Bacteroidota	8	DONE	Cys_Met_Meta_PP	Cys/Met metabolism PLP-dependent enzyme
75	>MNYQ01000073.1_6@GB_GCA_001873185.1@p__Bacteroidota	8	DONE	Cys_Met_Meta_PP	Cys/Met metabolism PLP-dependent enzyme
76	>MPDF01000028.1_17@GB_GCA_001874365.1@p__Proteobacteria	5	DONE	Cys_Met_Meta_PP	Cys/Met metabolism PLP-dependent enzyme
77	>MLAX01000003.1_526@GB_GCA_001890945.1@p__Proteobacteria	8	DONE	Cys_Met_Meta_PP	Cys/Met metabolism PLP-dependent enzyme
78	>MPOT01000096.1_53@GB_GCA_001896545.1@p__Firmicutes_A	8	DONE	Cys_Met_Meta_PP	Cys/Met metabolism PLP-dependent enzyme
79	>MPOT01000086.1_30@GB_GCA_001896545.1@p__Firmicutes_A	7	DONE	Cys_Met_Meta_PP	Cys/Met metabolism PLP-dependent enzyme
80	>MKRR01000012.1_11@GB_GCA_001897045.1@p__Proteobacteria	7	DONE	Cys_Met_Meta_PP	Cys/Met metabolism PLP-dependent enzyme
81	>MKTG01000092.1_74@GB_GCA_001897615.1@p__Proteobacteria	5	DONE	Cys_Met_Meta_PP	Cys/Met metabolism PLP-dependent enzyme
82	>MKUF01000015.1_140@GB_GCA_001897705.1@p__Proteobacteria	6	DONE	Cys_Met_Meta_PP	Cys/Met metabolism PLP-dependent enzyme
83	>MKTD01000011.1_33@GB_GCA_001898165.1@p__Bacteroidota	7	DONE	Cys_Met_Meta_PP	Cys/Met metabolism PLP-dependent enzyme
84	>MKVL01000039.1_127@GB_GCA_001899205.1@p__Proteobacteria	8	DONE	Cys_Met_Meta_PP	Cys/Met metabolism PLP-dependent enzyme
85	>MKWO01000001.1_46@GB_GCA_001899795.1@p__Proteobacteria	8	DONE	Cys_Met_Meta_PP	Cys/Met metabolism PLP-dependent enzyme
86	>MNTE01000013.1_61@GB_GCA_001916835.1@p__Firmicutes_A	7	DONE	Cys_Met_Meta_PP	Cys/Met metabolism PLP-dependent enzyme
87	>MSGV01000022.1_13@GB_GCA_001940845.1@p__Firmicutes_A	4	DONE	Cys_Met_Meta_PP	Cys/Met metabolism PLP-dependent enzyme
88	>MTON01000034.1_16@GB_GCA_002010665.1@p__Acidobacteriota	7	DONE	Cys_Met_Meta_PP	Cys/Met metabolism PLP-dependent enzyme
89	>MTOP01000006.1_49@GB_GCA_002010725.1@p__Acidobacteriota	8	DONE	Cys_Met_Meta_PP	Cys/Met metabolism PLP-dependent enzyme
90	>MTOH01000007.1_29@GB_GCA_002011615.1@p__WOR-3	7	DONE	Cys_Met_Meta_PP	Cys/Met metabolism PLP-dependent enzyme
91	>MTOL01000018.1_1@GB_GCA_002011685.1@p__KSB1	5	DONE	Cys_Met_Meta_PP	Cys/Met metabolism PLP-dependent enzyme
92	>MUKB01000033.1_9@GB_GCA_002049785.1@p__WOR-3	7	DONE	Cys_Met_Meta_PP	Cys/Met metabolism PLP-dependent enzyme
93	>MWSU01000349.1_8@GB_GCA_002050155.1@p__Bacteroidota	7	DONE	Cys_Met_Meta_PP	Cys/Met metabolism PLP-dependent enzyme
94	>MWSV01000096.1_19@GB_GCA_002050295.1@p__Bacteroidota	9	DONE	Cys_Met_Meta_PP	Cys/Met metabolism PLP-dependent enzyme
95	>MTEI01000005.1_90@GB_GCA_002083775.1@p__Proteobacteria	5	DONE	Cys_Met_Meta_PP	Cys/Met metabolism PLP-dependent enzyme
96	>NBLL01000071.1_17@GB_GCA_002084355.1@p__Bacteroidota	8	DONE	Cys_Met_Meta_PP	Cys/Met metabolism PLP-dependent enzyme
97	>NBLH01000131.1_11@GB_GCA_002084525.1@p__Bacteroidota	8	DONE	Cys_Met_Meta_PP	Cys/Met metabolism PLP-dependent enzyme
98	>NBMB01000025.1_11@GB_GCA_002084765.1@p__4572-55	8	DONE	Cys_Met_Meta_PP	Cys/Met metabolism PLP-dependent enzyme
99	>NBMF01000058.1_8@GB_GCA_002084825.1@p__Fusobacteriota	4	DONE	Cys_Met_Meta_PP	Cys/Met metabolism PLP-dependent enzyme
100	>NBOG01000002.1_350@GB_GCA_002104535.1@p__Proteobacteria	8	DONE	Cys_Met_Meta_PP	Cys/Met metabolism PLP-dependent enzyme
101	>MWJR01000091.1_4@GB_GCA_002127415.1@p__AABM5-125-24	8	DONE	Cys_Met_Meta_PP	Cys/Met metabolism PLP-dependent enzyme
102	>MAAE01000009.1_32@GB_GCA_002162675.1@p__Proteobacteria	6	DONE	Cys_Met_Meta_PP	Cys/Met metabolism PLP-dependent enzyme
103	>MAAY01000100.1_10@GB_GCA_002162795.1@p__Proteobacteria	7	DONE	Cys_Met_Meta_PP	Cys/Met metabolism PLP-dependent enzyme
104	>MABA01000013.1_16@GB_GCA_002162875.1@p__Proteobacteria	7	DONE	Cys_Met_Meta_PP	Cys/Met metabolism PLP-dependent enzyme
105	>MABA01000021.1_198@GB_GCA_002162875.1@p__Proteobacteria	8	DONE	Cys_Met_Meta_PP	Cys/Met metabolism PLP-dependent enzyme
106	>MAAF01000044.1_20@GB_GCA_002163005.1@p__Proteobacteria	7	DONE	Cys_Met_Meta_PP	Cys/Met metabolism PLP-dependent enzyme
107	>NHDO01000065.1_3@GB_GCA_002171735.1@p__Proteobacteria	6	DONE	Cys_Met_Meta_PP	Cys/Met metabolism PLP-dependent enzyme
108	>CP020754.1_5695@GB_GCA_002243685.1@p__Firmicutes	7	DONE	Cys_Met_Meta_PP	Cys/Met metabolism PLP-dependent enzyme
109	>NIVA01000043.1_10@GB_GCA_002254335.1@p__Bacteroidota	8	DONE	Cys_Met_Meta_PP	Cys/Met metabolism PLP-dependent enzyme
110	>NKIR01000004.1_229@GB_GCA_002255985.1@p__Proteobacteria	7	DONE	Cys_Met_Meta_PP	Cys/Met metabolism PLP-dependent enzyme
111	>NKIY01000018.1_16@GB_GCA_002256345.1@p__Proteobacteria	9	DONE	Cys_Met_Meta_PP	Cys/Met metabolism PLP-dependent enzyme
112	>NCJS01000010.1_8@GB_GCA_002279005.1@p__Proteobacteria	7	DONE	Cys_Met_Meta_PP	Cys/Met metabolism PLP-dependent enzyme
113	>NCDQ01000146.1_3@GB_GCA_002280275.1@p__Proteobacteria	6	DONE	Cys_Met_Meta_PP	Cys/Met metabolism PLP-dependent enzyme
114	>NCEV01000083.1_12@GB_GCA_002280875.1@p__Proteobacteria	6	DONE	Cys_Met_Meta_PP	Cys/Met metabolism PLP-dependent enzyme
115	>NCJT01000283.1_2@GB_GCA_002282565.1@p__Proteobacteria	6	DONE	Cys_Met_Meta_PP	Cys/Met metabolism PLP-dependent enzyme
116	>DBMS01000325.1_5@GB_GCA_002297665.1@p__Acidobacteriota	5	DONE	Cys_Met_Meta_PP	Cys/Met metabolism PLP-dependent enzyme
117	>DBMS01000146.1_9@GB_GCA_002297665.1@p__Acidobacteriota	6	DONE	Cys_Met_Meta_PP	Cys/Met metabolism PLP-dependent enzyme
118	>DBMJ01000019.1_6@GB_GCA_002298125.1@p__Firmicutes_A	9	DONE	Cys_Met_Meta_PP	Cys/Met metabolism PLP-dependent enzyme
119	>DBME01000215.1_1@GB_GCA_002298155.1@p__Acidobacteriota	7	DONE	Cys_Met_Meta_PP	Cys/Met metabolism PLP-dependent enzyme
120	>DBMI01000101.1_55@GB_GCA_002298165.1@p__Desulfobacterota	7	DONE	Cys_Met_Meta_PP	Cys/Met metabolism PLP-dependent enzyme
121	>DBML01000008.1_37@GB_GCA_002298915.1@p__Firmicutes_A	7	DONE	Cys_Met_Meta_PP	Cys/Met metabolism PLP-dependent enzyme
122	>DBML01000001.1_131@GB_GCA_002298915.1@p__Firmicutes_A	7	DONE	Cys_Met_Meta_PP	Cys/Met metabolism PLP-dependent enzyme
123	>DBOJ01000129.1_2@GB_GCA_002299545.1@p__Firmicutes_A	5	DONE	Cys_Met_Meta_PP	Cys/Met metabolism PLP-dependent enzyme
124	>DBXF01000031.1_8@GB_GCA_002309295.1@p__Bacteroidota	6	DONE	Cys_Met_Meta_PP	Cys/Met metabolism PLP-dependent enzyme
125	>DBXK01000002.1_63@GB_GCA_002309375.1@p__Firmicutes_A	5	DONE	Cys_Met_Meta_PP	Cys/Met metabolism PLP-dependent enzyme
126	>CP023315.2_3210@GB_GCA_002310375.2@p__Proteobacteria	6	DONE	Cys_Met_Meta_PP	Cys/Met metabolism PLP-dependent enzyme
127	>DCBC01000089.1_3@GB_GCA_002313335.1@p__Proteobacteria	7	DONE	Cys_Met_Meta_PP	Cys/Met metabolism PLP-dependent enzyme
128	>DCDC01000175.1_15@GB_GCA_002316225.1@p__Firmicutes_A	7	DONE	Cys_Met_Meta_PP	Cys/Met metabolism PLP-dependent enzyme
129	>DCDG01000018.1_108@GB_GCA_002316315.1@p__Acidobacteriota	6	DONE	Cys_Met_Meta_PP	Cys/Met metabolism PLP-dependent enzyme
130	>DCDL01000060.1_124@GB_GCA_002316385.1@p__Firmicutes_A	9	DONE	Cys_Met_Meta_PP	Cys/Met metabolism PLP-dependent enzyme
131	>DCDU01000003.1_5@GB_GCA_002316585.1@p__Firmicutes_A	8	DONE	Cys_Met_Meta_PP	Cys/Met metabolism PLP-dependent enzyme
132	>DCFP01000046.1_28@GB_GCA_002319925.1@p__Acidobacteriota	5	DONE	Cys_Met_Meta_PP	Cys/Met metabolism PLP-dependent enzyme
133	>DCJQ01000013.1_64@GB_GCA_002319965.1@p__Firmicutes_C	8	DONE	Cys_Met_Meta_PP	Cys/Met metabolism PLP-dependent enzyme
134	>DCPV01000050.1_19@GB_GCA_002323775.1@p__Firmicutes_A	7	DONE	Cys_Met_Meta_PP	Cys/Met metabolism PLP-dependent enzyme
135	>DCUZ01000068.1_32@GB_GCA_002327305.1@p__Acidobacteriota	6	DONE	Cys_Met_Meta_PP	Cys/Met metabolism PLP-dependent enzyme
136	>DCXP01000022.1_17@GB_GCA_002327725.1@p__Proteobacteria	6	DONE	Cys_Met_Meta_PP	Cys/Met metabolism PLP-dependent enzyme
137	>DCTC01000001.1_377@GB_GCA_002329205.1@p__Patescibacteria	7	DONE	Cys_Met_Meta_PP	Cys/Met metabolism PLP-dependent enzyme
138	>DCTZ01000028.1_5@GB_GCA_002329485.1@p__Firmicutes	8	DONE	Cys_Met_Meta_PP	Cys/Met metabolism PLP-dependent enzyme
139	>DCTM01000030.1_110@GB_GCA_002329565.1@p__Firmicutes_A	8	DONE	Cys_Met_Meta_PP	Cys/Met metabolism PLP-dependent enzyme
140	>DCYD01000019.1_638@GB_GCA_002331005.1@p__Proteobacteria	8	DONE	Cys_Met_Meta_PP	Cys/Met metabolism PLP-dependent enzyme
141	>DCYG01000001.1_107@GB_GCA_002331025.1@p__Firmicutes_A	6	DONE	Cys_Met_Meta_PP	Cys/Met metabolism PLP-dependent enzyme
142	>DCYG01000011.1_43@GB_GCA_002331025.1@p__Firmicutes_A	7	DONE	Cys_Met_Meta_PP	Cys/Met metabolism PLP-dependent enzyme
143	>DDBO01000052.1_17@GB_GCA_002332755.1@p__Bacteroidota	5	DONE	Cys_Met_Meta_PP	Cys/Met metabolism PLP-dependent enzyme
144	>DDAM01000062.1_245@GB_GCA_002332905.1@p__Firmicutes_A	7	DONE	Cys_Met_Meta_PP	Cys/Met metabolism PLP-dependent enzyme
145	>DDCQ01000098.1_3@GB_GCA_002334915.1@p__Proteobacteria	5	DONE	Cys_Met_Meta_PP	Cys/Met metabolism PLP-dependent enzyme
146	>DDDD01000110.1_1@GB_GCA_002335945.1@p__Proteobacteria	4	DONE	Cys_Met_Meta_PP	Cys/Met metabolism PLP-dependent enzyme
147	>DDHB01000033.1_5@GB_GCA_002337925.1@p__Firmicutes_C	7	DONE	Cys_Met_Meta_PP	Cys/Met metabolism PLP-dependent enzyme
148	>DDIL01000168.1_7@GB_GCA_002338515.1@p__Proteobacteria	8	DONE	Cys_Met_Meta_PP	Cys/Met metabolism PLP-dependent enzyme
149	>DDIR01000045.1_9@GB_GCA_002338715.1@p__Planctomycetota	7	DONE	Cys_Met_Meta_PP	Cys/Met metabolism PLP-dependent enzyme
150	>DDKM01000058.1_15@GB_GCA_002339345.1@p__Firmicutes_B	7	DONE	Cys_Met_Meta_PP	Cys/Met metabolism PLP-dependent enzyme
151	>DDLV01000051.1_10@GB_GCA_002340325.1@p__Proteobacteria	7	DONE	Cys_Met_Meta_PP	Cys/Met metabolism PLP-dependent enzyme
152	>DDMF01000093.1_16@GB_GCA_002340515.1@p__Proteobacteria	7	DONE	Cys_Met_Meta_PP	Cys/Met metabolism PLP-dependent enzyme
153	>DDNC01000009.1_166@GB_GCA_002340985.1@p__Firmicutes_A	6	DONE	Cys_Met_Meta_PP	Cys/Met metabolism PLP-dependent enzyme
154	>DDOV01000049.1_150@GB_GCA_002341865.1@p__Firmicutes_A	10	DONE	Cys_Met_Meta_PP	Cys/Met metabolism PLP-dependent enzyme
155	>DDQV01000174.1_4@GB_GCA_002342785.1@p__Fusobacteriota	5	DONE	Cys_Met_Meta_PP	Cys/Met metabolism PLP-dependent enzyme
156	>DDTQ01000008.1_260@GB_GCA_002344125.1@p__Bacteroidota	10	DONE	Cys_Met_Meta_PP	Cys/Met metabolism PLP-dependent enzyme
157	>DDTL01000033.1_12@GB_GCA_002344345.1@p__Bacteroidota	6	DONE	Cys_Met_Meta_PP	Cys/Met metabolism PLP-dependent enzyme
158	>DDWL01000016.1_27@GB_GCA_002345675.1@p__Bacteroidota	9	DONE	Cys_Met_Meta_PP	Cys/Met metabolism PLP-dependent enzyme
159	>DDWF01000022.1_8@GB_GCA_002345845.1@p__Proteobacteria	6	DONE	Cys_Met_Meta_PP	Cys/Met metabolism PLP-dependent enzyme
160	>DEFQ01000016.1_56@GB_GCA_002350825.1@p__Firmicutes_A	7	DONE	Cys_Met_Meta_PP	Cys/Met metabolism PLP-dependent enzyme
161	>DEIH01000009.1_7@GB_GCA_002352375.1@p__Spirochaetota	7	DONE	Cys_Met_Meta_PP	Cys/Met metabolism PLP-dependent enzyme
162	>DEII01000195.1_4@GB_GCA_002352385.1@p__Proteobacteria	4	DONE	Cys_Met_Meta_PP	Cys/Met metabolism PLP-dependent enzyme
163	>DELZ01000003.1_134@GB_GCA_002354635.1@p__Proteobacteria	8	DONE	Cys_Met_Meta_PP	Cys/Met metabolism PLP-dependent enzyme
164	>AP018040.2_2595@GB_GCA_002356435.2@p__Bacteroidota	7	DONE	Cys_Met_Meta_PP	Cys/Met metabolism PLP-dependent enzyme
165	>DEPP01000029.1_2@GB_GCA_002358835.1@p__Bacteroidota	8	DONE	Cys_Met_Meta_PP	Cys/Met metabolism PLP-dependent enzyme
166	>DEPQ01000077.1_22@GB_GCA_002358855.1@p__Bacteroidota	9	DONE	Cys_Met_Meta_PP	Cys/Met metabolism PLP-dependent enzyme
167	>DENY01000139.1_7@GB_GCA_002359825.1@p__Bacteroidota	5	DONE	Cys_Met_Meta_PP	Cys/Met metabolism PLP-dependent enzyme
168	>DEQR01000034.1_29@GB_GCA_002360535.1@p__Proteobacteria	7	DONE	Cys_Met_Meta_PP	Cys/Met metabolism PLP-dependent enzyme
169	>DEYP01000015.1_45@GB_GCA_002364615.1@p__Proteobacteria	8	DONE	Cys_Met_Meta_PP	Cys/Met metabolism PLP-dependent enzyme
170	>DEZB01000045.1_3@GB_GCA_002364735.1@p__Bacteroidota	7	DONE	Cys_Met_Meta_PP	Cys/Met metabolism PLP-dependent enzyme
171	>DFBK01000025.1_59@GB_GCA_002366595.1@p__Chloroflexota	6	DONE	Cys_Met_Meta_PP	Cys/Met metabolism PLP-dependent enzyme
172	>DFBN01000060.1_7@GB_GCA_002366635.1@p__WOR-3	8	DONE	Cys_Met_Meta_PP	Cys/Met metabolism PLP-dependent enzyme
173	>DFBF01000174.1_47@GB_GCA_002367285.1@p__Proteobacteria	8	DONE	Cys_Met_Meta_PP	Cys/Met metabolism PLP-dependent enzyme
174	>DFGY01000012.1_24@GB_GCA_002372505.1@p__Firmicutes_A	7	DONE	Cys_Met_Meta_PP	Cys/Met metabolism PLP-dependent enzyme
175	>DFHG01000008.1_55@GB_GCA_002372615.1@p__Firmicutes	5	DONE	Cys_Met_Meta_PP	Cys/Met metabolism PLP-dependent enzyme
176	>DFMW01000126.1_5@GB_GCA_002375815.1@p__Firmicutes_A	8	DONE	Cys_Met_Meta_PP	Cys/Met metabolism PLP-dependent enzyme
177	>DFNM01000118.1_10@GB_GCA_002376045.1@p__Firmicutes_A	9	DONE	Cys_Met_Meta_PP	Cys/Met metabolism PLP-dependent enzyme
178	>DFOH01000024.1_54@GB_GCA_002376545.1@p__Firmicutes_A	7	DONE	Cys_Met_Meta_PP	Cys/Met metabolism PLP-dependent enzyme
179	>DFOH01000002.1_106@GB_GCA_002376545.1@p__Firmicutes_A	9	DONE	Cys_Met_Meta_PP	Cys/Met metabolism PLP-dependent enzyme
180	>DFWH01000002.1_73@GB_GCA_002380805.1@p__Firmicutes_A	6	DONE	Cys_Met_Meta_PP	Cys/Met metabolism PLP-dependent enzyme
181	>DFWT01000172.1_5@GB_GCA_002381045.1@p__Proteobacteria	5	DONE	Cys_Met_Meta_PP	Cys/Met metabolism PLP-dependent enzyme
182	>DFOA01000005.1_22@GB_GCA_002381185.1@p__Firmicutes_A	6	DONE	Cys_Met_Meta_PP	Cys/Met metabolism PLP-dependent enzyme
183	>DFXM01000011.1_85@GB_GCA_002381695.1@p__Firmicutes_A	7	DONE	Cys_Met_Meta_PP	Cys/Met metabolism PLP-dependent enzyme
184	>DGAQ01000017.1_144@GB_GCA_002382445.1@p__Proteobacteria	9	DONE	Cys_Met_Meta_PP	Cys/Met metabolism PLP-dependent enzyme
185	>DFYJ01000093.1_10@GB_GCA_002383325.1@p__Acidobacteriota	5	DONE	Cys_Met_Meta_PP	Cys/Met metabolism PLP-dependent enzyme
186	>DFYV01000049.1_3@GB_GCA_002383425.1@p__Bacteroidota	6	DONE	Cys_Met_Meta_PP	Cys/Met metabolism PLP-dependent enzyme
187	>DGAI01000124.1_3@GB_GCA_002383725.1@p__Proteobacteria	8	DONE	Cys_Met_Meta_PP	Cys/Met metabolism PLP-dependent enzyme
188	>DGIR01000030.1_4@GB_GCA_002386445.1@p__Proteobacteria	7	DONE	Cys_Met_Meta_PP	Cys/Met metabolism PLP-dependent enzyme
189	>DGQJ01000056.1_3@GB_GCA_002389705.1@p__Bacteroidota	7	DONE	Cys_Met_Meta_PP	Cys/Met metabolism PLP-dependent enzyme
190	>DGRC01000023.1_153@GB_GCA_002390935.1@p__Firmicutes_A	7	DONE	Cys_Met_Meta_PP	Cys/Met metabolism PLP-dependent enzyme
191	>DGEY01000063.1_3@GB_GCA_002391385.1@p__Firmicutes_G	8	DONE	Cys_Met_Meta_PP	Cys/Met metabolism PLP-dependent enzyme
192	>DGEY01000096.1_21@GB_GCA_002391385.1@p__Firmicutes_G	7	DONE	Cys_Met_Meta_PP	Cys/Met metabolism PLP-dependent enzyme
193	>DGFF01000011.1_30@GB_GCA_002391545.1@p__Firmicutes_E	8	DONE	Cys_Met_Meta_PP	Cys/Met metabolism PLP-dependent enzyme
194	>DGGP01000137.1_8@GB_GCA_002392265.1@p__Firmicutes_A	6	DONE	Cys_Met_Meta_PP	Cys/Met metabolism PLP-dependent enzyme
195	>DGYW01000048.1_1@GB_GCA_002396805.1@p__Firmicutes_G	7	DONE	Cys_Met_Meta_PP	Cys/Met metabolism PLP-dependent enzyme
196	>DGZR01000062.1_3@GB_GCA_002397155.1@p__Firmicutes_D	6	DONE	Cys_Met_Meta_PP	Cys/Met metabolism PLP-dependent enzyme
197	>DGZR01000071.1_1@GB_GCA_002397155.1@p__Firmicutes_D	7	DONE	Cys_Met_Meta_PP	Cys/Met metabolism PLP-dependent enzyme
198	>DHCV01000023.1_18@GB_GCA_002399025.1@p__Bacteroidota	6	DONE	Cys_Met_Meta_PP	Cys/Met metabolism PLP-dependent enzyme
199	>DHDF01000023.1_32@GB_GCA_002399225.1@p__Firmicutes_A	7	DONE	Cys_Met_Meta_PP	Cys/Met metabolism PLP-dependent enzyme
200	>DHDI01000007.1_22@GB_GCA_002399285.1@p__Firmicutes_A	8	DONE	Cys_Met_Meta_PP	Cys/Met metabolism PLP-dependent enzyme
201	>DHDW01000028.1_46@GB_GCA_002399565.1@p__Bacteroidota	6	DONE	Cys_Met_Meta_PP	Cys/Met metabolism PLP-dependent enzyme
202	>DHER01000063.1_18@GB_GCA_002399975.1@p__Firmicutes_A	6	DONE	Cys_Met_Meta_PP	Cys/Met metabolism PLP-dependent enzyme
203	>DHEX01000146.1_8@GB_GCA_002400085.1@p__Firmicutes_A	7	DONE	Cys_Met_Meta_PP	Cys/Met metabolism PLP-dependent enzyme
204	>NVTE01000001.1_270@GB_GCA_002401455.1@p__Proteobacteria	7	DONE	Cys_Met_Meta_PP	Cys/Met metabolism PLP-dependent enzyme
205	>NVTJ01000132.1_4@GB_GCA_002401545.1@p__Proteobacteria	8	DONE	Cys_Met_Meta_PP	Cys/Met metabolism PLP-dependent enzyme
206	>NVTW01000036.1_3@GB_GCA_002401725.1@p__Proteobacteria	11	DONE	Cys_Met_Meta_PP	Cys/Met metabolism PLP-dependent enzyme
207	>NVUS01000010.1_108@GB_GCA_002402005.1@p__Proteobacteria	5	DONE	Cys_Met_Meta_PP	Cys/Met metabolism PLP-dependent enzyme
208	>DHFQ01000102.1_23@GB_GCA_002402325.1@p__Acidobacteriota	7	DONE	Cys_Met_Meta_PP	Cys/Met metabolism PLP-dependent enzyme
209	>DHFW01000040.1_76@GB_GCA_002402465.1@p__Bacteroidota	7	DONE	Cys_Met_Meta_PP	Cys/Met metabolism PLP-dependent enzyme
210	>DHFW01000021.1_2@GB_GCA_002402465.1@p__Bacteroidota	7	DONE	Cys_Met_Meta_PP	Cys/Met metabolism PLP-dependent enzyme
211	>DHHB01000007.1_52@GB_GCA_002403075.1@p__Krumholzibacteriota	6	DONE	Cys_Met_Meta_PP	Cys/Met metabolism PLP-dependent enzyme
212	>DHHN01000213.1_2@GB_GCA_002403295.1@p__Krumholzibacteriota	7	DONE	Cys_Met_Meta_PP	Cys/Met metabolism PLP-dependent enzyme
213	>DHHN01000219.1_7@GB_GCA_002403295.1@p__Krumholzibacteriota	6	DONE	Cys_Met_Meta_PP	Cys/Met metabolism PLP-dependent enzyme
214	>DHPF01000006.1_87@GB_GCA_002407855.1@p__Bacteroidota	7	DONE	Cys_Met_Meta_PP	Cys/Met metabolism PLP-dependent enzyme
215	>DHSB01000058.1_23@GB_GCA_002408385.1@p__Myxococcota	5	DONE	Cys_Met_Meta_PP	Cys/Met metabolism PLP-dependent enzyme
216	>DHSM01000006.1_131@GB_GCA_002408465.1@p__Firmicutes_D	8	DONE	Cys_Met_Meta_PP	Cys/Met metabolism PLP-dependent enzyme
217	>DHSM01000012.1_50@GB_GCA_002408465.1@p__Firmicutes_D	6	DONE	Cys_Met_Meta_PP	Cys/Met metabolism PLP-dependent enzyme
218	>DHUT01000012.1_23@GB_GCA_002409285.1@p__Firmicutes_A	7	DONE	Cys_Met_Meta_PP	Cys/Met metabolism PLP-dependent enzyme
219	>DHNI01000052.1_2@GB_GCA_002409455.1@p__Firmicutes_G	8	DONE	Cys_Met_Meta_PP	Cys/Met metabolism PLP-dependent enzyme
220	>DHNY01000003.1_173@GB_GCA_002409625.1@p__Chloroflexota	5	DONE	Cys_Met_Meta_PP	Cys/Met metabolism PLP-dependent enzyme
221	>DHON01000100.1_2@GB_GCA_002409965.1@p__Firmicutes_G	6	DONE	Cys_Met_Meta_PP	Cys/Met metabolism PLP-dependent enzyme
222	>DHQB01000009.1_55@GB_GCA_002410065.1@p__Bacteroidota	5	DONE	Cys_Met_Meta_PP	Cys/Met metabolism PLP-dependent enzyme
223	>DHRO01000069.1_14@GB_GCA_002410345.1@p__Bacteroidota	7	DONE	Cys_Met_Meta_PP	Cys/Met metabolism PLP-dependent enzyme
224	>DHSR01000008.1_12@GB_GCA_002410555.1@p__Bacteroidota	6	DONE	Cys_Met_Meta_PP	Cys/Met metabolism PLP-dependent enzyme
225	>DHPY01000067.1_61@GB_GCA_002411015.1@p__Armatimonadota	4	DONE	Cys_Met_Meta_PP	Cys/Met metabolism PLP-dependent enzyme
226	>DHQX01000035.1_3@GB_GCA_002411105.1@p__Firmicutes_A	6	DONE	Cys_Met_Meta_PP	Cys/Met metabolism PLP-dependent enzyme
227	>DHVB01000059.1_38@GB_GCA_002412425.1@p__Bacteroidota	10	DONE	Cys_Met_Meta_PP	Cys/Met metabolism PLP-dependent enzyme
228	>DHVO01000102.1_22@GB_GCA_002412705.1@p__Bacteroidota	7	DONE	Cys_Met_Meta_PP	Cys/Met metabolism PLP-dependent enzyme
229	>DHVT01000011.1_26@GB_GCA_002412775.1@p__Firmicutes_A	4	DONE	Cys_Met_Meta_PP	Cys/Met metabolism PLP-dependent enzyme
230	>DHVX01000061.1_261@GB_GCA_002412885.1@p__Bacteroidota	6	DONE	Cys_Met_Meta_PP	Cys/Met metabolism PLP-dependent enzyme
231	>DHZF01000066.1_5@GB_GCA_002414505.1@p__Proteobacteria	7	DONE	Cys_Met_Meta_PP	Cys/Met metabolism PLP-dependent enzyme
232	>DIBV01000017.1_530@GB_GCA_002415085.1@p__Proteobacteria	8	DONE	Cys_Met_Meta_PP	Cys/Met metabolism PLP-dependent enzyme
233	>DIEP01000057.1_5@GB_GCA_002418685.1@p__Bacteroidota	5	DONE	Cys_Met_Meta_PP	Cys/Met metabolism PLP-dependent enzyme
234	>DIET01000017.1_89@GB_GCA_002418765.1@p__Firmicutes_B	7	DONE	Cys_Met_Meta_PP	Cys/Met metabolism PLP-dependent enzyme
235	>DIEY01000101.1_14@GB_GCA_002418865.1@p__Bacteroidota	6	DONE	Cys_Met_Meta_PP	Cys/Met metabolism PLP-dependent enzyme
236	>DIIC01000059.1_36@GB_GCA_002420425.1@p__Proteobacteria	6	DONE	Cys_Met_Meta_PP	Cys/Met metabolism PLP-dependent enzyme
237	>DISP01000156.1_45@GB_GCA_002421995.1@p__Bacteroidota	5	DONE	Cys_Met_Meta_PP	Cys/Met metabolism PLP-dependent enzyme
238	>DISZ01000015.1_21@GB_GCA_002422085.1@p__Proteobacteria	8	DONE	Cys_Met_Meta_PP	Cys/Met metabolism PLP-dependent enzyme
239	>DIWF01000027.1_32@GB_GCA_002422545.1@p__Firmicutes_A	7	DONE	Cys_Met_Meta_PP	Cys/Met metabolism PLP-dependent enzyme
240	>DITE01000020.1_74@GB_GCA_002422725.1@p__Bacteroidota	7	DONE	Cys_Met_Meta_PP	Cys/Met metabolism PLP-dependent enzyme
241	>DIVV01000135.1_15@GB_GCA_002423385.1@p__Wallbacteria	6	DONE	Cys_Met_Meta_PP	Cys/Met metabolism PLP-dependent enzyme
242	>DINW01000069.1_40@GB_GCA_002423705.1@p__Firmicutes_A	8	DONE	Cys_Met_Meta_PP	Cys/Met metabolism PLP-dependent enzyme
243	>DIOL01000009.1_1@GB_GCA_002423895.1@p__Bacteroidota	6	DONE	Cys_Met_Meta_PP	Cys/Met metabolism PLP-dependent enzyme
244	>DIVC01000061.1_31@GB_GCA_002423905.1@p__Proteobacteria	7	DONE	Cys_Met_Meta_PP	Cys/Met metabolism PLP-dependent enzyme
245	>DIOR01000028.1_169@GB_GCA_002423965.1@p__Firmicutes_D	6	DONE	Cys_Met_Meta_PP	Cys/Met metabolism PLP-dependent enzyme
246	>DIOR01000006.1_167@GB_GCA_002423965.1@p__Firmicutes_D	8	DONE	Cys_Met_Meta_PP	Cys/Met metabolism PLP-dependent enzyme
247	>DIPH01000002.1_66@GB_GCA_002424045.1@p__Firmicutes_G	8	DONE	Cys_Met_Meta_PP	Cys/Met metabolism PLP-dependent enzyme
248	>DIKQ01000005.1_171@GB_GCA_002424605.1@p__Cloacimonadota	7	DONE	Cys_Met_Meta_PP	Cys/Met metabolism PLP-dependent enzyme
249	>DILV01000029.1_91@GB_GCA_002425225.1@p__Proteobacteria	7	DONE	Cys_Met_Meta_PP	Cys/Met metabolism PLP-dependent enzyme
250	>DINP01000144.1_45@GB_GCA_002426025.1@p__Bacteroidota	7	DONE	Cys_Met_Meta_PP	Cys/Met metabolism PLP-dependent enzyme
251	>DIOT01000005.1_47@GB_GCA_002426195.1@p__Bacteroidota	7	DONE	Cys_Met_Meta_PP	Cys/Met metabolism PLP-dependent enzyme
252	>DINQ01000008.1_328@GB_GCA_002426795.1@p__Bacteroidota	7	DONE	Cys_Met_Meta_PP	Cys/Met metabolism PLP-dependent enzyme
253	>DIPE01000084.1_6@GB_GCA_002427015.1@p__Firmicutes_D	6	DONE	Cys_Met_Meta_PP	Cys/Met metabolism PLP-dependent enzyme
254	>DIPE01000063.1_12@GB_GCA_002427015.1@p__Firmicutes_D	8	DONE	Cys_Met_Meta_PP	Cys/Met metabolism PLP-dependent enzyme
255	>DIPA01000007.1_1@GB_GCA_002427055.1@p__Firmicutes_D	8	DONE	Cys_Met_Meta_PP	Cys/Met metabolism PLP-dependent enzyme
256	>DIRJ01000038.1_79@GB_GCA_002427505.1@p__Firmicutes_A	4	DONE	Cys_Met_Meta_PP	Cys/Met metabolism PLP-dependent enzyme
257	>DIRT01000036.1_44@GB_GCA_002427605.1@p__Bacteroidota	7	DONE	Cys_Met_Meta_PP	Cys/Met metabolism PLP-dependent enzyme
258	>DIXL01000067.1_3@GB_GCA_002428685.1@p__Cloacimonadota	4	DONE	Cys_Met_Meta_PP	Cys/Met metabolism PLP-dependent enzyme
259	>DIXX01000023.1_11@GB_GCA_002428805.1@p__Fusobacteriota	5	DONE	Cys_Met_Meta_PP	Cys/Met metabolism PLP-dependent enzyme
260	>DJGZ01000064.1_65@GB_GCA_002433025.1@p__Bacteroidota	6	DONE	Cys_Met_Meta_PP	Cys/Met metabolism PLP-dependent enzyme
261	>DJGZ01000075.1_19@GB_GCA_002433025.1@p__Bacteroidota	5	DONE	Cys_Met_Meta_PP	Cys/Met metabolism PLP-dependent enzyme
262	>DJJS01000004.1_65@GB_GCA_002434265.1@p__Proteobacteria	7	DONE	Cys_Met_Meta_PP	Cys/Met metabolism PLP-dependent enzyme
263	>DJMM01000082.1_9@GB_GCA_002435365.1@p__Bacteroidota	7	DONE	Cys_Met_Meta_PP	Cys/Met metabolism PLP-dependent enzyme
264	>DIVM01000033.1_3@GB_GCA_002435835.1@p__Firmicutes_A	8	DONE	Cys_Met_Meta_PP	Cys/Met metabolism PLP-dependent enzyme
265	>DIWV01000002.1_176@GB_GCA_002435865.1@p__Cloacimonadota	7	DONE	Cys_Met_Meta_PP	Cys/Met metabolism PLP-dependent enzyme
266	>DIWW01000024.1_77@GB_GCA_002435905.1@p__Firmicutes_B	7	DONE	Cys_Met_Meta_PP	Cys/Met metabolism PLP-dependent enzyme
267	>DIXM01000009.1_73@GB_GCA_002436025.1@p__Fermentibacterota	6	DONE	Cys_Met_Meta_PP	Cys/Met metabolism PLP-dependent enzyme
268	>DJTF01000212.1_5@GB_GCA_002438125.1@p__Proteobacteria	8	DONE	Cys_Met_Meta_PP	Cys/Met metabolism PLP-dependent enzyme
269	>DJPP01000162.1_2@GB_GCA_002438575.1@p__Firmicutes_A	6	DONE	Cys_Met_Meta_PP	Cys/Met metabolism PLP-dependent enzyme
270	>DJVB01000052.1_8@GB_GCA_002440745.1@p__Bacteroidota	9	DONE	Cys_Met_Meta_PP	Cys/Met metabolism PLP-dependent enzyme
271	>DJVY01000001.1_5@GB_GCA_002440885.1@p__Bacteroidota	7	DONE	Cys_Met_Meta_PP	Cys/Met metabolism PLP-dependent enzyme
272	>DJWN01000133.1_16@GB_GCA_002440975.1@p__Bacteroidota	7	DONE	Cys_Met_Meta_PP	Cys/Met metabolism PLP-dependent enzyme
273	>DJWO01000014.1_2@GB_GCA_002441005.1@p__Acidobacteriota	8	DONE	Cys_Met_Meta_PP	Cys/Met metabolism PLP-dependent enzyme
274	>DJVJ01000049.1_4@GB_GCA_002441135.1@p__Firmicutes	8	DONE	Cys_Met_Meta_PP	Cys/Met metabolism PLP-dependent enzyme
275	>DJVU01000082.1_49@GB_GCA_002441345.1@p__Bacteroidota	6	DONE	Cys_Met_Meta_PP	Cys/Met metabolism PLP-dependent enzyme
276	>DJVU01000055.1_6@GB_GCA_002441345.1@p__Bacteroidota	6	DONE	Cys_Met_Meta_PP	Cys/Met metabolism PLP-dependent enzyme
277	>DKEX01000101.1_3@GB_GCA_002452295.1@p__Firmicutes_G	5	DONE	Cys_Met_Meta_PP	Cys/Met metabolism PLP-dependent enzyme
278	>DKER01000195.1_32@GB_GCA_002452555.1@p__Marinisomatota	4	DONE	Cys_Met_Meta_PP	Cys/Met metabolism PLP-dependent enzyme
279	>DKFC01000059.1_9@GB_GCA_002452745.1@p__Firmicutes_A	8	DONE	Cys_Met_Meta_PP	Cys/Met metabolism PLP-dependent enzyme
280	>DKGO01000195.1_65@GB_GCA_002453315.1@p__Firmicutes	8	DONE	Cys_Met_Meta_PP	Cys/Met metabolism PLP-dependent enzyme
281	>DKGY01000078.1_112@GB_GCA_002453475.1@p__Firmicutes_A	9	DONE	Cys_Met_Meta_PP	Cys/Met metabolism PLP-dependent enzyme
282	>DKLF01000044.1_52@GB_GCA_002455655.1@p__Firmicutes_A	7	DONE	Cys_Met_Meta_PP	Cys/Met metabolism PLP-dependent enzyme
283	>DKLF01000130.1_20@GB_GCA_002455655.1@p__Firmicutes_A	8	DONE	Cys_Met_Meta_PP	Cys/Met metabolism PLP-dependent enzyme
284	>DKLM01000031.1_34@GB_GCA_002455975.1@p__Firmicutes_A	9	DONE	Cys_Met_Meta_PP	Cys/Met metabolism PLP-dependent enzyme
285	>DKRJ01000013.1_118@GB_GCA_002472145.1@p__Firmicutes_A	6	DONE	Cys_Met_Meta_PP	Cys/Met metabolism PLP-dependent enzyme
286	>DLPX01000019.1_28@GB_GCA_002477475.1@p__Proteobacteria	6	DONE	Cys_Met_Meta_PP	Cys/Met metabolism PLP-dependent enzyme
287	>DLNM01000041.1_8@GB_GCA_002479485.1@p__Firmicutes_A	7	DONE	Cys_Met_Meta_PP	Cys/Met metabolism PLP-dependent enzyme
288	>DLCS01000133.1_1@GB_GCA_002480735.1@p__Firmicutes	6	DONE	Cys_Met_Meta_PP	Cys/Met metabolism PLP-dependent enzyme
289	>DLGF01000020.1_352@GB_GCA_002482545.1@p__Firmicutes_C	7	DONE	Cys_Met_Meta_PP	Cys/Met metabolism PLP-dependent enzyme
290	>NVOY01000044.1_86@GB_GCA_002551005.1@p__Firmicutes	7	DONE	Cys_Met_Meta_PP	Cys/Met metabolism PLP-dependent enzyme
291	>NUQE01000041.1_48@GB_GCA_002582035.1@p__Firmicutes	6	DONE	Cys_Met_Meta_PP	Cys/Met metabolism PLP-dependent enzyme
292	>NWBN01000032.1_134@GB_GCA_002633315.1@p__Bacteroidota	9	DONE	Cys_Met_Meta_PP	Cys/Met metabolism PLP-dependent enzyme
293	>NYWU01000033.1_117@GB_GCA_002685255.1@p__Proteobacteria	5	DONE	Cys_Met_Meta_PP	Cys/Met metabolism PLP-dependent enzyme
294	>NZQE01000018.1_135@GB_GCA_002695785.1@p__Proteobacteria	7	DONE	Cys_Met_Meta_PP	Cys/Met metabolism PLP-dependent enzyme
295	>PAAX01000012.1_47@GB_GCA_002698995.1@p__Bacteroidota	9	DONE	Cys_Met_Meta_PP	Cys/Met metabolism PLP-dependent enzyme
296	>PABJ01000117.1_3@GB_GCA_002699105.1@p__Bacteroidota	6	DONE	Cys_Met_Meta_PP	Cys/Met metabolism PLP-dependent enzyme
297	>PACZ01000027.1_36@GB_GCA_002700305.1@p__Proteobacteria	7	DONE	Cys_Met_Meta_PP	Cys/Met metabolism PLP-dependent enzyme
298	>NZSX01000027.1_51@GB_GCA_002703405.1@p__Proteobacteria	6	DONE	Cys_Met_Meta_PP	Cys/Met metabolism PLP-dependent enzyme
299	>PANC01000022.1_7@GB_GCA_002708315.1@p__Bacteroidota	6	DONE	Cys_Met_Meta_PP	Cys/Met metabolism PLP-dependent enzyme
300	>PARB01000106.1_11@GB_GCA_002709505.1@p__Proteobacteria	6	DONE	Cys_Met_Meta_PP	Cys/Met metabolism PLP-dependent enzyme
301	>PAQR01000008.1_6@GB_GCA_002709775.1@p__Proteobacteria	7	DONE	Cys_Met_Meta_PP	Cys/Met metabolism PLP-dependent enzyme
302	>PARP01000017.1_14@GB_GCA_002711565.1@p__Bacteroidota	7	DONE	Cys_Met_Meta_PP	Cys/Met metabolism PLP-dependent enzyme
303	>PBLF01000009.1_184@GB_GCA_002722295.1@p__Proteobacteria	8	DONE	Cys_Met_Meta_PP	Cys/Met metabolism PLP-dependent enzyme
304	>PBNE01000013.1_37@GB_GCA_002722885.1@p__Proteobacteria	4	DONE	Cys_Met_Meta_PP	Cys/Met metabolism PLP-dependent enzyme
305	>PBNE01000023.1_67@GB_GCA_002722885.1@p__Proteobacteria	5	DONE	Cys_Met_Meta_PP	Cys/Met metabolism PLP-dependent enzyme
306	>PBSU01000032.1_39@GB_GCA_002726415.1@p__Proteobacteria	6	DONE	Cys_Met_Meta_PP	Cys/Met metabolism PLP-dependent enzyme
307	>PBTT01000020.1_11@GB_GCA_002729195.1@p__Proteobacteria	6	DONE	Cys_Met_Meta_PP	Cys/Met metabolism PLP-dependent enzyme
308	>NVTC01000022.1_15@GB_GCA_002732905.1@p__Proteobacteria	6	DONE	Cys_Met_Meta_PP	Cys/Met metabolism PLP-dependent enzyme
309	>NVTS01000077.1_7@GB_GCA_002732995.1@p__Proteobacteria	6	DONE	Cys_Met_Meta_PP	Cys/Met metabolism PLP-dependent enzyme
310	>NVVU01000006.1_38@GB_GCA_002733485.1@p__Proteobacteria	8	DONE	Cys_Met_Meta_PP	Cys/Met metabolism PLP-dependent enzyme
311	>NVVV01000033.1_14@GB_GCA_002733495.1@p__Proteobacteria	6	DONE	Cys_Met_Meta_PP	Cys/Met metabolism PLP-dependent enzyme
312	>NVVX01000002.1_38@GB_GCA_002733545.1@p__Firmicutes_A	7	DONE	Cys_Met_Meta_PP	Cys/Met metabolism PLP-dependent enzyme
313	>NVVX01000042.1_9@GB_GCA_002733545.1@p__Firmicutes_A	8	DONE	Cys_Met_Meta_PP	Cys/Met metabolism PLP-dependent enzyme
314	>NVWK01000011.1_53@GB_GCA_002733605.1@p__Proteobacteria	6	DONE	Cys_Met_Meta_PP	Cys/Met metabolism PLP-dependent enzyme
315	>NVXG01000055.1_6@GB_GCA_002733805.1@p__Proteobacteria	6	DONE	Cys_Met_Meta_PP	Cys/Met metabolism PLP-dependent enzyme
316	>NVXM01000012.1_6@GB_GCA_002733865.1@p__Proteobacteria	9	DONE	Cys_Met_Meta_PP	Cys/Met metabolism PLP-dependent enzyme
317	>NVXK01000023.1_5@GB_GCA_002733905.1@p__Proteobacteria	8	DONE	Cys_Met_Meta_PP	Cys/Met metabolism PLP-dependent enzyme
318	>PDPT01000047.1_64@GB_GCA_002746605.1@p__Bacteroidota	7	DONE	Cys_Met_Meta_PP	Cys/Met metabolism PLP-dependent enzyme
319	>PDUC01000028.1_71@GB_GCA_002747255.1@p__Acidobacteriota	6	DONE	Cys_Met_Meta_PP	Cys/Met metabolism PLP-dependent enzyme
320	>PDQT01000322.1_1@GB_GCA_002747875.1@p__Krumholzibacteriota	8	DONE	Cys_Met_Meta_PP	Cys/Met metabolism PLP-dependent enzyme
321	>PDRH01000002.1_6@GB_GCA_002748015.1@p__Bacteroidota	8	DONE	Cys_Met_Meta_PP	Cys/Met metabolism PLP-dependent enzyme
322	>PDTB01000019.1_12@GB_GCA_002748665.1@p__Synergistota	5	DONE	Cys_Met_Meta_PP	Cys/Met metabolism PLP-dependent enzyme
323	>PDTX01000012.1_11@GB_GCA_002749065.1@p__Bacteroidota	6	DONE	Cys_Met_Meta_PP	Cys/Met metabolism PLP-dependent enzyme
324	>NVVY01000036.1_32@GB_GCA_002749135.1@p__Proteobacteria	4	DONE	Cys_Met_Meta_PP	Cys/Met metabolism PLP-dependent enzyme
325	>PCUL01000025.1_3@GB_GCA_002771745.1@p__Bacteroidota	7	DONE	Cys_Met_Meta_PP	Cys/Met metabolism PLP-dependent enzyme
326	>PCUL01000460.1_49@GB_GCA_002771745.1@p__Bacteroidota	8	DONE	Cys_Met_Meta_PP	Cys/Met metabolism PLP-dependent enzyme
327	>PFGL01000048.1_80@GB_GCA_002783505.1@p__Proteobacteria	8	DONE	Cys_Met_Meta_PP	Cys/Met metabolism PLP-dependent enzyme
328	>PCUD01000104.1_3@GB_GCA_002786785.1@p__Bacteroidota	9	DONE	Cys_Met_Meta_PP	Cys/Met metabolism PLP-dependent enzyme
329	>PFTO01000002.1_3@GB_GCA_002789615.1@p__Acidobacteriota	6	DONE	Cys_Met_Meta_PP	Cys/Met metabolism PLP-dependent enzyme
330	>PFVX01000004.1_10@GB_GCA_002790835.1@p__Krumholzibacteriota	7	DONE	Cys_Met_Meta_PP	Cys/Met metabolism PLP-dependent enzyme
331	>PGYA01000056.1_8@GB_GCA_002839435.1@p__Riflebacteria	6	DONE	Cys_Met_Meta_PP	Cys/Met metabolism PLP-dependent enzyme
332	>PGYB01000009.1_32@GB_GCA_002839445.1@p__Riflebacteria	6	DONE	Cys_Met_Meta_PP	Cys/Met metabolism PLP-dependent enzyme
333	>PGYS01000001.1_18@GB_GCA_002839795.1@p__Bacteroidota	8	DONE	Cys_Met_Meta_PP	Cys/Met metabolism PLP-dependent enzyme
334	>PGYT01000023.1_15@GB_GCA_002839805.1@p__Bacteroidota	9	DONE	Cys_Met_Meta_PP	Cys/Met metabolism PLP-dependent enzyme
335	>PGZF01000001.1_789@GB_GCA_002840125.1@p__Proteobacteria	4	DONE	Cys_Met_Meta_PP	Cys/Met metabolism PLP-dependent enzyme
336	>PHCS01000008.1_47@GB_GCA_002840845.1@p__Proteobacteria	7	DONE	Cys_Met_Meta_PP	Cys/Met metabolism PLP-dependent enzyme
337	>PHDN01000006.1_122@GB_GCA_002840975.1@p__Bacteroidota	7	DONE	Cys_Met_Meta_PP	Cys/Met metabolism PLP-dependent enzyme
338	>PHDM01000043.1_8@GB_GCA_002840985.1@p__Bacteroidota	7	DONE	Cys_Met_Meta_PP	Cys/Met metabolism PLP-dependent enzyme
339	>PHEH01000002.1_14@GB_GCA_002841155.1@p__Proteobacteria	8	DONE	Cys_Met_Meta_PP	Cys/Met metabolism PLP-dependent enzyme
340	>PGZZ01000003.1_160@GB_GCA_002841545.1@p__Firmicutes_A	4	DONE	Cys_Met_Meta_PP	Cys/Met metabolism PLP-dependent enzyme
341	>PHBI01000017.1_5@GB_GCA_002841945.1@p__Myxococcota	7	DONE	Cys_Met_Meta_PP	Cys/Met metabolism PLP-dependent enzyme
342	>PHDB01000016.1_35@GB_GCA_002842495.1@p__Bacteroidota	7	DONE	Cys_Met_Meta_PP	Cys/Met metabolism PLP-dependent enzyme
343	>PHDU01000007.1_22@GB_GCA_002842755.1@p__Bacteroidota	7	DONE	Cys_Met_Meta_PP	Cys/Met metabolism PLP-dependent enzyme
344	>PKTR01000003.1_288@GB_GCA_002869065.1@p__Proteobacteria	6	DONE	Cys_Met_Meta_PP	Cys/Met metabolism PLP-dependent enzyme
345	>PKTF01000064.1_44@GB_GCA_002869275.1@p__Bacteroidota	7	DONE	Cys_Met_Meta_PP	Cys/Met metabolism PLP-dependent enzyme
346	>PKTC01000126.1_12@GB_GCA_002869305.1@p__Bacteroidota	7	DONE	Cys_Met_Meta_PP	Cys/Met metabolism PLP-dependent enzyme
347	>PKTD01000252.1_2@GB_GCA_002869315.1@p__Bacteroidota	5	DONE	Cys_Met_Meta_PP	Cys/Met metabolism PLP-dependent enzyme
348	>PKTA01000170.1_3@GB_GCA_002869365.1@p__Bacteroidota	7	DONE	Cys_Met_Meta_PP	Cys/Met metabolism PLP-dependent enzyme
349	>PKTB01000005.1_57@GB_GCA_002869385.1@p__Bacteroidota	7	DONE	Cys_Met_Meta_PP	Cys/Met metabolism PLP-dependent enzyme
350	>PKSZ01000196.1_6@GB_GCA_002869425.1@p__Bacteroidota	10	DONE	Cys_Met_Meta_PP	Cys/Met metabolism PLP-dependent enzyme
351	>PKSX01000138.1_2@GB_GCA_002869435.1@p__Bacteroidota	9	DONE	Cys_Met_Meta_PP	Cys/Met metabolism PLP-dependent enzyme
352	>PKSW01000305.1_4@GB_GCA_002869465.1@p__Bacteroidota	7	DONE	Cys_Met_Meta_PP	Cys/Met metabolism PLP-dependent enzyme
353	>PKSW01000468.1_5@GB_GCA_002869465.1@p__Bacteroidota	8	DONE	Cys_Met_Meta_PP	Cys/Met metabolism PLP-dependent enzyme
354	>PNJE01000118.1_11@GB_GCA_002877915.1@p__Acidobacteriota	11	DONE	Cys_Met_Meta_PP	Cys/Met metabolism PLP-dependent enzyme
355	>BDTM01000022.1_11@GB_GCA_002898015.1@p__KSB1	6	DONE	Cys_Met_Meta_PP	Cys/Met metabolism PLP-dependent enzyme
356	>BDTM01000015.1_48@GB_GCA_002898015.1@p__KSB1	8	DONE	Cys_Met_Meta_PP	Cys/Met metabolism PLP-dependent enzyme
357	>BDSV01000128.1_11@GB_GCA_002898075.1@p__Bacteroidota	11	DONE	Cys_Met_Meta_PP	Cys/Met metabolism PLP-dependent enzyme
358	>BDSW01000216.1_12@GB_GCA_002898175.1@p__Bacteroidota	9	DONE	Cys_Met_Meta_PP	Cys/Met metabolism PLP-dependent enzyme
359	>PQCP01000069.1_3@GB_GCA_003062205.1@p__Proteobacteria	5	DONE	Cys_Met_Meta_PP	Cys/Met metabolism PLP-dependent enzyme
360	>QBLP01000440.1_1@GB_GCA_003070825.1@p__Firmicutes_F	7	DONE	Cys_Met_Meta_PP	Cys/Met metabolism PLP-dependent enzyme
361	>PQAF01000013.1_84@GB_GCA_003105015.1@p__Proteobacteria	6	DONE	Cys_Met_Meta_PP	Cys/Met metabolism PLP-dependent enzyme
362	>PQAJ01000108.1_21@GB_GCA_003105185.1@p__Acidobacteriota	5	DONE	Cys_Met_Meta_PP	Cys/Met metabolism PLP-dependent enzyme
363	>PLBW01000200.1_22@GB_GCA_003135475.1@p__Acidobacteriota	7	DONE	Cys_Met_Meta_PP	Cys/Met metabolism PLP-dependent enzyme
364	>PNBM01000255.1_1@GB_GCA_003135995.1@p__Bacteroidota	7	DONE	Cys_Met_Meta_PP	Cys/Met metabolism PLP-dependent enzyme
365	>PLIC01000019.1_1@GB_GCA_003139995.1@p__Acidobacteriota	8	DONE	Cys_Met_Meta_PP	Cys/Met metabolism PLP-dependent enzyme
366	>PLLW01000087.1_47@GB_GCA_003141435.1@p__Bacteroidota	8	DONE	Cys_Met_Meta_PP	Cys/Met metabolism PLP-dependent enzyme
367	>PLMO01000166.1_76@GB_GCA_003142515.1@p__Bacteroidota	7	DONE	Cys_Met_Meta_PP	Cys/Met metabolism PLP-dependent enzyme
368	>PLWX01000174.1_9@GB_GCA_003151155.1@p__Acidobacteriota	7	DONE	Cys_Met_Meta_PP	Cys/Met metabolism PLP-dependent enzyme
369	>PLXE01000034.1_14@GB_GCA_003151335.1@p__Acidobacteriota	7	DONE	Cys_Met_Meta_PP	Cys/Met metabolism PLP-dependent enzyme
370	>PMAT01000067.1_42@GB_GCA_003152695.1@p__Acidobacteriota	7	DONE	Cys_Met_Meta_PP	Cys/Met metabolism PLP-dependent enzyme
371	>PMBZ01000105.1_9@GB_GCA_003153975.1@p__Proteobacteria	5	DONE	Cys_Met_Meta_PP	Cys/Met metabolism PLP-dependent enzyme
372	>PMDS01000107.1_6@GB_GCA_003155655.1@p__Bacteroidota	7	DONE	Cys_Met_Meta_PP	Cys/Met metabolism PLP-dependent enzyme
373	>PMIW01000093.1_35@GB_GCA_003158365.1@p__Bacteroidota	8	DONE	Cys_Met_Meta_PP	Cys/Met metabolism PLP-dependent enzyme
374	>PMJK01000137.1_1@GB_GCA_003158505.1@p__Acidobacteriota	5	DONE	Cys_Met_Meta_PP	Cys/Met metabolism PLP-dependent enzyme
375	>PLQW01000098.1_1@GB_GCA_003160215.1@p__Acidobacteriota	5	DONE	Cys_Met_Meta_PP	Cys/Met metabolism PLP-dependent enzyme
376	>PLSW01000265.1_5@GB_GCA_003165275.1@p__Proteobacteria	8	DONE	Cys_Met_Meta_PP	Cys/Met metabolism PLP-dependent enzyme
377	>PLSX01000197.1_21@GB_GCA_003165315.1@p__Acidobacteriota	5	DONE	Cys_Met_Meta_PP	Cys/Met metabolism PLP-dependent enzyme
378	>PLUC01000076.1_10@GB_GCA_003165415.1@p__Acidobacteriota	6	DONE	Cys_Met_Meta_PP	Cys/Met metabolism PLP-dependent enzyme
379	>PLWR01000333.1_1@GB_GCA_003165615.1@p__Acidobacteriota	5	DONE	Cys_Met_Meta_PP	Cys/Met metabolism PLP-dependent enzyme
380	>PMZT01000246.1_2@GB_GCA_003170085.1@p__Planctomycetota	8	DONE	Cys_Met_Meta_PP	Cys/Met metabolism PLP-dependent enzyme
381	>PMZR01000127.1_23@GB_GCA_003170135.1@p__Acidobacteriota	8	DONE	Cys_Met_Meta_PP	Cys/Met metabolism PLP-dependent enzyme
382	>PMZC01000045.1_6@GB_GCA_003170555.1@p__FEN-1099	8	DONE	Cys_Met_Meta_PP	Cys/Met metabolism PLP-dependent enzyme
383	>QHZK01000032.1_9@GB_GCA_003224635.1@p__Acidobacteriota	6	DONE	Cys_Met_Meta_PP	Cys/Met metabolism PLP-dependent enzyme
384	>QIDJ01000294.1_4@GB_GCA_003228395.1@p__Bacteroidota	6	DONE	Cys_Met_Meta_PP	Cys/Met metabolism PLP-dependent enzyme
385	>QIKG01000043.1_17@GB_GCA_003232965.1@p__Proteobacteria	8	DONE	Cys_Met_Meta_PP	Cys/Met metabolism PLP-dependent enzyme
386	>QJVW01000156.1_18@GB_GCA_003235575.1@p__Eisenbacteria	5	DONE	Cys_Met_Meta_PP	Cys/Met metabolism PLP-dependent enzyme
387	>QGUT01000062.1_3@GB_GCA_003242255.1@p__Firmicutes_A	9	DONE	Cys_Met_Meta_PP	Cys/Met metabolism PLP-dependent enzyme
388	>QGVE01000202.1_3@GB_GCA_003242675.1@p__Firmicutes_E	8	DONE	Cys_Met_Meta_PP	Cys/Met metabolism PLP-dependent enzyme
389	>QKAF01000110.1_91@GB_GCA_003246455.1@p__Bacteroidota	8	DONE	Cys_Met_Meta_PP	Cys/Met metabolism PLP-dependent enzyme
390	>QKAK01000175.1_13@GB_GCA_003247225.1@p__Spirochaetota	7	DONE	Cys_Met_Meta_PP	Cys/Met metabolism PLP-dependent enzyme
391	>QFQY01000014.1_39@GB_GCA_003248805.1@p__Proteobacteria	7	DONE	Cys_Met_Meta_PP	Cys/Met metabolism PLP-dependent enzyme
392	>QKGM01000052.1_17@GB_GCA_003250395.1@p__Bacteroidota	6	DONE	Cys_Met_Meta_PP	Cys/Met metabolism PLP-dependent enzyme
393	>QKFD01000116.1_4@GB_GCA_003251535.1@p__Proteobacteria	7	DONE	Cys_Met_Meta_PP	Cys/Met metabolism PLP-dependent enzyme
394	>QOQW01000001.1_40@GB_GCA_003327425.1@p__Riflebacteria	5	DONE	Cys_Met_Meta_PP	Cys/Met metabolism PLP-dependent enzyme
395	>QOQV01000008.1_66@GB_GCA_003327435.1@p__Bacteroidota	6	DONE	Cys_Met_Meta_PP	Cys/Met metabolism PLP-dependent enzyme
396	>PIVP01000111.1_2@GB_GCA_003354085.1@p__Proteobacteria	7	DONE	Cys_Met_Meta_PP	Cys/Met metabolism PLP-dependent enzyme
397	>PIVP01000159.1_3@GB_GCA_003354085.1@p__Proteobacteria	9	DONE	Cys_Met_Meta_PP	Cys/Met metabolism PLP-dependent enzyme
398	>QTKG01000065.1_79@GB_GCA_003369455.1@p__Krumholzibacteriota	7	DONE	Cys_Met_Meta_PP	Cys/Met metabolism PLP-dependent enzyme
399	>QQTG01000031.1_80@GB_GCA_003370465.1@p__Proteobacteria	6	DONE	Cys_Met_Meta_PP	Cys/Met metabolism PLP-dependent enzyme
400	>QQUY01000001.1_185@GB_GCA_003385635.1@p__Acidobacteriota	10	DONE	Cys_Met_Meta_PP	Cys/Met metabolism PLP-dependent enzyme
401	>QUAH01000013.1_54@GB_GCA_003426165.1@p__Acidobacteriota	9	DONE	Cys_Met_Meta_PP	Cys/Met metabolism PLP-dependent enzyme
402	>CP031729.1_4841@GB_GCA_003428805.1@p__Proteobacteria	8	DONE	Cys_Met_Meta_PP	Cys/Met metabolism PLP-dependent enzyme
403	>PUKG01000039.1_2@GB_GCA_003550445.1@p__Firmicutes_F	7	DONE	Cys_Met_Meta_PP	Cys/Met metabolism PLP-dependent enzyme
404	>PUKZ01000066.1_51@GB_GCA_003550725.1@p__Bacteroidota	5	DONE	Cys_Met_Meta_PP	Cys/Met metabolism PLP-dependent enzyme
405	>PUML01000044.1_5@GB_GCA_003551345.1@p__Bacteroidota	8	DONE	Cys_Met_Meta_PP	Cys/Met metabolism PLP-dependent enzyme
406	>PUMM01000021.1_22@GB_GCA_003551365.1@p__Firmicutes_E	3	DONE	Cys_Met_Meta_PP	Cys/Met metabolism PLP-dependent enzyme
407	>PUMT01000107.1_16@GB_GCA_003551495.1@p__Bacteroidota	6	DONE	Cys_Met_Meta_PP	Cys/Met metabolism PLP-dependent enzyme
408	>PUNE01000048.1_5@GB_GCA_003551665.1@p__Firmicutes_F	7	DONE	Cys_Met_Meta_PP	Cys/Met metabolism PLP-dependent enzyme
409	>PUNE01000064.1_7@GB_GCA_003551665.1@p__Firmicutes_F	7	DONE	Cys_Met_Meta_PP	Cys/Met metabolism PLP-dependent enzyme
410	>PUNT01000228.1_24@GB_GCA_003551905.1@p__Firmicutes_F	6	DONE	Cys_Met_Meta_PP	Cys/Met metabolism PLP-dependent enzyme
411	>PUOJ01000090.1_14@GB_GCA_003552075.1@p__Bacteroidota	6	DONE	Cys_Met_Meta_PP	Cys/Met metabolism PLP-dependent enzyme
412	>PUNF01000113.1_13@GB_GCA_003552525.1@p__Firmicutes_E	7	DONE	Cys_Met_Meta_PP	Cys/Met metabolism PLP-dependent enzyme
413	>PUOO01000121.1_14@GB_GCA_003552825.1@p__Firmicutes_F	6	DONE	Cys_Met_Meta_PP	Cys/Met metabolism PLP-dependent enzyme
414	>PUOO01000226.1_1@GB_GCA_003552825.1@p__Firmicutes_F	7	DONE	Cys_Met_Meta_PP	Cys/Met metabolism PLP-dependent enzyme
415	>PWEJ01000031.1_47@GB_GCA_003553485.1@p__Firmicutes_F	6	DONE	Cys_Met_Meta_PP	Cys/Met metabolism PLP-dependent enzyme
416	>PWEO01000106.1_12@GB_GCA_003553525.1@p__Firmicutes_A	5	DONE	Cys_Met_Meta_PP	Cys/Met metabolism PLP-dependent enzyme
417	>PWFQ01000046.1_11@GB_GCA_003554105.1@p__Firmicutes_A	5	DONE	Cys_Met_Meta_PP	Cys/Met metabolism PLP-dependent enzyme
418	>PWFS01000079.1_3@GB_GCA_003554145.1@p__Firmicutes_F	7	DONE	Cys_Met_Meta_PP	Cys/Met metabolism PLP-dependent enzyme
419	>PWFS01000118.1_6@GB_GCA_003554145.1@p__Firmicutes_F	7	DONE	Cys_Met_Meta_PP	Cys/Met metabolism PLP-dependent enzyme
420	>PWGR01000247.1_4@GB_GCA_003554565.1@p__Firmicutes_E	3	DONE	Cys_Met_Meta_PP	Cys/Met metabolism PLP-dependent enzyme
421	>PWGV01000004.1_2@GB_GCA_003554585.1@p__Firmicutes_F	7	DONE	Cys_Met_Meta_PP	Cys/Met metabolism PLP-dependent enzyme
422	>PWGV01000181.1_8@GB_GCA_003554585.1@p__Firmicutes_F	7	DONE	Cys_Met_Meta_PP	Cys/Met metabolism PLP-dependent enzyme
423	>PWGV01000040.1_1@GB_GCA_003554585.1@p__Firmicutes_F	7	DONE	Cys_Met_Meta_PP	Cys/Met metabolism PLP-dependent enzyme
424	>PWGY01000026.1_19@GB_GCA_003554665.1@p__Bacteroidota	5	DONE	Cys_Met_Meta_PP	Cys/Met metabolism PLP-dependent enzyme
425	>PWHJ01000001.1_50@GB_GCA_003554865.1@p__Bacteroidota	9	DONE	Cys_Met_Meta_PP	Cys/Met metabolism PLP-dependent enzyme
426	>PWHJ01000066.1_9@GB_GCA_003554865.1@p__Bacteroidota	8	DONE	Cys_Met_Meta_PP	Cys/Met metabolism PLP-dependent enzyme
427	>PWHO01000240.1_4@GB_GCA_003555385.1@p__Bacteroidota	6	DONE	Cys_Met_Meta_PP	Cys/Met metabolism PLP-dependent enzyme
428	>PWRF01000292.1_13@GB_GCA_003556325.1@p__Bacteroidota	8	DONE	Cys_Met_Meta_PP	Cys/Met metabolism PLP-dependent enzyme
429	>PWON01000204.1_27@GB_GCA_003557385.1@p__Bacteroidota	8	DONE	Cys_Met_Meta_PP	Cys/Met metabolism PLP-dependent enzyme
430	>PWON01000131.1_32@GB_GCA_003557385.1@p__Bacteroidota	6	DONE	Cys_Met_Meta_PP	Cys/Met metabolism PLP-dependent enzyme
431	>PWNO01000242.1_5@GB_GCA_003557765.1@p__Bacteroidota	7	DONE	Cys_Met_Meta_PP	Cys/Met metabolism PLP-dependent enzyme
432	>PWNY01000430.1_10@GB_GCA_003557805.1@p__Bacteroidota	4	DONE	Cys_Met_Meta_PP	Cys/Met metabolism PLP-dependent enzyme
433	>PWLI01000068.1_14@GB_GCA_003559415.1@p__Firmicutes_D	7	DONE	Cys_Met_Meta_PP	Cys/Met metabolism PLP-dependent enzyme
434	>PWLI01000040.1_16@GB_GCA_003559415.1@p__Firmicutes_D	5	DONE	Cys_Met_Meta_PP	Cys/Met metabolism PLP-dependent enzyme
435	>PWLF01000124.1_24@GB_GCA_003559475.1@p__Bacteroidota	5	DONE	Cys_Met_Meta_PP	Cys/Met metabolism PLP-dependent enzyme
436	>PWKN01000238.1_6@GB_GCA_003559735.1@p__Bacteroidota	4	DONE	Cys_Met_Meta_PP	Cys/Met metabolism PLP-dependent enzyme
437	>PWJZ01000045.1_8@GB_GCA_003559855.1@p__Bacteroidota	9	DONE	Cys_Met_Meta_PP	Cys/Met metabolism PLP-dependent enzyme
438	>PWJZ01000005.1_4@GB_GCA_003559855.1@p__Bacteroidota	7	DONE	Cys_Met_Meta_PP	Cys/Met metabolism PLP-dependent enzyme
439	>PWJC01000019.1_2@GB_GCA_003560165.1@p__Bacteroidota	4	DONE	Cys_Met_Meta_PP	Cys/Met metabolism PLP-dependent enzyme
440	>PWIY01000062.1_5@GB_GCA_003560215.1@p__Bacteroidota	6	DONE	Cys_Met_Meta_PP	Cys/Met metabolism PLP-dependent enzyme
441	>PWLM01000214.1_6@GB_GCA_003560495.1@p__Firmicutes	6	DONE	Cys_Met_Meta_PP	Cys/Met metabolism PLP-dependent enzyme
442	>PWJF01000376.1_4@GB_GCA_003560935.1@p__Bacteroidota	7	DONE	Cys_Met_Meta_PP	Cys/Met metabolism PLP-dependent enzyme
443	>PWWF01000274.1_17@GB_GCA_003561595.1@p__Proteobacteria	7	DONE	Cys_Met_Meta_PP	Cys/Met metabolism PLP-dependent enzyme
444	>PWTU01000129.1_4@GB_GCA_003562775.1@p__Bacteroidota	7	DONE	Cys_Met_Meta_PP	Cys/Met metabolism PLP-dependent enzyme
445	>PWSR01000200.1_1@GB_GCA_003563985.1@p__Firmicutes_E	8	DONE	Cys_Met_Meta_PP	Cys/Met metabolism PLP-dependent enzyme
446	>PXBB01000140.1_26@GB_GCA_003565735.1@p__Bacteroidota	7	DONE	Cys_Met_Meta_PP	Cys/Met metabolism PLP-dependent enzyme
447	>PXBG01000082.1_9@GB_GCA_003566995.1@p__Desulfobacterota	5	DONE	Cys_Met_Meta_PP	Cys/Met metabolism PLP-dependent enzyme
448	>PXAA01000046.1_49@GB_GCA_003567205.1@p__Bacteroidota	6	DONE	Cys_Met_Meta_PP	Cys/Met metabolism PLP-dependent enzyme
449	>PWZB01000150.1_2@GB_GCA_003567625.1@p__Bacteroidota	9	DONE	Cys_Met_Meta_PP	Cys/Met metabolism PLP-dependent enzyme
450	>PWYR01000156.1_14@GB_GCA_003567775.1@p__Bacteroidota	8	DONE	Cys_Met_Meta_PP	Cys/Met metabolism PLP-dependent enzyme
451	>PWXV01000321.1_1@GB_GCA_003568415.1@p__Bacteroidota	10	DONE	Cys_Met_Meta_PP	Cys/Met metabolism PLP-dependent enzyme
452	>QEVD01000069.1_10@GB_GCA_003576975.1@p__KSB1	8	DONE	Cys_Met_Meta_PP	Cys/Met metabolism PLP-dependent enzyme
453	>QEVK01000002.1_124@GB_GCA_003577315.1@p__Proteobacteria	7	DONE	Cys_Met_Meta_PP	Cys/Met metabolism PLP-dependent enzyme
454	>QZKB01000134.1_2@GB_GCA_003599415.1@p__Bacteroidota	6	DONE	Cys_Met_Meta_PP	Cys/Met metabolism PLP-dependent enzyme
455	>QZKB01000117.1_6@GB_GCA_003599415.1@p__Bacteroidota	8	DONE	Cys_Met_Meta_PP	Cys/Met metabolism PLP-dependent enzyme
456	>QZKB01000107.1_20@GB_GCA_003599415.1@p__Bacteroidota	7	DONE	Cys_Met_Meta_PP	Cys/Met metabolism PLP-dependent enzyme
457	>QZKQ01000119.1_22@GB_GCA_003599535.1@p__AABM5-125-24	7	DONE	Cys_Met_Meta_PP	Cys/Met metabolism PLP-dependent enzyme
458	>PYIY01000070.1_21@GB_GCA_003635195.1@p__Poribacteria	7	DONE	Cys_Met_Meta_PP	Cys/Met metabolism PLP-dependent enzyme
459	>QNAR01000118.1_4@GB_GCA_003643975.1@p__Thermotogota	6	DONE	Cys_Met_Meta_PP	Cys/Met metabolism PLP-dependent enzyme
460	>QNCR01000040.1_4@GB_GCA_003644575.1@p__Marinisomatota	7	DONE	Cys_Met_Meta_PP	Cys/Met metabolism PLP-dependent enzyme
461	>QNDJ01000041.1_3@GB_GCA_003644825.1@p__SM23-31	9	DONE	Cys_Met_Meta_PP	Cys/Met metabolism PLP-dependent enzyme
462	>QNBE01000003.1_34@GB_GCA_003645615.1@p__WOR-3	7	DONE	Cys_Met_Meta_PP	Cys/Met metabolism PLP-dependent enzyme
463	>QNDK01000001.1_10@GB_GCA_003645965.1@p__KSB1	7	DONE	Cys_Met_Meta_PP	Cys/Met metabolism PLP-dependent enzyme
464	>QNDV01000014.1_11@GB_GCA_003646045.1@p__Krumholzibacteriota	7	DONE	Cys_Met_Meta_PP	Cys/Met metabolism PLP-dependent enzyme
465	>QMPB01000372.1_4@GB_GCA_003648395.1@p__Bacteroidota	8	DONE	Cys_Met_Meta_PP	Cys/Met metabolism PLP-dependent enzyme
466	>QMPN01000273.1_2@GB_GCA_003648575.1@p__Bacteroidota	7	DONE	Cys_Met_Meta_PP	Cys/Met metabolism PLP-dependent enzyme
467	>QMPN01000280.1_2@GB_GCA_003648575.1@p__Bacteroidota	6	DONE	Cys_Met_Meta_PP	Cys/Met metabolism PLP-dependent enzyme
468	>QMPO01000018.1_3@GB_GCA_003648625.1@p__Bacteroidota	7	DONE	Cys_Met_Meta_PP	Cys/Met metabolism PLP-dependent enzyme
469	>QMPV01000055.1_15@GB_GCA_003648765.1@p__Acidobacteriota	6	DONE	Cys_Met_Meta_PP	Cys/Met metabolism PLP-dependent enzyme
470	>QMPA01000025.1_14@GB_GCA_003650365.1@p__Bacteroidota	8	DONE	Cys_Met_Meta_PP	Cys/Met metabolism PLP-dependent enzyme
471	>QMPP01000061.1_11@GB_GCA_003650425.1@p__Bacteroidota	7	DONE	Cys_Met_Meta_PP	Cys/Met metabolism PLP-dependent enzyme
472	>QMQE01000002.1_12@GB_GCA_003650445.1@p__Acidobacteriota	7	DONE	Cys_Met_Meta_PP	Cys/Met metabolism PLP-dependent enzyme
473	>RFIB01000257.1_2@GB_GCA_003695625.1@p__Acidobacteriota	6	DONE	Cys_Met_Meta_PP	Cys/Met metabolism PLP-dependent enzyme
474	>RFFS01000066.1_12@GB_GCA_003696775.1@p__Calditrichota	8	DONE	Cys_Met_Meta_PP	Cys/Met metabolism PLP-dependent enzyme
475	>RFFQ01000126.1_1@GB_GCA_003697105.1@p__4572-55	7	DONE	Cys_Met_Meta_PP	Cys/Met metabolism PLP-dependent enzyme
476	>RHLJ01000002.1_86@GB_GCA_003712055.1@p__Bacteroidota	5	DONE	Cys_Met_Meta_PP	Cys/Met metabolism PLP-dependent enzyme
477	>RCNP01000002.1_98@GB_GCA_003731655.1@p__Bacteroidota	7	DONE	Cys_Met_Meta_PP	Cys/Met metabolism PLP-dependent enzyme
478	>RCNO01000029.1_15@GB_GCA_003731685.1@p__Bacteroidota	6	DONE	Cys_Met_Meta_PP	Cys/Met metabolism PLP-dependent enzyme
479	>RPRQ01000055.1_35@GB_GCA_003818205.1@p__Bacteroidota	7	DONE	Cys_Met_Meta_PP	Cys/Met metabolism PLP-dependent enzyme
480	>RPQH01000046.1_18@GB_GCA_003820375.1@p__Bacteroidota	8	DONE	Cys_Met_Meta_PP	Cys/Met metabolism PLP-dependent enzyme
481	>QYZZ01000089.1_40@GB_GCA_003838145.1@p__Firmicutes_A	8	DONE	Cys_Met_Meta_PP	Cys/Met metabolism PLP-dependent enzyme
482	>RQOF01000484.1_6@GB_GCA_003854955.1@p__Calditrichota	6	DONE	Cys_Met_Meta_PP	Cys/Met metabolism PLP-dependent enzyme
483	>RQOG01000150.1_90@GB_GCA_003854985.1@p__Calditrichota	8	DONE	Cys_Met_Meta_PP	Cys/Met metabolism PLP-dependent enzyme
484	>QNXT01000013.1_4@GB_GCA_003973505.1@p__Bacteroidota	9	DONE	Cys_Met_Meta_PP	Cys/Met metabolism PLP-dependent enzyme
485	>QNYN01000002.1_1@GB_GCA_003973585.1@p__Fusobacteriota	6	DONE	Cys_Met_Meta_PP	Cys/Met metabolism PLP-dependent enzyme
486	>PIPR01000001.1_576@GB_GCA_003987355.1@p__Proteobacteria	5	DONE	Cys_Met_Meta_PP	Cys/Met metabolism PLP-dependent enzyme
487	>SHBR01000060.1_9@GB_GCA_004212795.1@p__Proteobacteria	6	DONE	Cys_Met_Meta_PP	Cys/Met metabolism PLP-dependent enzyme
488	>SCSM01000016.1_125@GB_GCA_004322215.1@p__Bacteroidota	7	DONE	Cys_Met_Meta_PP	Cys/Met metabolism PLP-dependent enzyme
489	>SOKM01000132.1_4@GB_GCA_004375785.1@p__WOR-3	7	DONE	Cys_Met_Meta_PP	Cys/Met metabolism PLP-dependent enzyme
490	>SOIS01000113.1_5@GB_GCA_004375965.1@p__WOR-3	9	DONE	Cys_Met_Meta_PP	Cys/Met metabolism PLP-dependent enzyme
491	>SOJN01000017.1_13@GB_GCA_004376575.1@p__TA06	8	DONE	Cys_Met_Meta_PP	Cys/Met metabolism PLP-dependent enzyme
492	>SOIY01000117.1_4@GB_GCA_004376785.1@p__WOR-3	6	DONE	Cys_Met_Meta_PP	Cys/Met metabolism PLP-dependent enzyme
493	>SOIA01000117.1_10@GB_GCA_004378665.1@p__Acidobacteriota	7	DONE	Cys_Met_Meta_PP	Cys/Met metabolism PLP-dependent enzyme
494	>SPCN01000154.1_2@GB_GCA_004525465.1@p__Acidobacteriota	8	DONE	Cys_Met_Meta_PP	Cys/Met metabolism PLP-dependent enzyme
495	>SFPR01000066.1_4@GB_GCA_004551865.1@p__Bacteroidota	8	DONE	Cys_Met_Meta_PP	Cys/Met metabolism PLP-dependent enzyme
496	>SFNY01000021.1_35@GB_GCA_004554085.1@p__Firmicutes_A	4	DONE	Cys_Met_Meta_PP	Cys/Met metabolism PLP-dependent enzyme
497	>SFJH01000009.1_13@GB_GCA_004555155.1@p__Firmicutes_A	5	DONE	Cys_Met_Meta_PP	Cys/Met metabolism PLP-dependent enzyme
498	>SFIY01000010.1_48@GB_GCA_004555205.1@p__Firmicutes_A	4	DONE	Cys_Met_Meta_PP	Cys/Met metabolism PLP-dependent enzyme
499	>SFHC01000008.1_75@GB_GCA_004555725.1@p__Firmicutes_A	8	DONE	Cys_Met_Meta_PP	Cys/Met metabolism PLP-dependent enzyme
500	>SFIR01000007.1_60@GB_GCA_004556165.1@p__Firmicutes_A	4	DONE	Cys_Met_Meta_PP	Cys/Met metabolism PLP-dependent enzyme
1	>SFFW01000017.1_25@GB_GCA_004556755.1@p__Firmicutes_A	5	DONE	Cys_Met_Meta_PP	Cys/Met metabolism PLP-dependent enzyme
2	>SFGJ01000002.1_167@GB_GCA_004557655.1@p__Firmicutes_A	6	DONE	Cys_Met_Meta_PP	Cys/Met metabolism PLP-dependent enzyme
3	>SFEB01000014.1_7@GB_GCA_004558105.1@p__Firmicutes_A	7	DONE	Cys_Met_Meta_PP	Cys/Met metabolism PLP-dependent enzyme
4	>SFDT01000013.1_17@GB_GCA_004558115.1@p__Firmicutes_A	8	DONE	Cys_Met_Meta_PP	Cys/Met metabolism PLP-dependent enzyme
5	>SFDT01000011.1_1@GB_GCA_004558115.1@p__Firmicutes_A	4	DONE	Cys_Met_Meta_PP	Cys/Met metabolism PLP-dependent enzyme
6	>SFDT01000042.1_15@GB_GCA_004558115.1@p__Firmicutes_A	8	DONE	Cys_Met_Meta_PP	Cys/Met metabolism PLP-dependent enzyme
7	>SFDM01000027.1_32@GB_GCA_004558205.1@p__Synergistota	7	DONE	Cys_Met_Meta_PP	Cys/Met metabolism PLP-dependent enzyme
8	>SFDB01000004.1_52@GB_GCA_004558825.1@p__Firmicutes_A	5	DONE	Cys_Met_Meta_PP	Cys/Met metabolism PLP-dependent enzyme
9	>SFTH01000007.1_46@GB_GCA_004563405.1@p__Firmicutes_A	4	DONE	Cys_Met_Meta_PP	Cys/Met metabolism PLP-dependent enzyme
10	>CP038512.1_24@GB_GCA_004758605.1@p__Deinococcota	7	DONE	Cys_Met_Meta_PP	Cys/Met metabolism PLP-dependent enzyme
11	>NJBN01000004.1_140@GB_GCA_005223185.1@p__AABM5-125-24	8	DONE	Cys_Met_Meta_PP	Cys/Met metabolism PLP-dependent enzyme
12	>SZXW01000010.1_648@GB_GCA_005862285.1@p__Bacteroidota	7	DONE	Cys_Met_Meta_PP	Cys/Met metabolism PLP-dependent enzyme
13	>SBHG01000130.1_12@GB_GCA_006226305.1@p__Proteobacteria	7	DONE	Cys_Met_Meta_PP	Cys/Met metabolism PLP-dependent enzyme
14	>SBGZ01000054.1_32@GB_GCA_006226415.1@p__Proteobacteria	7	DONE	Cys_Met_Meta_PP	Cys/Met metabolism PLP-dependent enzyme
15	>SBGO01000667.1_6@GB_GCA_006226565.1@p__Myxococcota	7	DONE	Cys_Met_Meta_PP	Cys/Met metabolism PLP-dependent enzyme
16	>CP041233.1_742@GB_GCA_006974205.1@p__Proteobacteria	8	DONE	Cys_Met_Meta_PP	Cys/Met metabolism PLP-dependent enzyme
17	>VJWY01000001.1_396@GB_GCA_007097585.1@p__Proteobacteria	5	DONE	Cys_Met_Meta_PP	Cys/Met metabolism PLP-dependent enzyme
18	>SKSE01000023.1_26@GB_GCA_007118135.1@p__Bacteroidota	6	DONE	Cys_Met_Meta_PP	Cys/Met metabolism PLP-dependent enzyme
19	>SKSA01000067.1_15@GB_GCA_007118195.1@p__Firmicutes	10	DONE	Cys_Met_Meta_PP	Cys/Met metabolism PLP-dependent enzyme
20	>SKRM01000026.1_56@GB_GCA_007118495.1@p__Bacteroidota	6	DONE	Cys_Met_Meta_PP	Cys/Met metabolism PLP-dependent enzyme
21	>SKRE01000186.1_2@GB_GCA_007118655.1@p__Firmicutes_A	7	DONE	Cys_Met_Meta_PP	Cys/Met metabolism PLP-dependent enzyme
22	>SKPS01000047.1_7@GB_GCA_007119395.1@p__Bacteroidota	7	DONE	Cys_Met_Meta_PP	Cys/Met metabolism PLP-dependent enzyme
23	>SKOK01000178.1_2@GB_GCA_007120085.1@p__Bacteroidota	6	DONE	Cys_Met_Meta_PP	Cys/Met metabolism PLP-dependent enzyme
24	>SKOK01000168.1_4@GB_GCA_007120085.1@p__Bacteroidota	6	DONE	Cys_Met_Meta_PP	Cys/Met metabolism PLP-dependent enzyme
25	>SKLR01000240.1_3@GB_GCA_007121435.1@p__Gemmatimonadota	6	DONE	Cys_Met_Meta_PP	Cys/Met metabolism PLP-dependent enzyme
26	>SKTZ01000150.1_2@GB_GCA_007122335.1@p__Firmicutes_F	8	DONE	Cys_Met_Meta_PP	Cys/Met metabolism PLP-dependent enzyme
27	>SKTZ01000098.1_18@GB_GCA_007122335.1@p__Firmicutes_F	7	DONE	Cys_Met_Meta_PP	Cys/Met metabolism PLP-dependent enzyme
28	>SKTQ01000101.1_2@GB_GCA_007122505.1@p__Bacteroidota	5	DONE	Cys_Met_Meta_PP	Cys/Met metabolism PLP-dependent enzyme
29	>SKTA01000070.1_18@GB_GCA_007122745.1@p__Bacteroidota	7	DONE	Cys_Met_Meta_PP	Cys/Met metabolism PLP-dependent enzyme
30	>SKSI01000099.1_2@GB_GCA_007123065.1@p__Bacteroidota	6	DONE	Cys_Met_Meta_PP	Cys/Met metabolism PLP-dependent enzyme
31	>SLEW01000098.1_9@GB_GCA_007124575.1@p__Bacteroidota	6	DONE	Cys_Met_Meta_PP	Cys/Met metabolism PLP-dependent enzyme
32	>SLCY01000026.1_9@GB_GCA_007125585.1@p__Bacteroidota	5	DONE	Cys_Met_Meta_PP	Cys/Met metabolism PLP-dependent enzyme
33	>SLCF01000025.1_43@GB_GCA_007125955.1@p__Bacteroidota	7	DONE	Cys_Met_Meta_PP	Cys/Met metabolism PLP-dependent enzyme
34	>SKZT01000051.1_21@GB_GCA_007127235.1@p__Desulfobacterota	5	DONE	Cys_Met_Meta_PP	Cys/Met metabolism PLP-dependent enzyme
35	>SKXH01000240.1_3@GB_GCA_007128495.1@p__Bacteroidota	7	DONE	Cys_Met_Meta_PP	Cys/Met metabolism PLP-dependent enzyme
36	>SKXF01000233.1_12@GB_GCA_007128555.1@p__Firmicutes_E	4	DONE	Cys_Met_Meta_PP	Cys/Met metabolism PLP-dependent enzyme
37	>SKWY01000511.1_6@GB_GCA_007128675.1@p__Myxococcota	8	DONE	Cys_Met_Meta_PP	Cys/Met metabolism PLP-dependent enzyme
38	>SKVW01000053.1_62@GB_GCA_007129255.1@p__Bacteroidota	6	DONE	Cys_Met_Meta_PP	Cys/Met metabolism PLP-dependent enzyme
39	>SKVR01000085.1_2@GB_GCA_007129355.1@p__Bacteroidota	7	DONE	Cys_Met_Meta_PP	Cys/Met metabolism PLP-dependent enzyme
40	>SKUN01000155.1_30@GB_GCA_007129945.1@p__Bacteroidota	6	DONE	Cys_Met_Meta_PP	Cys/Met metabolism PLP-dependent enzyme
41	>SLSL01000174.1_7@GB_GCA_007130465.1@p__Firmicutes_F	6	DONE	Cys_Met_Meta_PP	Cys/Met metabolism PLP-dependent enzyme
42	>SLSG01000306.1_6@GB_GCA_007130545.1@p__Bacteroidota	5	DONE	Cys_Met_Meta_PP	Cys/Met metabolism PLP-dependent enzyme
43	>SLSH01000149.1_1@GB_GCA_007130555.1@p__Bacteroidota	8	DONE	Cys_Met_Meta_PP	Cys/Met metabolism PLP-dependent enzyme
44	>SLRQ01000065.1_77@GB_GCA_007130885.1@p__Myxococcota	7	DONE	Cys_Met_Meta_PP	Cys/Met metabolism PLP-dependent enzyme
45	>SLRE01000302.1_1@GB_GCA_007131125.1@p__Bacteroidota	8	DONE	Cys_Met_Meta_PP	Cys/Met metabolism PLP-dependent enzyme
46	>SLPX01000011.1_5@GB_GCA_007131745.1@p__Myxococcota	7	DONE	Cys_Met_Meta_PP	Cys/Met metabolism PLP-dependent enzyme
47	>SLPR01000232.1_2@GB_GCA_007131895.1@p__Bacteroidota	7	DONE	Cys_Met_Meta_PP	Cys/Met metabolism PLP-dependent enzyme
48	>SLOR01000062.1_7@GB_GCA_007132395.1@p__Bacteroidota	7	DONE	Cys_Met_Meta_PP	Cys/Met metabolism PLP-dependent enzyme
49	>SLOJ01000221.1_11@GB_GCA_007132585.1@p__Bacteroidota	5	DONE	Cys_Met_Meta_PP	Cys/Met metabolism PLP-dependent enzyme
50	>SLNX01000136.1_2@GB_GCA_007132825.1@p__Bacteroidota	6	DONE	Cys_Met_Meta_PP	Cys/Met metabolism PLP-dependent enzyme
51	>SLMV01000007.1_1@GB_GCA_007133365.1@p__Firmicutes_E	5	DONE	Cys_Met_Meta_PP	Cys/Met metabolism PLP-dependent enzyme
52	>SLLE01000096.1_4@GB_GCA_007134225.1@p__Firmicutes_A	8	DONE	Cys_Met_Meta_PP	Cys/Met metabolism PLP-dependent enzyme
53	>SLKR01000021.1_23@GB_GCA_007134525.1@p__Bacteroidota	5	DONE	Cys_Met_Meta_PP	Cys/Met metabolism PLP-dependent enzyme
54	>SLKF01000172.1_3@GB_GCA_007134725.1@p__Firmicutes_A	7	DONE	Cys_Met_Meta_PP	Cys/Met metabolism PLP-dependent enzyme
55	>SLKF01000026.1_2@GB_GCA_007134725.1@p__Firmicutes_A	7	DONE	Cys_Met_Meta_PP	Cys/Met metabolism PLP-dependent enzyme
56	>SLJW01000077.1_8@GB_GCA_007134865.1@p__Proteobacteria	7	DONE	Cys_Met_Meta_PP	Cys/Met metabolism PLP-dependent enzyme
57	>SLIL01000325.1_7@GB_GCA_007135645.1@p__Bacteroidota	5	DONE	Cys_Met_Meta_PP	Cys/Met metabolism PLP-dependent enzyme
58	>SLGS01000038.1_11@GB_GCA_007136565.1@p__Firmicutes_E	7	DONE	Cys_Met_Meta_PP	Cys/Met metabolism PLP-dependent enzyme
59	>CP041614.1_3938@GB_GCA_007197555.1@p__Proteobacteria	9	DONE	Cys_Met_Meta_PP	Cys/Met metabolism PLP-dependent enzyme
60	>VKGK01000010.1_3@GB_GCA_007197645.1@p__Proteobacteria	7	DONE	Cys_Met_Meta_PP	Cys/Met metabolism PLP-dependent enzyme
61	>CP041638.1_749@GB_GCA_007197775.1@p__Proteobacteria	8	DONE	Cys_Met_Meta_PP	Cys/Met metabolism PLP-dependent enzyme
62	>QYQI01000162.1_13@GB_GCA_007280825.1@p__Bacteroidota	8	DONE	Cys_Met_Meta_PP	Cys/Met metabolism PLP-dependent enzyme
63	>QYQJ01000094.1_5@GB_GCA_007280875.1@p__Bacteroidota	6	DONE	Cys_Met_Meta_PP	Cys/Met metabolism PLP-dependent enzyme
64	>QYQM01000019.1_22@GB_GCA_007280905.1@p__Bacteroidota	6	DONE	Cys_Met_Meta_PP	Cys/Met metabolism PLP-dependent enzyme
65	>LN650648.1_1146@GB_GCA_900002575.1@p__Firmicutes_A	8	DONE	Cys_Met_Meta_PP	Cys/Met metabolism PLP-dependent enzyme
66	>LN650648.1_800@GB_GCA_900002575.1@p__Firmicutes_A	7	DONE	Cys_Met_Meta_PP	Cys/Met metabolism PLP-dependent enzyme
67	>FIZK01000049.1_2@GB_GCA_900018335.1@p__Firmicutes_G	8	DONE	Cys_Met_Meta_PP	Cys/Met metabolism PLP-dependent enzyme
68	>FMGR01000001.1_97@GB_GCA_900066925.1@p__Firmicutes_A	8	DONE	Cys_Met_Meta_PP	Cys/Met metabolism PLP-dependent enzyme
69	>LS974202.1_2135@GB_GCA_900157305.1@p__Thermotogota	5	DONE	Cys_Met_Meta_PP	Cys/Met metabolism PLP-dependent enzyme
70	>FYAM01000013.1_17@GB_GCA_900185645.1@p__Firmicutes_A	8	DONE	Cys_Met_Meta_PP	Cys/Met metabolism PLP-dependent enzyme
71	>FYAU01000029.1_32@GB_GCA_900185725.1@p__Proteobacteria	6	DONE	Cys_Met_Meta_PP	Cys/Met metabolism PLP-dependent enzyme
72	>OMQS01000175.1_6@GB_GCA_900313295.1@p__Firmicutes_A	6	DONE	Cys_Met_Meta_PP	Cys/Met metabolism PLP-dependent enzyme
73	>OMTF01000033.1_22@GB_GCA_900313925.1@p__Firmicutes_A	4	DONE	Cys_Met_Meta_PP	Cys/Met metabolism PLP-dependent enzyme
74	>ONCI01000021.1_19@GB_GCA_900316255.1@p__Firmicutes_A	7	DONE	Cys_Met_Meta_PP	Cys/Met metabolism PLP-dependent enzyme
75	>ONDN01000028.1_2@GB_GCA_900316595.1@p__Firmicutes	7	DONE	Cys_Met_Meta_PP	Cys/Met metabolism PLP-dependent enzyme
76	>ONGJ01000008.1_24@GB_GCA_900317375.1@p__Firmicutes_A	6	DONE	Cys_Met_Meta_PP	Cys/Met metabolism PLP-dependent enzyme
77	>ONGR01000028.1_25@GB_GCA_900317425.1@p__Firmicutes_A	7	DONE	Cys_Met_Meta_PP	Cys/Met metabolism PLP-dependent enzyme
78	>ONPF01000008.1_9@GB_GCA_900319635.1@p__Firmicutes_A	7	DONE	Cys_Met_Meta_PP	Cys/Met metabolism PLP-dependent enzyme
79	>ONPY01000001.1_66@GB_GCA_900319835.1@p__Firmicutes_A	7	DONE	Cys_Met_Meta_PP	Cys/Met metabolism PLP-dependent enzyme
80	>UAVY01000010.1_68@GB_GCA_900446925.1@p__Proteobacteria	8	DONE	Cys_Met_Meta_PP	Cys/Met metabolism PLP-dependent enzyme
81	>UWSO01000032.1_1@GB_GCA_900538385.1@p__Bacteroidota	5	DONE	Cys_Met_Meta_PP	Cys/Met metabolism PLP-dependent enzyme
82	>UPYX01000011.1_43@GB_GCA_900538655.1@p__Firmicutes_A	7	DONE	Cys_Met_Meta_PP	Cys/Met metabolism PLP-dependent enzyme
83	>UPZV01000025.1_13@GB_GCA_900538925.1@p__Firmicutes_C	8	DONE	Cys_Met_Meta_PP	Cys/Met metabolism PLP-dependent enzyme
84	>UQBE01000016.1_26@GB_GCA_900539155.1@p__Bacteroidota	6	DONE	Cys_Met_Meta_PP	Cys/Met metabolism PLP-dependent enzyme
85	>UQBH01000001.1_57@GB_GCA_900539295.1@p__Firmicutes_C	8	DONE	Cys_Met_Meta_PP	Cys/Met metabolism PLP-dependent enzyme
86	>UQDF01000082.1_1@GB_GCA_900539765.1@p__Bacteroidota	5	DONE	Cys_Met_Meta_PP	Cys/Met metabolism PLP-dependent enzyme
87	>UQFT01000118.1_1@GB_GCA_900540355.1@p__Firmicutes_A	7	DONE	Cys_Met_Meta_PP	Cys/Met metabolism PLP-dependent enzyme
88	>UQJY01000004.1_12@GB_GCA_900541465.1@p__Fusobacteriota	5	DONE	Cys_Met_Meta_PP	Cys/Met metabolism PLP-dependent enzyme
89	>UQMC01000023.1_9@GB_GCA_900542115.1@p__Firmicutes_A	7	DONE	Cys_Met_Meta_PP	Cys/Met metabolism PLP-dependent enzyme
90	>UQMC01000025.1_2@GB_GCA_900542115.1@p__Firmicutes_A	7	DONE	Cys_Met_Meta_PP	Cys/Met metabolism PLP-dependent enzyme
91	>UQNF01000004.1_16@GB_GCA_900542285.1@p__Firmicutes_A	6	DONE	Cys_Met_Meta_PP	Cys/Met metabolism PLP-dependent enzyme
92	>UQOH01000001.1_88@GB_GCA_900542625.1@p__Fusobacteriota	7	DONE	Cys_Met_Meta_PP	Cys/Met metabolism PLP-dependent enzyme
93	>UQQF01000079.1_2@GB_GCA_900543085.1@p__Firmicutes_A	7	DONE	Cys_Met_Meta_PP	Cys/Met metabolism PLP-dependent enzyme
94	>UQUC01000016.1_2@GB_GCA_900544105.1@p__Firmicutes_A	7	DONE	Cys_Met_Meta_PP	Cys/Met metabolism PLP-dependent enzyme
95	>UQWD01000025.1_4@GB_GCA_900544555.1@p__Firmicutes_A	3	DONE	Cys_Met_Meta_PP	Cys/Met metabolism PLP-dependent enzyme
96	>UQXE01000019.1_1@GB_GCA_900544965.1@p__Firmicutes_A	4	DONE	Cys_Met_Meta_PP	Cys/Met metabolism PLP-dependent enzyme
97	>UQXM01000088.1_4@GB_GCA_900545035.1@p__Fusobacteriota	8	DONE	Cys_Met_Meta_PP	Cys/Met metabolism PLP-dependent enzyme
98	>UQZJ01000017.1_2@GB_GCA_900545495.1@p__Firmicutes_A	6	DONE	Cys_Met_Meta_PP	Cys/Met metabolism PLP-dependent enzyme
99	>URAL01000001.1_104@GB_GCA_900545805.1@p__Firmicutes_A	5	DONE	Cys_Met_Meta_PP	Cys/Met metabolism PLP-dependent enzyme
100	>URCD01000003.1_2@GB_GCA_900546215.1@p__Firmicutes_A	6	DONE	Cys_Met_Meta_PP	Cys/Met metabolism PLP-dependent enzyme
101	>URCD01000073.1_2@GB_GCA_900546215.1@p__Firmicutes_A	8	DONE	Cys_Met_Meta_PP	Cys/Met metabolism PLP-dependent enzyme
102	>URDQ01000087.1_6@GB_GCA_900546675.1@p__Bacteroidota	6	DONE	Cys_Met_Meta_PP	Cys/Met metabolism PLP-dependent enzyme
103	>URFJ01000035.1_10@GB_GCA_900547135.1@p__Firmicutes_A	5	DONE	Cys_Met_Meta_PP	Cys/Met metabolism PLP-dependent enzyme
104	>URGI01000058.1_11@GB_GCA_900547315.1@p__Firmicutes_A	6	DONE	Cys_Met_Meta_PP	Cys/Met metabolism PLP-dependent enzyme
105	>URHK01000008.1_68@GB_GCA_900547625.1@p__Firmicutes_A	10	DONE	Cys_Met_Meta_PP	Cys/Met metabolism PLP-dependent enzyme
106	>URHT01000010.1_9@GB_GCA_900547745.1@p__Firmicutes_A	5	DONE	Cys_Met_Meta_PP	Cys/Met metabolism PLP-dependent enzyme
107	>URKO01000057.1_6@GB_GCA_900548415.1@p__Bacteroidota	6	DONE	Cys_Met_Meta_PP	Cys/Met metabolism PLP-dependent enzyme
108	>URKQ01000002.1_34@GB_GCA_900548455.1@p__Firmicutes_A	9	DONE	Cys_Met_Meta_PP	Cys/Met metabolism PLP-dependent enzyme
109	>URKI01000021.1_34@GB_GCA_900548505.1@p__Firmicutes_A	9	DONE	Cys_Met_Meta_PP	Cys/Met metabolism PLP-dependent enzyme
110	>URKI01000033.1_19@GB_GCA_900548505.1@p__Firmicutes_A	8	DONE	Cys_Met_Meta_PP	Cys/Met metabolism PLP-dependent enzyme
111	>URLI01000029.1_16@GB_GCA_900548585.1@p__Bacteroidota	8	DONE	Cys_Met_Meta_PP	Cys/Met metabolism PLP-dependent enzyme
112	>URLB01000033.1_15@GB_GCA_900548595.1@p__Firmicutes_A	7	DONE	Cys_Met_Meta_PP	Cys/Met metabolism PLP-dependent enzyme
113	>URKW01000091.1_4@GB_GCA_900548615.1@p__Firmicutes_A	7	DONE	Cys_Met_Meta_PP	Cys/Met metabolism PLP-dependent enzyme
114	>URKW01000109.1_5@GB_GCA_900548615.1@p__Firmicutes_A	6	DONE	Cys_Met_Meta_PP	Cys/Met metabolism PLP-dependent enzyme
115	>UROG01000014.1_20@GB_GCA_900549485.1@p__Firmicutes_A	6	DONE	Cys_Met_Meta_PP	Cys/Met metabolism PLP-dependent enzyme
116	>UROG01000025.1_9@GB_GCA_900549485.1@p__Firmicutes_A	5	DONE	Cys_Met_Meta_PP	Cys/Met metabolism PLP-dependent enzyme
117	>URQU01000054.1_7@GB_GCA_900550055.1@p__Actinobacteriota	5	DONE	Cys_Met_Meta_PP	Cys/Met metabolism PLP-dependent enzyme
118	>URRX01000102.1_4@GB_GCA_900550345.1@p__Firmicutes_A	7	DONE	Cys_Met_Meta_PP	Cys/Met metabolism PLP-dependent enzyme
119	>URST01000041.1_3@GB_GCA_900550585.1@p__Firmicutes_A	5	DONE	Cys_Met_Meta_PP	Cys/Met metabolism PLP-dependent enzyme
120	>URVR01000150.1_5@GB_GCA_900551355.1@p__Firmicutes_A	6	DONE	Cys_Met_Meta_PP	Cys/Met metabolism PLP-dependent enzyme
121	>URXW01000003.1_39@GB_GCA_900551995.1@p__Firmicutes_A	4	DONE	Cys_Met_Meta_PP	Cys/Met metabolism PLP-dependent enzyme
122	>USAT01000055.1_2@GB_GCA_900552725.1@p__Firmicutes_A	5	DONE	Cys_Met_Meta_PP	Cys/Met metabolism PLP-dependent enzyme
123	>USAT01000049.1_13@GB_GCA_900552725.1@p__Firmicutes_A	6	DONE	Cys_Met_Meta_PP	Cys/Met metabolism PLP-dependent enzyme
124	>USGG01000034.1_7@GB_GCA_900554215.1@p__Firmicutes_C	7	DONE	Cys_Met_Meta_PP	Cys/Met metabolism PLP-dependent enzyme
125	>USMD01000139.1_3@GB_GCA_900555725.1@p__Firmicutes_A	8	DONE	Cys_Met_Meta_PP	Cys/Met metabolism PLP-dependent enzyme
126	>USMI01000232.1_1@GB_GCA_900555735.1@p__Firmicutes_A	7	DONE	Cys_Met_Meta_PP	Cys/Met metabolism PLP-dependent enzyme
127	>USML01000064.1_6@GB_GCA_900555855.1@p__Firmicutes_A	5	DONE	Cys_Met_Meta_PP	Cys/Met metabolism PLP-dependent enzyme
128	>USNH01000089.1_4@GB_GCA_900556015.1@p__Firmicutes_A	6	DONE	Cys_Met_Meta_PP	Cys/Met metabolism PLP-dependent enzyme
129	>USQR01000008.1_5@GB_GCA_900556925.1@p__Firmicutes_A	7	DONE	Cys_Met_Meta_PP	Cys/Met metabolism PLP-dependent enzyme
130	>USQR01000013.1_8@GB_GCA_900556925.1@p__Firmicutes_A	8	DONE	Cys_Met_Meta_PP	Cys/Met metabolism PLP-dependent enzyme
131	>UWOR01000003.1_140@GB_GCA_900604495.1@p__Firmicutes_A	8	DONE	Cys_Met_Meta_PP	Cys/Met metabolism PLP-dependent enzyme
132	>LR133904.1_132@GB_GCA_900635025.1@p__Proteobacteria	6	DONE	Cys_Met_Meta_PP	Cys/Met metabolism PLP-dependent enzyme
133	>CAADGM010000033.1_8@GB_GCA_900696535.1@p__Planctomycetota	7	DONE	Cys_Met_Meta_PP	Cys/Met metabolism PLP-dependent enzyme
134	>CAADGO010000170.1_5@GB_GCA_900696555.1@p__Bacteroidota	9	DONE	Cys_Met_Meta_PP	Cys/Met metabolism PLP-dependent enzyme
135	>CAADGV010000012.1_56@GB_GCA_900696645.1@p__Bacteroidota	8	DONE	Cys_Met_Meta_PP	Cys/Met metabolism PLP-dependent enzyme
136	>NC_013791.2_1333@RS_GCF_000005825.2@p__Firmicutes	6	DONE	Cys_Met_Meta_PP	Cys/Met metabolism PLP-dependent enzyme
137	>NC_003454.1_1949@RS_GCF_000007325.1@p__Fusobacteriota	8	DONE	Cys_Met_Meta_PP	Cys/Met metabolism PLP-dependent enzyme
138	>NC_004722.1_4685@RS_GCF_000007825.1@p__Firmicutes	7	DONE	Cys_Met_Meta_PP	Cys/Met metabolism PLP-dependent enzyme
139	>NC_002967.9_2046@RS_GCF_000008185.1@p__Spirochaetota	6	DONE	Cys_Met_Meta_PP	Cys/Met metabolism PLP-dependent enzyme
140	>NC_006512.1_731@RS_GCF_000008465.1@p__Proteobacteria	5	DONE	Cys_Met_Meta_PP	Cys/Met metabolism PLP-dependent enzyme
141	>NC_006177.1_814@RS_GCF_000009905.1@p__Firmicutes_E	8	DONE	Cys_Met_Meta_PP	Cys/Met metabolism PLP-dependent enzyme
142	>NC_012491.1_5525@RS_GCF_000010165.1@p__Firmicutes	8	DONE	Cys_Met_Meta_PP	Cys/Met metabolism PLP-dependent enzyme
143	>NC_010729.1_1530@RS_GCF_000010505.1@p__Bacteroidota	9	DONE	Cys_Met_Meta_PP	Cys/Met metabolism PLP-dependent enzyme
144	>NC_004193.1_3096@RS_GCF_000011245.1@p__Firmicutes	9	DONE	Cys_Met_Meta_PP	Cys/Met metabolism PLP-dependent enzyme
145	>NC_006569.1_333@RS_GCF_000011965.2@p__Proteobacteria	8	DONE	Cys_Met_Meta_PP	Cys/Met metabolism PLP-dependent enzyme
146	>NC_003910.7_1503@RS_GCF_000012325.1@p__Proteobacteria	7	DONE	Cys_Met_Meta_PP	Cys/Met metabolism PLP-dependent enzyme
147	>NC_007484.1_902@RS_GCF_000012805.1@p__Proteobacteria	1	DONE	Cys_Met_Meta_PP	Cys/Met metabolism PLP-dependent enzyme
148	>NC_007778.1_456@RS_GCF_000013365.1@p__Proteobacteria	7	DONE	Cys_Met_Meta_PP	Cys/Met metabolism PLP-dependent enzyme
149	>NC_007908.1_3711@RS_GCF_000013605.1@p__Proteobacteria	4	DONE	Cys_Met_Meta_PP	Cys/Met metabolism PLP-dependent enzyme
150	>NC_007954.1_2601@RS_GCF_000013765.1@p__Proteobacteria	7	DONE	Cys_Met_Meta_PP	Cys/Met metabolism PLP-dependent enzyme
151	>NC_008044.1_2771@RS_GCF_000014065.1@p__Proteobacteria	6	DONE	Cys_Met_Meta_PP	Cys/Met metabolism PLP-dependent enzyme
152	>NC_008593.1_1681@RS_GCF_000014125.1@p__Firmicutes_A	7	DONE	Cys_Met_Meta_PP	Cys/Met metabolism PLP-dependent enzyme
153	>NC_008322.1_2611@RS_GCF_000014665.1@p__Proteobacteria	9	DONE	Cys_Met_Meta_PP	Cys/Met metabolism PLP-dependent enzyme
154	>NC_008576.1_802@RS_GCF_000014865.1@p__Proteobacteria	9	DONE	Cys_Met_Meta_PP	Cys/Met metabolism PLP-dependent enzyme
155	>NC_011566.1_2894@RS_GCF_000014885.1@p__Proteobacteria	7	DONE	Cys_Met_Meta_PP	Cys/Met metabolism PLP-dependent enzyme
156	>NC_008700.1_1272@RS_GCF_000015245.1@p__Proteobacteria	6	DONE	Cys_Met_Meta_PP	Cys/Met metabolism PLP-dependent enzyme
157	>NC_009092.1_2510@RS_GCF_000016065.1@p__Proteobacteria	7	DONE	Cys_Met_Meta_PP	Cys/Met metabolism PLP-dependent enzyme
158	>NC_009674.1_3392@RS_GCF_000017425.1@p__Firmicutes	7	DONE	Cys_Met_Meta_PP	Cys/Met metabolism PLP-dependent enzyme
159	>NC_009831.1_1611@RS_GCF_000018025.1@p__Proteobacteria	9	DONE	Cys_Met_Meta_PP	Cys/Met metabolism PLP-dependent enzyme
160	>NC_009901.1_2727@RS_GCF_000018285.1@p__Proteobacteria	8	DONE	Cys_Met_Meta_PP	Cys/Met metabolism PLP-dependent enzyme
161	>NC_010321.1_893@RS_GCF_000019085.1@p__Firmicutes_A	7	DONE	Cys_Met_Meta_PP	Cys/Met metabolism PLP-dependent enzyme
162	>NC_010322.1_4544@RS_GCF_000019125.1@p__Proteobacteria	7	DONE	Cys_Met_Meta_PP	Cys/Met metabolism PLP-dependent enzyme
163	>NC_010334.1_2814@RS_GCF_000019185.1@p__Proteobacteria	8	DONE	Cys_Met_Meta_PP	Cys/Met metabolism PLP-dependent enzyme
164	>NC_010501.1_916@RS_GCF_000019445.1@p__Proteobacteria	6	DONE	Cys_Met_Meta_PP	Cys/Met metabolism PLP-dependent enzyme
165	>NC_010506.1_3130@RS_GCF_000019525.1@p__Proteobacteria	8	DONE	Cys_Met_Meta_PP	Cys/Met metabolism PLP-dependent enzyme
166	>NC_010718.1_2693@RS_GCF_000020005.1@p__Firmicutes_D	8	DONE	Cys_Met_Meta_PP	Cys/Met metabolism PLP-dependent enzyme
167	>NC_010718.1_2259@RS_GCF_000020005.1@p__Firmicutes_D	7	DONE	Cys_Met_Meta_PP	Cys/Met metabolism PLP-dependent enzyme
168	>NC_010718.1_1165@RS_GCF_000020005.1@p__Firmicutes_D	8	DONE	Cys_Met_Meta_PP	Cys/Met metabolism PLP-dependent enzyme
169	>NC_010718.1_2470@RS_GCF_000020005.1@p__Firmicutes_D	8	DONE	Cys_Met_Meta_PP	Cys/Met metabolism PLP-dependent enzyme
170	>NC_012108.1_612@RS_GCF_000020365.1@p__Desulfobacterota	5	DONE	Cys_Met_Meta_PP	Cys/Met metabolism PLP-dependent enzyme
171	>NC_011899.1_817@RS_GCF_000020485.1@p__Firmicutes_F	9	DONE	Cys_Met_Meta_PP	Cys/Met metabolism PLP-dependent enzyme
172	>NC_011772.1_4574@RS_GCF_000021305.1@p__Firmicutes	7	DONE	Cys_Met_Meta_PP	Cys/Met metabolism PLP-dependent enzyme
173	>NC_012785.1_397@RS_GCF_000023325.1@p__Thermotogota	6	DONE	Cys_Met_Meta_PP	Cys/Met metabolism PLP-dependent enzyme
174	>NC_013165.1_2650@RS_GCF_000023885.1@p__Actinobacteriota	8	DONE	Cys_Met_Meta_PP	Cys/Met metabolism PLP-dependent enzyme
175	>NC_013166.1_1441@RS_GCF_000024085.1@p__Proteobacteria	6	DONE	Cys_Met_Meta_PP	Cys/Met metabolism PLP-dependent enzyme
176	>NC_014011.1_466@RS_GCF_000025885.1@p__Synergistota	6	DONE	Cys_Met_Meta_PP	Cys/Met metabolism PLP-dependent enzyme
177	>NC_008027.1_4122@RS_GCF_000026105.1@p__Proteobacteria	6	DONE	Cys_Met_Meta_PP	Cys/Met metabolism PLP-dependent enzyme
178	>NC_011740.1_3356@RS_GCF_000026225.1@p__Proteobacteria	7	DONE	Cys_Met_Meta_PP	Cys/Met metabolism PLP-dependent enzyme
179	>NC_014012.1_2802@RS_GCF_000091325.1@p__Proteobacteria	9	DONE	Cys_Met_Meta_PP	Cys/Met metabolism PLP-dependent enzyme
180	>NC_014100.1_795@RS_GCF_000092285.1@p__Proteobacteria	8	DONE	Cys_Met_Meta_PP	Cys/Met metabolism PLP-dependent enzyme
181	>NC_014219.1_2051@RS_GCF_000093085.1@p__Firmicutes	7	DONE	Cys_Met_Meta_PP	Cys/Met metabolism PLP-dependent enzyme
182	>NC_014315.1_2257@RS_GCF_000143085.1@p__Proteobacteria	3	DONE	Cys_Met_Meta_PP	Cys/Met metabolism PLP-dependent enzyme
183	>NC_014377.1_1581@RS_GCF_000144645.1@p__Firmicutes_A	9	DONE	Cys_Met_Meta_PP	Cys/Met metabolism PLP-dependent enzyme
184	>NC_004347.2_1687@RS_GCF_000146165.2@p__Proteobacteria	7	DONE	Cys_Met_Meta_PP	Cys/Met metabolism PLP-dependent enzyme
185	>NZ_GL397071.1_819@RS_GCF_000146345.1@p__Firmicutes_A	8	DONE	Cys_Met_Meta_PP	Cys/Met metabolism PLP-dependent enzyme
186	>NC_015958.1_1570@RS_GCF_000147695.2@p__Firmicutes_A	7	DONE	Cys_Met_Meta_PP	Cys/Met metabolism PLP-dependent enzyme
187	>NC_017934.1_1233@RS_GCF_000147715.2@p__Thermotogota	7	DONE	Cys_Met_Meta_PP	Cys/Met metabolism PLP-dependent enzyme
188	>NC_014541.1_2579@RS_GCF_000148645.1@p__Proteobacteria	5	DONE	Cys_Met_Meta_PP	Cys/Met metabolism PLP-dependent enzyme
189	>NZ_CH672428.1_1620@RS_GCF_000152745.1@p__Proteobacteria	7	DONE	Cys_Met_Meta_PP	Cys/Met metabolism PLP-dependent enzyme
190	>NZ_CH672406.1_238@RS_GCF_000152885.1@p__Proteobacteria	4	DONE	Cys_Met_Meta_PP	Cys/Met metabolism PLP-dependent enzyme
191	>NZ_AANB01000005.1_225@RS_GCF_000152965.1@p__Proteobacteria	8	DONE	Cys_Met_Meta_PP	Cys/Met metabolism PLP-dependent enzyme
192	>NZ_CH672432.1_431@RS_GCF_000153025.1@p__Proteobacteria	7	DONE	Cys_Met_Meta_PP	Cys/Met metabolism PLP-dependent enzyme
193	>NZ_CH672396.1_688@RS_GCF_000153445.1@p__Proteobacteria	8	DONE	Cys_Met_Meta_PP	Cys/Met metabolism PLP-dependent enzyme
194	>NZ_DS499562.1_42@RS_GCF_000154445.1@p__Firmicutes_A	7	DONE	Cys_Met_Meta_PP	Cys/Met metabolism PLP-dependent enzyme
195	>NC_020911.1_2059@RS_GCF_000155675.2@p__Proteobacteria	8	DONE	Cys_Met_Meta_PP	Cys/Met metabolism PLP-dependent enzyme
196	>NZ_GG730302.1_214@RS_GCF_000155975.1@p__Proteobacteria	7	DONE	Cys_Met_Meta_PP	Cys/Met metabolism PLP-dependent enzyme
197	>NZ_GG703819.1_572@RS_GCF_000156395.1@p__Proteobacteria	6	DONE	Cys_Met_Meta_PP	Cys/Met metabolism PLP-dependent enzyme
198	>NZ_CM011002.1_275@RS_GCF_000158095.2@p__Proteobacteria	8	DONE	Cys_Met_Meta_PP	Cys/Met metabolism PLP-dependent enzyme
199	>NZ_GL987993.1_89@RS_GCF_000158195.2@p__Fusobacteriota	7	DONE	Cys_Met_Meta_PP	Cys/Met metabolism PLP-dependent enzyme
200	>NZ_GL987988.1_194@RS_GCF_000158195.2@p__Fusobacteriota	8	DONE	Cys_Met_Meta_PP	Cys/Met metabolism PLP-dependent enzyme
201	>NZ_GL987988.1_540@RS_GCF_000158195.2@p__Fusobacteriota	5	DONE	Cys_Met_Meta_PP	Cys/Met metabolism PLP-dependent enzyme
202	>NZ_CP007062.1_259@RS_GCF_000158275.2@p__Fusobacteriota	8	DONE	Cys_Met_Meta_PP	Cys/Met metabolism PLP-dependent enzyme
203	>NZ_GG665893.1_272@RS_GCF_000160475.1@p__Fusobacteriota	7	DONE	Cys_Met_Meta_PP	Cys/Met metabolism PLP-dependent enzyme
204	>NZ_GG668576.1_1303@RS_GCF_000160755.1@p__Proteobacteria	9	DONE	Cys_Met_Meta_PP	Cys/Met metabolism PLP-dependent enzyme
205	>NZ_CM000745.1_3924@RS_GCF_000161455.1@p__Firmicutes	6	DONE	Cys_Met_Meta_PP	Cys/Met metabolism PLP-dependent enzyme
206	>NZ_GG697169.2_1465@RS_GCF_000161835.1@p__Proteobacteria	7	DONE	Cys_Met_Meta_PP	Cys/Met metabolism PLP-dependent enzyme
207	>NZ_GG700527.1_1552@RS_GCF_000163295.1@p__Firmicutes_A	7	DONE	Cys_Met_Meta_PP	Cys/Met metabolism PLP-dependent enzyme
208	>NC_016630.1_1121@RS_GCF_000163895.2@p__Firmicutes_A	5	DONE	Cys_Met_Meta_PP	Cys/Met metabolism PLP-dependent enzyme
209	>NZ_GG770383.1_75@RS_GCF_000163935.1@p__Fusobacteriota	7	DONE	Cys_Met_Meta_PP	Cys/Met metabolism PLP-dependent enzyme
210	>NC_017455.1_69@RS_GCF_000165465.1@p__Firmicutes_F	9	DONE	Cys_Met_Meta_PP	Cys/Met metabolism PLP-dependent enzyme
211	>NC_017455.1_64@RS_GCF_000165465.1@p__Firmicutes_F	7	DONE	Cys_Met_Meta_PP	Cys/Met metabolism PLP-dependent enzyme
212	>NZ_GL538208.1_68@RS_GCF_000165735.1@p__Firmicutes_C	6	DONE	Cys_Met_Meta_PP	Cys/Met metabolism PLP-dependent enzyme
213	>NC_014640.1_4230@RS_GCF_000165835.1@p__Proteobacteria	8	DONE	Cys_Met_Meta_PP	Cys/Met metabolism PLP-dependent enzyme
214	>NC_014664.1_3136@RS_GCF_000166055.1@p__Proteobacteria	9	DONE	Cys_Met_Meta_PP	Cys/Met metabolism PLP-dependent enzyme
215	>NZ_AAUW01000001.1_210@RS_GCF_000168975.1@p__Proteobacteria	7	DONE	Cys_Met_Meta_PP	Cys/Met metabolism PLP-dependent enzyme
216	>NZ_AAYC01000011.1_96@RS_GCF_000169455.1@p__Proteobacteria	8	DONE	Cys_Met_Meta_PP	Cys/Met metabolism PLP-dependent enzyme
217	>NZ_ABFU01000052.3_13@RS_GCF_000171615.1@p__Firmicutes	7	DONE	Cys_Met_Meta_PP	Cys/Met metabolism PLP-dependent enzyme
218	>NZ_ABIC01000041.1_21@RS_GCF_000172075.1@p__Proteobacteria	9	DONE	Cys_Met_Meta_PP	Cys/Met metabolism PLP-dependent enzyme
219	>NZ_ABID01000081.1_2@RS_GCF_000172095.1@p__Proteobacteria	7	DONE	Cys_Met_Meta_PP	Cys/Met metabolism PLP-dependent enzyme
220	>NZ_ABXA01000032.1_32@RS_GCF_000173355.1@p__Firmicutes_A	7	DONE	Cys_Met_Meta_PP	Cys/Met metabolism PLP-dependent enzyme
221	>NZ_ABXW01000049.1_136@RS_GCF_000173415.1@p__Proteobacteria	6	DONE	Cys_Met_Meta_PP	Cys/Met metabolism PLP-dependent enzyme
222	>NZ_ACLR01000047.1_7@RS_GCF_000174775.1@p__Bacteroidota	7	DONE	Cys_Met_Meta_PP	Cys/Met metabolism PLP-dependent enzyme
223	>NZ_ACNN01000005.1_175@RS_GCF_000174815.1@p__Bacteroidota	7	DONE	Cys_Met_Meta_PP	Cys/Met metabolism PLP-dependent enzyme
224	>NC_014834.1_206@RS_GCF_000177255.2@p__Proteobacteria	7	DONE	Cys_Met_Meta_PP	Cys/Met metabolism PLP-dependent enzyme
225	>NZ_ADZZ01000502.1_36@RS_GCF_000179315.1@p__Desulfobacterota	5	DONE	Cys_Met_Meta_PP	Cys/Met metabolism PLP-dependent enzyme
226	>NZ_ABCF01000006.1_32@RS_GCF_000181495.1@p__Firmicutes	7	DONE	Cys_Met_Meta_PP	Cys/Met metabolism PLP-dependent enzyme
227	>NC_014761.1_1572@RS_GCF_000183745.1@p__Deinococcota	6	DONE	Cys_Met_Meta_PP	Cys/Met metabolism PLP-dependent enzyme
228	>NZ_AEPB01000012.1_74@RS_GCF_000189395.1@p__Firmicutes	6	DONE	Cys_Met_Meta_PP	Cys/Met metabolism PLP-dependent enzyme
229	>NZ_AEWH01000052.1_28@RS_GCF_000190475.1@p__Firmicutes	10	DONE	Cys_Met_Meta_PP	Cys/Met metabolism PLP-dependent enzyme
230	>NC_015387.1_1681@RS_GCF_000195335.1@p__Deinococcota	8	DONE	Cys_Met_Meta_PP	Cys/Met metabolism PLP-dependent enzyme
231	>NC_005296.1_382@RS_GCF_000195775.1@p__Proteobacteria	6	DONE	Cys_Met_Meta_PP	Cys/Met metabolism PLP-dependent enzyme
232	>NC_008025.1_10@RS_GCF_000196275.1@p__Deinococcota	7	DONE	Cys_Met_Meta_PP	Cys/Met metabolism PLP-dependent enzyme
233	>NC_014614.1_2018@RS_GCF_000196455.1@p__Firmicutes_A	7	DONE	Cys_Met_Meta_PP	Cys/Met metabolism PLP-dependent enzyme
234	>NC_008577.1_2706@RS_GCF_000203935.1@p__Proteobacteria	9	DONE	Cys_Met_Meta_PP	Cys/Met metabolism PLP-dependent enzyme
235	>NZ_AFCF02000006.1_109@RS_GCF_000203975.2@p__Proteobacteria	7	DONE	Cys_Met_Meta_PP	Cys/Met metabolism PLP-dependent enzyme
236	>NZ_AEVK01000098.1_6@RS_GCF_000209515.1@p__Proteobacteria	8	DONE	Cys_Met_Meta_PP	Cys/Met metabolism PLP-dependent enzyme
237	>NC_015501.1_504@RS_GCF_000212375.1@p__Bacteroidota	6	DONE	Cys_Met_Meta_PP	Cys/Met metabolism PLP-dependent enzyme
238	>NZ_AFNU02000004.1_185@RS_GCF_000215935.2@p__Firmicutes	4	DONE	Cys_Met_Meta_PP	Cys/Met metabolism PLP-dependent enzyme
239	>NZ_AFOZ01000019.1_22@RS_GCF_000217915.1@p__Proteobacteria	8	DONE	Cys_Met_Meta_PP	Cys/Met metabolism PLP-dependent enzyme
240	>NZ_AFHI01000011.1_12@RS_GCF_000217935.1@p__Proteobacteria	8	DONE	Cys_Met_Meta_PP	Cys/Met metabolism PLP-dependent enzyme
241	>NZ_AFPO01000011.1_140@RS_GCF_000218785.1@p__Proteobacteria	4	DONE	Cys_Met_Meta_PP	Cys/Met metabolism PLP-dependent enzyme
242	>NZ_GL982997.1_1470@RS_GCF_000220335.1@p__Firmicutes	8	DONE	Cys_Met_Meta_PP	Cys/Met metabolism PLP-dependent enzyme
243	>NZ_GL982998.1_247@RS_GCF_000220335.1@p__Firmicutes	6	DONE	Cys_Met_Meta_PP	Cys/Met metabolism PLP-dependent enzyme
244	>NZ_AFWT01000007.1_14@RS_GCF_000224065.1@p__Proteobacteria	4	DONE	Cys_Met_Meta_PP	Cys/Met metabolism PLP-dependent enzyme
245	>NC_015946.1_298@RS_GCF_000224105.1@p__Firmicutes	7	DONE	Cys_Met_Meta_PP	Cys/Met metabolism PLP-dependent enzyme
246	>NZ_AGAV01000015.1_323@RS_GCF_000224785.1@p__Firmicutes	7	DONE	Cys_Met_Meta_PP	Cys/Met metabolism PLP-dependent enzyme
247	>NC_016041.1_2665@RS_GCF_000226565.1@p__Proteobacteria	8	DONE	Cys_Met_Meta_PP	Cys/Met metabolism PLP-dependent enzyme
248	>NZ_JH165061.1_448@RS_GCF_000227315.1@p__Firmicutes_A	6	DONE	Cys_Met_Meta_PP	Cys/Met metabolism PLP-dependent enzyme
249	>NZ_JH378957.1_31@RS_GCF_000235465.1@p__Fusobacteriota	8	DONE	Cys_Met_Meta_PP	Cys/Met metabolism PLP-dependent enzyme
250	>NZ_AGUF01000060.1_21@RS_GCF_000236785.1@p__Proteobacteria	8	DONE	Cys_Met_Meta_PP	Cys/Met metabolism PLP-dependent enzyme
251	>NZ_CM001376.1_863@RS_GCF_000237805.1@p__Synergistota	6	DONE	Cys_Met_Meta_PP	Cys/Met metabolism PLP-dependent enzyme
252	>NZ_JH414566.1_23@RS_GCF_000238115.1@p__Firmicutes_A	7	DONE	Cys_Met_Meta_PP	Cys/Met metabolism PLP-dependent enzyme
253	>NZ_CP011039.1_1816@RS_GCF_000238255.3@p__Proteobacteria	10	DONE	Cys_Met_Meta_PP	Cys/Met metabolism PLP-dependent enzyme
254	>NZ_AHCF02000042.1_153@RS_GCF_000238275.2@p__Proteobacteria	7	DONE	Cys_Met_Meta_PP	Cys/Met metabolism PLP-dependent enzyme
255	>NZ_AHCD02000142.1_70@RS_GCF_000238295.2@p__Proteobacteria	7	DONE	Cys_Met_Meta_PP	Cys/Met metabolism PLP-dependent enzyme
256	>NZ_CP011924.1_1585@RS_GCF_000238315.3@p__Proteobacteria	8	DONE	Cys_Met_Meta_PP	Cys/Met metabolism PLP-dependent enzyme
257	>NZ_AHCB02000016.1_78@RS_GCF_000238335.2@p__Proteobacteria	4	DONE	Cys_Met_Meta_PP	Cys/Met metabolism PLP-dependent enzyme
258	>NZ_AHCA01000015.1_45@RS_GCF_000238355.1@p__Proteobacteria	3	DONE	Cys_Met_Meta_PP	Cys/Met metabolism PLP-dependent enzyme
259	>NZ_AHBZ02000061.1_70@RS_GCF_000238375.2@p__Proteobacteria	6	DONE	Cys_Met_Meta_PP	Cys/Met metabolism PLP-dependent enzyme
260	>NZ_CP011025.1_1046@RS_GCF_000238395.3@p__Proteobacteria	5	DONE	Cys_Met_Meta_PP	Cys/Met metabolism PLP-dependent enzyme
261	>NZ_AGTS01000032.1_18@RS_GCF_000238595.1@p__Proteobacteria	4	DONE	Cys_Met_Meta_PP	Cys/Met metabolism PLP-dependent enzyme
262	>NZ_BADT01000100.1_35@RS_GCF_000239855.1@p__Proteobacteria	4	DONE	Cys_Met_Meta_PP	Cys/Met metabolism PLP-dependent enzyme
263	>NZ_AHHC01000019.1_4@RS_GCF_000242655.1@p__Proteobacteria	7	DONE	Cys_Met_Meta_PP	Cys/Met metabolism PLP-dependent enzyme
264	>NZ_AHTH01000048.1_108@RS_GCF_000245735.1@p__Proteobacteria	4	DONE	Cys_Met_Meta_PP	Cys/Met metabolism PLP-dependent enzyme
265	>NZ_BAEU01000110.1_143@RS_GCF_000246875.1@p__Proteobacteria	6	DONE	Cys_Met_Meta_PP	Cys/Met metabolism PLP-dependent enzyme
266	>NZ_BAET01000031.1_16@RS_GCF_000252165.1@p__Proteobacteria	8	DONE	Cys_Met_Meta_PP	Cys/Met metabolism PLP-dependent enzyme
267	>NZ_AJHJ01000040.1_30@RS_GCF_000257645.1@p__Proteobacteria	6	DONE	Cys_Met_Meta_PP	Cys/Met metabolism PLP-dependent enzyme
268	>NC_017464.1_440@RS_GCF_000258405.1@p__Bacteroidota	8	DONE	Cys_Met_Meta_PP	Cys/Met metabolism PLP-dependent enzyme
269	>NZ_JH650757.1_136@RS_GCF_000259195.1@p__Proteobacteria	8	DONE	Cys_Met_Meta_PP	Cys/Met metabolism PLP-dependent enzyme
270	>NZ_CP015613.1_678@RS_GCF_000261045.2@p__Proteobacteria	6	DONE	Cys_Met_Meta_PP	Cys/Met metabolism PLP-dependent enzyme
271	>NZ_CM001514.1_3213@RS_GCF_000263715.2@p__Proteobacteria	6	DONE	Cys_Met_Meta_PP	Cys/Met metabolism PLP-dependent enzyme
272	>NC_017956.1_2977@RS_GCF_000264455.2@p__Proteobacteria	7	DONE	Cys_Met_Meta_PP	Cys/Met metabolism PLP-dependent enzyme
273	>NZ_AKKV01000025.1_59@RS_GCF_000269865.1@p__Firmicutes	7	DONE	Cys_Met_Meta_PP	Cys/Met metabolism PLP-dependent enzyme
274	>NZ_AKIF01000021.1_26@RS_GCF_000269905.1@p__Firmicutes	9	DONE	Cys_Met_Meta_PP	Cys/Met metabolism PLP-dependent enzyme
275	>NZ_AKKU01000011.1_379@RS_GCF_000272005.1@p__Proteobacteria	4	DONE	Cys_Met_Meta_PP	Cys/Met metabolism PLP-dependent enzyme
276	>NZ_ALAB01000010.1_33@RS_GCF_000280055.1@p__Proteobacteria	4	DONE	Cys_Met_Meta_PP	Cys/Met metabolism PLP-dependent enzyme
277	>NZ_AKIX01000033.1_21@RS_GCF_000282075.1@p__Firmicutes	9	DONE	Cys_Met_Meta_PP	Cys/Met metabolism PLP-dependent enzyme
278	>NZ_AKJC01000119.1_6@RS_GCF_000282535.1@p__Proteobacteria	9	DONE	Cys_Met_Meta_PP	Cys/Met metabolism PLP-dependent enzyme
279	>NC_016048.1_3133@RS_GCF_000283575.1@p__Firmicutes_A	6	DONE	Cys_Met_Meta_PP	Cys/Met metabolism PLP-dependent enzyme
280	>NC_017668.1_3685@RS_GCF_000284515.1@p__Firmicutes	9	DONE	Cys_Met_Meta_PP	Cys/Met metabolism PLP-dependent enzyme
281	>NZ_HE610988.1_406@RS_GCF_000285535.1@p__Firmicutes	9	DONE	Cys_Met_Meta_PP	Cys/Met metabolism PLP-dependent enzyme
282	>NZ_HE611051.1_287@RS_GCF_000285575.1@p__Firmicutes_A	5	DONE	Cys_Met_Meta_PP	Cys/Met metabolism PLP-dependent enzyme
283	>NZ_ALJG01000277.1_15@RS_GCF_000286315.1@p__Firmicutes	5	DONE	Cys_Met_Meta_PP	Cys/Met metabolism PLP-dependent enzyme
284	>NZ_JH791996.1_796@RS_GCF_000291295.1@p__Firmicutes	6	DONE	Cys_Met_Meta_PP	Cys/Met metabolism PLP-dependent enzyme
285	>NZ_JH791984.1_3989@RS_GCF_000291355.1@p__Firmicutes	7	DONE	Cys_Met_Meta_PP	Cys/Met metabolism PLP-dependent enzyme
286	>NZ_ALVD01000013.1_11@RS_GCF_000292935.1@p__Fusobacteriota	9	DONE	Cys_Met_Meta_PP	Cys/Met metabolism PLP-dependent enzyme
287	>NZ_CP015506.1_4510@RS_GCF_000294775.2@p__Firmicutes	7	DONE	Cys_Met_Meta_PP	Cys/Met metabolism PLP-dependent enzyme
288	>NZ_BAFK01000007.1_9@RS_GCF_000296695.1@p__Proteobacteria	5	DONE	Cys_Met_Meta_PP	Cys/Met metabolism PLP-dependent enzyme
289	>NZ_CP023474.1_5987@RS_GCF_000296715.2@p__Firmicutes	9	DONE	Cys_Met_Meta_PP	Cys/Met metabolism PLP-dependent enzyme
290	>NZ_JH921520.1_223@RS_GCF_000299035.1@p__Firmicutes	6	DONE	Cys_Met_Meta_PP	Cys/Met metabolism PLP-dependent enzyme
291	>NC_018664.1_2114@RS_GCF_000299355.1@p__Firmicutes_A	7	DONE	Cys_Met_Meta_PP	Cys/Met metabolism PLP-dependent enzyme
292	>NZ_AMRG01000004.1_67@RS_GCF_000299895.1@p__Proteobacteria	4	DONE	Cys_Met_Meta_PP	Cys/Met metabolism PLP-dependent enzyme
293	>NZ_AMRI01000005.1_172@RS_GCF_000299915.1@p__Proteobacteria	4	DONE	Cys_Met_Meta_PP	Cys/Met metabolism PLP-dependent enzyme
294	>NZ_AMQH01000014.1_90@RS_GCF_000300195.1@p__Firmicutes_A	7	DONE	Cys_Met_Meta_PP	Cys/Met metabolism PLP-dependent enzyme
295	>NZ_CP004388.1_3633@RS_GCF_000300235.2@p__Proteobacteria	8	DONE	Cys_Met_Meta_PP	Cys/Met metabolism PLP-dependent enzyme
296	>NZ_AMRN01000001.1_81@RS_GCF_000300275.1@p__Proteobacteria	7	DONE	Cys_Met_Meta_PP	Cys/Met metabolism PLP-dependent enzyme
297	>NZ_AMSI01000024.1_8@RS_GCF_000300515.1@p__Proteobacteria	6	DONE	Cys_Met_Meta_PP	Cys/Met metabolism PLP-dependent enzyme
298	>NC_018708.1_3327@RS_GCF_000302535.1@p__Proteobacteria	4	DONE	Cys_Met_Meta_PP	Cys/Met metabolism PLP-dependent enzyme
299	>NZ_AJTN02000005.1_11@RS_GCF_000305495.1@p__Firmicutes	8	DONE	Cys_Met_Meta_PP	Cys/Met metabolism PLP-dependent enzyme
300	>NC_018868.3_2122@RS_GCF_000305785.2@p__Proteobacteria	9	DONE	Cys_Met_Meta_PP	Cys/Met metabolism PLP-dependent enzyme
301	>NZ_JH976438.1_9@RS_GCF_000306965.1@p__Firmicutes	7	DONE	Cys_Met_Meta_PP	Cys/Met metabolism PLP-dependent enzyme
302	>NZ_HE978618.1_206@RS_GCF_000307225.1@p__Firmicutes_A	6	DONE	Cys_Met_Meta_PP	Cys/Met metabolism PLP-dependent enzyme
303	>NZ_DF158896.1_106@RS_GCF_000307265.1@p__Firmicutes_A	7	DONE	Cys_Met_Meta_PP	Cys/Met metabolism PLP-dependent enzyme
304	>NZ_DF158896.1_582@RS_GCF_000307265.1@p__Firmicutes_A	3	DONE	Cys_Met_Meta_PP	Cys/Met metabolism PLP-dependent enzyme
305	>NZ_HE978533.1_182@RS_GCF_000311745.1@p__Firmicutes_A	6	DONE	Cys_Met_Meta_PP	Cys/Met metabolism PLP-dependent enzyme
306	>NZ_HE978538.1_177@RS_GCF_000311785.1@p__Firmicutes	8	DONE	Cys_Met_Meta_PP	Cys/Met metabolism PLP-dependent enzyme
307	>NZ_HE978571.1_5@RS_GCF_000311825.1@p__Firmicutes_A	5	DONE	Cys_Met_Meta_PP	Cys/Met metabolism PLP-dependent enzyme
308	>NZ_HE978586.1_201@RS_GCF_000311985.1@p__Firmicutes_A	6	DONE	Cys_Met_Meta_PP	Cys/Met metabolism PLP-dependent enzyme
309	>NZ_KB233222.1_7@RS_GCF_000314855.2@p__Proteobacteria	6	DONE	Cys_Met_Meta_PP	Cys/Met metabolism PLP-dependent enzyme
310	>NZ_AJTY01000964.1_7@RS_GCF_000316285.1@p__Firmicutes	8	DONE	Cys_Met_Meta_PP	Cys/Met metabolism PLP-dependent enzyme
311	>NZ_AMWJ01000193.1_20@RS_GCF_000319305.1@p__Proteobacteria	8	DONE	Cys_Met_Meta_PP	Cys/Met metabolism PLP-dependent enzyme
312	>NZ_HE578909.1_173@RS_GCF_000321005.1@p__Firmicutes_A	7	DONE	Cys_Met_Meta_PP	Cys/Met metabolism PLP-dependent enzyme
313	>NZ_HE610717.1_793@RS_GCF_000321025.1@p__Firmicutes_A	6	DONE	Cys_Met_Meta_PP	Cys/Met metabolism PLP-dependent enzyme
314	>NZ_CAPG01000070.1_56@RS_GCF_000321185.1@p__Firmicutes	8	DONE	Cys_Met_Meta_PP	Cys/Met metabolism PLP-dependent enzyme
315	>NC_019954.2_1917@RS_GCF_000328765.2@p__Firmicutes_A	7	DONE	Cys_Met_Meta_PP	Cys/Met metabolism PLP-dependent enzyme
316	>NC_019954.2_859@RS_GCF_000328765.2@p__Firmicutes_A	7	DONE	Cys_Met_Meta_PP	Cys/Met metabolism PLP-dependent enzyme
317	>NZ_BADD01000529.1_7@RS_GCF_000333455.1@p__Proteobacteria	7	DONE	Cys_Met_Meta_PP	Cys/Met metabolism PLP-dependent enzyme
318	>NZ_AOPM01000023.1_1@RS_GCF_000336495.1@p__Proteobacteria	7	DONE	Cys_Met_Meta_PP	Cys/Met metabolism PLP-dependent enzyme
319	>NZ_CM001792.1_3209@RS_GCF_000340475.1@p__Firmicutes	7	DONE	Cys_Met_Meta_PP	Cys/Met metabolism PLP-dependent enzyme
320	>NZ_CP017432.1_2743@RS_GCF_000346225.2@p__Proteobacteria	7	DONE	Cys_Met_Meta_PP	Cys/Met metabolism PLP-dependent enzyme
321	>NZ_ANNV01000176.1_2@RS_GCF_000346755.1@p__Proteobacteria	6	DONE	Cys_Met_Meta_PP	Cys/Met metabolism PLP-dependent enzyme
322	>NZ_AOFT01000012.1_68@RS_GCF_000348905.1@p__Firmicutes	6	DONE	Cys_Met_Meta_PP	Cys/Met metabolism PLP-dependent enzyme
323	>NZ_CAUI01000010.1_104@RS_GCF_000350165.1@p__Firmicutes_F	7	DONE	Cys_Met_Meta_PP	Cys/Met metabolism PLP-dependent enzyme
324	>NZ_CAUI01000010.1_116@RS_GCF_000350165.1@p__Firmicutes_F	8	DONE	Cys_Met_Meta_PP	Cys/Met metabolism PLP-dependent enzyme
325	>NZ_CAUI01000023.1_233@RS_GCF_000350165.1@p__Firmicutes_F	7	DONE	Cys_Met_Meta_PP	Cys/Met metabolism PLP-dependent enzyme
326	>NZ_CAUI01000005.1_822@RS_GCF_000350165.1@p__Firmicutes_F	9	DONE	Cys_Met_Meta_PP	Cys/Met metabolism PLP-dependent enzyme
327	>NZ_AQVC01000012.1_43@RS_GCF_000372405.1@p__Bacteroidota	8	DONE	Cys_Met_Meta_PP	Cys/Met metabolism PLP-dependent enzyme
328	>NZ_APMP01000018.1_45@RS_GCF_000372645.1@p__Proteobacteria	8	DONE	Cys_Met_Meta_PP	Cys/Met metabolism PLP-dependent enzyme
329	>NZ_KB893168.1_87@RS_GCF_000374005.1@p__Proteobacteria	7	DONE	Cys_Met_Meta_PP	Cys/Met metabolism PLP-dependent enzyme
330	>NZ_KB893650.1_1476@RS_GCF_000374105.1@p__Proteobacteria	6	DONE	Cys_Met_Meta_PP	Cys/Met metabolism PLP-dependent enzyme
331	>NZ_KB894528.1_811@RS_GCF_000374465.1@p__Proteobacteria	8	DONE	Cys_Met_Meta_PP	Cys/Met metabolism PLP-dependent enzyme
332	>NZ_KB894497.1_39@RS_GCF_000374485.1@p__Proteobacteria	6	DONE	Cys_Met_Meta_PP	Cys/Met metabolism PLP-dependent enzyme
333	>NZ_KB894689.1_14@RS_GCF_000374565.1@p__Firmicutes	7	DONE	Cys_Met_Meta_PP	Cys/Met metabolism PLP-dependent enzyme
334	>NZ_AQXL01000097.1_22@RS_GCF_000376225.1@p__Firmicutes	6	DONE	Cys_Met_Meta_PP	Cys/Met metabolism PLP-dependent enzyme
335	>NZ_KB898627.1_283@RS_GCF_000377705.1@p__Firmicutes	7	DONE	Cys_Met_Meta_PP	Cys/Met metabolism PLP-dependent enzyme
336	>NZ_KB899147.1_67@RS_GCF_000378065.1@p__Bacteroidota	9	DONE	Cys_Met_Meta_PP	Cys/Met metabolism PLP-dependent enzyme
337	>NZ_KB899544.1_982@RS_GCF_000378345.1@p__Proteobacteria	8	DONE	Cys_Met_Meta_PP	Cys/Met metabolism PLP-dependent enzyme
338	>NZ_KB905176.1_32@RS_GCF_000378625.1@p__Proteobacteria	6	DONE	Cys_Met_Meta_PP	Cys/Met metabolism PLP-dependent enzyme
339	>NZ_KB902530.1_32@RS_GCF_000379525.1@p__Proteobacteria	7	DONE	Cys_Met_Meta_PP	Cys/Met metabolism PLP-dependent enzyme
340	>NZ_KB904283.1_30@RS_GCF_000379925.1@p__Bacteroidota	8	DONE	Cys_Met_Meta_PP	Cys/Met metabolism PLP-dependent enzyme
341	>NZ_KB904125.1_46@RS_GCF_000379945.1@p__Bacteroidota	7	DONE	Cys_Met_Meta_PP	Cys/Met metabolism PLP-dependent enzyme
342	>NZ_HG428744.1_94@RS_GCF_000380245.2@p__Firmicutes	8	DONE	Cys_Met_Meta_PP	Cys/Met metabolism PLP-dependent enzyme
343	>NZ_KB907347.1_12@RS_GCF_000381985.1@p__Proteobacteria	9	DONE	Cys_Met_Meta_PP	Cys/Met metabolism PLP-dependent enzyme
344	>NZ_KB907703.1_44@RS_GCF_000382165.1@p__Proteobacteria	8	DONE	Cys_Met_Meta_PP	Cys/Met metabolism PLP-dependent enzyme
345	>NZ_KB907784.1_2596@RS_GCF_000382185.1@p__Proteobacteria	6	DONE	Cys_Met_Meta_PP	Cys/Met metabolism PLP-dependent enzyme
346	>NZ_KB908056.1_564@RS_GCF_000382325.1@p__Proteobacteria	7	DONE	Cys_Met_Meta_PP	Cys/Met metabolism PLP-dependent enzyme
347	>NZ_KB910929.1_51@RS_GCF_000383235.1@p__Firmicutes	7	DONE	Cys_Met_Meta_PP	Cys/Met metabolism PLP-dependent enzyme
348	>NZ_KB912915.1_87@RS_GCF_000383875.1@p__Firmicutes	8	DONE	Cys_Met_Meta_PP	Cys/Met metabolism PLP-dependent enzyme
349	>NC_021237.1_3531@RS_GCF_000397205.1@p__Proteobacteria	6	DONE	Cys_Met_Meta_PP	Cys/Met metabolism PLP-dependent enzyme
350	>NZ_KE136484.1_89@RS_GCF_000407185.1@p__Firmicutes	6	DONE	Cys_Met_Meta_PP	Cys/Met metabolism PLP-dependent enzyme
351	>NZ_ASWH01000001.1_2895@RS_GCF_000407545.1@p__Firmicutes	7	DONE	Cys_Met_Meta_PP	Cys/Met metabolism PLP-dependent enzyme
352	>NZ_KE150421.1_82@RS_GCF_000411295.1@p__Firmicutes	5	DONE	Cys_Met_Meta_PP	Cys/Met metabolism PLP-dependent enzyme
353	>NC_021505.1_814@RS_GCF_000412675.1@p__Proteobacteria	8	DONE	Cys_Met_Meta_PP	Cys/Met metabolism PLP-dependent enzyme
354	>NZ_KE332527.1_433@RS_GCF_000413095.1@p__Spirochaetota	6	DONE	Cys_Met_Meta_PP	Cys/Met metabolism PLP-dependent enzyme
355	>NZ_ATUP01000001.1_1110@RS_GCF_000420265.1@p__Proteobacteria	7	DONE	Cys_Met_Meta_PP	Cys/Met metabolism PLP-dependent enzyme
356	>NZ_ATVH01000016.1_198@RS_GCF_000420625.1@p__Proteobacteria	5	DONE	Cys_Met_Meta_PP	Cys/Met metabolism PLP-dependent enzyme
357	>NZ_ATWN01000002.1_4@RS_GCF_000421265.1@p__Proteobacteria	7	DONE	Cys_Met_Meta_PP	Cys/Met metabolism PLP-dependent enzyme
358	>NC_021741.1_645@RS_GCF_000422085.1@p__Proteobacteria	9	DONE	Cys_Met_Meta_PP	Cys/Met metabolism PLP-dependent enzyme
359	>NZ_AULT01000050.1_14@RS_GCF_000422425.1@p__Proteobacteria	3	DONE	Cys_Met_Meta_PP	Cys/Met metabolism PLP-dependent enzyme
360	>NZ_AUGL01000029.1_13@RS_GCF_000422645.1@p__Proteobacteria	5	DONE	Cys_Met_Meta_PP	Cys/Met metabolism PLP-dependent enzyme
361	>NZ_AUGM01000019.1_70@RS_GCF_000422665.1@p__Proteobacteria	5	DONE	Cys_Met_Meta_PP	Cys/Met metabolism PLP-dependent enzyme
362	>NZ_AUGR01000026.1_35@RS_GCF_000422765.1@p__Proteobacteria	8	DONE	Cys_Met_Meta_PP	Cys/Met metabolism PLP-dependent enzyme
363	>NZ_KE383978.1_182@RS_GCF_000423105.1@p__Firmicutes	7	DONE	Cys_Met_Meta_PP	Cys/Met metabolism PLP-dependent enzyme
364	>NZ_KE383983.1_1134@RS_GCF_000423165.1@p__Proteobacteria	8	DONE	Cys_Met_Meta_PP	Cys/Met metabolism PLP-dependent enzyme
365	>NZ_AUHV01000003.1_285@RS_GCF_000423365.1@p__Proteobacteria	7	DONE	Cys_Met_Meta_PP	Cys/Met metabolism PLP-dependent enzyme
366	>NZ_AUIH01000055.1_8@RS_GCF_000423605.1@p__Proteobacteria	8	DONE	Cys_Met_Meta_PP	Cys/Met metabolism PLP-dependent enzyme
367	>NZ_AUIJ01000024.1_28@RS_GCF_000423645.1@p__Proteobacteria	7	DONE	Cys_Met_Meta_PP	Cys/Met metabolism PLP-dependent enzyme
368	>NZ_AUIM01000010.1_302@RS_GCF_000423705.1@p__Proteobacteria	7	DONE	Cys_Met_Meta_PP	Cys/Met metabolism PLP-dependent enzyme
369	>NZ_AUJL01000030.1_20@RS_GCF_000424205.1@p__Firmicutes_A	7	DONE	Cys_Met_Meta_PP	Cys/Met metabolism PLP-dependent enzyme
370	>NZ_AULI01000001.1_318@RS_GCF_000425205.1@p__Firmicutes	5	DONE	Cys_Met_Meta_PP	Cys/Met metabolism PLP-dependent enzyme
371	>NZ_AULJ01000064.1_3@RS_GCF_000425225.1@p__Firmicutes	6	DONE	Cys_Met_Meta_PP	Cys/Met metabolism PLP-dependent enzyme
372	>NZ_AUDG01000002.1_161@RS_GCF_000425345.1@p__Proteobacteria	5	DONE	Cys_Met_Meta_PP	Cys/Met metabolism PLP-dependent enzyme
373	>NZ_KE384364.1_12@RS_GCF_000425405.1@p__Proteobacteria	6	DONE	Cys_Met_Meta_PP	Cys/Met metabolism PLP-dependent enzyme
374	>NZ_AUDQ01000002.1_155@RS_GCF_000425545.1@p__Firmicutes	5	DONE	Cys_Met_Meta_PP	Cys/Met metabolism PLP-dependent enzyme
375	>NZ_AUDY01000004.1_42@RS_GCF_000425705.1@p__Firmicutes	7	DONE	Cys_Met_Meta_PP	Cys/Met metabolism PLP-dependent enzyme
376	>NZ_KE384442.1_61@RS_GCF_000425745.1@p__Proteobacteria	7	DONE	Cys_Met_Meta_PP	Cys/Met metabolism PLP-dependent enzyme
377	>NZ_KE384451.1_117@RS_GCF_000425785.1@p__Proteobacteria	7	DONE	Cys_Met_Meta_PP	Cys/Met metabolism PLP-dependent enzyme
378	>NZ_AUED01000004.1_62@RS_GCF_000425805.1@p__Proteobacteria	8	DONE	Cys_Met_Meta_PP	Cys/Met metabolism PLP-dependent enzyme
379	>NZ_AUER01000010.1_169@RS_GCF_000426085.1@p__Firmicutes	6	DONE	Cys_Met_Meta_PP	Cys/Met metabolism PLP-dependent enzyme
380	>NZ_KE384547.1_306@RS_GCF_000426625.1@p__Fusobacteriota	6	DONE	Cys_Met_Meta_PP	Cys/Met metabolism PLP-dependent enzyme
381	>NZ_KE384547.1_1524@RS_GCF_000426625.1@p__Fusobacteriota	6	DONE	Cys_Met_Meta_PP	Cys/Met metabolism PLP-dependent enzyme
382	>NZ_KE384547.1_1841@RS_GCF_000426625.1@p__Fusobacteriota	6	DONE	Cys_Met_Meta_PP	Cys/Met metabolism PLP-dependent enzyme
383	>NZ_ATZE01000030.1_29@RS_GCF_000428045.1@p__Proteobacteria	7	DONE	Cys_Met_Meta_PP	Cys/Met metabolism PLP-dependent enzyme
384	>NZ_AUAN01000014.1_12@RS_GCF_000428745.1@p__Firmicutes_C	8	DONE	Cys_Met_Meta_PP	Cys/Met metabolism PLP-dependent enzyme
385	>NZ_KE386814.1_134@RS_GCF_000428905.1@p__Proteobacteria	7	DONE	Cys_Met_Meta_PP	Cys/Met metabolism PLP-dependent enzyme
386	>NZ_AUCJ01000014.1_1@RS_GCF_000429705.1@p__Firmicutes	5	DONE	Cys_Met_Meta_PP	Cys/Met metabolism PLP-dependent enzyme
387	>NZ_KE387023.1_732@RS_GCF_000430045.1@p__Deinococcota	6	DONE	Cys_Met_Meta_PP	Cys/Met metabolism PLP-dependent enzyme
388	>NZ_AUMP01000002.1_307@RS_GCF_000430745.1@p__Firmicutes	5	DONE	Cys_Met_Meta_PP	Cys/Met metabolism PLP-dependent enzyme
389	>NZ_KE387241.1_28@RS_GCF_000430765.1@p__Firmicutes	9	DONE	Cys_Met_Meta_PP	Cys/Met metabolism PLP-dependent enzyme
390	>NZ_AUMR01000043.1_13@RS_GCF_000430785.1@p__Firmicutes	8	DONE	Cys_Met_Meta_PP	Cys/Met metabolism PLP-dependent enzyme
391	>NZ_HF952018.1_1410@RS_GCF_000430995.1@p__Firmicutes_A	8	DONE	Cys_Met_Meta_PP	Cys/Met metabolism PLP-dependent enzyme
392	>NZ_KE392228.1_2477@RS_GCF_000439105.1@p__Firmicutes_A	9	DONE	Cys_Met_Meta_PP	Cys/Met metabolism PLP-dependent enzyme
393	>NZ_KE392228.1_508@RS_GCF_000439105.1@p__Firmicutes_A	7	DONE	Cys_Met_Meta_PP	Cys/Met metabolism PLP-dependent enzyme
394	>NZ_AQPH01000065.1_20@RS_GCF_000442515.1@p__Proteobacteria	7	DONE	Cys_Met_Meta_PP	Cys/Met metabolism PLP-dependent enzyme
395	>NC_022042.1_76@RS_GCF_000444995.1@p__Proteobacteria	8	DONE	Cys_Met_Meta_PP	Cys/Met metabolism PLP-dependent enzyme
396	>NZ_AUPA01000154.1_6@RS_GCF_000447315.1@p__Firmicutes_A	8	DONE	Cys_Met_Meta_PP	Cys/Met metabolism PLP-dependent enzyme
397	>NC_022097.1_1798@RS_GCF_000447675.1@p__Spirochaetota	6	DONE	Cys_Met_Meta_PP	Cys/Met metabolism PLP-dependent enzyme
398	>NZ_AVNC01000016.1_86@RS_GCF_000452245.2@p__Firmicutes_A	7	DONE	Cys_Met_Meta_PP	Cys/Met metabolism PLP-dependent enzyme
399	>NZ_HF954559.1_186@RS_GCF_000455225.1@p__Firmicutes_C	8	DONE	Cys_Met_Meta_PP	Cys/Met metabolism PLP-dependent enzyme
400	>NZ_AUQY01000005.1_193@RS_GCF_000468535.1@p__Firmicutes_A	6	DONE	Cys_Met_Meta_PP	Cys/Met metabolism PLP-dependent enzyme
401	>NZ_AXAM01000008.1_42@RS_GCF_000472805.1@p__Desulfobacterota	6	DONE	Cys_Met_Meta_PP	Cys/Met metabolism PLP-dependent enzyme
402	>NZ_AXAR01000001.1_291@RS_GCF_000472905.1@p__Firmicutes	8	DONE	Cys_Met_Meta_PP	Cys/Met metabolism PLP-dependent enzyme
403	>NZ_KI421498.1_764@RS_GCF_000473105.1@p__Proteobacteria	8	DONE	Cys_Met_Meta_PP	Cys/Met metabolism PLP-dependent enzyme
404	>NZ_KI421501.1_66@RS_GCF_000473145.1@p__Proteobacteria	7	DONE	Cys_Met_Meta_PP	Cys/Met metabolism PLP-dependent enzyme
405	>NZ_KI421505.1_52@RS_GCF_000473165.1@p__Proteobacteria	7	DONE	Cys_Met_Meta_PP	Cys/Met metabolism PLP-dependent enzyme
406	>NZ_KI421507.1_394@RS_GCF_000473205.1@p__Proteobacteria	8	DONE	Cys_Met_Meta_PP	Cys/Met metabolism PLP-dependent enzyme
407	>NZ_KI421509.1_3916@RS_GCF_000473225.1@p__Proteobacteria	8	DONE	Cys_Met_Meta_PP	Cys/Met metabolism PLP-dependent enzyme
408	>NC_022524.1_3683@RS_GCF_000473245.1@p__Firmicutes	8	DONE	Cys_Met_Meta_PP	Cys/Met metabolism PLP-dependent enzyme
409	>NZ_CP006772.1_343@RS_GCF_000473305.1@p__Bacteroidota	7	DONE	Cys_Met_Meta_PP	Cys/Met metabolism PLP-dependent enzyme
410	>NZ_AXBI01000021.1_36@RS_GCF_000473325.1@p__Proteobacteria	7	DONE	Cys_Met_Meta_PP	Cys/Met metabolism PLP-dependent enzyme
411	>NZ_ATAE01000006.1_63@RS_GCF_000474275.2@p__Firmicutes	6	DONE	Cys_Met_Meta_PP	Cys/Met metabolism PLP-dependent enzyme
412	>NZ_AWXB01000058.1_35@RS_GCF_000478985.1@p__Firmicutes_A	4	DONE	Cys_Met_Meta_PP	Cys/Met metabolism PLP-dependent enzyme
413	>NZ_KI518116.1_8@RS_GCF_000479045.1@p__Fusobacteriota	7	DONE	Cys_Met_Meta_PP	Cys/Met metabolism PLP-dependent enzyme
414	>NZ_KI518626.1_15@RS_GCF_000480335.1@p__Firmicutes	5	DONE	Cys_Met_Meta_PP	Cys/Met metabolism PLP-dependent enzyme
415	>NZ_AXVA01000005.1_101@RS_GCF_000482325.1@p__Firmicutes	7	DONE	Cys_Met_Meta_PP	Cys/Met metabolism PLP-dependent enzyme
416	>NZ_AXVA01000026.1_26@RS_GCF_000482325.1@p__Firmicutes	5	DONE	Cys_Met_Meta_PP	Cys/Met metabolism PLP-dependent enzyme
417	>NZ_AXVC01000027.1_35@RS_GCF_000482365.1@p__Bacteroidota	6	DONE	Cys_Met_Meta_PP	Cys/Met metabolism PLP-dependent enzyme
418	>NZ_KI519435.1_113@RS_GCF_000482485.1@p__Firmicutes	8	DONE	Cys_Met_Meta_PP	Cys/Met metabolism PLP-dependent enzyme
419	>NZ_AXVE01000003.1_79@RS_GCF_000484595.1@p__Firmicutes	5	DONE	Cys_Met_Meta_PP	Cys/Met metabolism PLP-dependent enzyme
420	>NZ_AXZL01000068.1_204@RS_GCF_000485795.1@p__Proteobacteria	9	DONE	Cys_Met_Meta_PP	Cys/Met metabolism PLP-dependent enzyme
421	>NZ_AXUR01000044.1_13@RS_GCF_000493815.1@p__Fusobacteriota	7	DONE	Cys_Met_Meta_PP	Cys/Met metabolism PLP-dependent enzyme
422	>NC_022781.1_1937@RS_GCF_000496285.1@p__Firmicutes	7	DONE	Cys_Met_Meta_PP	Cys/Met metabolism PLP-dependent enzyme
423	>NZ_KI543237.1_793@RS_GCF_000496835.1@p__Firmicutes	8	DONE	Cys_Met_Meta_PP	Cys/Met metabolism PLP-dependent enzyme
424	>NZ_CP010979.1_5350@RS_GCF_000498395.2@p__Proteobacteria	8	DONE	Cys_Met_Meta_PP	Cys/Met metabolism PLP-dependent enzyme
425	>NZ_AXUS01000019.1_23@RS_GCF_000498755.1@p__Firmicutes_A	6	DONE	Cys_Met_Meta_PP	Cys/Met metabolism PLP-dependent enzyme
426	>NZ_HG529416.1_10@RS_GCF_000499525.1@p__Firmicutes_A	7	DONE	Cys_Met_Meta_PP	Cys/Met metabolism PLP-dependent enzyme
427	>NZ_AYTD01000009.1_14@RS_GCF_000503215.1@p__Proteobacteria	8	DONE	Cys_Met_Meta_PP	Cys/Met metabolism PLP-dependent enzyme
428	>NZ_KI629782.1_99@RS_GCF_000503775.1@p__Firmicutes	7	DONE	Cys_Met_Meta_PP	Cys/Met metabolism PLP-dependent enzyme
429	>NZ_AYSD01000010.1_215@RS_GCF_000504145.1@p__Firmicutes	7	DONE	Cys_Met_Meta_PP	Cys/Met metabolism PLP-dependent enzyme
430	>NZ_AYSE01000012.1_85@RS_GCF_000504165.1@p__Firmicutes	7	DONE	Cys_Met_Meta_PP	Cys/Met metabolism PLP-dependent enzyme
431	>NZ_KI632507.1_259@RS_GCF_000504165.1@p__Firmicutes	6	DONE	Cys_Met_Meta_PP	Cys/Met metabolism PLP-dependent enzyme
432	>NC_023075.1_4214@RS_GCF_000510285.1@p__Proteobacteria	9	DONE	Cys_Met_Meta_PP	Cys/Met metabolism PLP-dependent enzyme
433	>NC_023135.1_3206@RS_GCF_000511355.1@p__Proteobacteria	8	DONE	Cys_Met_Meta_PP	Cys/Met metabolism PLP-dependent enzyme
434	>NC_023137.1_1640@RS_GCF_000511385.1@p__Proteobacteria	8	DONE	Cys_Met_Meta_PP	Cys/Met metabolism PLP-dependent enzyme
435	>NZ_AZIN01000001.1_925@RS_GCF_000511875.1@p__Proteobacteria	7	DONE	Cys_Met_Meta_PP	Cys/Met metabolism PLP-dependent enzyme
436	>NZ_AZSU01000002.1_478@RS_GCF_000511955.1@p__Firmicutes_A	6	DONE	Cys_Met_Meta_PP	Cys/Met metabolism PLP-dependent enzyme
437	>NZ_BAUT01000001.1_288@RS_GCF_000513095.1@p__Firmicutes	6	DONE	Cys_Met_Meta_PP	Cys/Met metabolism PLP-dependent enzyme
438	>NZ_HG326223.1_111@RS_GCF_000513215.1@p__Proteobacteria	8	DONE	Cys_Met_Meta_PP	Cys/Met metabolism PLP-dependent enzyme
439	>NZ_AQCF01000032.1_128@RS_GCF_000513775.1@p__Spirochaetota	6	DONE	Cys_Met_Meta_PP	Cys/Met metabolism PLP-dependent enzyme
440	>NZ_BAUW01000080.1_2@RS_GCF_000517385.1@p__Firmicutes	7	DONE	Cys_Met_Meta_PP	Cys/Met metabolism PLP-dependent enzyme
441	>NZ_KI912402.1_66@RS_GCF_000518245.1@p__Spirochaetota	7	DONE	Cys_Met_Meta_PP	Cys/Met metabolism PLP-dependent enzyme
442	>NZ_KI912458.1_268@RS_GCF_000518605.1@p__Proteobacteria	8	DONE	Cys_Met_Meta_PP	Cys/Met metabolism PLP-dependent enzyme
443	>NZ_KI912483.1_41@RS_GCF_000518705.1@p__Proteobacteria	9	DONE	Cys_Met_Meta_PP	Cys/Met metabolism PLP-dependent enzyme
444	>NZ_JAEH01000026.1_15@RS_GCF_000518805.1@p__Proteobacteria	8	DONE	Cys_Met_Meta_PP	Cys/Met metabolism PLP-dependent enzyme
445	>NZ_JAEK01000043.1_15@RS_GCF_000518865.1@p__Firmicutes	7	DONE	Cys_Met_Meta_PP	Cys/Met metabolism PLP-dependent enzyme
446	>NZ_JAEL01000061.1_28@RS_GCF_000518885.1@p__Firmicutes	6	DONE	Cys_Met_Meta_PP	Cys/Met metabolism PLP-dependent enzyme
447	>NZ_ASSD01000009.1_10@RS_GCF_000520715.1@p__Firmicutes	8	DONE	Cys_Met_Meta_PP	Cys/Met metabolism PLP-dependent enzyme
448	>NZ_ASSC01000883.1_9@RS_GCF_000520735.1@p__Firmicutes	9	DONE	Cys_Met_Meta_PP	Cys/Met metabolism PLP-dependent enzyme
449	>NZ_KI928941.1_188@RS_GCF_000521215.1@p__Proteobacteria	9	DONE	Cys_Met_Meta_PP	Cys/Met metabolism PLP-dependent enzyme
450	>NZ_JALA01000028.1_125@RS_GCF_000527275.1@p__Proteobacteria	6	DONE	Cys_Met_Meta_PP	Cys/Met metabolism PLP-dependent enzyme
451	>NZ_AP018443.1_4669@RS_GCF_000534935.2@p__Firmicutes	7	DONE	Cys_Met_Meta_PP	Cys/Met metabolism PLP-dependent enzyme
452	>NZ_APVL01000009.1_108@RS_GCF_000565285.1@p__Firmicutes	7	DONE	Cys_Met_Meta_PP	Cys/Met metabolism PLP-dependent enzyme
453	>NZ_CBYO010000007.1_321@RS_GCF_000577245.1@p__Firmicutes	9	DONE	Cys_Met_Meta_PP	Cys/Met metabolism PLP-dependent enzyme
454	>NZ_AZUC01000063.1_15@RS_GCF_000586555.1@p__Firmicutes	5	DONE	Cys_Met_Meta_PP	Cys/Met metabolism PLP-dependent enzyme
455	>NZ_CP007452.1_1537@RS_GCF_000597865.1@p__Firmicutes_A	7	DONE	Cys_Met_Meta_PP	Cys/Met metabolism PLP-dependent enzyme
456	>NZ_AZQP01000004.1_14@RS_GCF_000601455.1@p__Firmicutes_A	8	DONE	Cys_Met_Meta_PP	Cys/Met metabolism PLP-dependent enzyme
457	>NZ_CP004078.1_1029@RS_GCF_000612505.1@p__Firmicutes	8	DONE	Cys_Met_Meta_PP	Cys/Met metabolism PLP-dependent enzyme
458	>NZ_JFCA01000013.1_14@RS_GCF_000612585.1@p__Proteobacteria	7	DONE	Cys_Met_Meta_PP	Cys/Met metabolism PLP-dependent enzyme
459	>NZ_HG942065.1_80@RS_GCF_000612665.1@p__Firmicutes	6	DONE	Cys_Met_Meta_PP	Cys/Met metabolism PLP-dependent enzyme
460	>NZ_CCAT010000012.1_116@RS_GCF_000612845.1@p__Firmicutes_A	9	DONE	Cys_Met_Meta_PP	Cys/Met metabolism PLP-dependent enzyme
461	>NZ_CCAX010000004.1_187@RS_GCF_000612865.1@p__Firmicutes	9	DONE	Cys_Met_Meta_PP	Cys/Met metabolism PLP-dependent enzyme
462	>NZ_HG964497.1_4742@RS_GCF_000613125.1@p__Firmicutes	7	DONE	Cys_Met_Meta_PP	Cys/Met metabolism PLP-dependent enzyme
463	>NZ_BAKX01000001.1_65@RS_GCF_000614585.1@p__Bacteroidota	7	DONE	Cys_Met_Meta_PP	Cys/Met metabolism PLP-dependent enzyme
464	>NZ_BALN01000011.1_24@RS_GCF_000615005.1@p__Proteobacteria	8	DONE	Cys_Met_Meta_PP	Cys/Met metabolism PLP-dependent enzyme
465	>NZ_BAMO01000010.1_7@RS_GCF_000615945.1@p__Firmicutes	7	DONE	Cys_Met_Meta_PP	Cys/Met metabolism PLP-dependent enzyme
466	>NZ_KK211039.1_241@RS_GCF_000619885.1@p__Proteobacteria	7	DONE	Cys_Met_Meta_PP	Cys/Met metabolism PLP-dependent enzyme
467	>NZ_JHVC01000003.1_141@RS_GCF_000619945.1@p__Firmicutes_A	8	DONE	Cys_Met_Meta_PP	Cys/Met metabolism PLP-dependent enzyme
468	>NZ_JHVI01000012.1_43@RS_GCF_000620065.1@p__Deinococcota	7	DONE	Cys_Met_Meta_PP	Cys/Met metabolism PLP-dependent enzyme
469	>NZ_JHVJ01000019.1_1@RS_GCF_000620085.1@p__Proteobacteria	7	DONE	Cys_Met_Meta_PP	Cys/Met metabolism PLP-dependent enzyme
470	>NZ_JHVN01000006.1_40@RS_GCF_000620165.1@p__Firmicutes	8	DONE	Cys_Met_Meta_PP	Cys/Met metabolism PLP-dependent enzyme
471	>NZ_KK211103.1_70@RS_GCF_000620305.1@p__Firmicutes_B	7	DONE	Cys_Met_Meta_PP	Cys/Met metabolism PLP-dependent enzyme
472	>NZ_JHZB01000014.1_19@RS_GCF_000621145.1@p__Desulfobacterota	4	DONE	Cys_Met_Meta_PP	Cys/Met metabolism PLP-dependent enzyme
473	>NZ_JHYW01000008.1_72@RS_GCF_000621225.1@p__Proteobacteria	7	DONE	Cys_Met_Meta_PP	Cys/Met metabolism PLP-dependent enzyme
474	>NZ_JHYQ01000014.1_4@RS_GCF_000621325.1@p__Proteobacteria	6	DONE	Cys_Met_Meta_PP	Cys/Met metabolism PLP-dependent enzyme
475	>NZ_JHYF01000017.1_33@RS_GCF_000621485.1@p__Firmicutes_A	9	DONE	Cys_Met_Meta_PP	Cys/Met metabolism PLP-dependent enzyme
476	>NZ_CM002692.1_2145@RS_GCF_000632515.1@p__Firmicutes	7	DONE	Cys_Met_Meta_PP	Cys/Met metabolism PLP-dependent enzyme
477	>NZ_AYMU01000011.1_175@RS_GCF_000633395.1@p__Proteobacteria	9	DONE	Cys_Met_Meta_PP	Cys/Met metabolism PLP-dependent enzyme
478	>NZ_AYMF01000006.1_47@RS_GCF_000633435.1@p__Proteobacteria	7	DONE	Cys_Met_Meta_PP	Cys/Met metabolism PLP-dependent enzyme
479	>NZ_AYMP01000001.1_92@RS_GCF_000633515.1@p__Proteobacteria	6	DONE	Cys_Met_Meta_PP	Cys/Met metabolism PLP-dependent enzyme
480	>NZ_JIBU02000023.1_408@RS_GCF_000633595.2@p__Firmicutes_A	8	DONE	Cys_Met_Meta_PP	Cys/Met metabolism PLP-dependent enzyme
481	>NZ_JFZC01000012.1_18@RS_GCF_000648615.1@p__Firmicutes	8	DONE	Cys_Met_Meta_PP	Cys/Met metabolism PLP-dependent enzyme
482	>NZ_AWFA01000005.1_1@RS_GCF_000682675.1@p__Proteobacteria	7	DONE	Cys_Met_Meta_PP	Cys/Met metabolism PLP-dependent enzyme
483	>NZ_AWFH01000012.1_157@RS_GCF_000682715.1@p__Proteobacteria	7	DONE	Cys_Met_Meta_PP	Cys/Met metabolism PLP-dependent enzyme
484	>NZ_AWFD01000003.1_101@RS_GCF_000682735.1@p__Proteobacteria	6	DONE	Cys_Met_Meta_PP	Cys/Met metabolism PLP-dependent enzyme
485	>NZ_AWFF01000033.1_1@RS_GCF_000682755.1@p__Proteobacteria	7	DONE	Cys_Met_Meta_PP	Cys/Met metabolism PLP-dependent enzyme
486	>NZ_AWFI01000017.1_134@RS_GCF_000682775.1@p__Proteobacteria	8	DONE	Cys_Met_Meta_PP	Cys/Met metabolism PLP-dependent enzyme
487	>NZ_ARYJ01000001.1_69@RS_GCF_000685215.1@p__Proteobacteria	7	DONE	Cys_Met_Meta_PP	Cys/Met metabolism PLP-dependent enzyme
488	>NZ_ARYH01000001.1_69@RS_GCF_000685235.1@p__Proteobacteria	7	DONE	Cys_Met_Meta_PP	Cys/Met metabolism PLP-dependent enzyme
489	>NZ_ARYK01000006.1_178@RS_GCF_000685275.1@p__Proteobacteria	7	DONE	Cys_Met_Meta_PP	Cys/Met metabolism PLP-dependent enzyme
490	>NZ_ARYM01000002.1_121@RS_GCF_000685315.1@p__Proteobacteria	6	DONE	Cys_Met_Meta_PP	Cys/Met metabolism PLP-dependent enzyme
491	>NZ_JMLV01000016.1_3@RS_GCF_000686045.1@p__Proteobacteria	7	DONE	Cys_Met_Meta_PP	Cys/Met metabolism PLP-dependent enzyme
492	>NZ_JMMB01000007.1_2363@RS_GCF_000686145.1@p__Firmicutes_A	7	DONE	Cys_Met_Meta_PP	Cys/Met metabolism PLP-dependent enzyme
493	>NZ_JMLP01000005.1_147@RS_GCF_000686805.1@p__Firmicutes	7	DONE	Cys_Met_Meta_PP	Cys/Met metabolism PLP-dependent enzyme
494	>NZ_JMLP01000016.1_108@RS_GCF_000686805.1@p__Firmicutes	6	DONE	Cys_Met_Meta_PP	Cys/Met metabolism PLP-dependent enzyme
495	>NZ_JIAA01000001.1_510@RS_GCF_000687955.1@p__Firmicutes_A	7	DONE	Cys_Met_Meta_PP	Cys/Met metabolism PLP-dependent enzyme
496	>NZ_JJNZ01000008.1_93@RS_GCF_000690055.1@p__Proteobacteria	4	DONE	Cys_Met_Meta_PP	Cys/Met metabolism PLP-dependent enzyme
497	>NZ_BAXA01000016.1_2@RS_GCF_000698125.1@p__Firmicutes	7	DONE	Cys_Met_Meta_PP	Cys/Met metabolism PLP-dependent enzyme
498	>NZ_BAXB01000001.1_308@RS_GCF_000698145.1@p__Firmicutes	7	DONE	Cys_Met_Meta_PP	Cys/Met metabolism PLP-dependent enzyme
499	>NZ_JENB01000008.1_141@RS_GCF_000708715.2@p__Proteobacteria	7	DONE	Cys_Met_Meta_PP	Cys/Met metabolism PLP-dependent enzyme
500	>NZ_JGVU02000002.1_1675@RS_GCF_000708755.2@p__Firmicutes	6	DONE	Cys_Met_Meta_PP	Cys/Met metabolism PLP-dependent enzyme
1	>NZ_JFBD01000013.1_33@RS_GCF_000709085.1@p__Firmicutes	7	DONE	Cys_Met_Meta_PP	Cys/Met metabolism PLP-dependent enzyme
2	>NZ_JONU01000007.1_657@RS_GCF_000711985.1@p__Proteobacteria	3	DONE	Cys_Met_Meta_PP	Cys/Met metabolism PLP-dependent enzyme
3	>NZ_JMIR01000001.1_135@RS_GCF_000714935.1@p__Firmicutes	8	DONE	Cys_Met_Meta_PP	Cys/Met metabolism PLP-dependent enzyme
4	>NZ_JMIR01000033.1_49@RS_GCF_000714935.1@p__Firmicutes	6	DONE	Cys_Met_Meta_PP	Cys/Met metabolism PLP-dependent enzyme
5	>NZ_CCDP010000001.1_478@RS_GCF_000723585.1@p__Firmicutes	6	DONE	Cys_Met_Meta_PP	Cys/Met metabolism PLP-dependent enzyme
6	>NZ_CCDL010000001.1_855@RS_GCF_000724085.1@p__Firmicutes	8	DONE	Cys_Met_Meta_PP	Cys/Met metabolism PLP-dependent enzyme
7	>NZ_CP007739.1_884@RS_GCF_000724485.1@p__Firmicutes	8	DONE	Cys_Met_Meta_PP	Cys/Met metabolism PLP-dependent enzyme
8	>NZ_CP007161.1_3410@RS_GCF_000725285.1@p__Firmicutes	8	DONE	Cys_Met_Meta_PP	Cys/Met metabolism PLP-dependent enzyme
9	>NZ_CP008852.1_1175@RS_GCF_000725345.1@p__Firmicutes_C	9	DONE	Cys_Met_Meta_PP	Cys/Met metabolism PLP-dependent enzyme
10	>NZ_CP008896.1_1353@RS_GCF_000730425.1@p__Proteobacteria	7	DONE	Cys_Met_Meta_PP	Cys/Met metabolism PLP-dependent enzyme
11	>NZ_BBIQ01000009.1_30@RS_GCF_000730565.1@p__Proteobacteria	6	DONE	Cys_Met_Meta_PP	Cys/Met metabolism PLP-dependent enzyme
12	>NZ_BBIS01000008.1_19@RS_GCF_000730605.1@p__Proteobacteria	6	DONE	Cys_Met_Meta_PP	Cys/Met metabolism PLP-dependent enzyme
13	>NZ_BBIU01000020.1_36@RS_GCF_000730645.1@p__Proteobacteria	6	DONE	Cys_Met_Meta_PP	Cys/Met metabolism PLP-dependent enzyme
14	>NZ_BBIV01000030.1_33@RS_GCF_000730665.1@p__Proteobacteria	9	DONE	Cys_Met_Meta_PP	Cys/Met metabolism PLP-dependent enzyme
15	>NZ_JMIT01000004.1_276@RS_GCF_000731675.1@p__Proteobacteria	7	DONE	Cys_Met_Meta_PP	Cys/Met metabolism PLP-dependent enzyme
16	>NZ_JPMD01000008.1_43@RS_GCF_000732635.1@p__Firmicutes_A	9	DONE	Cys_Met_Meta_PP	Cys/Met metabolism PLP-dependent enzyme
17	>NZ_JMPJ01000066.1_141@RS_GCF_000735345.1@p__Proteobacteria	6	DONE	Cys_Met_Meta_PP	Cys/Met metabolism PLP-dependent enzyme
18	>NZ_JMPK01000036.1_6@RS_GCF_000735375.1@p__Proteobacteria	7	DONE	Cys_Met_Meta_PP	Cys/Met metabolism PLP-dependent enzyme
19	>NZ_JMPS01000020.1_215@RS_GCF_000735455.1@p__Proteobacteria	8	DONE	Cys_Met_Meta_PP	Cys/Met metabolism PLP-dependent enzyme
20	>NZ_JPUX01000001.1_918@RS_GCF_000738675.1@p__Proteobacteria	7	DONE	Cys_Met_Meta_PP	Cys/Met metabolism PLP-dependent enzyme
21	>NZ_BBJX01000009.1_105@RS_GCF_000739995.1@p__Proteobacteria	5	DONE	Cys_Met_Meta_PP	Cys/Met metabolism PLP-dependent enzyme
22	>NZ_JQMW01000011.1_840@RS_GCF_000744935.1@p__Firmicutes_A	8	DONE	Cys_Met_Meta_PP	Cys/Met metabolism PLP-dependent enzyme
23	>NZ_JQKG01000018.1_68@RS_GCF_000745915.1@p__Deinococcota	7	DONE	Cys_Met_Meta_PP	Cys/Met metabolism PLP-dependent enzyme
24	>NZ_CP009048.1_904@RS_GCF_000746525.1@p__Proteobacteria	8	DONE	Cys_Met_Meta_PP	Cys/Met metabolism PLP-dependent enzyme
25	>NZ_JMQC01000008.1_1670@RS_GCF_000746925.1@p__Firmicutes	6	DONE	Cys_Met_Meta_PP	Cys/Met metabolism PLP-dependent enzyme
26	>NZ_CP008855.1_1139@RS_GCF_000747345.1@p__Firmicutes	8	DONE	Cys_Met_Meta_PP	Cys/Met metabolism PLP-dependent enzyme
27	>NZ_CCDM010000001.1_619@RS_GCF_000750635.1@p__Firmicutes	8	DONE	Cys_Met_Meta_PP	Cys/Met metabolism PLP-dependent enzyme
28	>NZ_CCRF01000090.1_18@RS_GCF_000751775.1@p__Firmicutes	5	DONE	Cys_Met_Meta_PP	Cys/Met metabolism PLP-dependent enzyme
29	>NZ_CCFE01000018.1_112@RS_GCF_000752035.1@p__Firmicutes	8	DONE	Cys_Met_Meta_PP	Cys/Met metabolism PLP-dependent enzyme
30	>NZ_CCFK01000007.1_412@RS_GCF_000753435.1@p__Firmicutes_A	7	DONE	Cys_Met_Meta_PP	Cys/Met metabolism PLP-dependent enzyme
31	>NZ_JPER01000001.1_672@RS_GCF_000753715.1@p__Proteobacteria	7	DONE	Cys_Met_Meta_PP	Cys/Met metabolism PLP-dependent enzyme
32	>NZ_JPIN01000001.1_132@RS_GCF_000753735.1@p__Proteobacteria	6	DONE	Cys_Met_Meta_PP	Cys/Met metabolism PLP-dependent enzyme
33	>NZ_CP009228.1_81@RS_GCF_000755145.1@p__Spirochaetota	6	DONE	Cys_Met_Meta_PP	Cys/Met metabolism PLP-dependent enzyme
34	>NZ_JNFD01000009.1_54@RS_GCF_000756375.1@p__Proteobacteria	7	DONE	Cys_Met_Meta_PP	Cys/Met metabolism PLP-dependent enzyme
35	>NZ_CP009288.1_1197@RS_GCF_000756615.1@p__Firmicutes	9	DONE	Cys_Met_Meta_PP	Cys/Met metabolism PLP-dependent enzyme
36	>NZ_JPYO01000009.1_25@RS_GCF_000757485.1@p__Proteobacteria	8	DONE	Cys_Met_Meta_PP	Cys/Met metabolism PLP-dependent enzyme
37	>NZ_CP009282.1_4382@RS_GCF_000758605.1@p__Firmicutes	9	DONE	Cys_Met_Meta_PP	Cys/Met metabolism PLP-dependent enzyme
38	>NZ_CP009286.1_1733@RS_GCF_000758685.1@p__Firmicutes	9	DONE	Cys_Met_Meta_PP	Cys/Met metabolism PLP-dependent enzyme
39	>NZ_CP009287.1_3747@RS_GCF_000758705.1@p__Firmicutes	8	DONE	Cys_Met_Meta_PP	Cys/Met metabolism PLP-dependent enzyme
40	>NZ_JRJG01000044.1_60@RS_GCF_000759435.1@p__Proteobacteria	7	DONE	Cys_Met_Meta_PP	Cys/Met metabolism PLP-dependent enzyme
41	>NZ_CP009455.1_1958@RS_GCF_000759535.1@p__Proteobacteria	7	DONE	Cys_Met_Meta_PP	Cys/Met metabolism PLP-dependent enzyme
42	>NZ_BAWM01000152.1_179@RS_GCF_000759675.1@p__Firmicutes	7	DONE	Cys_Met_Meta_PP	Cys/Met metabolism PLP-dependent enzyme
43	>NZ_BAWM01000021.1_180@RS_GCF_000759675.1@p__Firmicutes	6	DONE	Cys_Met_Meta_PP	Cys/Met metabolism PLP-dependent enzyme
44	>NZ_BBMW01000013.1_240@RS_GCF_000759755.1@p__Proteobacteria	7	DONE	Cys_Met_Meta_PP	Cys/Met metabolism PLP-dependent enzyme
45	>NZ_JRJE01000032.1_710@RS_GCF_000763295.1@p__Proteobacteria	7	DONE	Cys_Met_Meta_PP	Cys/Met metabolism PLP-dependent enzyme
46	>NZ_JQFJ01000005.1_140@RS_GCF_000763945.1@p__Proteobacteria	7	DONE	Cys_Met_Meta_PP	Cys/Met metabolism PLP-dependent enzyme
47	>NZ_JQEC01000015.1_78@RS_GCF_000764185.1@p__Proteobacteria	6	DONE	Cys_Met_Meta_PP	Cys/Met metabolism PLP-dependent enzyme
48	>NZ_JQDZ01000034.1_20@RS_GCF_000764205.1@p__Proteobacteria	9	DONE	Cys_Met_Meta_PP	Cys/Met metabolism PLP-dependent enzyme
49	>NZ_JQED01000007.1_27@RS_GCF_000764225.1@p__Proteobacteria	6	DONE	Cys_Met_Meta_PP	Cys/Met metabolism PLP-dependent enzyme
50	>NZ_JRFC01000014.1_150@RS_GCF_000769075.1@p__Bacteroidota	7	DONE	Cys_Met_Meta_PP	Cys/Met metabolism PLP-dependent enzyme
51	>NZ_JQZV01000013.1_499@RS_GCF_000769115.1@p__Bacteroidota	7	DONE	Cys_Met_Meta_PP	Cys/Met metabolism PLP-dependent enzyme
52	>NZ_AVBF01000005.1_7@RS_GCF_000770635.1@p__Firmicutes	6	DONE	Cys_Met_Meta_PP	Cys/Met metabolism PLP-dependent enzyme
53	>NZ_AVBG01000002.1_209@RS_GCF_000770675.1@p__Firmicutes	8	DONE	Cys_Met_Meta_PP	Cys/Met metabolism PLP-dependent enzyme
54	>NZ_JPVN01000007.1_50@RS_GCF_000772945.1@p__Firmicutes	9	DONE	Cys_Met_Meta_PP	Cys/Met metabolism PLP-dependent enzyme
55	>NZ_KN322987.1_362@RS_GCF_000774145.1@p__Proteobacteria	7	DONE	Cys_Met_Meta_PP	Cys/Met metabolism PLP-dependent enzyme
56	>NZ_JRGN01000255.1_17@RS_GCF_000775575.1@p__Firmicutes	7	DONE	Cys_Met_Meta_PP	Cys/Met metabolism PLP-dependent enzyme
57	>NZ_AVPG01000008.1_91@RS_GCF_000775615.1@p__Firmicutes	7	DONE	Cys_Met_Meta_PP	Cys/Met metabolism PLP-dependent enzyme
58	>NZ_CP009129.1_1074@RS_GCF_000785555.1@p__Firmicutes	6	DONE	Cys_Met_Meta_PP	Cys/Met metabolism PLP-dependent enzyme
59	>NZ_JRJU01000007.1_66@RS_GCF_000787375.1@p__Firmicutes	9	DONE	Cys_Met_Meta_PP	Cys/Met metabolism PLP-dependent enzyme
60	>NZ_BBPI01000070.1_86@RS_GCF_000787715.1@p__Proteobacteria	6	DONE	Cys_Met_Meta_PP	Cys/Met metabolism PLP-dependent enzyme
61	>NZ_CP009888.1_2521@RS_GCF_000788395.1@p__Proteobacteria	9	DONE	Cys_Met_Meta_PP	Cys/Met metabolism PLP-dependent enzyme
62	>NZ_JTLI01000069.1_17@RS_GCF_000799075.1@p__Fusobacteriota	7	DONE	Cys_Met_Meta_PP	Cys/Met metabolism PLP-dependent enzyme
63	>NZ_JUGJ01000012.1_49@RS_GCF_000799245.1@p__Proteobacteria	6	DONE	Cys_Met_Meta_PP	Cys/Met metabolism PLP-dependent enzyme
64	>NZ_CP009747.1_2704@RS_GCF_000800255.1@p__Proteobacteria	7	DONE	Cys_Met_Meta_PP	Cys/Met metabolism PLP-dependent enzyme
65	>NZ_KN639176.1_4958@RS_GCF_000800615.1@p__Proteobacteria	8	DONE	Cys_Met_Meta_PP	Cys/Met metabolism PLP-dependent enzyme
66	>NZ_CBLV010000239.1_22@RS_GCF_000801235.1@p__Proteobacteria	7	DONE	Cys_Met_Meta_PP	Cys/Met metabolism PLP-dependent enzyme
67	>NZ_JRYA01000005.1_973@RS_GCF_000801895.1@p__Proteobacteria	6	DONE	Cys_Met_Meta_PP	Cys/Met metabolism PLP-dependent enzyme
68	>NZ_JWHR01000109.1_28@RS_GCF_000808015.1@p__Firmicutes_A	9	DONE	Cys_Met_Meta_PP	Cys/Met metabolism PLP-dependent enzyme
69	>NZ_JWJE02000001.1_10@RS_GCF_000812025.2@p__Firmicutes	8	DONE	Cys_Met_Meta_PP	Cys/Met metabolism PLP-dependent enzyme
70	>NZ_JWIF01000051.1_41@RS_GCF_000812685.1@p__Proteobacteria	8	DONE	Cys_Met_Meta_PP	Cys/Met metabolism PLP-dependent enzyme
71	>NZ_BASE01000037.1_21@RS_GCF_000813125.1@p__Firmicutes	7	DONE	Cys_Met_Meta_PP	Cys/Met metabolism PLP-dependent enzyme
72	>NZ_JWIB01000037.1_48@RS_GCF_000813425.1@p__Firmicutes	5	DONE	Cys_Met_Meta_PP	Cys/Met metabolism PLP-dependent enzyme
73	>NZ_JWLD01000001.1_41@RS_GCF_000813725.1@p__Proteobacteria	7	DONE	Cys_Met_Meta_PP	Cys/Met metabolism PLP-dependent enzyme
74	>NZ_JWLC01000021.1_36@RS_GCF_000813745.1@p__Proteobacteria	7	DONE	Cys_Met_Meta_PP	Cys/Met metabolism PLP-dependent enzyme
75	>NZ_JWLI01000007.1_250@RS_GCF_000813965.1@p__Proteobacteria	7	DONE	Cys_Met_Meta_PP	Cys/Met metabolism PLP-dependent enzyme
76	>NZ_JWLK01000004.1_76@RS_GCF_000814005.1@p__Proteobacteria	7	DONE	Cys_Met_Meta_PP	Cys/Met metabolism PLP-dependent enzyme
77	>NZ_JWLL01000003.1_857@RS_GCF_000814025.1@p__Proteobacteria	8	DONE	Cys_Met_Meta_PP	Cys/Met metabolism PLP-dependent enzyme
78	>NZ_JWIG01000001.1_74@RS_GCF_000814675.1@p__Proteobacteria	4	DONE	Cys_Met_Meta_PP	Cys/Met metabolism PLP-dependent enzyme
79	>NZ_JWIC01000004.1_491@RS_GCF_000814765.1@p__Proteobacteria	7	DONE	Cys_Met_Meta_PP	Cys/Met metabolism PLP-dependent enzyme
80	>NZ_CP010427.1_1274@RS_GCF_000815225.1@p__Proteobacteria	8	DONE	Cys_Met_Meta_PP	Cys/Met metabolism PLP-dependent enzyme
81	>NZ_AYSO01000020.1_817@RS_GCF_000816675.1@p__Firmicutes_A	9	DONE	Cys_Met_Meta_PP	Cys/Met metabolism PLP-dependent enzyme
82	>NZ_CP009416.1_2390@RS_GCF_000818095.1@p__Firmicutes	7	DONE	Cys_Met_Meta_PP	Cys/Met metabolism PLP-dependent enzyme
83	>NZ_CDGG01000001.1_472@RS_GCF_000821065.1@p__Firmicutes	8	DONE	Cys_Met_Meta_PP	Cys/Met metabolism PLP-dependent enzyme
84	>NZ_CCXR01000001.1_3005@RS_GCF_000821085.1@p__Firmicutes	7	DONE	Cys_Met_Meta_PP	Cys/Met metabolism PLP-dependent enzyme
85	>NZ_CCXS01000001.1_2160@RS_GCF_000821325.1@p__Firmicutes	7	DONE	Cys_Met_Meta_PP	Cys/Met metabolism PLP-dependent enzyme
86	>NZ_LN651373.1_1868@RS_GCF_000826125.2@p__Firmicutes	5	DONE	Cys_Met_Meta_PP	Cys/Met metabolism PLP-dependent enzyme
87	>NZ_LN651337.1_149@RS_GCF_000826145.2@p__Firmicutes	6	DONE	Cys_Met_Meta_PP	Cys/Met metabolism PLP-dependent enzyme
88	>NZ_AP013294.1_3312@RS_GCF_000829195.1@p__Firmicutes	5	DONE	Cys_Met_Meta_PP	Cys/Met metabolism PLP-dependent enzyme
89	>NZ_JXRP01000020.1_76@RS_GCF_000829435.1@p__Firmicutes	4	DONE	Cys_Met_Meta_PP	Cys/Met metabolism PLP-dependent enzyme
90	>NZ_JXRQ01000021.1_5@RS_GCF_000829445.1@p__Firmicutes	8	DONE	Cys_Met_Meta_PP	Cys/Met metabolism PLP-dependent enzyme
91	>NZ_JXRR01000017.1_444@RS_GCF_000829515.1@p__Firmicutes	4	DONE	Cys_Met_Meta_PP	Cys/Met metabolism PLP-dependent enzyme
92	>NZ_JPII01000017.1_295@RS_GCF_000832025.1@p__Proteobacteria	7	DONE	Cys_Met_Meta_PP	Cys/Met metabolism PLP-dependent enzyme
93	>NZ_CP009692.1_1289@RS_GCF_000832605.1@p__Firmicutes	6	DONE	Cys_Met_Meta_PP	Cys/Met metabolism PLP-dependent enzyme
94	>NZ_CP009920.1_3674@RS_GCF_000832985.1@p__Firmicutes	6	DONE	Cys_Met_Meta_PP	Cys/Met metabolism PLP-dependent enzyme
95	>NZ_JYKS01000023.1_176@RS_GCF_000935045.1@p__Proteobacteria	7	DONE	Cys_Met_Meta_PP	Cys/Met metabolism PLP-dependent enzyme
96	>NZ_JXXE01000255.1_2@RS_GCF_000935205.1@p__Proteobacteria	8	DONE	Cys_Met_Meta_PP	Cys/Met metabolism PLP-dependent enzyme
97	>NZ_JXZC01000005.1_211@RS_GCF_000935355.1@p__Firmicutes	7	DONE	Cys_Met_Meta_PP	Cys/Met metabolism PLP-dependent enzyme
98	>NZ_JYMR01000018.1_7@RS_GCF_000938255.1@p__Proteobacteria	8	DONE	Cys_Met_Meta_PP	Cys/Met metabolism PLP-dependent enzyme
99	>NZ_JYII01000020.1_14@RS_GCF_000948415.1@p__Proteobacteria	7	DONE	Cys_Met_Meta_PP	Cys/Met metabolism PLP-dependent enzyme
100	>NZ_JYNI01000023.1_4@RS_GCF_000948975.1@p__Proteobacteria	7	DONE	Cys_Met_Meta_PP	Cys/Met metabolism PLP-dependent enzyme
101	>NZ_JYNJ01000166.1_4@RS_GCF_000948985.1@p__Proteobacteria	7	DONE	Cys_Met_Meta_PP	Cys/Met metabolism PLP-dependent enzyme
102	>NZ_JYOD01000007.1_122@RS_GCF_000955785.1@p__Proteobacteria	6	DONE	Cys_Met_Meta_PP	Cys/Met metabolism PLP-dependent enzyme
103	>NZ_JYOC01000008.1_55@RS_GCF_000955815.1@p__Proteobacteria	8	DONE	Cys_Met_Meta_PP	Cys/Met metabolism PLP-dependent enzyme
104	>NZ_JYOO01000006.1_162@RS_GCF_000956595.1@p__Firmicutes	6	DONE	Cys_Met_Meta_PP	Cys/Met metabolism PLP-dependent enzyme
105	>NZ_CP011058.1_3698@RS_GCF_000961095.1@p__Firmicutes	8	DONE	Cys_Met_Meta_PP	Cys/Met metabolism PLP-dependent enzyme
106	>NZ_JXYA01000005.1_20@RS_GCF_000967655.1@p__Proteobacteria	7	DONE	Cys_Met_Meta_PP	Cys/Met metabolism PLP-dependent enzyme
107	>NZ_CP009933.1_2886@RS_GCF_000968375.1@p__Firmicutes_A	8	DONE	Cys_Met_Meta_PP	Cys/Met metabolism PLP-dependent enzyme
108	>NZ_LATZ01000131.1_199@RS_GCF_000981385.1@p__Firmicutes	7	DONE	Cys_Met_Meta_PP	Cys/Met metabolism PLP-dependent enzyme
109	>NZ_LN831776.1_4136@RS_GCF_000981585.1@p__Firmicutes	8	DONE	Cys_Met_Meta_PP	Cys/Met metabolism PLP-dependent enzyme
110	>NZ_CP010975.1_1178@RS_GCF_000981765.1@p__Proteobacteria	7	DONE	Cys_Met_Meta_PP	Cys/Met metabolism PLP-dependent enzyme
111	>NZ_LANI01000009.1_133@RS_GCF_000982415.1@p__Proteobacteria	8	DONE	Cys_Met_Meta_PP	Cys/Met metabolism PLP-dependent enzyme
112	>NZ_LAYY01000008.1_135@RS_GCF_000986785.1@p__Firmicutes	10	DONE	Cys_Met_Meta_PP	Cys/Met metabolism PLP-dependent enzyme
113	>NZ_LAVS01000086.1_154@RS_GCF_000986865.1@p__Proteobacteria	7	DONE	Cys_Met_Meta_PP	Cys/Met metabolism PLP-dependent enzyme
114	>NZ_LAHP01000003.1_100@RS_GCF_000987765.1@p__Proteobacteria	7	DONE	Cys_Met_Meta_PP	Cys/Met metabolism PLP-dependent enzyme
115	>NZ_LAHO01000019.1_62@RS_GCF_000987775.1@p__Proteobacteria	7	DONE	Cys_Met_Meta_PP	Cys/Met metabolism PLP-dependent enzyme
116	>NZ_CP011114.1_425@RS_GCF_000993825.1@p__Firmicutes	8	DONE	Cys_Met_Meta_PP	Cys/Met metabolism PLP-dependent enzyme
117	>NZ_CP011254.1_2511@RS_GCF_001006005.1@p__Proteobacteria	5	DONE	Cys_Met_Meta_PP	Cys/Met metabolism PLP-dependent enzyme
118	>NZ_LBBT01000052.1_14@RS_GCF_001006285.1@p__Firmicutes_A	7	DONE	Cys_Met_Meta_PP	Cys/Met metabolism PLP-dependent enzyme
119	>NZ_JSWU01000026.1_49@RS_GCF_001006565.1@p__Proteobacteria	6	DONE	Cys_Met_Meta_PP	Cys/Met metabolism PLP-dependent enzyme
120	>NZ_CP011412.1_69@RS_GCF_001007875.1@p__Proteobacteria	7	DONE	Cys_Met_Meta_PP	Cys/Met metabolism PLP-dependent enzyme
121	>NZ_CP011104.1_2957@RS_GCF_001010285.1@p__Proteobacteria	5	DONE	Cys_Met_Meta_PP	Cys/Met metabolism PLP-dependent enzyme
122	>NZ_CP011663.1_20@RS_GCF_001020205.1@p__Firmicutes_A	8	DONE	Cys_Met_Meta_PP	Cys/Met metabolism PLP-dependent enzyme
123	>NZ_LCZB01000050.1_45@RS_GCF_001020715.1@p__Proteobacteria	7	DONE	Cys_Met_Meta_PP	Cys/Met metabolism PLP-dependent enzyme
124	>NZ_LDNB01000015.1_148@RS_GCF_001026695.1@p__Firmicutes	7	DONE	Cys_Met_Meta_PP	Cys/Met metabolism PLP-dependent enzyme
125	>NZ_LAQL01000012.1_65@RS_GCF_001026905.1@p__Proteobacteria	8	DONE	Cys_Met_Meta_PP	Cys/Met metabolism PLP-dependent enzyme
126	>NZ_CP011232.1_1088@RS_GCF_001027025.1@p__Thermotogota	6	DONE	Cys_Met_Meta_PP	Cys/Met metabolism PLP-dependent enzyme
127	>NZ_LDXJ01000058.1_4@RS_GCF_001029295.1@p__Firmicutes_B	7	DONE	Cys_Met_Meta_PP	Cys/Met metabolism PLP-dependent enzyme
128	>NZ_KQ089823.1_224@RS_GCF_001037495.1@p__Proteobacteria	7	DONE	Cys_Met_Meta_PP	Cys/Met metabolism PLP-dependent enzyme
129	>NZ_LDUE01000021.1_138@RS_GCF_001038485.1@p__Firmicutes	8	DONE	Cys_Met_Meta_PP	Cys/Met metabolism PLP-dependent enzyme
130	>NZ_CP011803.1_8@RS_GCF_001038625.1@p__Firmicutes_A	8	DONE	Cys_Met_Meta_PP	Cys/Met metabolism PLP-dependent enzyme
131	>NZ_CP011803.1_3586@RS_GCF_001038625.1@p__Firmicutes_A	8	DONE	Cys_Met_Meta_PP	Cys/Met metabolism PLP-dependent enzyme
132	>NZ_LDWH01000013.1_117@RS_GCF_001038695.1@p__Firmicutes	7	DONE	Cys_Met_Meta_PP	Cys/Met metabolism PLP-dependent enzyme
133	>NZ_LDWQ01000048.1_43@RS_GCF_001038755.1@p__Firmicutes	7	DONE	Cys_Met_Meta_PP	Cys/Met metabolism PLP-dependent enzyme
134	>NZ_CP030117.1_5564@RS_GCF_001039275.2@p__Firmicutes	8	DONE	Cys_Met_Meta_PP	Cys/Met metabolism PLP-dependent enzyme
135	>NZ_LELK01000004.1_1144@RS_GCF_001039475.1@p__Firmicutes	8	DONE	Cys_Met_Meta_PP	Cys/Met metabolism PLP-dependent enzyme
136	>NZ_JYKY01000008.1_111@RS_GCF_001042985.1@p__Proteobacteria	5	DONE	Cys_Met_Meta_PP	Cys/Met metabolism PLP-dependent enzyme
137	>NZ_JYKZ01000006.1_19@RS_GCF_001043005.1@p__Proteobacteria	5	DONE	Cys_Met_Meta_PP	Cys/Met metabolism PLP-dependent enzyme
138	>NZ_JYLF01000005.1_321@RS_GCF_001043055.1@p__Proteobacteria	7	DONE	Cys_Met_Meta_PP	Cys/Met metabolism PLP-dependent enzyme
139	>NZ_CVRZ01000012.1_131@RS_GCF_001049975.1@p__Proteobacteria	9	DONE	Cys_Met_Meta_PP	Cys/Met metabolism PLP-dependent enzyme
140	>NZ_LFMW01000022.1_10@RS_GCF_001050345.1@p__Proteobacteria	6	DONE	Cys_Met_Meta_PP	Cys/Met metabolism PLP-dependent enzyme
141	>NZ_CPYD01000014.1_85@RS_GCF_001112925.1@p__Proteobacteria	5	DONE	Cys_Met_Meta_PP	Cys/Met metabolism PLP-dependent enzyme
142	>NZ_CQAW01000008.1_45@RS_GCF_001123825.1@p__Proteobacteria	6	DONE	Cys_Met_Meta_PP	Cys/Met metabolism PLP-dependent enzyme
143	>NZ_CWHU01000005.1_182@RS_GCF_001182725.1@p__Firmicutes_A	6	DONE	Cys_Met_Meta_PP	Cys/Met metabolism PLP-dependent enzyme
144	>NZ_CWHU01000003.1_167@RS_GCF_001182725.1@p__Firmicutes_A	6	DONE	Cys_Met_Meta_PP	Cys/Met metabolism PLP-dependent enzyme
145	>NZ_LFZV01000001.1_3567@RS_GCF_001183965.1@p__Firmicutes	8	DONE	Cys_Met_Meta_PP	Cys/Met metabolism PLP-dependent enzyme
146	>NZ_LFZW01000001.1_519@RS_GCF_001183985.1@p__Firmicutes	8	DONE	Cys_Met_Meta_PP	Cys/Met metabolism PLP-dependent enzyme
147	>NZ_CP016540.2_1190@RS_GCF_001186155.3@p__Firmicutes	6	DONE	Cys_Met_Meta_PP	Cys/Met metabolism PLP-dependent enzyme
148	>NZ_CP011507.1_484@RS_GCF_001186335.1@p__Proteobacteria	8	DONE	Cys_Met_Meta_PP	Cys/Met metabolism PLP-dependent enzyme
149	>NZ_LGIQ01000009.1_1854@RS_GCF_001187725.1@p__Firmicutes	9	DONE	Cys_Met_Meta_PP	Cys/Met metabolism PLP-dependent enzyme
150	>NZ_CP012160.1_323@RS_GCF_001187845.1@p__Proteobacteria	8	DONE	Cys_Met_Meta_PP	Cys/Met metabolism PLP-dependent enzyme
151	>NZ_DF968182.1_1792@RS_GCF_001192835.1@p__Bacteroidota	6	DONE	Cys_Met_Meta_PP	Cys/Met metabolism PLP-dependent enzyme
152	>NZ_DF968182.1_1330@RS_GCF_001192835.1@p__Bacteroidota	5	DONE	Cys_Met_Meta_PP	Cys/Met metabolism PLP-dependent enzyme
153	>NZ_LN851186.1_695@RS_GCF_001243895.1@p__Firmicutes	8	DONE	Cys_Met_Meta_PP	Cys/Met metabolism PLP-dependent enzyme
154	>NZ_LN868937.1_398@RS_GCF_001244735.1@p__Firmicutes	5	DONE	Cys_Met_Meta_PP	Cys/Met metabolism PLP-dependent enzyme
155	>NZ_CVRM01000011.1_728@RS_GCF_001258055.1@p__Proteobacteria	8	DONE	Cys_Met_Meta_PP	Cys/Met metabolism PLP-dependent enzyme
156	>NZ_JHEE01000028.1_11@RS_GCF_001259595.1@p__Proteobacteria	7	DONE	Cys_Met_Meta_PP	Cys/Met metabolism PLP-dependent enzyme
157	>NZ_LHVL01000013.1_274@RS_GCF_001269775.1@p__Proteobacteria	6	DONE	Cys_Met_Meta_PP	Cys/Met metabolism PLP-dependent enzyme
158	>NZ_LHVK01000022.1_131@RS_GCF_001269905.1@p__Proteobacteria	7	DONE	Cys_Met_Meta_PP	Cys/Met metabolism PLP-dependent enzyme
159	>NZ_LHVO01000034.1_3@RS_GCF_001269925.1@p__Proteobacteria	7	DONE	Cys_Met_Meta_PP	Cys/Met metabolism PLP-dependent enzyme
160	>NZ_BBZB01000002.1_1106@RS_GCF_001269985.1@p__Proteobacteria	7	DONE	Cys_Met_Meta_PP	Cys/Met metabolism PLP-dependent enzyme
161	>NZ_LGYA01000001.1_1142@RS_GCF_001273755.1@p__Firmicutes	6	DONE	Cys_Met_Meta_PP	Cys/Met metabolism PLP-dependent enzyme
162	>NZ_LGYA01000001.1_162@RS_GCF_001273755.1@p__Firmicutes	7	DONE	Cys_Met_Meta_PP	Cys/Met metabolism PLP-dependent enzyme
163	>NZ_LIGG01000001.1_4789@RS_GCF_001273925.1@p__Firmicutes	10	DONE	Cys_Met_Meta_PP	Cys/Met metabolism PLP-dependent enzyme
164	>NZ_LIGI01000001.1_3044@RS_GCF_001273955.1@p__Firmicutes	7	DONE	Cys_Met_Meta_PP	Cys/Met metabolism PLP-dependent enzyme
165	>NZ_LGUG01000004.1_4310@RS_GCF_001274715.1@p__Firmicutes	6	DONE	Cys_Met_Meta_PP	Cys/Met metabolism PLP-dependent enzyme
166	>NZ_LGUF01000007.1_1516@RS_GCF_001274725.1@p__Firmicutes	6	DONE	Cys_Met_Meta_PP	Cys/Met metabolism PLP-dependent enzyme
167	>NZ_LGUE01000001.1_112@RS_GCF_001274775.1@p__Firmicutes	7	DONE	Cys_Met_Meta_PP	Cys/Met metabolism PLP-dependent enzyme
168	>NZ_LILC01000030.1_89@RS_GCF_001274935.1@p__Firmicutes	6	DONE	Cys_Met_Meta_PP	Cys/Met metabolism PLP-dependent enzyme
169	>NZ_LITJ01000006.1_10@RS_GCF_001276215.1@p__Firmicutes_A	10	DONE	Cys_Met_Meta_PP	Cys/Met metabolism PLP-dependent enzyme
170	>NZ_LHUL01000009.1_15@RS_GCF_001276985.1@p__Firmicutes_A	10	DONE	Cys_Met_Meta_PP	Cys/Met metabolism PLP-dependent enzyme
171	>NZ_CP012601.1_352@RS_GCF_001278755.1@p__Firmicutes	5	DONE	Cys_Met_Meta_PP	Cys/Met metabolism PLP-dependent enzyme
172	>NZ_CP012601.1_3062@RS_GCF_001278755.1@p__Firmicutes	7	DONE	Cys_Met_Meta_PP	Cys/Met metabolism PLP-dependent enzyme
173	>NZ_CP012602.1_1515@RS_GCF_001278805.1@p__Firmicutes	7	DONE	Cys_Met_Meta_PP	Cys/Met metabolism PLP-dependent enzyme
174	>NZ_CP012669.1_596@RS_GCF_001281485.1@p__Proteobacteria	7	DONE	Cys_Met_Meta_PP	Cys/Met metabolism PLP-dependent enzyme
175	>NZ_LN874948.1_563@RS_GCF_001282665.1@p__Firmicutes_A	10	DONE	Cys_Met_Meta_PP	Cys/Met metabolism PLP-dependent enzyme
176	>NZ_LN874944.1_268@RS_GCF_001282665.1@p__Firmicutes_A	8	DONE	Cys_Met_Meta_PP	Cys/Met metabolism PLP-dependent enzyme
177	>NZ_CXYV01000001.1_184@RS_GCF_001286805.1@p__Firmicutes_A	7	DONE	Cys_Met_Meta_PP	Cys/Met metabolism PLP-dependent enzyme
178	>NZ_JXMU01000010.1_137@RS_GCF_001293565.1@p__Proteobacteria	8	DONE	Cys_Met_Meta_PP	Cys/Met metabolism PLP-dependent enzyme
179	>NZ_LBMD01000006.1_71@RS_GCF_001293645.1@p__Firmicutes	6	DONE	Cys_Met_Meta_PP	Cys/Met metabolism PLP-dependent enzyme
180	>NZ_LIKT01000034.1_10@RS_GCF_001294455.1@p__Proteobacteria	8	DONE	Cys_Met_Meta_PP	Cys/Met metabolism PLP-dependent enzyme
181	>NZ_LGAA01000001.1_24@RS_GCF_001294465.1@p__Proteobacteria	7	DONE	Cys_Met_Meta_PP	Cys/Met metabolism PLP-dependent enzyme
182	>NZ_CP012676.1_2201@RS_GCF_001294575.1@p__Proteobacteria	5	DONE	Cys_Met_Meta_PP	Cys/Met metabolism PLP-dependent enzyme
183	>NZ_CP012712.1_2962@RS_GCF_001295365.1@p__Firmicutes	8	DONE	Cys_Met_Meta_PP	Cys/Met metabolism PLP-dependent enzyme
184	>NZ_LGTK01000034.1_6@RS_GCF_001298135.1@p__Firmicutes	9	DONE	Cys_Met_Meta_PP	Cys/Met metabolism PLP-dependent enzyme
185	>NZ_CYTC01000002.1_423@RS_GCF_001298955.1@p__Proteobacteria	8	DONE	Cys_Met_Meta_PP	Cys/Met metabolism PLP-dependent enzyme
186	>NZ_CYTK01000003.1_170@RS_GCF_001299355.1@p__Proteobacteria	8	DONE	Cys_Met_Meta_PP	Cys/Met metabolism PLP-dependent enzyme
187	>NZ_CYTT01000034.1_23@RS_GCF_001299435.1@p__Proteobacteria	7	DONE	Cys_Met_Meta_PP	Cys/Met metabolism PLP-dependent enzyme
188	>NZ_LJSI01000021.1_58@RS_GCF_001305295.1@p__Proteobacteria	7	DONE	Cys_Met_Meta_PP	Cys/Met metabolism PLP-dependent enzyme
189	>NZ_LIXZ01000009.1_118@RS_GCF_001305855.1@p__Firmicutes	7	DONE	Cys_Met_Meta_PP	Cys/Met metabolism PLP-dependent enzyme
190	>NZ_LJTC01000007.1_43@RS_GCF_001306915.1@p__Proteobacteria	5	DONE	Cys_Met_Meta_PP	Cys/Met metabolism PLP-dependent enzyme
191	>NZ_CP013862.1_3123@RS_GCF_001307805.1@p__Firmicutes	6	DONE	Cys_Met_Meta_PP	Cys/Met metabolism PLP-dependent enzyme
192	>NZ_BAZS01000041.1_12@RS_GCF_001310895.1@p__Firmicutes	8	DONE	Cys_Met_Meta_PP	Cys/Met metabolism PLP-dependent enzyme
193	>NZ_BAZY01000010.1_20@RS_GCF_001310975.1@p__Firmicutes_A	8	DONE	Cys_Met_Meta_PP	Cys/Met metabolism PLP-dependent enzyme
194	>NZ_LKET01000032.1_466@RS_GCF_001317355.1@p__Firmicutes_A	9	DONE	Cys_Met_Meta_PP	Cys/Met metabolism PLP-dependent enzyme
195	>NZ_BCAO01000048.1_2@RS_GCF_001319945.1@p__Proteobacteria	9	DONE	Cys_Met_Meta_PP	Cys/Met metabolism PLP-dependent enzyme
196	>NZ_BCAT01000002.1_420@RS_GCF_001320045.1@p__Proteobacteria	7	DONE	Cys_Met_Meta_PP	Cys/Met metabolism PLP-dependent enzyme
197	>NZ_BCBA01000017.1_17@RS_GCF_001320245.1@p__Proteobacteria	7	DONE	Cys_Met_Meta_PP	Cys/Met metabolism PLP-dependent enzyme
198	>NZ_BCBH01000001.1_130@RS_GCF_001320525.1@p__Proteobacteria	8	DONE	Cys_Met_Meta_PP	Cys/Met metabolism PLP-dependent enzyme
199	>NZ_LN831198.1_3214@RS_GCF_001368795.1@p__Firmicutes	8	DONE	Cys_Met_Meta_PP	Cys/Met metabolism PLP-dependent enzyme
200	>NZ_CTEA01000005.1_789@RS_GCF_001368835.1@p__Firmicutes	7	DONE	Cys_Met_Meta_PP	Cys/Met metabolism PLP-dependent enzyme
201	>NZ_CTDX01000015.1_133@RS_GCF_001375515.1@p__Firmicutes	5	DONE	Cys_Met_Meta_PP	Cys/Met metabolism PLP-dependent enzyme
202	>NZ_LJCO01000047.1_28@RS_GCF_001399675.1@p__Firmicutes	7	DONE	Cys_Met_Meta_PP	Cys/Met metabolism PLP-dependent enzyme
203	>NZ_LKBD01000016.1_56@RS_GCF_001399975.1@p__Proteobacteria	6	DONE	Cys_Met_Meta_PP	Cys/Met metabolism PLP-dependent enzyme
204	>NZ_LKDW01000019.1_72@RS_GCF_001401805.1@p__Proteobacteria	6	DONE	Cys_Met_Meta_PP	Cys/Met metabolism PLP-dependent enzyme
205	>NZ_LN879454.1_289@RS_GCF_001403615.1@p__Firmicutes_A	8	DONE	Cys_Met_Meta_PP	Cys/Met metabolism PLP-dependent enzyme
206	>NZ_CXTY01000003.1_231@RS_GCF_001404055.1@p__Proteobacteria	8	DONE	Cys_Met_Meta_PP	Cys/Met metabolism PLP-dependent enzyme
207	>NZ_CXWE01000002.1_324@RS_GCF_001404515.1@p__Proteobacteria	9	DONE	Cys_Met_Meta_PP	Cys/Met metabolism PLP-dependent enzyme
208	>NZ_LHUP01000065.1_12@RS_GCF_001411535.1@p__Proteobacteria	4	DONE	Cys_Met_Meta_PP	Cys/Met metabolism PLP-dependent enzyme
209	>NZ_CP013002.1_2910@RS_GCF_001414055.1@p__Proteobacteria	5	DONE	Cys_Met_Meta_PP	Cys/Met metabolism PLP-dependent enzyme
210	>NZ_LIPW01000001.1_277@RS_GCF_001418345.1@p__Proteobacteria	5	DONE	Cys_Met_Meta_PP	Cys/Met metabolism PLP-dependent enzyme
211	>NZ_LJIX01000006.1_3934@RS_GCF_001420595.1@p__Firmicutes	7	DONE	Cys_Met_Meta_PP	Cys/Met metabolism PLP-dependent enzyme
212	>NZ_LJIZ01000032.1_16@RS_GCF_001420605.1@p__Firmicutes	8	DONE	Cys_Met_Meta_PP	Cys/Met metabolism PLP-dependent enzyme
213	>NZ_LJJB01000013.1_1165@RS_GCF_001420695.1@p__Firmicutes	6	DONE	Cys_Met_Meta_PP	Cys/Met metabolism PLP-dependent enzyme
214	>NZ_LJJB01000010.1_1399@RS_GCF_001420695.1@p__Firmicutes	8	DONE	Cys_Met_Meta_PP	Cys/Met metabolism PLP-dependent enzyme
215	>NZ_LJJB01000007.1_515@RS_GCF_001420695.1@p__Firmicutes	6	DONE	Cys_Met_Meta_PP	Cys/Met metabolism PLP-dependent enzyme
216	>NZ_LMQL01000005.1_11@RS_GCF_001424545.1@p__Proteobacteria	7	DONE	Cys_Met_Meta_PP	Cys/Met metabolism PLP-dependent enzyme
217	>NZ_LMFO01000001.1_866@RS_GCF_001426865.1@p__Firmicutes	7	DONE	Cys_Met_Meta_PP	Cys/Met metabolism PLP-dependent enzyme
218	>NZ_LMID01000013.1_99@RS_GCF_001428605.1@p__Proteobacteria	8	DONE	Cys_Met_Meta_PP	Cys/Met metabolism PLP-dependent enzyme
219	>NZ_LMJT01000018.1_55@RS_GCF_001429395.1@p__Proteobacteria	8	DONE	Cys_Met_Meta_PP	Cys/Met metabolism PLP-dependent enzyme
220	>NZ_LMJW01000001.1_842@RS_GCF_001429505.1@p__Proteobacteria	7	DONE	Cys_Met_Meta_PP	Cys/Met metabolism PLP-dependent enzyme
221	>NZ_AZGA01000005.1_12@RS_GCF_001436375.1@p__Firmicutes	9	DONE	Cys_Met_Meta_PP	Cys/Met metabolism PLP-dependent enzyme
222	>NZ_LMBX01000003.1_129@RS_GCF_001439605.1@p__Firmicutes	6	DONE	Cys_Met_Meta_PP	Cys/Met metabolism PLP-dependent enzyme
223	>NZ_LMBY01000003.1_368@RS_GCF_001439625.1@p__Firmicutes	7	DONE	Cys_Met_Meta_PP	Cys/Met metabolism PLP-dependent enzyme
224	>NZ_JYLH01000020.1_27@RS_GCF_001439685.1@p__Proteobacteria	6	DONE	Cys_Met_Meta_PP	Cys/Met metabolism PLP-dependent enzyme
225	>NZ_JYLL01000008.1_212@RS_GCF_001439695.1@p__Proteobacteria	7	DONE	Cys_Met_Meta_PP	Cys/Met metabolism PLP-dependent enzyme
226	>NZ_JYLN01000006.1_119@RS_GCF_001439735.1@p__Proteobacteria	7	DONE	Cys_Met_Meta_PP	Cys/Met metabolism PLP-dependent enzyme
227	>NZ_JYLO01000004.1_34@RS_GCF_001439845.1@p__Proteobacteria	6	DONE	Cys_Met_Meta_PP	Cys/Met metabolism PLP-dependent enzyme
228	>NZ_LMBW01000009.1_96@RS_GCF_001439915.1@p__Firmicutes	8	DONE	Cys_Met_Meta_PP	Cys/Met metabolism PLP-dependent enzyme
229	>NZ_LMBW01000002.1_223@RS_GCF_001439915.1@p__Firmicutes	7	DONE	Cys_Met_Meta_PP	Cys/Met metabolism PLP-dependent enzyme
230	>NZ_LMBV01000009.1_139@RS_GCF_001439925.1@p__Firmicutes	7	DONE	Cys_Met_Meta_PP	Cys/Met metabolism PLP-dependent enzyme
231	>NZ_LJYX01000017.1_266@RS_GCF_001440345.1@p__Proteobacteria	7	DONE	Cys_Met_Meta_PP	Cys/Met metabolism PLP-dependent enzyme
232	>NZ_CP013187.1_2498@RS_GCF_001444405.1@p__Proteobacteria	6	DONE	Cys_Met_Meta_PP	Cys/Met metabolism PLP-dependent enzyme
233	>NZ_CP013274.1_4557@RS_GCF_001455345.1@p__Firmicutes	7	DONE	Cys_Met_Meta_PP	Cys/Met metabolism PLP-dependent enzyme
234	>NZ_KQ758482.1_1477@RS_GCF_001456935.1@p__Firmicutes	7	DONE	Cys_Met_Meta_PP	Cys/Met metabolism PLP-dependent enzyme
235	>NZ_KQ758618.1_716@RS_GCF_001457035.1@p__Firmicutes	7	DONE	Cys_Met_Meta_PP	Cys/Met metabolism PLP-dependent enzyme
236	>NZ_LN831029.1_4010@RS_GCF_001457475.1@p__Proteobacteria	7	DONE	Cys_Met_Meta_PP	Cys/Met metabolism PLP-dependent enzyme
237	>NZ_LN831027.1_1973@RS_GCF_001457555.1@p__Fusobacteriota	8	DONE	Cys_Met_Meta_PP	Cys/Met metabolism PLP-dependent enzyme
238	>NZ_CYSG01000005.1_7@RS_GCF_001457775.1@p__Proteobacteria	8	DONE	Cys_Met_Meta_PP	Cys/Met metabolism PLP-dependent enzyme
239	>NZ_LN899469.1_2024@RS_GCF_001458075.1@p__Proteobacteria	6	DONE	Cys_Met_Meta_PP	Cys/Met metabolism PLP-dependent enzyme
240	>NZ_CYUD01000005.1_118@RS_GCF_001458295.1@p__Proteobacteria	8	DONE	Cys_Met_Meta_PP	Cys/Met metabolism PLP-dependent enzyme
241	>NZ_CYSA01000018.1_72@RS_GCF_001458355.1@p__Proteobacteria	7	DONE	Cys_Met_Meta_PP	Cys/Met metabolism PLP-dependent enzyme
242	>NZ_CYSR01000020.1_53@RS_GCF_001458395.1@p__Proteobacteria	7	DONE	Cys_Met_Meta_PP	Cys/Met metabolism PLP-dependent enzyme
243	>NZ_CP011034.1_2117@RS_GCF_001465295.1@p__Proteobacteria	6	DONE	Cys_Met_Meta_PP	Cys/Met metabolism PLP-dependent enzyme
244	>NZ_CP013659.2_955@RS_GCF_001465795.2@p__Firmicutes	5	DONE	Cys_Met_Meta_PP	Cys/Met metabolism PLP-dependent enzyme
245	>NZ_CP013661.2_463@RS_GCF_001465835.2@p__Firmicutes	6	DONE	Cys_Met_Meta_PP	Cys/Met metabolism PLP-dependent enzyme
246	>NZ_LODI01000045.1_136@RS_GCF_001468485.1@p__Proteobacteria	6	DONE	Cys_Met_Meta_PP	Cys/Met metabolism PLP-dependent enzyme
247	>NZ_LOFH01000006.1_16@RS_GCF_001469215.1@p__Proteobacteria	5	DONE	Cys_Met_Meta_PP	Cys/Met metabolism PLP-dependent enzyme
248	>NZ_LOPY01000060.1_113@RS_GCF_001469895.1@p__Proteobacteria	5	DONE	Cys_Met_Meta_PP	Cys/Met metabolism PLP-dependent enzyme
249	>NZ_LDTE01000065.1_21@RS_GCF_001476905.1@p__Proteobacteria	4	DONE	Cys_Met_Meta_PP	Cys/Met metabolism PLP-dependent enzyme
250	>NZ_LDTF01000056.1_26@RS_GCF_001477495.1@p__Proteobacteria	6	DONE	Cys_Met_Meta_PP	Cys/Met metabolism PLP-dependent enzyme
251	>NZ_CP013611.1_3354@RS_GCF_001482385.1@p__Proteobacteria	7	DONE	Cys_Met_Meta_PP	Cys/Met metabolism PLP-dependent enzyme
252	>NZ_DF976999.1_166@RS_GCF_001485475.2@p__Firmicutes_A	7	DONE	Cys_Met_Meta_PP	Cys/Met metabolism PLP-dependent enzyme
253	>NZ_DF976999.1_249@RS_GCF_001485475.2@p__Firmicutes_A	5	DONE	Cys_Met_Meta_PP	Cys/Met metabolism PLP-dependent enzyme
254	>NZ_LQBQ01000001.1_96@RS_GCF_001507595.1@p__Proteobacteria	7	DONE	Cys_Met_Meta_PP	Cys/Met metabolism PLP-dependent enzyme
255	>NZ_LMAS01000003.1_94@RS_GCF_001509555.1@p__Firmicutes	7	DONE	Cys_Met_Meta_PP	Cys/Met metabolism PLP-dependent enzyme
256	>NZ_LMAS01000001.1_101@RS_GCF_001509555.1@p__Firmicutes	6	DONE	Cys_Met_Meta_PP	Cys/Met metabolism PLP-dependent enzyme
257	>NZ_LMVB01000002.1_342@RS_GCF_001510645.1@p__Firmicutes	7	DONE	Cys_Met_Meta_PP	Cys/Met metabolism PLP-dependent enzyme
258	>NZ_LMVC01000002.1_512@RS_GCF_001510655.1@p__Firmicutes	8	DONE	Cys_Met_Meta_PP	Cys/Met metabolism PLP-dependent enzyme
259	>NZ_LMTI01000002.1_632@RS_GCF_001510665.1@p__Firmicutes	6	DONE	Cys_Met_Meta_PP	Cys/Met metabolism PLP-dependent enzyme
260	>NZ_LMTJ01000005.1_103@RS_GCF_001510715.1@p__Firmicutes	6	DONE	Cys_Met_Meta_PP	Cys/Met metabolism PLP-dependent enzyme
261	>NZ_LNQS01000001.1_1019@RS_GCF_001513785.1@p__Proteobacteria	2	DONE	Cys_Met_Meta_PP	Cys/Met metabolism PLP-dependent enzyme
262	>NZ_LOQI01000017.1_16@RS_GCF_001517915.1@p__Fusobacteriota	8	DONE	Cys_Met_Meta_PP	Cys/Met metabolism PLP-dependent enzyme
263	>NZ_LOQF01000001.1_146@RS_GCF_001517935.1@p__Fusobacteriota	4	DONE	Cys_Met_Meta_PP	Cys/Met metabolism PLP-dependent enzyme
264	>NZ_LQYA01000149.1_2@RS_GCF_001531445.1@p__Firmicutes	5	DONE	Cys_Met_Meta_PP	Cys/Met metabolism PLP-dependent enzyme
265	>NZ_CP013997.1_3348@RS_GCF_001534745.1@p__Proteobacteria	6	DONE	Cys_Met_Meta_PP	Cys/Met metabolism PLP-dependent enzyme
266	>NZ_LNNH01000025.1_99@RS_GCF_001542915.1@p__Firmicutes	7	DONE	Cys_Met_Meta_PP	Cys/Met metabolism PLP-dependent enzyme
267	>NZ_KQ958210.1_53@RS_GCF_001546855.1@p__Firmicutes_C	8	DONE	Cys_Met_Meta_PP	Cys/Met metabolism PLP-dependent enzyme
268	>NZ_AP014627.1_3576@RS_GCF_001547895.1@p__Proteobacteria	8	DONE	Cys_Met_Meta_PP	Cys/Met metabolism PLP-dependent enzyme
269	>NZ_LRUE01000024.1_346@RS_GCF_001550135.1@p__Proteobacteria	5	DONE	Cys_Met_Meta_PP	Cys/Met metabolism PLP-dependent enzyme
270	>NZ_LRUF01000024.1_398@RS_GCF_001550155.1@p__Proteobacteria	5	DONE	Cys_Met_Meta_PP	Cys/Met metabolism PLP-dependent enzyme
271	>NZ_KQ959260.1_92@RS_GCF_001552775.1@p__Bacteroidota	7	DONE	Cys_Met_Meta_PP	Cys/Met metabolism PLP-dependent enzyme
272	>NZ_LSJA01000377.1_6@RS_GCF_001556515.1@p__Proteobacteria	7	DONE	Cys_Met_Meta_PP	Cys/Met metabolism PLP-dependent enzyme
273	>NZ_LOHE01000090.1_79@RS_GCF_001559865.1@p__Firmicutes_A	8	DONE	Cys_Met_Meta_PP	Cys/Met metabolism PLP-dependent enzyme
274	>NZ_LOHE01000089.1_13@RS_GCF_001559865.1@p__Firmicutes_A	7	DONE	Cys_Met_Meta_PP	Cys/Met metabolism PLP-dependent enzyme
275	>NZ_LOHE01000017.1_1@RS_GCF_001559865.1@p__Firmicutes_A	7	DONE	Cys_Met_Meta_PP	Cys/Met metabolism PLP-dependent enzyme
276	>NZ_CP014223.1_622@RS_GCF_001561955.1@p__Firmicutes_A	4	DONE	Cys_Met_Meta_PP	Cys/Met metabolism PLP-dependent enzyme
277	>NZ_LOED01000001.1_93@RS_GCF_001562425.1@p__Firmicutes_A	9	DONE	Cys_Met_Meta_PP	Cys/Met metabolism PLP-dependent enzyme
278	>NZ_LPUT01000001.1_197@RS_GCF_001563475.1@p__Firmicutes	7	DONE	Cys_Met_Meta_PP	Cys/Met metabolism PLP-dependent enzyme
279	>NZ_BCTQ01000052.1_6@RS_GCF_001571365.1@p__Proteobacteria	8	DONE	Cys_Met_Meta_PP	Cys/Met metabolism PLP-dependent enzyme
280	>NZ_LRVM01000013.1_21@RS_GCF_001571775.1@p__Firmicutes_A	7	DONE	Cys_Met_Meta_PP	Cys/Met metabolism PLP-dependent enzyme
281	>NZ_CP011008.1_484@RS_GCF_001578185.1@p__Firmicutes	8	DONE	Cys_Met_Meta_PP	Cys/Met metabolism PLP-dependent enzyme
282	>NZ_CP014546.1_3886@RS_GCF_001579805.1@p__Proteobacteria	7	DONE	Cys_Met_Meta_PP	Cys/Met metabolism PLP-dependent enzyme
283	>NZ_LOBC01000039.1_136@RS_GCF_001583695.1@p__Firmicutes	6	DONE	Cys_Met_Meta_PP	Cys/Met metabolism PLP-dependent enzyme
284	>NZ_LSFY01000001.1_1340@RS_GCF_001584565.1@p__Firmicutes_A	8	DONE	Cys_Met_Meta_PP	Cys/Met metabolism PLP-dependent enzyme
285	>NZ_CP014608.1_2285@RS_GCF_001586165.1@p__Proteobacteria	6	DONE	Cys_Met_Meta_PP	Cys/Met metabolism PLP-dependent enzyme
286	>NZ_CP014616.1_1492@RS_GCF_001590685.1@p__Firmicutes	5	DONE	Cys_Met_Meta_PP	Cys/Met metabolism PLP-dependent enzyme
287	>NZ_LTAQ01000001.1_986@RS_GCF_001590835.1@p__Firmicutes	7	DONE	Cys_Met_Meta_PP	Cys/Met metabolism PLP-dependent enzyme
288	>NZ_BCTU01000011.1_156@RS_GCF_001590925.1@p__Proteobacteria	6	DONE	Cys_Met_Meta_PP	Cys/Met metabolism PLP-dependent enzyme
289	>NZ_BCTY01000016.1_70@RS_GCF_001591005.1@p__Proteobacteria	5	DONE	Cys_Met_Meta_PP	Cys/Met metabolism PLP-dependent enzyme
290	>NZ_BCUX01000025.1_62@RS_GCF_001591445.1@p__Firmicutes	8	DONE	Cys_Met_Meta_PP	Cys/Met metabolism PLP-dependent enzyme
291	>NZ_BCUY01000027.1_7@RS_GCF_001591465.1@p__Firmicutes	7	DONE	Cys_Met_Meta_PP	Cys/Met metabolism PLP-dependent enzyme
292	>NZ_BCUZ01000097.1_7@RS_GCF_001591485.1@p__Firmicutes	8	DONE	Cys_Met_Meta_PP	Cys/Met metabolism PLP-dependent enzyme
293	>NZ_BCVA01000005.1_56@RS_GCF_001591505.1@p__Firmicutes	6	DONE	Cys_Met_Meta_PP	Cys/Met metabolism PLP-dependent enzyme
294	>NZ_BCVD01000079.1_10@RS_GCF_001591565.1@p__Firmicutes	7	DONE	Cys_Met_Meta_PP	Cys/Met metabolism PLP-dependent enzyme
295	>NZ_BCVF01000021.1_34@RS_GCF_001591605.1@p__Firmicutes	9	DONE	Cys_Met_Meta_PP	Cys/Met metabolism PLP-dependent enzyme
296	>NZ_BCVH01000002.1_321@RS_GCF_001591645.1@p__Firmicutes	7	DONE	Cys_Met_Meta_PP	Cys/Met metabolism PLP-dependent enzyme
297	>NZ_BCVI01000013.1_27@RS_GCF_001591665.1@p__Firmicutes	6	DONE	Cys_Met_Meta_PP	Cys/Met metabolism PLP-dependent enzyme
298	>NZ_BCVP01000007.1_147@RS_GCF_001591805.1@p__Firmicutes	7	DONE	Cys_Met_Meta_PP	Cys/Met metabolism PLP-dependent enzyme
299	>NZ_BCVQ01000045.1_10@RS_GCF_001591825.1@p__Firmicutes	7	DONE	Cys_Met_Meta_PP	Cys/Met metabolism PLP-dependent enzyme
300	>NZ_LTZG01000021.1_285@RS_GCF_001592825.1@p__Firmicutes	6	DONE	Cys_Met_Meta_PP	Cys/Met metabolism PLP-dependent enzyme
301	>NZ_LSOC01000003.1_846@RS_GCF_001592845.1@p__Firmicutes	9	DONE	Cys_Met_Meta_PP	Cys/Met metabolism PLP-dependent enzyme
302	>NZ_CP014282.1_4484@RS_GCF_001595725.1@p__Firmicutes	7	DONE	Cys_Met_Meta_PP	Cys/Met metabolism PLP-dependent enzyme
303	>NZ_BCZQ01000022.1_42@RS_GCF_001598815.1@p__Proteobacteria	7	DONE	Cys_Met_Meta_PP	Cys/Met metabolism PLP-dependent enzyme
304	>NZ_BCZT01000004.1_37@RS_GCF_001598875.1@p__Proteobacteria	7	DONE	Cys_Met_Meta_PP	Cys/Met metabolism PLP-dependent enzyme
305	>NZ_LOHZ01000015.1_86@RS_GCF_001601575.1@p__Firmicutes_A	7	DONE	Cys_Met_Meta_PP	Cys/Met metabolism PLP-dependent enzyme
306	>NZ_CP014525.1_57@RS_GCF_001611975.1@p__Proteobacteria	8	DONE	Cys_Met_Meta_PP	Cys/Met metabolism PLP-dependent enzyme
307	>NZ_LPVZ01000020.1_804@RS_GCF_001613795.1@p__Proteobacteria	7	DONE	Cys_Met_Meta_PP	Cys/Met metabolism PLP-dependent enzyme
308	>NZ_LPVY01000008.1_160@RS_GCF_001613805.1@p__Proteobacteria	7	DONE	Cys_Met_Meta_PP	Cys/Met metabolism PLP-dependent enzyme
309	>NZ_LQNF01000019.1_8@RS_GCF_001618145.1@p__Firmicutes	8	DONE	Cys_Met_Meta_PP	Cys/Met metabolism PLP-dependent enzyme
310	>NZ_LQNT01000001.1_67@RS_GCF_001619585.1@p__Firmicutes	6	DONE	Cys_Met_Meta_PP	Cys/Met metabolism PLP-dependent enzyme
311	>NZ_LRFC01000037.1_143@RS_GCF_001619875.1@p__Firmicutes	8	DONE	Cys_Met_Meta_PP	Cys/Met metabolism PLP-dependent enzyme
312	>NZ_LWAE01000002.1_1003@RS_GCF_001623875.1@p__Firmicutes_A	9	DONE	Cys_Met_Meta_PP	Cys/Met metabolism PLP-dependent enzyme
313	>NZ_JSEO01000002.1_54@RS_GCF_001624705.1@p__Proteobacteria	9	DONE	Cys_Met_Meta_PP	Cys/Met metabolism PLP-dependent enzyme
314	>NZ_AUXS01000075.1_47@RS_GCF_001625565.1@p__Proteobacteria	7	DONE	Cys_Met_Meta_PP	Cys/Met metabolism PLP-dependent enzyme
315	>NZ_AUXV01000016.1_47@RS_GCF_001625575.1@p__Proteobacteria	7	DONE	Cys_Met_Meta_PP	Cys/Met metabolism PLP-dependent enzyme
316	>NZ_AUXT01000217.1_47@RS_GCF_001625595.1@p__Proteobacteria	6	DONE	Cys_Met_Meta_PP	Cys/Met metabolism PLP-dependent enzyme
317	>NZ_AUYB01000103.1_47@RS_GCF_001625655.1@p__Proteobacteria	8	DONE	Cys_Met_Meta_PP	Cys/Met metabolism PLP-dependent enzyme
318	>NZ_AUXY01000069.1_47@RS_GCF_001625695.1@p__Proteobacteria	8	DONE	Cys_Met_Meta_PP	Cys/Met metabolism PLP-dependent enzyme
319	>NZ_CP015378.1_3154@RS_GCF_001629705.1@p__Firmicutes	7	DONE	Cys_Met_Meta_PP	Cys/Met metabolism PLP-dependent enzyme
320	>NZ_LUKZ01000035.1_33@RS_GCF_001633105.1@p__Proteobacteria	3	DONE	Cys_Met_Meta_PP	Cys/Met metabolism PLP-dependent enzyme
321	>NZ_CP015435.1_395@RS_GCF_001634265.1@p__Firmicutes	6	DONE	Cys_Met_Meta_PP	Cys/Met metabolism PLP-dependent enzyme
322	>NZ_CP015438.1_1693@RS_GCF_001634285.1@p__Firmicutes	7	DONE	Cys_Met_Meta_PP	Cys/Met metabolism PLP-dependent enzyme
323	>NZ_LWFD01000101.1_5@RS_GCF_001635605.1@p__Proteobacteria	8	DONE	Cys_Met_Meta_PP	Cys/Met metabolism PLP-dependent enzyme
324	>NZ_CP011789.1_4598@RS_GCF_001636055.1@p__Proteobacteria	7	DONE	Cys_Met_Meta_PP	Cys/Met metabolism PLP-dependent enzyme
325	>NZ_KV440949.1_1154@RS_GCF_001636315.1@p__Firmicutes	8	DONE	Cys_Met_Meta_PP	Cys/Met metabolism PLP-dependent enzyme
326	>NZ_KV440944.1_2370@RS_GCF_001636335.1@p__Firmicutes	7	DONE	Cys_Met_Meta_PP	Cys/Met metabolism PLP-dependent enzyme
327	>NZ_KV440945.1_1204@RS_GCF_001636345.1@p__Firmicutes	7	DONE	Cys_Met_Meta_PP	Cys/Met metabolism PLP-dependent enzyme
328	>NZ_KV440950.1_4897@RS_GCF_001636405.1@p__Firmicutes	8	DONE	Cys_Met_Meta_PP	Cys/Met metabolism PLP-dependent enzyme
329	>NZ_KV440953.1_3938@RS_GCF_001636425.1@p__Firmicutes	7	DONE	Cys_Met_Meta_PP	Cys/Met metabolism PLP-dependent enzyme
330	>NZ_JFHK01000020.1_14@RS_GCF_001636545.1@p__Thermotogota	5	DONE	Cys_Met_Meta_PP	Cys/Met metabolism PLP-dependent enzyme
331	>NZ_LRRU01000022.1_342@RS_GCF_001641615.1@p__Proteobacteria	5	DONE	Cys_Met_Meta_PP	Cys/Met metabolism PLP-dependent enzyme
332	>NZ_LRFG02000001.1_424@RS_GCF_001641755.2@p__Proteobacteria	7	DONE	Cys_Met_Meta_PP	Cys/Met metabolism PLP-dependent enzyme
333	>NZ_LWBV01000004.1_296@RS_GCF_001642705.1@p__Proteobacteria	8	DONE	Cys_Met_Meta_PP	Cys/Met metabolism PLP-dependent enzyme
334	>NZ_CP016948.1_115@RS_GCF_001642805.2@p__Proteobacteria	7	DONE	Cys_Met_Meta_PP	Cys/Met metabolism PLP-dependent enzyme
335	>NZ_CP016761.1_2899@RS_GCF_001642935.1@p__Firmicutes	9	DONE	Cys_Met_Meta_PP	Cys/Met metabolism PLP-dependent enzyme
336	>NZ_LWBL02000028.1_36@RS_GCF_001644195.2@p__Firmicutes	9	DONE	Cys_Met_Meta_PP	Cys/Met metabolism PLP-dependent enzyme
337	>NZ_LKEG01000041.1_243@RS_GCF_001645105.1@p__Proteobacteria	8	DONE	Cys_Met_Meta_PP	Cys/Met metabolism PLP-dependent enzyme
338	>NZ_CP017080.1_477@RS_GCF_001645685.2@p__Firmicutes	7	DONE	Cys_Met_Meta_PP	Cys/Met metabolism PLP-dependent enzyme
339	>NZ_CP015600.1_2443@RS_GCF_001647715.1@p__Proteobacteria	7	DONE	Cys_Met_Meta_PP	Cys/Met metabolism PLP-dependent enzyme
340	>NZ_LQXM01000027.1_289@RS_GCF_001648555.1@p__Firmicutes	6	DONE	Cys_Met_Meta_PP	Cys/Met metabolism PLP-dependent enzyme
341	>NZ_LQXN01000055.1_20@RS_GCF_001648575.1@p__Firmicutes	6	DONE	Cys_Met_Meta_PP	Cys/Met metabolism PLP-dependent enzyme
342	>NZ_BDDS01000001.1_609@RS_GCF_001653135.1@p__Proteobacteria	4	DONE	Cys_Met_Meta_PP	Cys/Met metabolism PLP-dependent enzyme
343	>NZ_LWSG01000004.1_28@RS_GCF_001654695.1@p__Firmicutes	7	DONE	Cys_Met_Meta_PP	Cys/Met metabolism PLP-dependent enzyme
344	>NZ_LXET01000046.1_167@RS_GCF_001655005.1@p__Proteobacteria	7	DONE	Cys_Met_Meta_PP	Cys/Met metabolism PLP-dependent enzyme
345	>NZ_LXEW01000041.1_5@RS_GCF_001655055.1@p__Proteobacteria	6	DONE	Cys_Met_Meta_PP	Cys/Met metabolism PLP-dependent enzyme
346	>NZ_LYCS01000003.1_130@RS_GCF_001659985.1@p__Firmicutes	9	DONE	Cys_Met_Meta_PP	Cys/Met metabolism PLP-dependent enzyme
347	>NZ_BDDT01000014.1_66@RS_GCF_001661495.1@p__Proteobacteria	3	DONE	Cys_Met_Meta_PP	Cys/Met metabolism PLP-dependent enzyme
348	>NZ_JPVZ01000001.1_719@RS_GCF_001662875.1@p__Proteobacteria	7	DONE	Cys_Met_Meta_PP	Cys/Met metabolism PLP-dependent enzyme
349	>NZ_LXWK01000016.1_524@RS_GCF_001669775.1@p__Proteobacteria	6	DONE	Cys_Met_Meta_PP	Cys/Met metabolism PLP-dependent enzyme
350	>NZ_LZEX01000043.1_81@RS_GCF_001676055.1@p__Proteobacteria	5	DONE	Cys_Met_Meta_PP	Cys/Met metabolism PLP-dependent enzyme
351	>NZ_LZEW01000030.1_83@RS_GCF_001676155.1@p__Proteobacteria	5	DONE	Cys_Met_Meta_PP	Cys/Met metabolism PLP-dependent enzyme
352	>NZ_LYUZ01000136.1_24@RS_GCF_001679925.1@p__Proteobacteria	8	DONE	Cys_Met_Meta_PP	Cys/Met metabolism PLP-dependent enzyme
353	>NZ_LNWY01000005.1_70@RS_GCF_001681715.1@p__Proteobacteria	7	DONE	Cys_Met_Meta_PP	Cys/Met metabolism PLP-dependent enzyme
354	>NZ_MAYT01000023.1_124@RS_GCF_001685015.1@p__Firmicutes	8	DONE	Cys_Met_Meta_PP	Cys/Met metabolism PLP-dependent enzyme
355	>NZ_MAYU01000001.1_1239@RS_GCF_001685025.1@p__Firmicutes	6	DONE	Cys_Met_Meta_PP	Cys/Met metabolism PLP-dependent enzyme
356	>NZ_MAYV01000017.1_172@RS_GCF_001685035.1@p__Firmicutes	10	DONE	Cys_Met_Meta_PP	Cys/Met metabolism PLP-dependent enzyme
357	>NZ_CP016534.2_1327@RS_GCF_001687565.2@p__Firmicutes	6	DONE	Cys_Met_Meta_PP	Cys/Met metabolism PLP-dependent enzyme
358	>NZ_CP016537.2_1201@RS_GCF_001687585.2@p__Firmicutes	6	DONE	Cys_Met_Meta_PP	Cys/Met metabolism PLP-dependent enzyme
359	>NZ_CP016538.2_1228@RS_GCF_001687625.2@p__Firmicutes	6	DONE	Cys_Met_Meta_PP	Cys/Met metabolism PLP-dependent enzyme
360	>NZ_CP016543.2_1137@RS_GCF_001687665.2@p__Firmicutes	6	DONE	Cys_Met_Meta_PP	Cys/Met metabolism PLP-dependent enzyme
361	>NZ_LRRR01000004.1_173@RS_GCF_001691415.1@p__Proteobacteria	6	DONE	Cys_Met_Meta_PP	Cys/Met metabolism PLP-dependent enzyme
362	>NZ_MAUJ01000011.1_48@RS_GCF_001696455.1@p__Proteobacteria	8	DONE	Cys_Met_Meta_PP	Cys/Met metabolism PLP-dependent enzyme
363	>NZ_MBQE01000005.1_201@RS_GCF_001696535.1@p__Proteobacteria	6	DONE	Cys_Met_Meta_PP	Cys/Met metabolism PLP-dependent enzyme
364	>NZ_LQZT01000048.1_167@RS_GCF_001703635.1@p__Proteobacteria	6	DONE	Cys_Met_Meta_PP	Cys/Met metabolism PLP-dependent enzyme
365	>NZ_CP012418.1_1226@RS_GCF_001708405.1@p__Proteobacteria	7	DONE	Cys_Met_Meta_PP	Cys/Met metabolism PLP-dependent enzyme
366	>NZ_CP015637.1_2191@RS_GCF_001708445.1@p__Proteobacteria	7	DONE	Cys_Met_Meta_PP	Cys/Met metabolism PLP-dependent enzyme
367	>NZ_MDKC01000023.1_225@RS_GCF_001712755.1@p__Firmicutes	8	DONE	Cys_Met_Meta_PP	Cys/Met metabolism PLP-dependent enzyme
368	>NZ_CP012502.1_1563@RS_GCF_001721685.1@p__Firmicutes	5	DONE	Cys_Met_Meta_PP	Cys/Met metabolism PLP-dependent enzyme
369	>NZ_MECU01000006.1_5@RS_GCF_001722135.1@p__Proteobacteria	8	DONE	Cys_Met_Meta_PP	Cys/Met metabolism PLP-dependent enzyme
370	>NZ_MIJF01000030.1_6@RS_GCF_001730235.1@p__Firmicutes	7	DONE	Cys_Met_Meta_PP	Cys/Met metabolism PLP-dependent enzyme
371	>NZ_MJEH01000022.1_64@RS_GCF_001742425.1@p__Firmicutes	8	DONE	Cys_Met_Meta_PP	Cys/Met metabolism PLP-dependent enzyme
372	>NZ_CP014143.1_2784@RS_GCF_001750105.1@p__Proteobacteria	8	DONE	Cys_Met_Meta_PP	Cys/Met metabolism PLP-dependent enzyme
373	>NZ_CP015411.1_3349@RS_GCF_001750165.1@p__Proteobacteria	7	DONE	Cys_Met_Meta_PP	Cys/Met metabolism PLP-dependent enzyme
374	>NZ_CP017269.1_4890@RS_GCF_001750685.1@p__Firmicutes_A	7	DONE	Cys_Met_Meta_PP	Cys/Met metabolism PLP-dependent enzyme
375	>NZ_MKEK01000001.1_1338@RS_GCF_001752395.1@p__Proteobacteria	6	DONE	Cys_Met_Meta_PP	Cys/Met metabolism PLP-dependent enzyme
376	>NZ_CP017560.1_2901@RS_GCF_001753205.1@p__Firmicutes	7	DONE	Cys_Met_Meta_PP	Cys/Met metabolism PLP-dependent enzyme
377	>NZ_CP017560.1_1233@RS_GCF_001753205.1@p__Firmicutes	5	DONE	Cys_Met_Meta_PP	Cys/Met metabolism PLP-dependent enzyme
378	>NZ_LXLV01000066.1_134@RS_GCF_001757995.1@p__Firmicutes	6	DONE	Cys_Met_Meta_PP	Cys/Met metabolism PLP-dependent enzyme
379	>NZ_CP017476.1_321@RS_GCF_001761385.1@p__Proteobacteria	5	DONE	Cys_Met_Meta_PP	Cys/Met metabolism PLP-dependent enzyme
380	>NZ_CP014944.1_1121@RS_GCF_001767295.1@p__Proteobacteria	7	DONE	Cys_Met_Meta_PP	Cys/Met metabolism PLP-dependent enzyme
381	>NZ_CP017689.1_889@RS_GCF_001831495.1@p__Proteobacteria	6	DONE	Cys_Met_Meta_PP	Cys/Met metabolism PLP-dependent enzyme
382	>NZ_KV837570.1_18@RS_GCF_001838545.1@p__Firmicutes	7	DONE	Cys_Met_Meta_PP	Cys/Met metabolism PLP-dependent enzyme
383	>NZ_LVIE01000101.1_77@RS_GCF_001853385.1@p__Proteobacteria	6	DONE	Cys_Met_Meta_PP	Cys/Met metabolism PLP-dependent enzyme
384	>NZ_CP015381.1_3805@RS_GCF_001854245.1@p__Desulfobacterota	4	DONE	Cys_Met_Meta_PP	Cys/Met metabolism PLP-dependent enzyme
385	>NZ_CP017718.1_262@RS_GCF_001854405.1@p__Proteobacteria	6	DONE	Cys_Met_Meta_PP	Cys/Met metabolism PLP-dependent enzyme
386	>NZ_MNAN01000035.1_36@RS_GCF_001854475.1@p__Proteobacteria	6	DONE	Cys_Met_Meta_PP	Cys/Met metabolism PLP-dependent enzyme
387	>NZ_MKJU01000025.1_31@RS_GCF_001854605.1@p__Proteobacteria	8	DONE	Cys_Met_Meta_PP	Cys/Met metabolism PLP-dependent enzyme
388	>NZ_MLQQ01000042.1_284@RS_GCF_001865995.1@p__Firmicutes	9	DONE	Cys_Met_Meta_PP	Cys/Met metabolism PLP-dependent enzyme
389	>NZ_LQXD01000057.1_76@RS_GCF_001866075.1@p__Firmicutes	6	DONE	Cys_Met_Meta_PP	Cys/Met metabolism PLP-dependent enzyme
390	>NZ_MLYR01000006.1_24@RS_GCF_001866655.1@p__Firmicutes	6	DONE	Cys_Met_Meta_PP	Cys/Met metabolism PLP-dependent enzyme
391	>NZ_MLYR01000086.1_9@RS_GCF_001866655.1@p__Firmicutes	6	DONE	Cys_Met_Meta_PP	Cys/Met metabolism PLP-dependent enzyme
392	>NZ_MDDR01000014.1_2@RS_GCF_001870435.1@p__Proteobacteria	6	DONE	Cys_Met_Meta_PP	Cys/Met metabolism PLP-dependent enzyme
393	>NZ_MDGK01000032.1_4@RS_GCF_001870465.1@p__Proteobacteria	7	DONE	Cys_Met_Meta_PP	Cys/Met metabolism PLP-dependent enzyme
394	>NZ_MDGT01000003.1_1088@RS_GCF_001870515.1@p__Proteobacteria	5	DONE	Cys_Met_Meta_PP	Cys/Met metabolism PLP-dependent enzyme
395	>NZ_CP017671.1_3446@RS_GCF_001874625.1@p__Proteobacteria	7	DONE	Cys_Met_Meta_PP	Cys/Met metabolism PLP-dependent enzyme
396	>NZ_MINN01000096.1_342@RS_GCF_001877785.1@p__Firmicutes	7	DONE	Cys_Met_Meta_PP	Cys/Met metabolism PLP-dependent enzyme
397	>NZ_MACE01000029.1_12@RS_GCF_001883995.1@p__Firmicutes	6	DONE	Cys_Met_Meta_PP	Cys/Met metabolism PLP-dependent enzyme
398	>NZ_MACG01000056.1_33@RS_GCF_001884035.1@p__Firmicutes	7	DONE	Cys_Met_Meta_PP	Cys/Met metabolism PLP-dependent enzyme
399	>NZ_MACF01000125.1_41@RS_GCF_001884045.1@p__Firmicutes	7	DONE	Cys_Met_Meta_PP	Cys/Met metabolism PLP-dependent enzyme
400	>NZ_MACH01000167.1_131@RS_GCF_001884065.1@p__Firmicutes	6	DONE	Cys_Met_Meta_PP	Cys/Met metabolism PLP-dependent enzyme
401	>NZ_MACI01000021.1_8@RS_GCF_001884105.1@p__Firmicutes	6	DONE	Cys_Met_Meta_PP	Cys/Met metabolism PLP-dependent enzyme
402	>NZ_MAOC01000084.1_47@RS_GCF_001884135.1@p__Firmicutes	6	DONE	Cys_Met_Meta_PP	Cys/Met metabolism PLP-dependent enzyme
403	>NZ_MAOE01000002.1_80@RS_GCF_001884185.1@p__Firmicutes	7	DONE	Cys_Met_Meta_PP	Cys/Met metabolism PLP-dependent enzyme
404	>NZ_MAOI01000064.1_90@RS_GCF_001884235.1@p__Firmicutes	6	DONE	Cys_Met_Meta_PP	Cys/Met metabolism PLP-dependent enzyme
405	>NZ_CP018099.1_1632@RS_GCF_001886815.1@p__Calditrichota	8	DONE	Cys_Met_Meta_PP	Cys/Met metabolism PLP-dependent enzyme
406	>NZ_CP018099.1_1209@RS_GCF_001886815.1@p__Calditrichota	8	DONE	Cys_Met_Meta_PP	Cys/Met metabolism PLP-dependent enzyme
407	>NZ_CP016364.1_1634@RS_GCF_001888185.1@p__Proteobacteria	8	DONE	Cys_Met_Meta_PP	Cys/Met metabolism PLP-dependent enzyme
408	>NZ_CP018154.1_1169@RS_GCF_001889025.1@p__Proteobacteria	9	DONE	Cys_Met_Meta_PP	Cys/Met metabolism PLP-dependent enzyme
409	>NZ_CP016020.1_3638@RS_GCF_001889165.1@p__Firmicutes	8	DONE	Cys_Met_Meta_PP	Cys/Met metabolism PLP-dependent enzyme
410	>NZ_CP013243.1_2086@RS_GCF_001889325.1@p__Firmicutes_A	8	DONE	Cys_Met_Meta_PP	Cys/Met metabolism PLP-dependent enzyme
411	>NZ_KV880638.1_590@RS_GCF_001907695.1@p__Proteobacteria	8	DONE	Cys_Met_Meta_PP	Cys/Met metabolism PLP-dependent enzyme
412	>NZ_MKQD01000025.1_51@RS_GCF_001913705.1@p__Proteobacteria	9	DONE	Cys_Met_Meta_PP	Cys/Met metabolism PLP-dependent enzyme
413	>NZ_MSYM01000006.1_44@RS_GCF_001938565.1@p__Proteobacteria	6	DONE	Cys_Met_Meta_PP	Cys/Met metabolism PLP-dependent enzyme
414	>NZ_MPTA01000007.1_131@RS_GCF_001939075.1@p__Firmicutes	5	DONE	Cys_Met_Meta_PP	Cys/Met metabolism PLP-dependent enzyme
415	>NZ_MJMJ01000012.1_334@RS_GCF_001939725.1@p__Proteobacteria	7	DONE	Cys_Met_Meta_PP	Cys/Met metabolism PLP-dependent enzyme
416	>NZ_MJIH01000001.1_1689@RS_GCF_001940285.1@p__Firmicutes_A	6	DONE	Cys_Met_Meta_PP	Cys/Met metabolism PLP-dependent enzyme
417	>NZ_MSLS01000002.1_11@RS_GCF_001940785.1@p__Firmicutes	8	DONE	Cys_Met_Meta_PP	Cys/Met metabolism PLP-dependent enzyme
418	>NZ_MKZO01000073.1_136@RS_GCF_001941965.1@p__Proteobacteria	7	DONE	Cys_Met_Meta_PP	Cys/Met metabolism PLP-dependent enzyme
419	>NZ_LPNO01000035.1_10@RS_GCF_001952855.1@p__Proteobacteria	6	DONE	Cys_Met_Meta_PP	Cys/Met metabolism PLP-dependent enzyme
420	>NZ_MRTQ01000019.1_91@RS_GCF_001956215.1@p__Firmicutes	7	DONE	Cys_Met_Meta_PP	Cys/Met metabolism PLP-dependent enzyme
421	>NZ_MPHJ01000001.1_690@RS_GCF_001957125.1@p__Proteobacteria	10	DONE	Cys_Met_Meta_PP	Cys/Met metabolism PLP-dependent enzyme
422	>NZ_MPHK01000008.1_75@RS_GCF_001957135.1@p__Proteobacteria	7	DONE	Cys_Met_Meta_PP	Cys/Met metabolism PLP-dependent enzyme
423	>NZ_MIEQ01000053.1_178@RS_GCF_001968815.1@p__Proteobacteria	6	DONE	Cys_Met_Meta_PP	Cys/Met metabolism PLP-dependent enzyme
424	>NZ_CP013916.1_3412@RS_GCF_001971605.1@p__Proteobacteria	6	DONE	Cys_Met_Meta_PP	Cys/Met metabolism PLP-dependent enzyme
425	>NZ_MTQD01000005.1_141@RS_GCF_001974875.1@p__Proteobacteria	4	DONE	Cys_Met_Meta_PP	Cys/Met metabolism PLP-dependent enzyme
426	>NZ_MNPU01000003.1_172@RS_GCF_001983165.1@p__Proteobacteria	7	DONE	Cys_Met_Meta_PP	Cys/Met metabolism PLP-dependent enzyme
427	>NZ_MSRF01000039.1_29@RS_GCF_001989355.1@p__Firmicutes	8	DONE	Cys_Met_Meta_PP	Cys/Met metabolism PLP-dependent enzyme
428	>NZ_CP019628.1_2638@RS_GCF_001999225.1@p__Proteobacteria	4	DONE	Cys_Met_Meta_PP	Cys/Met metabolism PLP-dependent enzyme
429	>NZ_CP019630.1_518@RS_GCF_001999245.1@p__Proteobacteria	8	DONE	Cys_Met_Meta_PP	Cys/Met metabolism PLP-dependent enzyme
430	>NZ_MQMF01000001.1_299@RS_GCF_001999465.1@p__Firmicutes	5	DONE	Cys_Met_Meta_PP	Cys/Met metabolism PLP-dependent enzyme
431	>NZ_CP019640.1_1280@RS_GCF_001999905.1@p__Firmicutes	5	DONE	Cys_Met_Meta_PP	Cys/Met metabolism PLP-dependent enzyme
432	>NZ_MUZV01000013.1_82@RS_GCF_002000025.1@p__Proteobacteria	8	DONE	Cys_Met_Meta_PP	Cys/Met metabolism PLP-dependent enzyme
433	>NZ_MVBD01000001.1_79@RS_GCF_002000055.1@p__Proteobacteria	7	DONE	Cys_Met_Meta_PP	Cys/Met metabolism PLP-dependent enzyme
434	>NZ_MUZU01000004.1_262@RS_GCF_002000085.1@p__Proteobacteria	6	DONE	Cys_Met_Meta_PP	Cys/Met metabolism PLP-dependent enzyme
435	>NZ_CP014782.1_1812@RS_GCF_002005305.1@p__Proteobacteria	8	DONE	Cys_Met_Meta_PP	Cys/Met metabolism PLP-dependent enzyme
436	>NZ_CP019856.1_2273@RS_GCF_002007785.1@p__Proteobacteria	7	DONE	Cys_Met_Meta_PP	Cys/Met metabolism PLP-dependent enzyme
437	>NZ_MRAE01000030.1_32@RS_GCF_002008345.1@p__Firmicutes_A	9	DONE	Cys_Met_Meta_PP	Cys/Met metabolism PLP-dependent enzyme
438	>NZ_MTLA01000004.1_66@RS_GCF_002009555.1@p__Firmicutes	8	DONE	Cys_Met_Meta_PP	Cys/Met metabolism PLP-dependent enzyme
439	>NZ_MVOL01000001.1_550@RS_GCF_002018875.1@p__Proteobacteria	5	DONE	Cys_Met_Meta_PP	Cys/Met metabolism PLP-dependent enzyme
440	>NZ_KV917369.1_52@RS_GCF_002019595.1@p__Firmicutes	7	DONE	Cys_Met_Meta_PP	Cys/Met metabolism PLP-dependent enzyme
441	>NZ_KV917369.1_3639@RS_GCF_002019595.1@p__Firmicutes	5	DONE	Cys_Met_Meta_PP	Cys/Met metabolism PLP-dependent enzyme
442	>NZ_KV917368.1_132@RS_GCF_002019605.1@p__Firmicutes	7	DONE	Cys_Met_Meta_PP	Cys/Met metabolism PLP-dependent enzyme
443	>NZ_KV917371.1_2714@RS_GCF_002019635.1@p__Firmicutes	7	DONE	Cys_Met_Meta_PP	Cys/Met metabolism PLP-dependent enzyme
444	>NZ_KV917374.1_4643@RS_GCF_002019645.1@p__Firmicutes	9	DONE	Cys_Met_Meta_PP	Cys/Met metabolism PLP-dependent enzyme
445	>NZ_KV917374.1_4833@RS_GCF_002019645.1@p__Firmicutes	8	DONE	Cys_Met_Meta_PP	Cys/Met metabolism PLP-dependent enzyme
446	>NZ_KV917375.1_1077@RS_GCF_002019665.1@p__Firmicutes	7	DONE	Cys_Met_Meta_PP	Cys/Met metabolism PLP-dependent enzyme
447	>NZ_KV917376.1_1033@RS_GCF_002019695.1@p__Firmicutes	8	DONE	Cys_Met_Meta_PP	Cys/Met metabolism PLP-dependent enzyme
448	>NZ_CP019952.1_788@RS_GCF_002021815.1@p__Proteobacteria	6	DONE	Cys_Met_Meta_PP	Cys/Met metabolism PLP-dependent enzyme
449	>NZ_MSDE01000012.1_79@RS_GCF_002022265.1@p__Proteobacteria	8	DONE	Cys_Met_Meta_PP	Cys/Met metabolism PLP-dependent enzyme
450	>NZ_MSDF01000039.1_4@RS_GCF_002022275.1@p__Proteobacteria	6	DONE	Cys_Met_Meta_PP	Cys/Met metabolism PLP-dependent enzyme
451	>NZ_CP018846.1_597@RS_GCF_002025705.1@p__Proteobacteria	7	DONE	Cys_Met_Meta_PP	Cys/Met metabolism PLP-dependent enzyme
452	>NZ_MZGT01000058.1_14@RS_GCF_002029255.1@p__Firmicutes_A	9	DONE	Cys_Met_Meta_PP	Cys/Met metabolism PLP-dependent enzyme
453	>NZ_MZGW01000002.1_242@RS_GCF_002029295.1@p__Firmicutes_A	8	DONE	Cys_Met_Meta_PP	Cys/Met metabolism PLP-dependent enzyme
454	>NZ_MVFY01000003.1_163@RS_GCF_002042885.1@p__Proteobacteria	7	DONE	Cys_Met_Meta_PP	Cys/Met metabolism PLP-dependent enzyme
455	>NZ_BDIY01000007.1_27@RS_GCF_002072155.1@p__Proteobacteria	9	DONE	Cys_Met_Meta_PP	Cys/Met metabolism PLP-dependent enzyme
456	>NZ_NAEW01000005.1_227@RS_GCF_002075345.1@p__Proteobacteria	7	DONE	Cys_Met_Meta_PP	Cys/Met metabolism PLP-dependent enzyme
457	>NZ_CP020465.1_747@RS_GCF_002076895.1@p__Proteobacteria	6	DONE	Cys_Met_Meta_PP	Cys/Met metabolism PLP-dependent enzyme
458	>NZ_CP015027.1_488@RS_GCF_002077155.1@p__Firmicutes	6	DONE	Cys_Met_Meta_PP	Cys/Met metabolism PLP-dependent enzyme
459	>NZ_CP014943.1_477@RS_GCF_002077175.1@p__Proteobacteria	6	DONE	Cys_Met_Meta_PP	Cys/Met metabolism PLP-dependent enzyme
460	>NZ_CP015109.1_640@RS_GCF_002082015.1@p__Firmicutes	5	DONE	Cys_Met_Meta_PP	Cys/Met metabolism PLP-dependent enzyme
461	>NZ_CP017433.1_1837@RS_GCF_002082135.1@p__Proteobacteria	7	DONE	Cys_Met_Meta_PP	Cys/Met metabolism PLP-dependent enzyme
462	>NZ_NBXF01000002.1_258@RS_GCF_002085925.1@p__Proteobacteria	7	DONE	Cys_Met_Meta_PP	Cys/Met metabolism PLP-dependent enzyme
463	>NZ_MRWD01000039.1_13@RS_GCF_002093625.1@p__Proteobacteria	6	DONE	Cys_Met_Meta_PP	Cys/Met metabolism PLP-dependent enzyme
464	>NZ_MRWE01000047.1_18@RS_GCF_002093665.1@p__Proteobacteria	7	DONE	Cys_Met_Meta_PP	Cys/Met metabolism PLP-dependent enzyme
465	>NZ_NBWC01000018.1_116@RS_GCF_002094795.1@p__Proteobacteria	7	DONE	Cys_Met_Meta_PP	Cys/Met metabolism PLP-dependent enzyme
466	>NZ_CP020772.1_670@RS_GCF_002097535.1@p__Firmicutes	8	DONE	Cys_Met_Meta_PP	Cys/Met metabolism PLP-dependent enzyme
467	>NZ_CP015207.1_695@RS_GCF_002101375.1@p__Firmicutes	5	DONE	Cys_Met_Meta_PP	Cys/Met metabolism PLP-dependent enzyme
468	>NZ_NBOC01000018.1_51@RS_GCF_002104455.1@p__Proteobacteria	7	DONE	Cys_Met_Meta_PP	Cys/Met metabolism PLP-dependent enzyme
469	>NZ_NBOF01000004.1_3@RS_GCF_002104475.1@p__Proteobacteria	8	DONE	Cys_Met_Meta_PP	Cys/Met metabolism PLP-dependent enzyme
470	>NZ_NBOE01000002.1_458@RS_GCF_002104515.1@p__Proteobacteria	7	DONE	Cys_Met_Meta_PP	Cys/Met metabolism PLP-dependent enzyme
471	>NZ_CP015348.1_619@RS_GCF_002109325.1@p__Firmicutes	5	DONE	Cys_Met_Meta_PP	Cys/Met metabolism PLP-dependent enzyme
472	>NZ_CP020814.1_2653@RS_GCF_002109385.1@p__Firmicutes	6	DONE	Cys_Met_Meta_PP	Cys/Met metabolism PLP-dependent enzyme
473	>NZ_NEHW01000004.1_145@RS_GCF_002112505.1@p__Proteobacteria	8	DONE	Cys_Met_Meta_PP	Cys/Met metabolism PLP-dependent enzyme
474	>NZ_NEJR01000019.1_98@RS_GCF_002113165.1@p__Proteobacteria	7	DONE	Cys_Met_Meta_PP	Cys/Met metabolism PLP-dependent enzyme
475	>NZ_NEJU01000010.1_101@RS_GCF_002113295.1@p__Proteobacteria	8	DONE	Cys_Met_Meta_PP	Cys/Met metabolism PLP-dependent enzyme
476	>NZ_JFKB01000003.1_142@RS_GCF_002115745.1@p__Proteobacteria	7	DONE	Cys_Met_Meta_PP	Cys/Met metabolism PLP-dependent enzyme
477	>NZ_JFKA01000001.1_582@RS_GCF_002115755.1@p__Proteobacteria	8	DONE	Cys_Met_Meta_PP	Cys/Met metabolism PLP-dependent enzyme
478	>NZ_JFJY01000007.1_231@RS_GCF_002115785.1@p__Proteobacteria	7	DONE	Cys_Met_Meta_PP	Cys/Met metabolism PLP-dependent enzyme
479	>NZ_JFJZ01000011.1_14@RS_GCF_002115825.1@p__Proteobacteria	10	DONE	Cys_Met_Meta_PP	Cys/Met metabolism PLP-dependent enzyme
480	>NZ_MTSZ01000001.1_141@RS_GCF_002118315.1@p__Proteobacteria	8	DONE	Cys_Met_Meta_PP	Cys/Met metabolism PLP-dependent enzyme
481	>NZ_NETJ01000001.1_115@RS_GCF_002128405.1@p__Firmicutes	6	DONE	Cys_Met_Meta_PP	Cys/Met metabolism PLP-dependent enzyme
482	>NZ_NESS01000001.1_629@RS_GCF_002128425.1@p__Firmicutes	7	DONE	Cys_Met_Meta_PP	Cys/Met metabolism PLP-dependent enzyme
483	>NZ_MTBQ01000004.1_131@RS_GCF_002153375.1@p__Firmicutes	11	DONE	Cys_Met_Meta_PP	Cys/Met metabolism PLP-dependent enzyme
484	>NZ_KZ119600.1_4521@RS_GCF_002153425.1@p__Firmicutes	7	DONE	Cys_Met_Meta_PP	Cys/Met metabolism PLP-dependent enzyme
485	>NZ_MWPV01000002.1_550@RS_GCF_002156545.1@p__Proteobacteria	6	DONE	Cys_Met_Meta_PP	Cys/Met metabolism PLP-dependent enzyme
486	>NZ_NCTA01000001.1_172@RS_GCF_002156865.1@p__Firmicutes	7	DONE	Cys_Met_Meta_PP	Cys/Met metabolism PLP-dependent enzyme
487	>NZ_NCSY01000010.1_11@RS_GCF_002156875.1@p__Firmicutes	7	DONE	Cys_Met_Meta_PP	Cys/Met metabolism PLP-dependent enzyme
488	>NZ_CP020880.1_3369@RS_GCF_002157855.1@p__Firmicutes	6	DONE	Cys_Met_Meta_PP	Cys/Met metabolism PLP-dependent enzyme
489	>NZ_NFJQ01000001.1_177@RS_GCF_002159945.1@p__Synergistota	6	DONE	Cys_Met_Meta_PP	Cys/Met metabolism PLP-dependent enzyme
490	>NZ_CP021434.1_4305@RS_GCF_002162355.1@p__Firmicutes	7	DONE	Cys_Met_Meta_PP	Cys/Met metabolism PLP-dependent enzyme
491	>NZ_CP021434.1_2633@RS_GCF_002162355.1@p__Firmicutes	6	DONE	Cys_Met_Meta_PP	Cys/Met metabolism PLP-dependent enzyme
492	>NZ_NFZQ01000003.1_295@RS_GCF_002165135.1@p__Proteobacteria	9	DONE	Cys_Met_Meta_PP	Cys/Met metabolism PLP-dependent enzyme
493	>NZ_MXQF01000001.1_127@RS_GCF_002165575.1@p__Proteobacteria	5	DONE	Cys_Met_Meta_PP	Cys/Met metabolism PLP-dependent enzyme
494	>NZ_NHTQ01000003.1_226@RS_GCF_002166865.1@p__Proteobacteria	7	DONE	Cys_Met_Meta_PP	Cys/Met metabolism PLP-dependent enzyme
495	>NZ_NHTN01000002.1_3@RS_GCF_002167005.1@p__Firmicutes	3	DONE	Cys_Met_Meta_PP	Cys/Met metabolism PLP-dependent enzyme
496	>NZ_CP021780.1_3616@RS_GCF_002192415.1@p__Firmicutes	8	DONE	Cys_Met_Meta_PP	Cys/Met metabolism PLP-dependent enzyme
497	>NZ_MTLG01000084.1_20@RS_GCF_002192695.1@p__Proteobacteria	8	DONE	Cys_Met_Meta_PP	Cys/Met metabolism PLP-dependent enzyme
498	>NZ_NHON01000168.1_2@RS_GCF_002195995.1@p__Proteobacteria	3	DONE	Cys_Met_Meta_PP	Cys/Met metabolism PLP-dependent enzyme
499	>NZ_NIQX01000022.1_42@RS_GCF_002200015.1@p__Firmicutes	6	DONE	Cys_Met_Meta_PP	Cys/Met metabolism PLP-dependent enzyme
500	>NZ_NIXO01000129.1_2@RS_GCF_002204795.1@p__Proteobacteria	6	DONE	Cys_Met_Meta_PP	Cys/Met metabolism PLP-dependent enzyme
1	>NZ_NJFA02000001.1_2118@RS_GCF_002206145.2@p__Proteobacteria	8	DONE	Cys_Met_Meta_PP	Cys/Met metabolism PLP-dependent enzyme
2	>NZ_BDQM01000030.1_14@RS_GCF_002207865.1@p__Proteobacteria	8	DONE	Cys_Met_Meta_PP	Cys/Met metabolism PLP-dependent enzyme
3	>NZ_CP021646.1_1030@RS_GCF_002208135.1@p__Proteobacteria	8	DONE	Cys_Met_Meta_PP	Cys/Met metabolism PLP-dependent enzyme
4	>NZ_NJIG01000005.1_34@RS_GCF_002209535.1@p__Proteobacteria	8	DONE	Cys_Met_Meta_PP	Cys/Met metabolism PLP-dependent enzyme
5	>NZ_NJIF01000004.1_36@RS_GCF_002209555.1@p__Proteobacteria	8	DONE	Cys_Met_Meta_PP	Cys/Met metabolism PLP-dependent enzyme
6	>NZ_CP022133.1_1390@RS_GCF_002211765.1@p__Proteobacteria	5	DONE	Cys_Met_Meta_PP	Cys/Met metabolism PLP-dependent enzyme
7	>NZ_CP018632.1_5356@RS_GCF_002215215.1@p__Proteobacteria	8	DONE	Cys_Met_Meta_PP	Cys/Met metabolism PLP-dependent enzyme
8	>NZ_CP022272.1_1334@RS_GCF_002215585.1@p__Proteobacteria	8	DONE	Cys_Met_Meta_PP	Cys/Met metabolism PLP-dependent enzyme
9	>NZ_CP022315.1_1445@RS_GCF_002216775.1@p__Firmicutes	9	DONE	Cys_Met_Meta_PP	Cys/Met metabolism PLP-dependent enzyme
10	>NZ_CP022358.1_1514@RS_GCF_002216875.1@p__Proteobacteria	9	DONE	Cys_Met_Meta_PP	Cys/Met metabolism PLP-dependent enzyme
11	>NZ_CP011036.1_2260@RS_GCF_002221505.1@p__Proteobacteria	5	DONE	Cys_Met_Meta_PP	Cys/Met metabolism PLP-dependent enzyme
12	>NZ_CP011028.1_2252@RS_GCF_002221525.1@p__Proteobacteria	5	DONE	Cys_Met_Meta_PP	Cys/Met metabolism PLP-dependent enzyme
13	>NZ_CP022437.1_523@RS_GCF_002224365.1@p__Firmicutes	8	DONE	Cys_Met_Meta_PP	Cys/Met metabolism PLP-dependent enzyme
14	>NZ_NMQW01000022.1_67@RS_GCF_002234615.1@p__Firmicutes	8	DONE	Cys_Met_Meta_PP	Cys/Met metabolism PLP-dependent enzyme
15	>NZ_CP022529.1_289@RS_GCF_002237595.1@p__Proteobacteria	8	DONE	Cys_Met_Meta_PP	Cys/Met metabolism PLP-dependent enzyme
16	>NZ_NBYO01000001.1_688@RS_GCF_002238045.1@p__Proteobacteria	7	DONE	Cys_Met_Meta_PP	Cys/Met metabolism PLP-dependent enzyme
17	>NZ_CP022657.1_2990@RS_GCF_002243515.1@p__Firmicutes	6	DONE	Cys_Met_Meta_PP	Cys/Met metabolism PLP-dependent enzyme
18	>NZ_CP022657.1_1463@RS_GCF_002243515.1@p__Firmicutes	7	DONE	Cys_Met_Meta_PP	Cys/Met metabolism PLP-dependent enzyme
19	>NZ_CP017704.1_1938@RS_GCF_002243645.1@p__Firmicutes	7	DONE	Cys_Met_Meta_PP	Cys/Met metabolism PLP-dependent enzyme
20	>NZ_NOIG01000004.1_547@RS_GCF_002245625.1@p__Proteobacteria	3	DONE	Cys_Met_Meta_PP	Cys/Met metabolism PLP-dependent enzyme
21	>NZ_NOII01000002.1_457@RS_GCF_002245695.1@p__Firmicutes	6	DONE	Cys_Met_Meta_PP	Cys/Met metabolism PLP-dependent enzyme
22	>NZ_NOWT01000011.1_74@RS_GCF_002245955.1@p__Proteobacteria	6	DONE	Cys_Met_Meta_PP	Cys/Met metabolism PLP-dependent enzyme
23	>NZ_CP018866.1_3451@RS_GCF_002250055.1@p__Firmicutes	9	DONE	Cys_Met_Meta_PP	Cys/Met metabolism PLP-dependent enzyme
24	>NZ_NOJZ02000012.1_62@RS_GCF_002251085.2@p__Firmicutes_A	7	DONE	Cys_Met_Meta_PP	Cys/Met metabolism PLP-dependent enzyme
25	>NZ_MRYI01000012.1_86@RS_GCF_002260525.1@p__Proteobacteria	7	DONE	Cys_Met_Meta_PP	Cys/Met metabolism PLP-dependent enzyme
26	>NZ_NKXN01000030.1_69@RS_GCF_002261155.1@p__Firmicutes	9	DONE	Cys_Met_Meta_PP	Cys/Met metabolism PLP-dependent enzyme
27	>NZ_NPIA01000008.1_15@RS_GCF_002262935.1@p__Firmicutes	7	DONE	Cys_Met_Meta_PP	Cys/Met metabolism PLP-dependent enzyme
28	>NZ_NMRE01000088.1_5@RS_GCF_002263605.1@p__Proteobacteria	6	DONE	Cys_Met_Meta_PP	Cys/Met metabolism PLP-dependent enzyme
29	>NZ_NOKQ01000276.1_56@RS_GCF_002265435.1@p__Firmicutes	5	DONE	Cys_Met_Meta_PP	Cys/Met metabolism PLP-dependent enzyme
30	>NZ_NOXE01000008.1_170@RS_GCF_002265635.1@p__Firmicutes	7	DONE	Cys_Met_Meta_PP	Cys/Met metabolism PLP-dependent enzyme
31	>NZ_NPMS01000015.1_14@RS_GCF_002266285.1@p__Firmicutes	7	DONE	Cys_Met_Meta_PP	Cys/Met metabolism PLP-dependent enzyme
32	>NZ_NPMN01000005.1_48@RS_GCF_002266425.1@p__Firmicutes_A	7	DONE	Cys_Met_Meta_PP	Cys/Met metabolism PLP-dependent enzyme
33	>NZ_NQKI01000050.1_34@RS_GCF_002269125.1@p__Proteobacteria	7	DONE	Cys_Met_Meta_PP	Cys/Met metabolism PLP-dependent enzyme
34	>NZ_CP022960.1_3753@RS_GCF_002269425.1@p__Proteobacteria	8	DONE	Cys_Met_Meta_PP	Cys/Met metabolism PLP-dependent enzyme
35	>NZ_NQKN01000009.1_84@RS_GCF_002269485.1@p__Proteobacteria	5	DONE	Cys_Met_Meta_PP	Cys/Met metabolism PLP-dependent enzyme
36	>NZ_NQKQ01000010.1_61@RS_GCF_002269505.1@p__Proteobacteria	7	DONE	Cys_Met_Meta_PP	Cys/Met metabolism PLP-dependent enzyme
37	>NZ_NIBG01000009.1_77@RS_GCF_002270055.1@p__Firmicutes_A	8	DONE	Cys_Met_Meta_PP	Cys/Met metabolism PLP-dependent enzyme
38	>NZ_NPDG01000093.1_7@RS_GCF_002272225.1@p__Firmicutes	7	DONE	Cys_Met_Meta_PP	Cys/Met metabolism PLP-dependent enzyme
39	>NZ_NQMR01000057.1_20@RS_GCF_002276045.1@p__Proteobacteria	8	DONE	Cys_Met_Meta_PP	Cys/Met metabolism PLP-dependent enzyme
40	>NZ_CP022983.1_3194@RS_GCF_002276165.1@p__Firmicutes	6	DONE	Cys_Met_Meta_PP	Cys/Met metabolism PLP-dependent enzyme
41	>NZ_NPOA01000001.1_403@RS_GCF_002287375.1@p__Firmicutes	7	DONE	Cys_Met_Meta_PP	Cys/Met metabolism PLP-dependent enzyme
42	>NZ_NSDG01000029.1_56@RS_GCF_002289345.1@p__Proteobacteria	8	DONE	Cys_Met_Meta_PP	Cys/Met metabolism PLP-dependent enzyme
43	>NZ_CP011032.1_1154@RS_GCF_002310815.1@p__Proteobacteria	6	DONE	Cys_Met_Meta_PP	Cys/Met metabolism PLP-dependent enzyme
44	>NZ_CP011041.1_2060@RS_GCF_002310835.1@p__Proteobacteria	6	DONE	Cys_Met_Meta_PP	Cys/Met metabolism PLP-dependent enzyme
45	>NZ_CP011011.1_1040@RS_GCF_002310855.1@p__Proteobacteria	6	DONE	Cys_Met_Meta_PP	Cys/Met metabolism PLP-dependent enzyme
46	>NZ_BDUF01000033.1_76@RS_GCF_002335525.1@p__Firmicutes	7	DONE	Cys_Met_Meta_PP	Cys/Met metabolism PLP-dependent enzyme
47	>NZ_NIST01000001.1_560@RS_GCF_002335745.1@p__Firmicutes	8	DONE	Cys_Met_Meta_PP	Cys/Met metabolism PLP-dependent enzyme
48	>NZ_NISQ01000001.1_122@RS_GCF_002335755.1@p__Firmicutes	7	DONE	Cys_Met_Meta_PP	Cys/Met metabolism PLP-dependent enzyme
49	>NZ_NISU01000001.1_1571@RS_GCF_002335805.1@p__Firmicutes	8	DONE	Cys_Met_Meta_PP	Cys/Met metabolism PLP-dependent enzyme
50	>NZ_KZ293963.1_2832@RS_GCF_002352765.1@p__Firmicutes	6	DONE	Cys_Met_Meta_PP	Cys/Met metabolism PLP-dependent enzyme
51	>NZ_AP015029.1_4934@RS_GCF_002356095.1@p__Proteobacteria	7	DONE	Cys_Met_Meta_PP	Cys/Met metabolism PLP-dependent enzyme
52	>NZ_AP017968.1_3107@RS_GCF_002356455.1@p__Fusobacteriota	7	DONE	Cys_Met_Meta_PP	Cys/Met metabolism PLP-dependent enzyme
53	>NZ_AP017968.1_3360@RS_GCF_002356455.1@p__Fusobacteriota	7	DONE	Cys_Met_Meta_PP	Cys/Met metabolism PLP-dependent enzyme
54	>NZ_CP023504.1_4381@RS_GCF_002386385.1@p__Proteobacteria	7	DONE	Cys_Met_Meta_PP	Cys/Met metabolism PLP-dependent enzyme
55	>NZ_CP010681.1_1529@RS_GCF_002407245.1@p__Proteobacteria	8	DONE	Cys_Met_Meta_PP	Cys/Met metabolism PLP-dependent enzyme
56	>NZ_NVPR01000161.1_22@RS_GCF_002551815.1@p__Firmicutes	6	DONE	Cys_Met_Meta_PP	Cys/Met metabolism PLP-dependent enzyme
57	>NZ_NUEU01000023.1_30@RS_GCF_002556365.1@p__Firmicutes	4	DONE	Cys_Met_Meta_PP	Cys/Met metabolism PLP-dependent enzyme
58	>NZ_NTXX01000005.1_24@RS_GCF_002559145.1@p__Firmicutes	8	DONE	Cys_Met_Meta_PP	Cys/Met metabolism PLP-dependent enzyme
59	>NZ_NTZO01000083.1_16@RS_GCF_002559405.1@p__Firmicutes	7	DONE	Cys_Met_Meta_PP	Cys/Met metabolism PLP-dependent enzyme
60	>NZ_NTSZ01000010.1_66@RS_GCF_002559665.1@p__Firmicutes	6	DONE	Cys_Met_Meta_PP	Cys/Met metabolism PLP-dependent enzyme
61	>NZ_NTTM01000002.1_198@RS_GCF_002560985.1@p__Firmicutes	6	DONE	Cys_Met_Meta_PP	Cys/Met metabolism PLP-dependent enzyme
62	>NZ_NTUG01000050.1_27@RS_GCF_002561295.1@p__Firmicutes	7	DONE	Cys_Met_Meta_PP	Cys/Met metabolism PLP-dependent enzyme
63	>NZ_NTUP01000004.1_57@RS_GCF_002561455.1@p__Firmicutes	7	DONE	Cys_Met_Meta_PP	Cys/Met metabolism PLP-dependent enzyme
64	>NZ_PDIZ01000001.1_2448@RS_GCF_002563635.1@p__Firmicutes	8	DONE	Cys_Met_Meta_PP	Cys/Met metabolism PLP-dependent enzyme
65	>NZ_PDIY01000001.1_1818@RS_GCF_002563655.1@p__Firmicutes	7	DONE	Cys_Met_Meta_PP	Cys/Met metabolism PLP-dependent enzyme
66	>NZ_PDJO01000001.1_2470@RS_GCF_002563775.1@p__Proteobacteria	6	DONE	Cys_Met_Meta_PP	Cys/Met metabolism PLP-dependent enzyme
67	>NZ_PDJB01000001.1_2268@RS_GCF_002563895.1@p__Proteobacteria	7	DONE	Cys_Met_Meta_PP	Cys/Met metabolism PLP-dependent enzyme
68	>NZ_NUUX01000006.1_227@RS_GCF_002564465.1@p__Firmicutes	7	DONE	Cys_Met_Meta_PP	Cys/Met metabolism PLP-dependent enzyme
69	>NZ_NUVD01000081.1_105@RS_GCF_002564555.1@p__Firmicutes	6	DONE	Cys_Met_Meta_PP	Cys/Met metabolism PLP-dependent enzyme
70	>NZ_NUZU01000030.1_137@RS_GCF_002567005.1@p__Firmicutes	7	DONE	Cys_Met_Meta_PP	Cys/Met metabolism PLP-dependent enzyme
71	>NZ_NVAP01000005.1_289@RS_GCF_002567495.1@p__Firmicutes	7	DONE	Cys_Met_Meta_PP	Cys/Met metabolism PLP-dependent enzyme
72	>NZ_NVEC01000096.1_43@RS_GCF_002571225.1@p__Firmicutes	7	DONE	Cys_Met_Meta_PP	Cys/Met metabolism PLP-dependent enzyme
73	>NZ_NUGT01000009.1_182@RS_GCF_002574545.1@p__Firmicutes	5	DONE	Cys_Met_Meta_PP	Cys/Met metabolism PLP-dependent enzyme
74	>NZ_NUGR01000023.1_33@RS_GCF_002574955.1@p__Firmicutes	7	DONE	Cys_Met_Meta_PP	Cys/Met metabolism PLP-dependent enzyme
75	>NZ_NULG01000111.1_12@RS_GCF_002577195.1@p__Firmicutes	6	DONE	Cys_Met_Meta_PP	Cys/Met metabolism PLP-dependent enzyme
76	>NZ_NULR01000009.1_24@RS_GCF_002577405.1@p__Firmicutes	7	DONE	Cys_Met_Meta_PP	Cys/Met metabolism PLP-dependent enzyme
77	>NZ_NUMC01000065.1_10@RS_GCF_002577655.1@p__Firmicutes	7	DONE	Cys_Met_Meta_PP	Cys/Met metabolism PLP-dependent enzyme
78	>NZ_NUMR01000095.1_13@RS_GCF_002578045.1@p__Firmicutes	6	DONE	Cys_Met_Meta_PP	Cys/Met metabolism PLP-dependent enzyme
79	>NZ_NUOT01000044.1_28@RS_GCF_002584535.1@p__Firmicutes	6	DONE	Cys_Met_Meta_PP	Cys/Met metabolism PLP-dependent enzyme
80	>NZ_NUPZ01000010.1_86@RS_GCF_002584985.1@p__Firmicutes	6	DONE	Cys_Met_Meta_PP	Cys/Met metabolism PLP-dependent enzyme
81	>NZ_NHNM01000005.1_57@RS_GCF_002591815.1@p__Proteobacteria	8	DONE	Cys_Met_Meta_PP	Cys/Met metabolism PLP-dependent enzyme
82	>NZ_NIHB01000001.1_846@RS_GCF_002591915.1@p__Proteobacteria	7	DONE	Cys_Met_Meta_PP	Cys/Met metabolism PLP-dependent enzyme
83	>NZ_PDUS01000011.1_88@RS_GCF_002723455.1@p__Proteobacteria	5	DONE	Cys_Met_Meta_PP	Cys/Met metabolism PLP-dependent enzyme
84	>NZ_BDQY01000015.1_63@RS_GCF_002724055.1@p__Firmicutes_A	8	DONE	Cys_Met_Meta_PP	Cys/Met metabolism PLP-dependent enzyme
85	>NZ_NSEB01000006.1_357@RS_GCF_002734215.1@p__Firmicutes	8	DONE	Cys_Met_Meta_PP	Cys/Met metabolism PLP-dependent enzyme
86	>NZ_NSEA01000003.1_90@RS_GCF_002734285.1@p__Firmicutes	7	DONE	Cys_Met_Meta_PP	Cys/Met metabolism PLP-dependent enzyme
87	>NZ_CP024085.1_4412@RS_GCF_002736125.1@p__Proteobacteria	7	DONE	Cys_Met_Meta_PP	Cys/Met metabolism PLP-dependent enzyme
88	>NZ_PEGH01000009.1_231@RS_GCF_002737755.1@p__Proteobacteria	7	DONE	Cys_Met_Meta_PP	Cys/Met metabolism PLP-dependent enzyme
89	>NZ_PEGD01000002.1_2859@RS_GCF_002738015.1@p__Proteobacteria	8	DONE	Cys_Met_Meta_PP	Cys/Met metabolism PLP-dependent enzyme
90	>NZ_CP016634.1_2557@RS_GCF_002741075.1@p__Proteobacteria	7	DONE	Cys_Met_Meta_PP	Cys/Met metabolism PLP-dependent enzyme
91	>NZ_LJSB01000259.1_55@RS_GCF_002742565.1@p__Proteobacteria	7	DONE	Cys_Met_Meta_PP	Cys/Met metabolism PLP-dependent enzyme
92	>NZ_PEBF01000001.1_704@RS_GCF_002742625.1@p__Proteobacteria	7	DONE	Cys_Met_Meta_PP	Cys/Met metabolism PLP-dependent enzyme
93	>NZ_PEGF01000002.1_616@RS_GCF_002742635.1@p__Proteobacteria	7	DONE	Cys_Met_Meta_PP	Cys/Met metabolism PLP-dependent enzyme
94	>NZ_CP033875.1_788@RS_GCF_002742645.2@p__Proteobacteria	7	DONE	Cys_Met_Meta_PP	Cys/Met metabolism PLP-dependent enzyme
95	>NZ_PEDM01000041.1_16@RS_GCF_002742685.1@p__Firmicutes	7	DONE	Cys_Met_Meta_PP	Cys/Met metabolism PLP-dependent enzyme
96	>NZ_PDYM01000003.1_106@RS_GCF_002743055.1@p__Firmicutes	6	DONE	Cys_Met_Meta_PP	Cys/Met metabolism PLP-dependent enzyme
97	>NZ_PDYY01000001.1_43@RS_GCF_002743255.1@p__Firmicutes	5	DONE	Cys_Met_Meta_PP	Cys/Met metabolism PLP-dependent enzyme
98	>NZ_PDZB01000003.1_47@RS_GCF_002743335.1@p__Firmicutes	4	DONE	Cys_Met_Meta_PP	Cys/Met metabolism PLP-dependent enzyme
99	>NZ_PDZC01000003.1_118@RS_GCF_002743375.1@p__Firmicutes	5	DONE	Cys_Met_Meta_PP	Cys/Met metabolism PLP-dependent enzyme
100	>NZ_NKHF01000027.1_57@RS_GCF_002744175.1@p__Proteobacteria	7	DONE	Cys_Met_Meta_PP	Cys/Met metabolism PLP-dependent enzyme
101	>NZ_AYTW01000012.1_69@RS_GCF_002752635.1@p__Thermotogota	5	DONE	Cys_Met_Meta_PP	Cys/Met metabolism PLP-dependent enzyme
102	>NZ_CP024478.1_3999@RS_GCF_002753995.1@p__Proteobacteria	7	DONE	Cys_Met_Meta_PP	Cys/Met metabolism PLP-dependent enzyme
103	>NZ_AUUU01000013.1_8@RS_GCF_002760435.1@p__Firmicutes_A	7	DONE	Cys_Met_Meta_PP	Cys/Met metabolism PLP-dependent enzyme
104	>NZ_NIXK01000001.1_45@RS_GCF_002763455.1@p__Firmicutes	8	DONE	Cys_Met_Meta_PP	Cys/Met metabolism PLP-dependent enzyme
105	>NZ_CP024701.1_536@RS_GCF_002763735.1@p__Fusobacteriota	7	DONE	Cys_Met_Meta_PP	Cys/Met metabolism PLP-dependent enzyme
106	>NZ_CP024731.1_1218@RS_GCF_002763915.1@p__Fusobacteriota	7	DONE	Cys_Met_Meta_PP	Cys/Met metabolism PLP-dependent enzyme
107	>NZ_NGVR01000030.1_4@RS_GCF_002777965.1@p__Proteobacteria	8	DONE	Cys_Met_Meta_PP	Cys/Met metabolism PLP-dependent enzyme
108	>NZ_NGVS01000033.1_344@RS_GCF_002777975.1@p__Proteobacteria	7	DONE	Cys_Met_Meta_PP	Cys/Met metabolism PLP-dependent enzyme
109	>NZ_CP024920.1_602@RS_GCF_002795865.1@p__Proteobacteria	8	DONE	Cys_Met_Meta_PP	Cys/Met metabolism PLP-dependent enzyme
110	>NZ_KZ454936.1_144@RS_GCF_002797315.1@p__Firmicutes	9	DONE	Cys_Met_Meta_PP	Cys/Met metabolism PLP-dependent enzyme
111	>NZ_KZ454938.1_1087@RS_GCF_002797325.1@p__Firmicutes	8	DONE	Cys_Met_Meta_PP	Cys/Met metabolism PLP-dependent enzyme
112	>NZ_KZ454939.1_865@RS_GCF_002797355.1@p__Firmicutes	8	DONE	Cys_Met_Meta_PP	Cys/Met metabolism PLP-dependent enzyme
113	>NZ_KZ454941.1_2603@RS_GCF_002797375.1@p__Firmicutes	9	DONE	Cys_Met_Meta_PP	Cys/Met metabolism PLP-dependent enzyme
114	>NZ_PCGR01000001.1_57@RS_GCF_002798305.1@p__Firmicutes	6	DONE	Cys_Met_Meta_PP	Cys/Met metabolism PLP-dependent enzyme
115	>NZ_CP025000.1_2447@RS_GCF_002808045.1@p__Proteobacteria	5	DONE	Cys_Met_Meta_PP	Cys/Met metabolism PLP-dependent enzyme
116	>NZ_PHHD01000001.1_4958@RS_GCF_002813445.1@p__Proteobacteria	7	DONE	Cys_Met_Meta_PP	Cys/Met metabolism PLP-dependent enzyme
117	>NZ_CP020370.1_4796@RS_GCF_002813775.1@p__Proteobacteria	6	DONE	Cys_Met_Meta_PP	Cys/Met metabolism PLP-dependent enzyme
118	>NZ_CP025135.1_1340@RS_GCF_002833405.1@p__Firmicutes	5	DONE	Cys_Met_Meta_PP	Cys/Met metabolism PLP-dependent enzyme
119	>NZ_PHNT01000015.1_42@RS_GCF_002834145.1@p__Proteobacteria	7	DONE	Cys_Met_Meta_PP	Cys/Met metabolism PLP-dependent enzyme
120	>NZ_PITQ01000005.1_106@RS_GCF_002834385.1@p__Proteobacteria	6	DONE	Cys_Met_Meta_PP	Cys/Met metabolism PLP-dependent enzyme
121	>NZ_PIZK01000030.1_15@RS_GCF_002835545.1@p__Proteobacteria	6	DONE	Cys_Met_Meta_PP	Cys/Met metabolism PLP-dependent enzyme
122	>NZ_PIZR01000006.1_186@RS_GCF_002835675.1@p__Firmicutes	8	DONE	Cys_Met_Meta_PP	Cys/Met metabolism PLP-dependent enzyme
123	>NZ_PISD01000066.1_69@RS_GCF_002835735.1@p__Firmicutes	7	DONE	Cys_Met_Meta_PP	Cys/Met metabolism PLP-dependent enzyme
124	>NZ_PJBE01000013.1_1768@RS_GCF_002836205.1@p__Proteobacteria	6	DONE	Cys_Met_Meta_PP	Cys/Met metabolism PLP-dependent enzyme
125	>NZ_PJAU01000055.1_37@RS_GCF_002836255.1@p__Proteobacteria	7	DONE	Cys_Met_Meta_PP	Cys/Met metabolism PLP-dependent enzyme
126	>NZ_PJCD01000003.1_458@RS_GCF_002836315.1@p__Proteobacteria	7	DONE	Cys_Met_Meta_PP	Cys/Met metabolism PLP-dependent enzyme
127	>NZ_PJAR01000042.1_135@RS_GCF_002836745.1@p__Proteobacteria	8	DONE	Cys_Met_Meta_PP	Cys/Met metabolism PLP-dependent enzyme
128	>NZ_PJAQ01000017.1_141@RS_GCF_002836775.1@p__Proteobacteria	7	DONE	Cys_Met_Meta_PP	Cys/Met metabolism PLP-dependent enzyme
129	>NZ_NIJM01000005.1_46@RS_GCF_002836945.1@p__Proteobacteria	8	DONE	Cys_Met_Meta_PP	Cys/Met metabolism PLP-dependent enzyme
130	>NZ_NIJK01000038.1_30@RS_GCF_002836975.1@p__Proteobacteria	7	DONE	Cys_Met_Meta_PP	Cys/Met metabolism PLP-dependent enzyme
131	>NZ_CP015194.1_2144@RS_GCF_002838165.1@p__Proteobacteria	8	DONE	Cys_Met_Meta_PP	Cys/Met metabolism PLP-dependent enzyme
132	>NZ_CP025120.1_1336@RS_GCF_002838765.1@p__Proteobacteria	5	DONE	Cys_Met_Meta_PP	Cys/Met metabolism PLP-dependent enzyme
133	>NZ_LQGW01000037.1_44@RS_GCF_002838815.1@p__Firmicutes_A	7	DONE	Cys_Met_Meta_PP	Cys/Met metabolism PLP-dependent enzyme
134	>NZ_CP031123.1_3805@RS_GCF_002843235.2@p__Proteobacteria	4	DONE	Cys_Met_Meta_PP	Cys/Met metabolism PLP-dependent enzyme
135	>NZ_CP025262.1_3801@RS_GCF_002843585.1@p__Proteobacteria	8	DONE	Cys_Met_Meta_PP	Cys/Met metabolism PLP-dependent enzyme
136	>NZ_CP025263.1_2301@RS_GCF_002843605.1@p__Proteobacteria	7	DONE	Cys_Met_Meta_PP	Cys/Met metabolism PLP-dependent enzyme
137	>NZ_PGTS01000001.1_77@RS_GCF_002844235.1@p__Proteobacteria	8	DONE	Cys_Met_Meta_PP	Cys/Met metabolism PLP-dependent enzyme
138	>NZ_NXGX01000010.1_13@RS_GCF_002844275.1@p__Proteobacteria	7	DONE	Cys_Met_Meta_PP	Cys/Met metabolism PLP-dependent enzyme
139	>NZ_CP024199.1_3366@RS_GCF_002844375.1@p__Proteobacteria	9	DONE	Cys_Met_Meta_PP	Cys/Met metabolism PLP-dependent enzyme
140	>NZ_PJNH01000003.1_243@RS_GCF_002844535.1@p__Firmicutes	7	DONE	Cys_Met_Meta_PP	Cys/Met metabolism PLP-dependent enzyme
141	>NZ_PIQO01000009.1_50@RS_GCF_002844575.1@p__Firmicutes	6	DONE	Cys_Met_Meta_PP	Cys/Met metabolism PLP-dependent enzyme
142	>NZ_PIUM01000037.1_19@RS_GCF_002845745.1@p__Proteobacteria	8	DONE	Cys_Met_Meta_PP	Cys/Met metabolism PLP-dependent enzyme
143	>NZ_CP022522.1_2229@RS_GCF_002850255.1@p__Proteobacteria	8	DONE	Cys_Met_Meta_PP	Cys/Met metabolism PLP-dependent enzyme
144	>NZ_PJRR01000003.1_33@RS_GCF_002858865.1@p__Proteobacteria	8	DONE	Cys_Met_Meta_PP	Cys/Met metabolism PLP-dependent enzyme
145	>NZ_PKLB01000003.1_441@RS_GCF_002858905.1@p__Firmicutes	7	DONE	Cys_Met_Meta_PP	Cys/Met metabolism PLP-dependent enzyme
146	>NZ_PGVA01000017.1_2@RS_GCF_002860125.1@p__Firmicutes	4	DONE	Cys_Met_Meta_PP	Cys/Met metabolism PLP-dependent enzyme
147	>NZ_PGVB01000008.1_109@RS_GCF_002860205.1@p__Firmicutes	8	DONE	Cys_Met_Meta_PP	Cys/Met metabolism PLP-dependent enzyme
148	>NZ_PGVF01000017.1_66@RS_GCF_002860285.1@p__Firmicutes	10	DONE	Cys_Met_Meta_PP	Cys/Met metabolism PLP-dependent enzyme
149	>NZ_PGUY01000017.1_11@RS_GCF_002863585.1@p__Firmicutes	9	DONE	Cys_Met_Meta_PP	Cys/Met metabolism PLP-dependent enzyme
150	>NZ_PKUQ01000042.1_210@RS_GCF_002866925.1@p__Proteobacteria	7	DONE	Cys_Met_Meta_PP	Cys/Met metabolism PLP-dependent enzyme
151	>NZ_PNGA01000007.1_181@RS_GCF_002871465.1@p__Firmicutes	7	DONE	Cys_Met_Meta_PP	Cys/Met metabolism PLP-dependent enzyme
152	>NZ_MCVI01000001.1_19@RS_GCF_002873135.1@p__Proteobacteria	7	DONE	Cys_Met_Meta_PP	Cys/Met metabolism PLP-dependent enzyme
153	>NZ_MCUF01000023.1_22@RS_GCF_002873615.1@p__Proteobacteria	9	DONE	Cys_Met_Meta_PP	Cys/Met metabolism PLP-dependent enzyme
154	>NZ_CP025025.1_3490@RS_GCF_002874535.1@p__Firmicutes	6	DONE	Cys_Met_Meta_PP	Cys/Met metabolism PLP-dependent enzyme
155	>NZ_CP025624.1_3997@RS_GCF_002874965.1@p__Proteobacteria	6	DONE	Cys_Met_Meta_PP	Cys/Met metabolism PLP-dependent enzyme
156	>NZ_POQS01000002.1_463@RS_GCF_002885955.2@p__Proteobacteria	6	DONE	Cys_Met_Meta_PP	Cys/Met metabolism PLP-dependent enzyme
157	>NZ_KZ614149.1_3731@RS_GCF_002886255.1@p__Firmicutes	8	DONE	Cys_Met_Meta_PP	Cys/Met metabolism PLP-dependent enzyme
158	>NZ_BEXF01000002.1_49@RS_GCF_002897295.1@p__Firmicutes	8	DONE	Cys_Met_Meta_PP	Cys/Met metabolism PLP-dependent enzyme
159	>NZ_CP026124.1_3234@RS_GCF_002902905.1@p__Proteobacteria	7	DONE	Cys_Met_Meta_PP	Cys/Met metabolism PLP-dependent enzyme
160	>NZ_MINI01000038.1_1055@RS_GCF_002906855.1@p__Proteobacteria	8	DONE	Cys_Met_Meta_PP	Cys/Met metabolism PLP-dependent enzyme
161	>NZ_PQMB01000005.1_240@RS_GCF_002918555.1@p__Proteobacteria	7	DONE	Cys_Met_Meta_PP	Cys/Met metabolism PLP-dependent enzyme
162	>NZ_PDNI01000010.1_152@RS_GCF_002925845.1@p__Proteobacteria	8	DONE	Cys_Met_Meta_PP	Cys/Met metabolism PLP-dependent enzyme
163	>NZ_PREZ01000002.1_526@RS_GCF_002926065.1@p__Firmicutes	9	DONE	Cys_Met_Meta_PP	Cys/Met metabolism PLP-dependent enzyme
164	>NZ_JPFC01000001.1_329@RS_GCF_002927165.1@p__Proteobacteria	7	DONE	Cys_Met_Meta_PP	Cys/Met metabolism PLP-dependent enzyme
165	>NZ_PJRN01000010.1_60@RS_GCF_002930105.1@p__Proteobacteria	7	DONE	Cys_Met_Meta_PP	Cys/Met metabolism PLP-dependent enzyme
166	>NZ_NHSJ01000035.1_3@RS_GCF_002937075.1@p__Proteobacteria	7	DONE	Cys_Met_Meta_PP	Cys/Met metabolism PLP-dependent enzyme
167	>NZ_PKOZ01000015.1_34@RS_GCF_002946355.1@p__Firmicutes	9	DONE	Cys_Met_Meta_PP	Cys/Met metabolism PLP-dependent enzyme
168	>NZ_CP019062.1_3092@RS_GCF_002951615.1@p__Proteobacteria	6	DONE	Cys_Met_Meta_PP	Cys/Met metabolism PLP-dependent enzyme
169	>NZ_MSCH01000003.1_2487@RS_GCF_002954545.1@p__Proteobacteria	5	DONE	Cys_Met_Meta_PP	Cys/Met metabolism PLP-dependent enzyme
170	>NZ_PQBZ01000034.1_1006@RS_GCF_002964665.1@p__Proteobacteria	6	DONE	Cys_Met_Meta_PP	Cys/Met metabolism PLP-dependent enzyme
171	>NZ_PQCD01000053.1_267@RS_GCF_002964705.1@p__Proteobacteria	6	DONE	Cys_Met_Meta_PP	Cys/Met metabolism PLP-dependent enzyme
172	>NZ_PQCF01000032.1_287@RS_GCF_002964765.1@p__Proteobacteria	6	DONE	Cys_Met_Meta_PP	Cys/Met metabolism PLP-dependent enzyme
173	>NZ_PQCC01000018.1_526@RS_GCF_002964785.1@p__Proteobacteria	5	DONE	Cys_Met_Meta_PP	Cys/Met metabolism PLP-dependent enzyme
174	>NZ_CP023019.1_4543@RS_GCF_002966515.1@p__Proteobacteria	8	DONE	Cys_Met_Meta_PP	Cys/Met metabolism PLP-dependent enzyme
175	>NZ_CP023269.1_3088@RS_GCF_002966775.1@p__Proteobacteria	6	DONE	Cys_Met_Meta_PP	Cys/Met metabolism PLP-dependent enzyme
176	>NZ_CP023270.1_3537@RS_GCF_002966795.1@p__Proteobacteria	8	DONE	Cys_Met_Meta_PP	Cys/Met metabolism PLP-dependent enzyme
177	>NZ_PCNZ01000016.1_85@RS_GCF_002975175.1@p__Firmicutes	6	DONE	Cys_Met_Meta_PP	Cys/Met metabolism PLP-dependent enzyme
178	>NZ_PCOQ01000004.1_171@RS_GCF_002975275.1@p__Proteobacteria	8	DONE	Cys_Met_Meta_PP	Cys/Met metabolism PLP-dependent enzyme
179	>NZ_PCQM01000021.1_4@RS_GCF_002980155.1@p__Proteobacteria	5	DONE	Cys_Met_Meta_PP	Cys/Met metabolism PLP-dependent enzyme
180	>NZ_PVXO01000058.1_27@RS_GCF_002995785.1@p__Firmicutes_A	8	DONE	Cys_Met_Meta_PP	Cys/Met metabolism PLP-dependent enzyme
181	>NZ_PVXN01000032.1_8@RS_GCF_002995795.1@p__Firmicutes_A	8	DONE	Cys_Met_Meta_PP	Cys/Met metabolism PLP-dependent enzyme
182	>NZ_PVTZ01000004.1_106@RS_GCF_003003125.1@p__Firmicutes	8	DONE	Cys_Met_Meta_PP	Cys/Met metabolism PLP-dependent enzyme
183	>NZ_PVUF01000013.1_57@RS_GCF_003003215.1@p__Proteobacteria	8	DONE	Cys_Met_Meta_PP	Cys/Met metabolism PLP-dependent enzyme
184	>NZ_CP027669.1_269@RS_GCF_003008595.1@p__Proteobacteria	3	DONE	Cys_Met_Meta_PP	Cys/Met metabolism PLP-dependent enzyme
185	>NZ_PXYK01000002.1_69@RS_GCF_003012745.1@p__Proteobacteria	9	DONE	Cys_Met_Meta_PP	Cys/Met metabolism PLP-dependent enzyme
186	>NZ_PUDR01000008.1_11@RS_GCF_003012935.1@p__Proteobacteria	6	DONE	Cys_Met_Meta_PP	Cys/Met metabolism PLP-dependent enzyme
187	>NZ_PXZM01000023.1_246@RS_GCF_003013395.1@p__Firmicutes	9	DONE	Cys_Met_Meta_PP	Cys/Met metabolism PLP-dependent enzyme
188	>NZ_PXZL01000007.1_215@RS_GCF_003013405.1@p__Firmicutes	9	DONE	Cys_Met_Meta_PP	Cys/Met metabolism PLP-dependent enzyme
189	>NZ_PYAT01000012.1_21@RS_GCF_003014655.1@p__Firmicutes	5	DONE	Cys_Met_Meta_PP	Cys/Met metabolism PLP-dependent enzyme
190	>NZ_CP028105.1_1673@RS_GCF_003019675.1@p__Fusobacteriota	6	DONE	Cys_Met_Meta_PP	Cys/Met metabolism PLP-dependent enzyme
191	>NZ_CP028105.1_1448@RS_GCF_003019675.1@p__Fusobacteriota	7	DONE	Cys_Met_Meta_PP	Cys/Met metabolism PLP-dependent enzyme
192	>NZ_CP028106.1_76@RS_GCF_003019695.1@p__Fusobacteriota	8	DONE	Cys_Met_Meta_PP	Cys/Met metabolism PLP-dependent enzyme
193	>NZ_PVZN01000010.1_125@RS_GCF_003024385.1@p__Proteobacteria	8	DONE	Cys_Met_Meta_PP	Cys/Met metabolism PLP-dependent enzyme
194	>NZ_CP019966.1_382@RS_GCF_003031265.1@p__Proteobacteria	7	DONE	Cys_Met_Meta_PP	Cys/Met metabolism PLP-dependent enzyme
195	>NZ_PYWX01000071.1_10@RS_GCF_003031675.1@p__Proteobacteria	6	DONE	Cys_Met_Meta_PP	Cys/Met metabolism PLP-dependent enzyme
196	>NZ_PZJJ01000008.1_113@RS_GCF_003044065.1@p__Firmicutes	7	DONE	Cys_Met_Meta_PP	Cys/Met metabolism PLP-dependent enzyme
197	>NZ_PZZV01000001.1_1296@RS_GCF_003046365.1@p__Proteobacteria	7	DONE	Cys_Met_Meta_PP	Cys/Met metabolism PLP-dependent enzyme
198	>NZ_QAYS01000111.1_20@RS_GCF_003053425.1@p__Proteobacteria	8	DONE	Cys_Met_Meta_PP	Cys/Met metabolism PLP-dependent enzyme
199	>NZ_QAXY01000001.1_480@RS_GCF_003053645.1@p__Firmicutes	5	DONE	Cys_Met_Meta_PP	Cys/Met metabolism PLP-dependent enzyme
200	>NZ_QBKR01000023.1_43@RS_GCF_003054245.1@p__Firmicutes	8	DONE	Cys_Met_Meta_PP	Cys/Met metabolism PLP-dependent enzyme
201	>NZ_QBKU01000016.1_29@RS_GCF_003054325.1@p__Proteobacteria	9	DONE	Cys_Met_Meta_PP	Cys/Met metabolism PLP-dependent enzyme
202	>NZ_NAZD01000007.1_23@RS_GCF_003055085.1@p__Firmicutes	8	DONE	Cys_Met_Meta_PP	Cys/Met metabolism PLP-dependent enzyme
203	>NZ_PYFP01000001.1_346@RS_GCF_003056055.1@p__Proteobacteria	6	DONE	Cys_Met_Meta_PP	Cys/Met metabolism PLP-dependent enzyme
204	>NZ_QBUC01000004.1_116@RS_GCF_003058165.1@p__Firmicutes	5	DONE	Cys_Met_Meta_PP	Cys/Met metabolism PLP-dependent enzyme
205	>NZ_QAIH01000051.1_7@RS_GCF_003060895.1@p__Proteobacteria	3	DONE	Cys_Met_Meta_PP	Cys/Met metabolism PLP-dependent enzyme
206	>NZ_QAII01000031.1_51@RS_GCF_003060965.1@p__Proteobacteria	5	DONE	Cys_Met_Meta_PP	Cys/Met metabolism PLP-dependent enzyme
207	>NZ_CP028924.1_1025@RS_GCF_003061515.1@p__Proteobacteria	6	DONE	Cys_Met_Meta_PP	Cys/Met metabolism PLP-dependent enzyme
208	>NZ_QBBX01000007.1_105@RS_GCF_003073175.1@p__Firmicutes	9	DONE	Cys_Met_Meta_PP	Cys/Met metabolism PLP-dependent enzyme
209	>NZ_QDKM01000007.1_75@RS_GCF_003076755.1@p__Proteobacteria	8	DONE	Cys_Met_Meta_PP	Cys/Met metabolism PLP-dependent enzyme
210	>NZ_QENF01000011.1_145@RS_GCF_003096295.1@p__Proteobacteria	7	DONE	Cys_Met_Meta_PP	Cys/Met metabolism PLP-dependent enzyme
211	>NZ_QENG01000006.1_87@RS_GCF_003096315.1@p__Proteobacteria	7	DONE	Cys_Met_Meta_PP	Cys/Met metabolism PLP-dependent enzyme
212	>NZ_QEKM01000001.1_1727@RS_GCF_003096555.1@p__Proteobacteria	3	DONE	Cys_Met_Meta_PP	Cys/Met metabolism PLP-dependent enzyme
213	>NZ_QEKY01000003.1_142@RS_GCF_003096695.1@p__Bacteroidota	6	DONE	Cys_Met_Meta_PP	Cys/Met metabolism PLP-dependent enzyme
214	>NZ_QENZ01000004.1_52@RS_GCF_003096835.1@p__Bacteroidota	6	DONE	Cys_Met_Meta_PP	Cys/Met metabolism PLP-dependent enzyme
215	>NZ_QEQQ01000005.1_214@RS_GCF_003097235.1@p__Proteobacteria	8	DONE	Cys_Met_Meta_PP	Cys/Met metabolism PLP-dependent enzyme
216	>NZ_QETK01000010.1_28@RS_GCF_003105155.1@p__Proteobacteria	7	DONE	Cys_Met_Meta_PP	Cys/Met metabolism PLP-dependent enzyme
217	>NZ_LGQZ01000062.1_20@RS_GCF_003116015.1@p__Proteobacteria	7	DONE	Cys_Met_Meta_PP	Cys/Met metabolism PLP-dependent enzyme
218	>NZ_CP022369.1_80@RS_GCF_003119115.1@p__Proteobacteria	6	DONE	Cys_Met_Meta_PP	Cys/Met metabolism PLP-dependent enzyme
219	>NZ_QBDX01000001.1_134@RS_GCF_003129605.1@p__Proteobacteria	7	DONE	Cys_Met_Meta_PP	Cys/Met metabolism PLP-dependent enzyme
220	>NZ_PENS01000002.1_4@RS_GCF_003144325.1@p__Proteobacteria	8	DONE	Cys_Met_Meta_PP	Cys/Met metabolism PLP-dependent enzyme
221	>NZ_PENV01000019.1_4@RS_GCF_003144375.1@p__Proteobacteria	9	DONE	Cys_Met_Meta_PP	Cys/Met metabolism PLP-dependent enzyme
222	>NZ_PENZ01000037.1_93@RS_GCF_003144395.1@p__Proteobacteria	9	DONE	Cys_Met_Meta_PP	Cys/Met metabolism PLP-dependent enzyme
223	>NZ_PENW01000007.1_141@RS_GCF_003144405.1@p__Proteobacteria	8	DONE	Cys_Met_Meta_PP	Cys/Met metabolism PLP-dependent enzyme
224	>NZ_PGWT01000008.1_192@RS_GCF_003144495.1@p__Proteobacteria	9	DONE	Cys_Met_Meta_PP	Cys/Met metabolism PLP-dependent enzyme
225	>NZ_PENT01000001.1_415@RS_GCF_003144505.1@p__Proteobacteria	8	DONE	Cys_Met_Meta_PP	Cys/Met metabolism PLP-dependent enzyme
226	>NZ_PHFJ01000012.1_180@RS_GCF_003144535.1@p__Proteobacteria	8	DONE	Cys_Met_Meta_PP	Cys/Met metabolism PLP-dependent enzyme
227	>NZ_QGGL01000002.1_203@RS_GCF_003148565.1@p__Firmicutes	8	DONE	Cys_Met_Meta_PP	Cys/Met metabolism PLP-dependent enzyme
228	>NZ_QGGL01000011.1_150@RS_GCF_003148565.1@p__Firmicutes	6	DONE	Cys_Met_Meta_PP	Cys/Met metabolism PLP-dependent enzyme
229	>NZ_QGGU01000010.1_22@RS_GCF_003148745.1@p__Proteobacteria	4	DONE	Cys_Met_Meta_PP	Cys/Met metabolism PLP-dependent enzyme
230	>NZ_QGDS01000020.1_3@RS_GCF_003149105.1@p__Firmicutes_A	8	DONE	Cys_Met_Meta_PP	Cys/Met metabolism PLP-dependent enzyme
231	>NZ_QGTT01000002.1_214@RS_GCF_003182315.1@p__Proteobacteria	5	DONE	Cys_Met_Meta_PP	Cys/Met metabolism PLP-dependent enzyme
232	>NZ_QGTW01000011.1_77@RS_GCF_003182355.1@p__Firmicutes	7	DONE	Cys_Met_Meta_PP	Cys/Met metabolism PLP-dependent enzyme
233	>NZ_QFRU01000011.1_52@RS_GCF_003184905.1@p__Firmicutes	7	DONE	Cys_Met_Meta_PP	Cys/Met metabolism PLP-dependent enzyme
234	>NZ_LAPT01000062.1_28@RS_GCF_003194385.1@p__Proteobacteria	7	DONE	Cys_Met_Meta_PP	Cys/Met metabolism PLP-dependent enzyme
235	>NZ_QICH01000003.1_431@RS_GCF_003194565.1@p__Proteobacteria	8	DONE	Cys_Met_Meta_PP	Cys/Met metabolism PLP-dependent enzyme
236	>NZ_QJJQ01000005.1_79@RS_GCF_003201975.1@p__Firmicutes	8	DONE	Cys_Met_Meta_PP	Cys/Met metabolism PLP-dependent enzyme
237	>NZ_BGNG01000016.1_20@RS_GCF_003203515.1@p__Proteobacteria	5	DONE	Cys_Met_Meta_PP	Cys/Met metabolism PLP-dependent enzyme
238	>NZ_QJRL01000001.1_110@RS_GCF_003205205.1@p__Proteobacteria	8	DONE	Cys_Met_Meta_PP	Cys/Met metabolism PLP-dependent enzyme
239	>NZ_QJRP01000008.1_41@RS_GCF_003205295.1@p__Proteobacteria	7	DONE	Cys_Met_Meta_PP	Cys/Met metabolism PLP-dependent enzyme
240	>NZ_QKMB01000035.1_8@RS_GCF_003208475.1@p__Proteobacteria	7	DONE	Cys_Met_Meta_PP	Cys/Met metabolism PLP-dependent enzyme
241	>NZ_QJTK01000001.1_27@RS_GCF_003217355.1@p__Proteobacteria	8	DONE	Cys_Met_Meta_PP	Cys/Met metabolism PLP-dependent enzyme
242	>NZ_QJST01000001.1_411@RS_GCF_003226255.1@p__Proteobacteria	5	DONE	Cys_Met_Meta_PP	Cys/Met metabolism PLP-dependent enzyme
243	>NZ_PDOD01000008.1_2@RS_GCF_003226325.1@p__Firmicutes	6	DONE	Cys_Met_Meta_PP	Cys/Met metabolism PLP-dependent enzyme
244	>NZ_PDOF01000006.1_26@RS_GCF_003226345.1@p__Firmicutes	9	DONE	Cys_Met_Meta_PP	Cys/Met metabolism PLP-dependent enzyme
245	>NZ_QKQS01000023.1_844@RS_GCF_003226555.1@p__Proteobacteria	7	DONE	Cys_Met_Meta_PP	Cys/Met metabolism PLP-dependent enzyme
246	>NZ_AYSI01000091.1_21@RS_GCF_003228205.1@p__Thermotogota	7	DONE	Cys_Met_Meta_PP	Cys/Met metabolism PLP-dependent enzyme
247	>NZ_QKVL01000006.1_187@RS_GCF_003231275.1@p__Proteobacteria	7	DONE	Cys_Met_Meta_PP	Cys/Met metabolism PLP-dependent enzyme
248	>NZ_QKVM01000001.1_61@RS_GCF_003231305.1@p__Proteobacteria	6	DONE	Cys_Met_Meta_PP	Cys/Met metabolism PLP-dependent enzyme
249	>NZ_QKZI01000001.1_37@RS_GCF_003254155.1@p__Firmicutes	7	DONE	Cys_Met_Meta_PP	Cys/Met metabolism PLP-dependent enzyme
250	>NZ_QLIW01000004.1_168@RS_GCF_003258925.1@p__Proteobacteria	8	DONE	Cys_Met_Meta_PP	Cys/Met metabolism PLP-dependent enzyme
251	>NZ_QLLP01000012.1_13@RS_GCF_003259415.1@p__Firmicutes	8	DONE	Cys_Met_Meta_PP	Cys/Met metabolism PLP-dependent enzyme
252	>NZ_QITQ01000012.1_64@RS_GCF_003260265.1@p__Proteobacteria	7	DONE	Cys_Met_Meta_PP	Cys/Met metabolism PLP-dependent enzyme
253	>NZ_JOME01000011.1_137@RS_GCF_003263425.1@p__Proteobacteria	8	DONE	Cys_Met_Meta_PP	Cys/Met metabolism PLP-dependent enzyme
254	>NZ_QLZQ01000008.1_60@RS_GCF_003289925.1@p__Firmicutes	6	DONE	Cys_Met_Meta_PP	Cys/Met metabolism PLP-dependent enzyme
255	>NZ_QMBP01000001.1_584@RS_GCF_003289945.1@p__Proteobacteria	8	DONE	Cys_Met_Meta_PP	Cys/Met metabolism PLP-dependent enzyme
256	>NZ_QLZR01000008.1_64@RS_GCF_003289955.1@p__Firmicutes	5	DONE	Cys_Met_Meta_PP	Cys/Met metabolism PLP-dependent enzyme
257	>NZ_QMKJ01000001.1_346@RS_GCF_003290085.1@p__Proteobacteria	8	DONE	Cys_Met_Meta_PP	Cys/Met metabolism PLP-dependent enzyme
258	>NZ_CP029983.1_2965@RS_GCF_003290225.1@p__Proteobacteria	7	DONE	Cys_Met_Meta_PP	Cys/Met metabolism PLP-dependent enzyme
259	>NZ_QJSD01000007.1_4@RS_GCF_003313245.1@p__Proteobacteria	8	DONE	Cys_Met_Meta_PP	Cys/Met metabolism PLP-dependent enzyme
260	>NZ_KZ845676.1_44@RS_GCF_003313465.1@p__Firmicutes	7	DONE	Cys_Met_Meta_PP	Cys/Met metabolism PLP-dependent enzyme
261	>NZ_QNRJ01000007.1_60@RS_GCF_003315075.1@p__Firmicutes	7	DONE	Cys_Met_Meta_PP	Cys/Met metabolism PLP-dependent enzyme
262	>NZ_CP011940.1_2497@RS_GCF_003315775.1@p__Firmicutes_C	9	DONE	Cys_Met_Meta_PP	Cys/Met metabolism PLP-dependent enzyme
263	>NZ_NIJF01000066.1_162@RS_GCF_003316765.1@p__Firmicutes	7	DONE	Cys_Met_Meta_PP	Cys/Met metabolism PLP-dependent enzyme
264	>NZ_QMIL01000001.1_322@RS_GCF_003316875.1@p__Proteobacteria	5	DONE	Cys_Met_Meta_PP	Cys/Met metabolism PLP-dependent enzyme
265	>NZ_JPWA01000059.1_12@RS_GCF_003326475.1@p__Proteobacteria	8	DONE	Cys_Met_Meta_PP	Cys/Met metabolism PLP-dependent enzyme
266	>NZ_JPWF01000002.1_418@RS_GCF_003326675.1@p__Proteobacteria	7	DONE	Cys_Met_Meta_PP	Cys/Met metabolism PLP-dependent enzyme
267	>NZ_JPWH01000001.1_593@RS_GCF_003326755.1@p__Proteobacteria	8	DONE	Cys_Met_Meta_PP	Cys/Met metabolism PLP-dependent enzyme
268	>NZ_JPWI01000001.1_747@RS_GCF_003326795.1@p__Proteobacteria	7	DONE	Cys_Met_Meta_PP	Cys/Met metabolism PLP-dependent enzyme
269	>NZ_PUQD01000076.1_16@RS_GCF_003331055.1@p__Proteobacteria	7	DONE	Cys_Met_Meta_PP	Cys/Met metabolism PLP-dependent enzyme
270	>NZ_QOLB01000109.1_14@RS_GCF_003333265.1@p__Proteobacteria	7	DONE	Cys_Met_Meta_PP	Cys/Met metabolism PLP-dependent enzyme
271	>NZ_QPJE01000031.1_17@RS_GCF_003337245.1@p__Firmicutes_F	6	DONE	Cys_Met_Meta_PP	Cys/Met metabolism PLP-dependent enzyme
272	>NZ_QQOH01000001.1_1123@RS_GCF_003345655.1@p__Proteobacteria	5	DONE	Cys_Met_Meta_PP	Cys/Met metabolism PLP-dependent enzyme
273	>NZ_QQPQ01000030.1_40@RS_GCF_003346715.1@p__Spirochaetota	7	DONE	Cys_Met_Meta_PP	Cys/Met metabolism PLP-dependent enzyme
274	>NZ_QQAY01000003.1_355@RS_GCF_003350505.1@p__Firmicutes	7	DONE	Cys_Met_Meta_PP	Cys/Met metabolism PLP-dependent enzyme
275	>NZ_CP031230.1_1373@RS_GCF_003351785.1@p__Firmicutes	4	DONE	Cys_Met_Meta_PP	Cys/Met metabolism PLP-dependent enzyme
276	>NZ_CP025803.1_584@RS_GCF_003352065.1@p__Proteobacteria	8	DONE	Cys_Met_Meta_PP	Cys/Met metabolism PLP-dependent enzyme
277	>NZ_QRCS01000014.1_58@RS_GCF_003353085.1@p__Proteobacteria	7	DONE	Cys_Met_Meta_PP	Cys/Met metabolism PLP-dependent enzyme
278	>NZ_CP031357.1_1476@RS_GCF_003355455.1@p__Proteobacteria	7	DONE	Cys_Met_Meta_PP	Cys/Met metabolism PLP-dependent enzyme
279	>NZ_QNQT01000006.1_90@RS_GCF_003362805.1@p__Firmicutes	8	DONE	Cys_Met_Meta_PP	Cys/Met metabolism PLP-dependent enzyme
280	>NZ_CP031396.1_665@RS_GCF_003363755.1@p__Proteobacteria	8	DONE	Cys_Met_Meta_PP	Cys/Met metabolism PLP-dependent enzyme
281	>NZ_CP029462.1_1415@RS_GCF_003367905.1@p__Firmicutes_C	6	DONE	Cys_Met_Meta_PP	Cys/Met metabolism PLP-dependent enzyme
282	>NZ_QQAK01000013.1_183@RS_GCF_003384035.1@p__Firmicutes	5	DONE	Cys_Met_Meta_PP	Cys/Met metabolism PLP-dependent enzyme
283	>NZ_QRDW01000002.1_25@RS_GCF_003385955.1@p__Proteobacteria	7	DONE	Cys_Met_Meta_PP	Cys/Met metabolism PLP-dependent enzyme
284	>NZ_QUAE01000006.1_114@RS_GCF_003386945.1@p__Firmicutes	8	DONE	Cys_Met_Meta_PP	Cys/Met metabolism PLP-dependent enzyme
285	>NZ_QUOU01000001.1_2574@RS_GCF_003390335.1@p__Proteobacteria	6	DONE	Cys_Met_Meta_PP	Cys/Met metabolism PLP-dependent enzyme
286	>NZ_QUOT01000001.1_3606@RS_GCF_003390375.1@p__Proteobacteria	7	DONE	Cys_Met_Meta_PP	Cys/Met metabolism PLP-dependent enzyme
287	>NZ_QUOV01000001.1_2370@RS_GCF_003390395.1@p__Proteobacteria	7	DONE	Cys_Met_Meta_PP	Cys/Met metabolism PLP-dependent enzyme
288	>NZ_QUAJ01000014.1_81@RS_GCF_003391055.1@p__Fusobacteriota	7	DONE	Cys_Met_Meta_PP	Cys/Met metabolism PLP-dependent enzyme
289	>NZ_QUAJ01000009.1_48@RS_GCF_003391055.1@p__Fusobacteriota	6	DONE	Cys_Met_Meta_PP	Cys/Met metabolism PLP-dependent enzyme
290	>NZ_QUAJ01000012.1_2@RS_GCF_003391055.1@p__Fusobacteriota	7	DONE	Cys_Met_Meta_PP	Cys/Met metabolism PLP-dependent enzyme
291	>NZ_QUQV01000003.1_310@RS_GCF_003400205.1@p__Firmicutes	9	DONE	Cys_Met_Meta_PP	Cys/Met metabolism PLP-dependent enzyme
292	>NZ_CP031555.1_675@RS_GCF_003403095.1@p__Proteobacteria	7	DONE	Cys_Met_Meta_PP	Cys/Met metabolism PLP-dependent enzyme
293	>NZ_QVMW01000013.1_101@RS_GCF_003417655.1@p__Proteobacteria	7	DONE	Cys_Met_Meta_PP	Cys/Met metabolism PLP-dependent enzyme
294	>NZ_QQRS01000001.1_65@RS_GCF_003428875.1@p__Firmicutes	5	DONE	Cys_Met_Meta_PP	Cys/Met metabolism PLP-dependent enzyme
295	>NZ_QVTC01000024.1_15@RS_GCF_003429085.1@p__Firmicutes	8	DONE	Cys_Met_Meta_PP	Cys/Met metabolism PLP-dependent enzyme
296	>NZ_QVTD01000008.1_112@RS_GCF_003429105.1@p__Firmicutes	8	DONE	Cys_Met_Meta_PP	Cys/Met metabolism PLP-dependent enzyme
297	>NZ_QVEU01000005.1_33@RS_GCF_003433955.1@p__Firmicutes_A	5	DONE	Cys_Met_Meta_PP	Cys/Met metabolism PLP-dependent enzyme
298	>NZ_CP031947.1_579@RS_GCF_003443535.1@p__Proteobacteria	7	DONE	Cys_Met_Meta_PP	Cys/Met metabolism PLP-dependent enzyme
299	>NZ_QSFA01000001.1_372@RS_GCF_003467125.1@p__Firmicutes_C	7	DONE	Cys_Met_Meta_PP	Cys/Met metabolism PLP-dependent enzyme
300	>NZ_QSFA01000007.1_104@RS_GCF_003467125.1@p__Firmicutes_C	9	DONE	Cys_Met_Meta_PP	Cys/Met metabolism PLP-dependent enzyme
301	>NZ_QWEG01000006.1_208@RS_GCF_003515685.1@p__Firmicutes	6	DONE	Cys_Met_Meta_PP	Cys/Met metabolism PLP-dependent enzyme
302	>NZ_QWEH01000001.1_370@RS_GCF_003515705.1@p__Firmicutes	9	DONE	Cys_Met_Meta_PP	Cys/Met metabolism PLP-dependent enzyme
303	>NZ_CP032125.1_1343@RS_GCF_003544895.1@p__Proteobacteria	7	DONE	Cys_Met_Meta_PP	Cys/Met metabolism PLP-dependent enzyme
304	>NZ_QXIO01000011.1_88@RS_GCF_003545765.1@p__Proteobacteria	8	DONE	Cys_Met_Meta_PP	Cys/Met metabolism PLP-dependent enzyme
305	>NZ_NMQR01000060.1_12@RS_GCF_003545805.1@p__Proteobacteria	4	DONE	Cys_Met_Meta_PP	Cys/Met metabolism PLP-dependent enzyme
306	>NZ_QWVT01000029.1_113@RS_GCF_003570705.1@p__Firmicutes	7	DONE	Cys_Met_Meta_PP	Cys/Met metabolism PLP-dependent enzyme
307	>NZ_QWVS01000059.1_75@RS_GCF_003570725.1@p__Firmicutes	6	DONE	Cys_Met_Meta_PP	Cys/Met metabolism PLP-dependent enzyme
308	>NZ_QXJC01000001.1_936@RS_GCF_003570885.1@p__Proteobacteria	3	DONE	Cys_Met_Meta_PP	Cys/Met metabolism PLP-dependent enzyme
309	>NZ_QWKY01000071.1_6@RS_GCF_003574035.1@p__Deinococcota	7	DONE	Cys_Met_Meta_PP	Cys/Met metabolism PLP-dependent enzyme
310	>NZ_QWLB01000009.1_3@RS_GCF_003574355.1@p__Deinococcota	7	DONE	Cys_Met_Meta_PP	Cys/Met metabolism PLP-dependent enzyme
311	>NZ_QXIR01000007.1_119@RS_GCF_003581585.1@p__Firmicutes	7	DONE	Cys_Met_Meta_PP	Cys/Met metabolism PLP-dependent enzyme
312	>NZ_QXHL01000003.1_80@RS_GCF_003584005.1@p__Firmicutes	8	DONE	Cys_Met_Meta_PP	Cys/Met metabolism PLP-dependent enzyme
313	>NZ_NSKI01000012.1_7@RS_GCF_003586005.1@p__Firmicutes	5	DONE	Cys_Met_Meta_PP	Cys/Met metabolism PLP-dependent enzyme
314	>NZ_CP030028.1_2349@RS_GCF_003586445.1@p__Firmicutes	8	DONE	Cys_Met_Meta_PP	Cys/Met metabolism PLP-dependent enzyme
315	>NZ_CP030028.1_3693@RS_GCF_003586445.1@p__Firmicutes	8	DONE	Cys_Met_Meta_PP	Cys/Met metabolism PLP-dependent enzyme
316	>NZ_MIET01000032.1_64@RS_GCF_003590335.1@p__Proteobacteria	6	DONE	Cys_Met_Meta_PP	Cys/Met metabolism PLP-dependent enzyme
317	>NZ_QYUL01000004.1_116@RS_GCF_003590795.1@p__Proteobacteria	7	DONE	Cys_Met_Meta_PP	Cys/Met metabolism PLP-dependent enzyme
318	>NZ_QYYD01000007.1_100@RS_GCF_003591005.1@p__Proteobacteria	8	DONE	Cys_Met_Meta_PP	Cys/Met metabolism PLP-dependent enzyme
319	>NZ_CP032418.1_1606@RS_GCF_003595195.1@p__Firmicutes	6	DONE	Cys_Met_Meta_PP	Cys/Met metabolism PLP-dependent enzyme
320	>NZ_CP032416.1_703@RS_GCF_003600355.1@p__Firmicutes_A	8	DONE	Cys_Met_Meta_PP	Cys/Met metabolism PLP-dependent enzyme
321	>NZ_NQYC01000001.1_3935@RS_GCF_003600835.1@p__Firmicutes	8	DONE	Cys_Met_Meta_PP	Cys/Met metabolism PLP-dependent enzyme
322	>NZ_QXGR01000011.1_52@RS_GCF_003604195.1@p__Proteobacteria	3	DONE	Cys_Met_Meta_PP	Cys/Met metabolism PLP-dependent enzyme
323	>NZ_QPQT01000001.1_376@RS_GCF_003605125.1@p__Proteobacteria	8	DONE	Cys_Met_Meta_PP	Cys/Met metabolism PLP-dependent enzyme
324	>NZ_QPQU01000007.1_1@RS_GCF_003605145.1@p__Proteobacteria	8	DONE	Cys_Met_Meta_PP	Cys/Met metabolism PLP-dependent enzyme
325	>NZ_QYTU02000006.1_50@RS_GCF_003605365.2@p__Firmicutes	7	DONE	Cys_Met_Meta_PP	Cys/Met metabolism PLP-dependent enzyme
326	>NZ_QYTW02000002.1_95@RS_GCF_003605405.2@p__Firmicutes	7	DONE	Cys_Met_Meta_PP	Cys/Met metabolism PLP-dependent enzyme
327	>NZ_MCHY01000009.1_91@RS_GCF_003609605.1@p__Firmicutes	7	DONE	Cys_Met_Meta_PP	Cys/Met metabolism PLP-dependent enzyme
328	>NZ_AP017603.1_686@RS_GCF_003609815.1@p__Proteobacteria	7	DONE	Cys_Met_Meta_PP	Cys/Met metabolism PLP-dependent enzyme
329	>NZ_RAPU01000005.1_314@RS_GCF_003610575.1@p__Proteobacteria	6	DONE	Cys_Met_Meta_PP	Cys/Met metabolism PLP-dependent enzyme
330	>NZ_CP020695.1_147@RS_GCF_003611275.1@p__Proteobacteria	8	DONE	Cys_Met_Meta_PP	Cys/Met metabolism PLP-dependent enzyme
331	>NZ_CP031450.1_2366@RS_GCF_003612935.1@p__Proteobacteria	7	DONE	Cys_Met_Meta_PP	Cys/Met metabolism PLP-dependent enzyme
332	>NZ_CP029458.1_1298@RS_GCF_003614235.1@p__Firmicutes_A	9	DONE	Cys_Met_Meta_PP	Cys/Met metabolism PLP-dependent enzyme
333	>NZ_QZWI01000005.1_10@RS_GCF_003614975.1@p__Proteobacteria	8	DONE	Cys_Met_Meta_PP	Cys/Met metabolism PLP-dependent enzyme
334	>NZ_CP032618.1_3454@RS_GCF_003626995.1@p__Proteobacteria	7	DONE	Cys_Met_Meta_PP	Cys/Met metabolism PLP-dependent enzyme
335	>NZ_CP032677.1_3980@RS_GCF_003627215.1@p__Proteobacteria	8	DONE	Cys_Met_Meta_PP	Cys/Met metabolism PLP-dependent enzyme
336	>NZ_RBZO01000011.1_82@RS_GCF_003628445.1@p__Firmicutes	6	DONE	Cys_Met_Meta_PP	Cys/Met metabolism PLP-dependent enzyme
337	>NZ_RBZP01000012.1_7@RS_GCF_003628505.1@p__Firmicutes	8	DONE	Cys_Met_Meta_PP	Cys/Met metabolism PLP-dependent enzyme
338	>NZ_RBII01000002.1_660@RS_GCF_003634015.1@p__Proteobacteria	8	DONE	Cys_Met_Meta_PP	Cys/Met metabolism PLP-dependent enzyme
339	>NZ_RCCE01000003.1_210@RS_GCF_003663885.1@p__Proteobacteria	8	DONE	Cys_Met_Meta_PP	Cys/Met metabolism PLP-dependent enzyme
340	>NZ_RCCP01000006.1_33@RS_GCF_003664125.1@p__Firmicutes	6	DONE	Cys_Met_Meta_PP	Cys/Met metabolism PLP-dependent enzyme
341	>NZ_JFHL01000009.1_113@RS_GCF_003664995.1@p__Thermotogota	7	DONE	Cys_Met_Meta_PP	Cys/Met metabolism PLP-dependent enzyme
342	>NZ_RCHR01000005.1_182@RS_GCF_003665065.1@p__Firmicutes	7	DONE	Cys_Met_Meta_PP	Cys/Met metabolism PLP-dependent enzyme
343	>NZ_CP033043.1_4423@RS_GCF_003667825.1@p__Firmicutes	6	DONE	Cys_Met_Meta_PP	Cys/Met metabolism PLP-dependent enzyme
344	>NZ_CP033051.1_44@RS_GCF_003667865.1@p__Firmicutes	6	DONE	Cys_Met_Meta_PP	Cys/Met metabolism PLP-dependent enzyme
345	>NZ_RCVZ01000001.1_98@RS_GCF_003668575.1@p__Firmicutes	7	DONE	Cys_Met_Meta_PP	Cys/Met metabolism PLP-dependent enzyme
346	>NZ_RCWH01000002.1_64@RS_GCF_003668635.1@p__Firmicutes	5	DONE	Cys_Met_Meta_PP	Cys/Met metabolism PLP-dependent enzyme
347	>NZ_CP022561.1_4509@RS_GCF_003671955.1@p__Proteobacteria	8	DONE	Cys_Met_Meta_PP	Cys/Met metabolism PLP-dependent enzyme
348	>NZ_ML014786.1_5@RS_GCF_003675895.1@p__Proteobacteria	7	DONE	Cys_Met_Meta_PP	Cys/Met metabolism PLP-dependent enzyme
349	>NZ_REFR01000011.1_90@RS_GCF_003688555.1@p__Proteobacteria	5	DONE	Cys_Met_Meta_PP	Cys/Met metabolism PLP-dependent enzyme
350	>NZ_RCWX01000001.1_2881@RS_GCF_003688615.1@p__Firmicutes	7	DONE	Cys_Met_Meta_PP	Cys/Met metabolism PLP-dependent enzyme
351	>NZ_REFP01000009.1_363@RS_GCF_003688725.1@p__Firmicutes	5	DONE	Cys_Met_Meta_PP	Cys/Met metabolism PLP-dependent enzyme
352	>NZ_CP033169.1_133@RS_GCF_003691585.1@p__Firmicutes_A	8	DONE	Cys_Met_Meta_PP	Cys/Met metabolism PLP-dependent enzyme
353	>NZ_CP033169.1_187@RS_GCF_003691585.1@p__Firmicutes_A	7	DONE	Cys_Met_Meta_PP	Cys/Met metabolism PLP-dependent enzyme
354	>NZ_RHIB01000006.1_25@RS_GCF_003710255.1@p__Firmicutes	9	DONE	Cys_Met_Meta_PP	Cys/Met metabolism PLP-dependent enzyme
355	>NZ_RHHP01000004.1_34@RS_GCF_003710815.1@p__Firmicutes	7	DONE	Cys_Met_Meta_PP	Cys/Met metabolism PLP-dependent enzyme
356	>NZ_RHHP01000023.1_173@RS_GCF_003710815.1@p__Firmicutes	8	DONE	Cys_Met_Meta_PP	Cys/Met metabolism PLP-dependent enzyme
357	>NZ_RHHQ01000033.1_10@RS_GCF_003710825.1@p__Firmicutes	7	DONE	Cys_Met_Meta_PP	Cys/Met metabolism PLP-dependent enzyme
358	>NZ_RHHQ01000008.1_618@RS_GCF_003710825.1@p__Firmicutes	7	DONE	Cys_Met_Meta_PP	Cys/Met metabolism PLP-dependent enzyme
359	>NZ_RHHO01000012.1_118@RS_GCF_003710865.1@p__Firmicutes	8	DONE	Cys_Met_Meta_PP	Cys/Met metabolism PLP-dependent enzyme
360	>NZ_RHHV01000003.1_157@RS_GCF_003710905.1@p__Firmicutes	9	DONE	Cys_Met_Meta_PP	Cys/Met metabolism PLP-dependent enzyme
361	>NZ_RHHR01000019.1_12@RS_GCF_003710915.1@p__Firmicutes	7	DONE	Cys_Met_Meta_PP	Cys/Met metabolism PLP-dependent enzyme
362	>NZ_RHHS01000005.1_131@RS_GCF_003710935.1@p__Firmicutes	9	DONE	Cys_Met_Meta_PP	Cys/Met metabolism PLP-dependent enzyme
363	>NZ_RHHT01000011.1_126@RS_GCF_003710985.1@p__Firmicutes	7	DONE	Cys_Met_Meta_PP	Cys/Met metabolism PLP-dependent enzyme
364	>NZ_CP033465.1_2572@RS_GCF_003718715.1@p__Firmicutes_A	8	DONE	Cys_Met_Meta_PP	Cys/Met metabolism PLP-dependent enzyme
365	>NZ_RIAX01000001.1_46@RS_GCF_003719725.1@p__Firmicutes	6	DONE	Cys_Met_Meta_PP	Cys/Met metabolism PLP-dependent enzyme
366	>NZ_CP033580.1_2035@RS_GCF_003722315.1@p__Firmicutes_A	9	DONE	Cys_Met_Meta_PP	Cys/Met metabolism PLP-dependent enzyme
367	>NZ_QTSZ01000047.1_90@RS_GCF_003730295.1@p__Firmicutes	8	DONE	Cys_Met_Meta_PP	Cys/Met metabolism PLP-dependent enzyme
368	>NZ_MOAL01000004.1_2119@RS_GCF_003731765.1@p__Proteobacteria	7	DONE	Cys_Met_Meta_PP	Cys/Met metabolism PLP-dependent enzyme
369	>NZ_MOAK01000015.1_32@RS_GCF_003732485.1@p__Proteobacteria	8	DONE	Cys_Met_Meta_PP	Cys/Met metabolism PLP-dependent enzyme
370	>NZ_RKKE01000002.1_189@RS_GCF_003797125.1@p__Proteobacteria	6	DONE	Cys_Met_Meta_PP	Cys/Met metabolism PLP-dependent enzyme
371	>NZ_RKKD01000005.1_197@RS_GCF_003797885.1@p__Proteobacteria	6	DONE	Cys_Met_Meta_PP	Cys/Met metabolism PLP-dependent enzyme
372	>NZ_RPOI01000022.1_10@RS_GCF_003818115.1@p__Proteobacteria	7	DONE	Cys_Met_Meta_PP	Cys/Met metabolism PLP-dependent enzyme
373	>NZ_RKRF01000008.1_135@RS_GCF_003843875.1@p__Firmicutes	7	DONE	Cys_Met_Meta_PP	Cys/Met metabolism PLP-dependent enzyme
374	>NZ_CP027705.1_3648@RS_GCF_003850545.1@p__Proteobacteria	8	DONE	Cys_Met_Meta_PP	Cys/Met metabolism PLP-dependent enzyme
375	>NZ_CP027706.1_5322@RS_GCF_003850565.1@p__Proteobacteria	8	DONE	Cys_Met_Meta_PP	Cys/Met metabolism PLP-dependent enzyme
376	>NZ_CP027755.1_3197@RS_GCF_003851495.1@p__Proteobacteria	6	DONE	Cys_Met_Meta_PP	Cys/Met metabolism PLP-dependent enzyme
377	>NZ_CP027727.1_3093@RS_GCF_003851685.1@p__Proteobacteria	6	DONE	Cys_Met_Meta_PP	Cys/Met metabolism PLP-dependent enzyme
378	>NZ_CP027732.1_3024@RS_GCF_003852235.1@p__Proteobacteria	7	DONE	Cys_Met_Meta_PP	Cys/Met metabolism PLP-dependent enzyme
379	>NZ_CP027762.1_2363@RS_GCF_003852315.1@p__Proteobacteria	7	DONE	Cys_Met_Meta_PP	Cys/Met metabolism PLP-dependent enzyme
380	>NZ_QAJM01000026.1_16@RS_GCF_003852405.1@p__Proteobacteria	7	DONE	Cys_Met_Meta_PP	Cys/Met metabolism PLP-dependent enzyme
381	>NZ_QAJR01000031.1_3@RS_GCF_003852545.1@p__Proteobacteria	3	DONE	Cys_Met_Meta_PP	Cys/Met metabolism PLP-dependent enzyme
382	>NZ_RIAV01000006.1_111@RS_GCF_003852715.1@p__Firmicutes	5	DONE	Cys_Met_Meta_PP	Cys/Met metabolism PLP-dependent enzyme
383	>NZ_RQPI01000004.1_59@RS_GCF_003854965.1@p__Firmicutes	9	DONE	Cys_Met_Meta_PP	Cys/Met metabolism PLP-dependent enzyme
384	>NZ_CP034073.1_3857@RS_GCF_003855155.1@p__Proteobacteria	7	DONE	Cys_Met_Meta_PP	Cys/Met metabolism PLP-dependent enzyme
385	>NZ_CP034015.1_2888@RS_GCF_003855395.1@p__Proteobacteria	6	DONE	Cys_Met_Meta_PP	Cys/Met metabolism PLP-dependent enzyme
386	>NZ_RQYY01000028.1_9@RS_GCF_003859915.1@p__Fusobacteriota	10	DONE	Cys_Met_Meta_PP	Cys/Met metabolism PLP-dependent enzyme
387	>NZ_RQYL01000007.1_23@RS_GCF_003860125.1@p__Synergistota	7	DONE	Cys_Met_Meta_PP	Cys/Met metabolism PLP-dependent enzyme
388	>NZ_BHVV01000006.1_479@RS_GCF_003865015.1@p__Proteobacteria	7	DONE	Cys_Met_Meta_PP	Cys/Met metabolism PLP-dependent enzyme
389	>NZ_BHYK01000015.1_68@RS_GCF_003865095.1@p__Firmicutes_A	8	DONE	Cys_Met_Meta_PP	Cys/Met metabolism PLP-dependent enzyme
390	>NZ_RRYI01000002.1_39@RS_GCF_003931565.1@p__Proteobacteria	7	DONE	Cys_Met_Meta_PP	Cys/Met metabolism PLP-dependent enzyme
391	>NZ_RQZH01000007.1_40@RS_GCF_003932845.1@p__Bacteroidota	8	DONE	Cys_Met_Meta_PP	Cys/Met metabolism PLP-dependent enzyme
392	>NZ_RDBW01000032.1_38@RS_GCF_003934235.1@p__Proteobacteria	8	DONE	Cys_Met_Meta_PP	Cys/Met metabolism PLP-dependent enzyme
393	>NZ_RHRR01000015.1_5@RS_GCF_003936755.1@p__Proteobacteria	4	DONE	Cys_Met_Meta_PP	Cys/Met metabolism PLP-dependent enzyme
394	>NZ_RSFW01000010.1_142@RS_GCF_003937825.1@p__Firmicutes	7	DONE	Cys_Met_Meta_PP	Cys/Met metabolism PLP-dependent enzyme
395	>NZ_RWIV01000001.1_2110@RS_GCF_003944835.1@p__Firmicutes	9	DONE	Cys_Met_Meta_PP	Cys/Met metabolism PLP-dependent enzyme
396	>NZ_RHOF01000096.1_3@RS_GCF_003946445.1@p__Firmicutes	9	DONE	Cys_Met_Meta_PP	Cys/Met metabolism PLP-dependent enzyme
397	>NZ_RHOY01000002.1_33@RS_GCF_003946725.1@p__Firmicutes	8	DONE	Cys_Met_Meta_PP	Cys/Met metabolism PLP-dependent enzyme
398	>NZ_RHIA01000011.1_147@RS_GCF_003947175.1@p__Proteobacteria	7	DONE	Cys_Met_Meta_PP	Cys/Met metabolism PLP-dependent enzyme
399	>NZ_CP034444.1_1272@RS_GCF_003952385.1@p__Proteobacteria	7	DONE	Cys_Met_Meta_PP	Cys/Met metabolism PLP-dependent enzyme
400	>NZ_CP034450.1_1283@RS_GCF_003952505.1@p__Proteobacteria	7	DONE	Cys_Met_Meta_PP	Cys/Met metabolism PLP-dependent enzyme
401	>NZ_RQXW01000004.1_193@RS_GCF_003957515.1@p__Proteobacteria	7	DONE	Cys_Met_Meta_PP	Cys/Met metabolism PLP-dependent enzyme
402	>NZ_CP020373.1_794@RS_GCF_003957745.1@p__Proteobacteria	7	DONE	Cys_Met_Meta_PP	Cys/Met metabolism PLP-dependent enzyme
403	>NZ_RXMA01000031.1_19@RS_GCF_003966125.1@p__Proteobacteria	8	DONE	Cys_Met_Meta_PP	Cys/Met metabolism PLP-dependent enzyme
404	>NZ_RXNU01000006.1_286@RS_GCF_003966225.1@p__Proteobacteria	9	DONE	Cys_Met_Meta_PP	Cys/Met metabolism PLP-dependent enzyme
405	>NZ_RXNV01000001.1_238@RS_GCF_003966265.1@p__Proteobacteria	7	DONE	Cys_Met_Meta_PP	Cys/Met metabolism PLP-dependent enzyme
406	>NZ_AP018907.1_1649@RS_GCF_003966715.1@p__Proteobacteria	7	DONE	Cys_Met_Meta_PP	Cys/Met metabolism PLP-dependent enzyme
407	>NZ_CP034660.1_2747@RS_GCF_003971255.1@p__Proteobacteria	6	DONE	Cys_Met_Meta_PP	Cys/Met metabolism PLP-dependent enzyme
408	>NZ_RYYU01000001.1_1963@RS_GCF_003977605.1@p__Bacteroidota	8	DONE	Cys_Met_Meta_PP	Cys/Met metabolism PLP-dependent enzyme
409	>NZ_PIPN01000001.1_547@RS_GCF_003986955.1@p__Proteobacteria	9	DONE	Cys_Met_Meta_PP	Cys/Met metabolism PLP-dependent enzyme
410	>NZ_PIPO01000001.1_363@RS_GCF_003986975.1@p__Proteobacteria	8	DONE	Cys_Met_Meta_PP	Cys/Met metabolism PLP-dependent enzyme
411	>NZ_PIPQ01000001.1_635@RS_GCF_003987015.1@p__Proteobacteria	5	DONE	Cys_Met_Meta_PP	Cys/Met metabolism PLP-dependent enzyme
412	>NZ_PIPZ01000001.1_606@RS_GCF_003987045.1@p__Proteobacteria	7	DONE	Cys_Met_Meta_PP	Cys/Met metabolism PLP-dependent enzyme
413	>NZ_PIPY01000013.1_9@RS_GCF_003987065.1@p__Proteobacteria	6	DONE	Cys_Met_Meta_PP	Cys/Met metabolism PLP-dependent enzyme
414	>NZ_PIQA01000001.1_261@RS_GCF_003987095.1@p__Proteobacteria	5	DONE	Cys_Met_Meta_PP	Cys/Met metabolism PLP-dependent enzyme
415	>NZ_PIPJ01000002.1_308@RS_GCF_003987135.1@p__Proteobacteria	7	DONE	Cys_Met_Meta_PP	Cys/Met metabolism PLP-dependent enzyme
416	>NZ_PIPL01000001.1_666@RS_GCF_003987145.1@p__Proteobacteria	8	DONE	Cys_Met_Meta_PP	Cys/Met metabolism PLP-dependent enzyme
417	>NZ_PIPM01000001.1_180@RS_GCF_003987175.1@p__Proteobacteria	5	DONE	Cys_Met_Meta_PP	Cys/Met metabolism PLP-dependent enzyme
418	>NZ_PIPS01000001.1_169@RS_GCF_003987185.1@p__Proteobacteria	7	DONE	Cys_Met_Meta_PP	Cys/Met metabolism PLP-dependent enzyme
419	>NZ_PIPW01000001.1_566@RS_GCF_003987215.1@p__Proteobacteria	8	DONE	Cys_Met_Meta_PP	Cys/Met metabolism PLP-dependent enzyme
420	>NZ_PIPX01000001.1_602@RS_GCF_003987225.1@p__Proteobacteria	8	DONE	Cys_Met_Meta_PP	Cys/Met metabolism PLP-dependent enzyme
421	>NZ_PIQC01000001.1_16@RS_GCF_003987255.1@p__Proteobacteria	6	DONE	Cys_Met_Meta_PP	Cys/Met metabolism PLP-dependent enzyme
422	>NZ_PIQF01000001.1_520@RS_GCF_003987275.1@p__Proteobacteria	6	DONE	Cys_Met_Meta_PP	Cys/Met metabolism PLP-dependent enzyme
423	>NZ_PIPI01000001.1_310@RS_GCF_003987315.1@p__Proteobacteria	5	DONE	Cys_Met_Meta_PP	Cys/Met metabolism PLP-dependent enzyme
424	>NZ_PIPK01000001.1_70@RS_GCF_003987335.1@p__Proteobacteria	7	DONE	Cys_Met_Meta_PP	Cys/Met metabolism PLP-dependent enzyme
425	>NZ_PIPP01000001.1_198@RS_GCF_003987345.1@p__Proteobacteria	6	DONE	Cys_Met_Meta_PP	Cys/Met metabolism PLP-dependent enzyme
426	>NZ_PIPT01000001.1_403@RS_GCF_003987395.1@p__Proteobacteria	7	DONE	Cys_Met_Meta_PP	Cys/Met metabolism PLP-dependent enzyme
427	>NZ_PIQG01000001.1_521@RS_GCF_003987435.1@p__Proteobacteria	5	DONE	Cys_Met_Meta_PP	Cys/Met metabolism PLP-dependent enzyme
428	>NZ_PIQH01000004.1_260@RS_GCF_003987475.1@p__Proteobacteria	5	DONE	Cys_Met_Meta_PP	Cys/Met metabolism PLP-dependent enzyme
429	>NZ_RYZZ01000015.1_161@RS_GCF_003989135.1@p__Firmicutes	8	DONE	Cys_Met_Meta_PP	Cys/Met metabolism PLP-dependent enzyme
430	>NZ_CP034683.1_2573@RS_GCF_003990335.1@p__Proteobacteria	7	DONE	Cys_Met_Meta_PP	Cys/Met metabolism PLP-dependent enzyme
431	>NZ_CP016379.1_717@RS_GCF_003991135.1@p__Firmicutes_F	8	DONE	Cys_Met_Meta_PP	Cys/Met metabolism PLP-dependent enzyme
432	>NZ_RQUZ01000008.1_107@RS_GCF_003992065.1@p__Firmicutes_C	6	DONE	Cys_Met_Meta_PP	Cys/Met metabolism PLP-dependent enzyme
433	>NZ_RQUX01000002.1_129@RS_GCF_003992115.1@p__Firmicutes_C	6	DONE	Cys_Met_Meta_PP	Cys/Met metabolism PLP-dependent enzyme
434	>NZ_NRQY01000002.1_537@RS_GCF_003996855.1@p__Proteobacteria	6	DONE	Cys_Met_Meta_PP	Cys/Met metabolism PLP-dependent enzyme
435	>NZ_RJLC01000017.1_382@RS_GCF_003999375.1@p__Proteobacteria	7	DONE	Cys_Met_Meta_PP	Cys/Met metabolism PLP-dependent enzyme
436	>NZ_RCIQ01000034.1_5@RS_GCF_004000255.1@p__Proteobacteria	7	DONE	Cys_Met_Meta_PP	Cys/Met metabolism PLP-dependent enzyme
437	>NZ_RCIP01000002.1_391@RS_GCF_004000275.1@p__Proteobacteria	6	DONE	Cys_Met_Meta_PP	Cys/Met metabolism PLP-dependent enzyme
438	>NZ_RZUF01000015.1_40@RS_GCF_004005375.1@p__Proteobacteria	7	DONE	Cys_Met_Meta_PP	Cys/Met metabolism PLP-dependent enzyme
439	>NZ_RZWH01000008.1_171@RS_GCF_004005435.1@p__Proteobacteria	6	DONE	Cys_Met_Meta_PP	Cys/Met metabolism PLP-dependent enzyme
440	>NZ_SACS01000011.1_44@RS_GCF_004005945.1@p__Proteobacteria	6	DONE	Cys_Met_Meta_PP	Cys/Met metabolism PLP-dependent enzyme
441	>NZ_CP033219.1_2379@RS_GCF_004006175.1@p__Proteobacteria	6	DONE	Cys_Met_Meta_PP	Cys/Met metabolism PLP-dependent enzyme
442	>NZ_CP026095.1_545@RS_GCF_004006295.1@p__Firmicutes	7	DONE	Cys_Met_Meta_PP	Cys/Met metabolism PLP-dependent enzyme
443	>NZ_RLIH01000001.1_35@RS_GCF_004006535.1@p__Firmicutes_A	8	DONE	Cys_Met_Meta_PP	Cys/Met metabolism PLP-dependent enzyme
444	>NZ_CP034842.1_643@RS_GCF_004006635.1@p__Fusobacteriota	9	DONE	Cys_Met_Meta_PP	Cys/Met metabolism PLP-dependent enzyme
445	>NZ_CP034835.1_939@RS_GCF_004014715.1@p__Proteobacteria	7	DONE	Cys_Met_Meta_PP	Cys/Met metabolism PLP-dependent enzyme
446	>NZ_RSFE01000002.1_227@RS_GCF_004025325.1@p__Proteobacteria	6	DONE	Cys_Met_Meta_PP	Cys/Met metabolism PLP-dependent enzyme
447	>NZ_QJRG01000044.1_127@RS_GCF_004025535.1@p__Proteobacteria	8	DONE	Cys_Met_Meta_PP	Cys/Met metabolism PLP-dependent enzyme
448	>NZ_SCFO01000002.1_363@RS_GCF_004078665.1@p__Firmicutes	9	DONE	Cys_Met_Meta_PP	Cys/Met metabolism PLP-dependent enzyme
449	>NZ_CP035130.1_660@RS_GCF_004101785.1@p__Firmicutes_A	9	DONE	Cys_Met_Meta_PP	Cys/Met metabolism PLP-dependent enzyme
450	>NZ_CP035130.1_580@RS_GCF_004101785.1@p__Firmicutes_A	8	DONE	Cys_Met_Meta_PP	Cys/Met metabolism PLP-dependent enzyme
451	>NZ_CP026118.1_2756@RS_GCF_004101865.1@p__Firmicutes	8	DONE	Cys_Met_Meta_PP	Cys/Met metabolism PLP-dependent enzyme
452	>NZ_QNQN01000064.1_21@RS_GCF_004103285.1@p__Proteobacteria	8	DONE	Cys_Met_Meta_PP	Cys/Met metabolism PLP-dependent enzyme
453	>NZ_CP035282.1_2625@RS_GCF_004103715.1@p__Firmicutes_A	8	DONE	Cys_Met_Meta_PP	Cys/Met metabolism PLP-dependent enzyme
454	>NZ_QOUX01000046.1_181@RS_GCF_004116265.1@p__Firmicutes	7	DONE	Cys_Met_Meta_PP	Cys/Met metabolism PLP-dependent enzyme
455	>NZ_CP026363.1_861@RS_GCF_004117055.1@p__Firmicutes	10	DONE	Cys_Met_Meta_PP	Cys/Met metabolism PLP-dependent enzyme
456	>NZ_SDLI01000006.1_69@RS_GCF_004123195.1@p__Firmicutes	6	DONE	Cys_Met_Meta_PP	Cys/Met metabolism PLP-dependent enzyme
457	>NZ_CP035419.1_28@RS_GCF_004123675.1@p__Proteobacteria	7	DONE	Cys_Met_Meta_PP	Cys/Met metabolism PLP-dependent enzyme
458	>NZ_RYYS01000036.1_18@RS_GCF_004138215.1@p__Firmicutes_A	9	DONE	Cys_Met_Meta_PP	Cys/Met metabolism PLP-dependent enzyme
459	>NZ_SCFN01000001.1_497@RS_GCF_004138285.1@p__Firmicutes	7	DONE	Cys_Met_Meta_PP	Cys/Met metabolism PLP-dependent enzyme
460	>NZ_SEIO01000024.1_8@RS_GCF_004145795.1@p__Firmicutes	7	DONE	Cys_Met_Meta_PP	Cys/Met metabolism PLP-dependent enzyme
461	>NZ_PGVH01000029.1_59@RS_GCF_004168585.1@p__Proteobacteria	8	DONE	Cys_Met_Meta_PP	Cys/Met metabolism PLP-dependent enzyme
462	>NZ_SGBT01000001.1_1810@RS_GCF_004195145.1@p__Proteobacteria	5	DONE	Cys_Met_Meta_PP	Cys/Met metabolism PLP-dependent enzyme
463	>NZ_RHJI01000024.1_12@RS_GCF_004211955.1@p__Proteobacteria	7	DONE	Cys_Met_Meta_PP	Cys/Met metabolism PLP-dependent enzyme
464	>NZ_PPUZ01000113.1_17@RS_GCF_004212645.1@p__Proteobacteria	6	DONE	Cys_Met_Meta_PP	Cys/Met metabolism PLP-dependent enzyme
465	>NZ_CP035952.1_4452@RS_GCF_004214895.1@p__Proteobacteria	8	DONE	Cys_Met_Meta_PP	Cys/Met metabolism PLP-dependent enzyme
466	>NZ_SGXL01000001.1_1095@RS_GCF_004216955.1@p__Firmicutes	7	DONE	Cys_Met_Meta_PP	Cys/Met metabolism PLP-dependent enzyme
467	>NZ_CP036200.1_545@RS_GCF_004295345.1@p__Proteobacteria	7	DONE	Cys_Met_Meta_PP	Cys/Met metabolism PLP-dependent enzyme
468	>NZ_CP034759.1_5@RS_GCF_004295665.1@p__Proteobacteria	9	DONE	Cys_Met_Meta_PP	Cys/Met metabolism PLP-dependent enzyme
469	>NZ_CP019770.1_1938@RS_GCF_004328665.1@p__Proteobacteria	7	DONE	Cys_Met_Meta_PP	Cys/Met metabolism PLP-dependent enzyme
470	>NZ_SJZB01000018.1_106@RS_GCF_004337445.1@p__Proteobacteria	4	DONE	Cys_Met_Meta_PP	Cys/Met metabolism PLP-dependent enzyme
471	>NZ_SLUI01000007.1_211@RS_GCF_004339805.1@p__Firmicutes_C	7	DONE	Cys_Met_Meta_PP	Cys/Met metabolism PLP-dependent enzyme
472	>NZ_SLVL01000004.1_469@RS_GCF_004340305.1@p__Firmicutes	8	DONE	Cys_Met_Meta_PP	Cys/Met metabolism PLP-dependent enzyme
473	>NZ_SLVV01000007.1_92@RS_GCF_004340465.1@p__Firmicutes	7	DONE	Cys_Met_Meta_PP	Cys/Met metabolism PLP-dependent enzyme
474	>NZ_SLXS01000003.1_3@RS_GCF_004340785.1@p__Firmicutes	6	DONE	Cys_Met_Meta_PP	Cys/Met metabolism PLP-dependent enzyme
475	>NZ_SLXS01000004.1_260@RS_GCF_004340785.1@p__Firmicutes	6	DONE	Cys_Met_Meta_PP	Cys/Met metabolism PLP-dependent enzyme
476	>NZ_SLXK01000005.1_134@RS_GCF_004341035.1@p__Firmicutes	7	DONE	Cys_Met_Meta_PP	Cys/Met metabolism PLP-dependent enzyme
477	>NZ_SLXV01000002.1_114@RS_GCF_004341445.1@p__Firmicutes	7	DONE	Cys_Met_Meta_PP	Cys/Met metabolism PLP-dependent enzyme
478	>NZ_SMAN01000012.1_48@RS_GCF_004342905.1@p__Firmicutes	9	DONE	Cys_Met_Meta_PP	Cys/Met metabolism PLP-dependent enzyme
479	>NZ_SMDD01000001.1_1349@RS_GCF_004343255.1@p__Firmicutes	8	DONE	Cys_Met_Meta_PP	Cys/Met metabolism PLP-dependent enzyme
480	>NZ_SMAE01000001.1_29@RS_GCF_004343355.1@p__Firmicutes_A	7	DONE	Cys_Met_Meta_PP	Cys/Met metabolism PLP-dependent enzyme
481	>NZ_SMAE01000010.1_31@RS_GCF_004343355.1@p__Firmicutes_A	7	DONE	Cys_Met_Meta_PP	Cys/Met metabolism PLP-dependent enzyme
482	>NZ_CP037745.1_1004@RS_GCF_004345025.1@p__Proteobacteria	4	DONE	Cys_Met_Meta_PP	Cys/Met metabolism PLP-dependent enzyme
483	>NZ_SLWV01000033.1_22@RS_GCF_004345705.1@p__Firmicutes_A	7	DONE	Cys_Met_Meta_PP	Cys/Met metabolism PLP-dependent enzyme
484	>NZ_SMFP01000006.1_59@RS_GCF_004348975.1@p__Proteobacteria	7	DONE	Cys_Met_Meta_PP	Cys/Met metabolism PLP-dependent enzyme
485	>NZ_CP037864.1_4635@RS_GCF_004353845.1@p__Proteobacteria	7	DONE	Cys_Met_Meta_PP	Cys/Met metabolism PLP-dependent enzyme
486	>NZ_SMOK01000002.1_81@RS_GCF_004353925.1@p__Proteobacteria	7	DONE	Cys_Met_Meta_PP	Cys/Met metabolism PLP-dependent enzyme
487	>NZ_SMTE01000010.1_177@RS_GCF_004357765.1@p__Proteobacteria	6	DONE	Cys_Met_Meta_PP	Cys/Met metabolism PLP-dependent enzyme
488	>NZ_SMYO01000002.1_499@RS_GCF_004358205.1@p__Firmicutes	6	DONE	Cys_Met_Meta_PP	Cys/Met metabolism PLP-dependent enzyme
489	>NZ_SMYO01000005.1_102@RS_GCF_004358205.1@p__Firmicutes	7	DONE	Cys_Met_Meta_PP	Cys/Met metabolism PLP-dependent enzyme
490	>NZ_CP037952.1_1148@RS_GCF_004358345.1@p__Proteobacteria	7	DONE	Cys_Met_Meta_PP	Cys/Met metabolism PLP-dependent enzyme
491	>NZ_CP037951.1_1344@RS_GCF_004358445.1@p__Proteobacteria	9	DONE	Cys_Met_Meta_PP	Cys/Met metabolism PLP-dependent enzyme
492	>NZ_SMZR01000001.1_151@RS_GCF_004358665.1@p__Firmicutes	4	DONE	Cys_Met_Meta_PP	Cys/Met metabolism PLP-dependent enzyme
493	>NZ_SNXI01000001.1_99@RS_GCF_004362895.1@p__Proteobacteria	5	DONE	Cys_Met_Meta_PP	Cys/Met metabolism PLP-dependent enzyme
494	>NZ_SNYR01000001.1_830@RS_GCF_004363175.1@p__Proteobacteria	8	DONE	Cys_Met_Meta_PP	Cys/Met metabolism PLP-dependent enzyme
495	>NZ_SNYW01000006.1_323@RS_GCF_004363235.1@p__Proteobacteria	7	DONE	Cys_Met_Meta_PP	Cys/Met metabolism PLP-dependent enzyme
496	>NZ_SOBH01000001.1_481@RS_GCF_004365635.1@p__Proteobacteria	8	DONE	Cys_Met_Meta_PP	Cys/Met metabolism PLP-dependent enzyme
497	>NZ_SOEE01000001.1_826@RS_GCF_004366035.1@p__Firmicutes	6	DONE	Cys_Met_Meta_PP	Cys/Met metabolism PLP-dependent enzyme
498	>NZ_SOEF01000006.1_76@RS_GCF_004366375.1@p__Firmicutes_F	7	DONE	Cys_Met_Meta_PP	Cys/Met metabolism PLP-dependent enzyme
499	>NZ_SOEF01000006.1_64@RS_GCF_004366375.1@p__Firmicutes_F	7	DONE	Cys_Met_Meta_PP	Cys/Met metabolism PLP-dependent enzyme
[truncated: 387 more rows]

## Sheet: annotree_koala
Query	KO	Definition							E4.4.1.11; methionine-gamma-lyase [EC:4.4.1.11]		2363
JH651384.1_1955@GB_GCA_000260135.1@p__Proteobacteria	K01761	E4.4.1.11; methionine-gamma-lyase [EC:4.4.1.11]							CTH; cystathionine gamma-lyase [EC:4.4.1.1]		23
CAPN01000051.1_832@GB_GCA_000333235.1@p__Proteobacteria	K01761	E4.4.1.11; methionine-gamma-lyase [EC:4.4.1.11]
HF986901.1_24@GB_GCA_000431075.1@p__Firmicutes_A	K01761	E4.4.1.11; methionine-gamma-lyase [EC:4.4.1.11]
HF986210.1_41@GB_GCA_000431435.1@p__Firmicutes_C	K01761	E4.4.1.11; methionine-gamma-lyase [EC:4.4.1.11]
FR879695.1_51@GB_GCA_000435055.1@p__Firmicutes_A	K01761	E4.4.1.11; methionine-gamma-lyase [EC:4.4.1.11]
FR884017.1_16@GB_GCA_000435495.1@p__Firmicutes_A	K01761	E4.4.1.11; methionine-gamma-lyase [EC:4.4.1.11]
FR881572.1_14@GB_GCA_000435555.1@p__Firmicutes_A	K01761	E4.4.1.11; methionine-gamma-lyase [EC:4.4.1.11]
FR890847.1_9@GB_GCA_000436875.1@p__Firmicutes_A	K01761	E4.4.1.11; methionine-gamma-lyase [EC:4.4.1.11]
JWIH01000025.1_259@GB_GCA_000814665.1@p__Proteobacteria	K01761	E4.4.1.11; methionine-gamma-lyase [EC:4.4.1.11]
LADW01000031.1_137@GB_GCA_000961695.1@p__Proteobacteria	K01761	E4.4.1.11; methionine-gamma-lyase [EC:4.4.1.11]
LADU01000008.1_9@GB_GCA_000961795.1@p__Proteobacteria	K01761	E4.4.1.11; methionine-gamma-lyase [EC:4.4.1.11]
BBVB01000004.1_537@GB_GCA_000974745.1@p__Proteobacteria	K01761	E4.4.1.11; methionine-gamma-lyase [EC:4.4.1.11]
LAKY01000072.1_92@GB_GCA_000987045.1@p__Firmicutes_B	K01761	E4.4.1.11; methionine-gamma-lyase [EC:4.4.1.11]
LAKY01000045.1_32@GB_GCA_000987045.1@p__Firmicutes_B	K01761	E4.4.1.11; methionine-gamma-lyase [EC:4.4.1.11]
LJNI01000008.1_8@GB_GCA_001303225.1@p__WOR-3	K01761	E4.4.1.11; methionine-gamma-lyase [EC:4.4.1.11]
LJUJ01000009.1_75@GB_GCA_001303785.1@p__WOR-3	K01761	E4.4.1.11; methionine-gamma-lyase [EC:4.4.1.11]
BBCA01000064.1_17@GB_GCA_001311805.1@p__Firmicutes	K01761	E4.4.1.11; methionine-gamma-lyase [EC:4.4.1.11]
LJSU01000025.1_93@GB_GCA_001314705.1@p__Proteobacteria	K01761	E4.4.1.11; methionine-gamma-lyase [EC:4.4.1.11]
LIIK01000016.1_32@GB_GCA_001421095.1@p__Bacteroidota	K01761	E4.4.1.11; methionine-gamma-lyase [EC:4.4.1.11]
LGGW01000144.1_1@GB_GCA_001509115.1@p__Thermotogota	K01761	E4.4.1.11; methionine-gamma-lyase [EC:4.4.1.11]
LGGY01000003.1_3@GB_GCA_001509335.1@p__Marinisomatota	K01761	E4.4.1.11; methionine-gamma-lyase [EC:4.4.1.11]
LFSJ01000106.1_2@GB_GCA_001512695.1@p__Firmicutes_A	K01761	E4.4.1.11; methionine-gamma-lyase [EC:4.4.1.11]
LFSM01000081.1_3@GB_GCA_001512745.1@p__Firmicutes_A	K01761	E4.4.1.11; methionine-gamma-lyase [EC:4.4.1.11]
LFSZ01000097.1_28@GB_GCA_001512885.1@p__Bacteroidota	K01761	E4.4.1.11; methionine-gamma-lyase [EC:4.4.1.11]
LFSN01000027.1_4@GB_GCA_001513125.1@p__DTU030	K01761	E4.4.1.11; methionine-gamma-lyase [EC:4.4.1.11]
LFST01000014.1_35@GB_GCA_001513185.1@p__Firmicutes_E	K01761	E4.4.1.11; methionine-gamma-lyase [EC:4.4.1.11]
LOES01000078.1_12@GB_GCA_001515955.1@p__Firmicutes_A	K01761	E4.4.1.11; methionine-gamma-lyase [EC:4.4.1.11]
LOEU01000017.1_63@GB_GCA_001516025.1@p__Bacteroidota	K01761	E4.4.1.11; methionine-gamma-lyase [EC:4.4.1.11]
LLZO01000169.1_3@GB_GCA_001567545.1@p__Bacteroidota	K01761	E4.4.1.11; methionine-gamma-lyase [EC:4.4.1.11]
LSCG01000077.1_2@GB_GCA_001577055.1@p__Marinisomatota	K01761	E4.4.1.11; methionine-gamma-lyase [EC:4.4.1.11]
LVBU01000239.1_5@GB_GCA_001603185.1@p__Thermotogota	K01761	E4.4.1.11; methionine-gamma-lyase [EC:4.4.1.11]
LUYY01000157.1_2@GB_GCA_001603415.1@p__Bacteroidota	K01761	E4.4.1.11; methionine-gamma-lyase [EC:4.4.1.11]
LUZK01000024.1_12@GB_GCA_001603595.1@p__Bacteroidota	K01761	E4.4.1.11; methionine-gamma-lyase [EC:4.4.1.11]
LUZO01000080.1_1@GB_GCA_001603685.1@p__Bacteroidota	K01761	E4.4.1.11; methionine-gamma-lyase [EC:4.4.1.11]
LVBO01000634.1_2@GB_GCA_001604435.1@p__Synergistota	K01761	E4.4.1.11; methionine-gamma-lyase [EC:4.4.1.11]
LKHC01000019.1_9@GB_GCA_001618605.1@p__Fermentibacterota	K01761	E4.4.1.11; methionine-gamma-lyase [EC:4.4.1.11]
LUOO01000063.1_15@GB_GCA_001626765.1@p__Proteobacteria	K01761	E4.4.1.11; methionine-gamma-lyase [EC:4.4.1.11]
KV440964.1_1551@GB_GCA_001636495.1@p__Firmicutes	K01761	E4.4.1.11; methionine-gamma-lyase [EC:4.4.1.11]
BDFL01000045.1_51@GB_GCA_001686385.1@p__Proteobacteria	K01761	E4.4.1.11; methionine-gamma-lyase [EC:4.4.1.11]
MEDL01000149.1_6@GB_GCA_001724785.1@p__Proteobacteria	K01761	E4.4.1.11; methionine-gamma-lyase [EC:4.4.1.11]
MEFV01000004.1_66@GB_GCA_001725255.1@p__Proteobacteria	K01761	E4.4.1.11; methionine-gamma-lyase [EC:4.4.1.11]
MEKI01000065.1_45@GB_GCA_001766905.1@p__Acidobacteriota	K01761	E4.4.1.11; methionine-gamma-lyase [EC:4.4.1.11]
MELC01000005.1_75@GB_GCA_001767455.1@p__Acidobacteriota	K01761	E4.4.1.11; methionine-gamma-lyase [EC:4.4.1.11]
MENK01000035.1_39@GB_GCA_001768235.1@p__Bacteroidota	K01761	E4.4.1.11; methionine-gamma-lyase [EC:4.4.1.11]
MEOA01000003.1_16@GB_GCA_001768515.1@p__Bacteroidota	K01761	E4.4.1.11; methionine-gamma-lyase [EC:4.4.1.11]
MEOD01000107.1_16@GB_GCA_001768555.1@p__Bacteroidota	K01761	E4.4.1.11; methionine-gamma-lyase [EC:4.4.1.11]
MEOD01000107.1_24@GB_GCA_001768555.1@p__Bacteroidota	K01761	E4.4.1.11; methionine-gamma-lyase [EC:4.4.1.11]
MEOE01000028.1_164@GB_GCA_001768565.1@p__Bacteroidota	K01761	E4.4.1.11; methionine-gamma-lyase [EC:4.4.1.11]
MEND01000035.1_8@GB_GCA_001768975.1@p__Bacteroidota	K01761	E4.4.1.11; methionine-gamma-lyase [EC:4.4.1.11]
MENE01000082.1_22@GB_GCA_001769005.1@p__Bacteroidota	K01761	E4.4.1.11; methionine-gamma-lyase [EC:4.4.1.11]
MENF01000020.1_3@GB_GCA_001769035.1@p__Bacteroidota	K01761	E4.4.1.11; methionine-gamma-lyase [EC:4.4.1.11]
MEOG01000031.1_13@GB_GCA_001769125.1@p__Bacteroidota	K01761	E4.4.1.11; methionine-gamma-lyase [EC:4.4.1.11]
MEOL01000035.1_126@GB_GCA_001769215.1@p__Bacteroidota	K01761	E4.4.1.11; methionine-gamma-lyase [EC:4.4.1.11]
MEOL01000034.1_102@GB_GCA_001769215.1@p__Bacteroidota	K01761	E4.4.1.11; methionine-gamma-lyase [EC:4.4.1.11]
MEOQ01000009.1_10@GB_GCA_001769275.1@p__Bacteroidota	K01761	E4.4.1.11; methionine-gamma-lyase [EC:4.4.1.11]
MEOQ01000012.1_30@GB_GCA_001769275.1@p__Bacteroidota	K01761	E4.4.1.11; methionine-gamma-lyase [EC:4.4.1.11]
MEOR01000104.1_10@GB_GCA_001769295.1@p__Bacteroidota	K01761	E4.4.1.11; methionine-gamma-lyase [EC:4.4.1.11]
MEOF01000018.1_6@GB_GCA_001769505.1@p__Bacteroidota	K01761	E4.4.1.11; methionine-gamma-lyase [EC:4.4.1.11]
MEOF01000018.1_27@GB_GCA_001769505.1@p__Bacteroidota	K01761	E4.4.1.11; methionine-gamma-lyase [EC:4.4.1.11]
MEOH01000005.1_23@GB_GCA_001769535.1@p__Bacteroidota	K01761	E4.4.1.11; methionine-gamma-lyase [EC:4.4.1.11]
MEPR01000075.1_8@GB_GCA_001769835.1@p__Bdellovibrionota	K01761	E4.4.1.11; methionine-gamma-lyase [EC:4.4.1.11]
MESL01000019.1_9@GB_GCA_001770955.1@p__Proteobacteria	K01761	E4.4.1.11; methionine-gamma-lyase [EC:4.4.1.11]
MFAF01000005.1_6@GB_GCA_001774505.1@p__RBG-13-66-14	K01761	E4.4.1.11; methionine-gamma-lyase [EC:4.4.1.11]
MFYY01000210.1_3@GB_GCA_001787855.1@p__Riflebacteria	K01761	E4.4.1.11; methionine-gamma-lyase [EC:4.4.1.11]
MGFH01000069.1_10@GB_GCA_001791795.1@p__Wallbacteria	K01761	E4.4.1.11; methionine-gamma-lyase [EC:4.4.1.11]
MHAR01000037.1_2@GB_GCA_001803045.1@p__Bacteroidota	K01761	E4.4.1.11; methionine-gamma-lyase [EC:4.4.1.11]
MHAZ01000021.1_427@GB_GCA_001803165.1@p__Bacteroidota	K01761	E4.4.1.11; methionine-gamma-lyase [EC:4.4.1.11]
MHDQ01000165.1_2@GB_GCA_001803565.1@p__Nitrospinota_B	K01761	E4.4.1.11; methionine-gamma-lyase [EC:4.4.1.11]
MHAC01000082.1_6@GB_GCA_001804565.1@p__Bacteroidota	K01761	E4.4.1.11; methionine-gamma-lyase [EC:4.4.1.11]
MHAY01000071.1_88@GB_GCA_001804705.1@p__Bacteroidota	K01761	E4.4.1.11; methionine-gamma-lyase [EC:4.4.1.11]
MHZT01000053.1_62@GB_GCA_001828855.1@p__Proteobacteria	K01761	E4.4.1.11; methionine-gamma-lyase [EC:4.4.1.11]
MNVA01000101.1_8@GB_GCA_001871325.1@p__Bacteroidota	K01761	E4.4.1.11; methionine-gamma-lyase [EC:4.4.1.11]
MNXP01000004.1_2@GB_GCA_001872625.1@p__Bacteroidota	K01761	E4.4.1.11; methionine-gamma-lyase [EC:4.4.1.11]
MNXO01000100.1_4@GB_GCA_001872995.1@p__Bacteroidota	K01761	E4.4.1.11; methionine-gamma-lyase [EC:4.4.1.11]
MNYQ01000073.1_6@GB_GCA_001873185.1@p__Bacteroidota	K01761	E4.4.1.11; methionine-gamma-lyase [EC:4.4.1.11]
MPDF01000028.1_17@GB_GCA_001874365.1@p__Proteobacteria	K01761	E4.4.1.11; methionine-gamma-lyase [EC:4.4.1.11]
MLAX01000003.1_526@GB_GCA_001890945.1@p__Proteobacteria	K01761	E4.4.1.11; methionine-gamma-lyase [EC:4.4.1.11]
MPOT01000096.1_53@GB_GCA_001896545.1@p__Firmicutes_A	K01761	E4.4.1.11; methionine-gamma-lyase [EC:4.4.1.11]
MPOT01000086.1_30@GB_GCA_001896545.1@p__Firmicutes_A	K01761	E4.4.1.11; methionine-gamma-lyase [EC:4.4.1.11]
MKRR01000012.1_11@GB_GCA_001897045.1@p__Proteobacteria	K01761	E4.4.1.11; methionine-gamma-lyase [EC:4.4.1.11]
MKTG01000092.1_74@GB_GCA_001897615.1@p__Proteobacteria	K01761	E4.4.1.11; methionine-gamma-lyase [EC:4.4.1.11]
MKUF01000015.1_140@GB_GCA_001897705.1@p__Proteobacteria	K01761	E4.4.1.11; methionine-gamma-lyase [EC:4.4.1.11]
MKTD01000011.1_33@GB_GCA_001898165.1@p__Bacteroidota	K01761	E4.4.1.11; methionine-gamma-lyase [EC:4.4.1.11]
MKVL01000039.1_127@GB_GCA_001899205.1@p__Proteobacteria	K01761	E4.4.1.11; methionine-gamma-lyase [EC:4.4.1.11]
MKWO01000001.1_46@GB_GCA_001899795.1@p__Proteobacteria	K01761	E4.4.1.11; methionine-gamma-lyase [EC:4.4.1.11]
MNTE01000013.1_61@GB_GCA_001916835.1@p__Firmicutes_A	K01761	E4.4.1.11; methionine-gamma-lyase [EC:4.4.1.11]
MSGV01000022.1_13@GB_GCA_001940845.1@p__Firmicutes_A	K01761	E4.4.1.11; methionine-gamma-lyase [EC:4.4.1.11]
MTON01000034.1_16@GB_GCA_002010665.1@p__Acidobacteriota	K01761	E4.4.1.11; methionine-gamma-lyase [EC:4.4.1.11]
MTOP01000006.1_49@GB_GCA_002010725.1@p__Acidobacteriota	K01761	E4.4.1.11; methionine-gamma-lyase [EC:4.4.1.11]
MTOH01000007.1_29@GB_GCA_002011615.1@p__WOR-3	K01761	E4.4.1.11; methionine-gamma-lyase [EC:4.4.1.11]
MTOL01000018.1_1@GB_GCA_002011685.1@p__KSB1	K01761	E4.4.1.11; methionine-gamma-lyase [EC:4.4.1.11]
MUKB01000033.1_9@GB_GCA_002049785.1@p__WOR-3	K01761	E4.4.1.11; methionine-gamma-lyase [EC:4.4.1.11]
MWSU01000349.1_8@GB_GCA_002050155.1@p__Bacteroidota	K01761	E4.4.1.11; methionine-gamma-lyase [EC:4.4.1.11]
MWSV01000096.1_19@GB_GCA_002050295.1@p__Bacteroidota	K01761	E4.4.1.11; methionine-gamma-lyase [EC:4.4.1.11]
MTEI01000005.1_90@GB_GCA_002083775.1@p__Proteobacteria	K01761	E4.4.1.11; methionine-gamma-lyase [EC:4.4.1.11]
NBLL01000071.1_17@GB_GCA_002084355.1@p__Bacteroidota	K01761	E4.4.1.11; methionine-gamma-lyase [EC:4.4.1.11]
NBLH01000131.1_11@GB_GCA_002084525.1@p__Bacteroidota	K01761	E4.4.1.11; methionine-gamma-lyase [EC:4.4.1.11]
NBMB01000025.1_11@GB_GCA_002084765.1@p__4572-55	K01761	E4.4.1.11; methionine-gamma-lyase [EC:4.4.1.11]
NBMF01000058.1_8@GB_GCA_002084825.1@p__Fusobacteriota	K01761	E4.4.1.11; methionine-gamma-lyase [EC:4.4.1.11]
NBOG01000002.1_350@GB_GCA_002104535.1@p__Proteobacteria	K01761	E4.4.1.11; methionine-gamma-lyase [EC:4.4.1.11]
MWJR01000091.1_4@GB_GCA_002127415.1@p__AABM5-125-24	K01761	E4.4.1.11; methionine-gamma-lyase [EC:4.4.1.11]
MAAE01000009.1_32@GB_GCA_002162675.1@p__Proteobacteria	K01761	E4.4.1.11; methionine-gamma-lyase [EC:4.4.1.11]
MAAY01000100.1_10@GB_GCA_002162795.1@p__Proteobacteria	K01761	E4.4.1.11; methionine-gamma-lyase [EC:4.4.1.11]
MABA01000013.1_16@GB_GCA_002162875.1@p__Proteobacteria	K01761	E4.4.1.11; methionine-gamma-lyase [EC:4.4.1.11]
MABA01000021.1_198@GB_GCA_002162875.1@p__Proteobacteria	K01761	E4.4.1.11; methionine-gamma-lyase [EC:4.4.1.11]
MAAF01000044.1_20@GB_GCA_002163005.1@p__Proteobacteria	K01761	E4.4.1.11; methionine-gamma-lyase [EC:4.4.1.11]
NHDO01000065.1_3@GB_GCA_002171735.1@p__Proteobacteria	K01761	E4.4.1.11; methionine-gamma-lyase [EC:4.4.1.11]
CP020754.1_5695@GB_GCA_002243685.1@p__Firmicutes	K01761	E4.4.1.11; methionine-gamma-lyase [EC:4.4.1.11]
NIVA01000043.1_10@GB_GCA_002254335.1@p__Bacteroidota	K01761	E4.4.1.11; methionine-gamma-lyase [EC:4.4.1.11]
NKIR01000004.1_229@GB_GCA_002255985.1@p__Proteobacteria	K01761	E4.4.1.11; methionine-gamma-lyase [EC:4.4.1.11]
NKIY01000018.1_16@GB_GCA_002256345.1@p__Proteobacteria	K01758	CTH; cystathionine gamma-lyase [EC:4.4.1.1]
NCJS01000010.1_8@GB_GCA_002279005.1@p__Proteobacteria	K01761	E4.4.1.11; methionine-gamma-lyase [EC:4.4.1.11]
NCDQ01000146.1_3@GB_GCA_002280275.1@p__Proteobacteria	K01761	E4.4.1.11; methionine-gamma-lyase [EC:4.4.1.11]
NCEV01000083.1_12@GB_GCA_002280875.1@p__Proteobacteria	K01761	E4.4.1.11; methionine-gamma-lyase [EC:4.4.1.11]
NCJT01000283.1_2@GB_GCA_002282565.1@p__Proteobacteria	K01761	E4.4.1.11; methionine-gamma-lyase [EC:4.4.1.11]
DBMS01000325.1_5@GB_GCA_002297665.1@p__Acidobacteriota	K01761	E4.4.1.11; methionine-gamma-lyase [EC:4.4.1.11]
DBMS01000146.1_9@GB_GCA_002297665.1@p__Acidobacteriota	K01761	E4.4.1.11; methionine-gamma-lyase [EC:4.4.1.11]
DBMJ01000019.1_6@GB_GCA_002298125.1@p__Firmicutes_A	K01761	E4.4.1.11; methionine-gamma-lyase [EC:4.4.1.11]
DBME01000215.1_1@GB_GCA_002298155.1@p__Acidobacteriota	K01761	E4.4.1.11; methionine-gamma-lyase [EC:4.4.1.11]
DBMI01000101.1_55@GB_GCA_002298165.1@p__Desulfobacterota	K01761	E4.4.1.11; methionine-gamma-lyase [EC:4.4.1.11]
DBML01000008.1_37@GB_GCA_002298915.1@p__Firmicutes_A	K01761	E4.4.1.11; methionine-gamma-lyase [EC:4.4.1.11]
DBML01000001.1_131@GB_GCA_002298915.1@p__Firmicutes_A	K01761	E4.4.1.11; methionine-gamma-lyase [EC:4.4.1.11]
DBOJ01000129.1_2@GB_GCA_002299545.1@p__Firmicutes_A	K01761	E4.4.1.11; methionine-gamma-lyase [EC:4.4.1.11]
DBXF01000031.1_8@GB_GCA_002309295.1@p__Bacteroidota	K01761	E4.4.1.11; methionine-gamma-lyase [EC:4.4.1.11]
DBXK01000002.1_63@GB_GCA_002309375.1@p__Firmicutes_A	K01761	E4.4.1.11; methionine-gamma-lyase [EC:4.4.1.11]
CP023315.2_3210@GB_GCA_002310375.2@p__Proteobacteria	K01761	E4.4.1.11; methionine-gamma-lyase [EC:4.4.1.11]
DCBC01000089.1_3@GB_GCA_002313335.1@p__Proteobacteria	K01761	E4.4.1.11; methionine-gamma-lyase [EC:4.4.1.11]
DCDC01000175.1_15@GB_GCA_002316225.1@p__Firmicutes_A	K01761	E4.4.1.11; methionine-gamma-lyase [EC:4.4.1.11]
DCDG01000018.1_108@GB_GCA_002316315.1@p__Acidobacteriota	K01761	E4.4.1.11; methionine-gamma-lyase [EC:4.4.1.11]
DCDL01000060.1_124@GB_GCA_002316385.1@p__Firmicutes_A	K01761	E4.4.1.11; methionine-gamma-lyase [EC:4.4.1.11]
DCDU01000003.1_5@GB_GCA_002316585.1@p__Firmicutes_A	K01761	E4.4.1.11; methionine-gamma-lyase [EC:4.4.1.11]
DCFP01000046.1_28@GB_GCA_002319925.1@p__Acidobacteriota	K01761	E4.4.1.11; methionine-gamma-lyase [EC:4.4.1.11]
DCJQ01000013.1_64@GB_GCA_002319965.1@p__Firmicutes_C	K01761	E4.4.1.11; methionine-gamma-lyase [EC:4.4.1.11]
DCPV01000050.1_19@GB_GCA_002323775.1@p__Firmicutes_A	K01761	E4.4.1.11; methionine-gamma-lyase [EC:4.4.1.11]
DCUZ01000068.1_32@GB_GCA_002327305.1@p__Acidobacteriota	K01761	E4.4.1.11; methionine-gamma-lyase [EC:4.4.1.11]
DCXP01000022.1_17@GB_GCA_002327725.1@p__Proteobacteria	K01761	E4.4.1.11; methionine-gamma-lyase [EC:4.4.1.11]
DCTC01000001.1_377@GB_GCA_002329205.1@p__Patescibacteria	K01761	E4.4.1.11; methionine-gamma-lyase [EC:4.4.1.11]
DCTZ01000028.1_5@GB_GCA_002329485.1@p__Firmicutes	K01761	E4.4.1.11; methionine-gamma-lyase [EC:4.4.1.11]
DCTM01000030.1_110@GB_GCA_002329565.1@p__Firmicutes_A	K01761	E4.4.1.11; methionine-gamma-lyase [EC:4.4.1.11]
DCYD01000019.1_638@GB_GCA_002331005.1@p__Proteobacteria	K01761	E4.4.1.11; methionine-gamma-lyase [EC:4.4.1.11]
DCYG01000001.1_107@GB_GCA_002331025.1@p__Firmicutes_A	K01761	E4.4.1.11; methionine-gamma-lyase [EC:4.4.1.11]
DCYG01000011.1_43@GB_GCA_002331025.1@p__Firmicutes_A	K01761	E4.4.1.11; methionine-gamma-lyase [EC:4.4.1.11]
DDBO01000052.1_17@GB_GCA_002332755.1@p__Bacteroidota	K01761	E4.4.1.11; methionine-gamma-lyase [EC:4.4.1.11]
DDAM01000062.1_245@GB_GCA_002332905.1@p__Firmicutes_A	K01761	E4.4.1.11; methionine-gamma-lyase [EC:4.4.1.11]
DDCQ01000098.1_3@GB_GCA_002334915.1@p__Proteobacteria	K01761	E4.4.1.11; methionine-gamma-lyase [EC:4.4.1.11]
DDDD01000110.1_1@GB_GCA_002335945.1@p__Proteobacteria	K01761	E4.4.1.11; methionine-gamma-lyase [EC:4.4.1.11]
DDHB01000033.1_5@GB_GCA_002337925.1@p__Firmicutes_C	K01761	E4.4.1.11; methionine-gamma-lyase [EC:4.4.1.11]
DDIL01000168.1_7@GB_GCA_002338515.1@p__Proteobacteria	K01761	E4.4.1.11; methionine-gamma-lyase [EC:4.4.1.11]
DDIR01000045.1_9@GB_GCA_002338715.1@p__Planctomycetota	K01761	E4.4.1.11; methionine-gamma-lyase [EC:4.4.1.11]
DDKM01000058.1_15@GB_GCA_002339345.1@p__Firmicutes_B	K01761	E4.4.1.11; methionine-gamma-lyase [EC:4.4.1.11]
DDLV01000051.1_10@GB_GCA_002340325.1@p__Proteobacteria	K01761	E4.4.1.11; methionine-gamma-lyase [EC:4.4.1.11]
DDMF01000093.1_16@GB_GCA_002340515.1@p__Proteobacteria	K01761	E4.4.1.11; methionine-gamma-lyase [EC:4.4.1.11]
DDNC01000009.1_166@GB_GCA_002340985.1@p__Firmicutes_A	K01761	E4.4.1.11; methionine-gamma-lyase [EC:4.4.1.11]
DDOV01000049.1_150@GB_GCA_002341865.1@p__Firmicutes_A	K01761	E4.4.1.11; methionine-gamma-lyase [EC:4.4.1.11]
DDQV01000174.1_4@GB_GCA_002342785.1@p__Fusobacteriota	K01761	E4.4.1.11; methionine-gamma-lyase [EC:4.4.1.11]
DDTQ01000008.1_260@GB_GCA_002344125.1@p__Bacteroidota	K01761	E4.4.1.11; methionine-gamma-lyase [EC:4.4.1.11]
DDTL01000033.1_12@GB_GCA_002344345.1@p__Bacteroidota	K01761	E4.4.1.11; methionine-gamma-lyase [EC:4.4.1.11]
DDWL01000016.1_27@GB_GCA_002345675.1@p__Bacteroidota	K01761	E4.4.1.11; methionine-gamma-lyase [EC:4.4.1.11]
DDWF01000022.1_8@GB_GCA_002345845.1@p__Proteobacteria	K01761	E4.4.1.11; methionine-gamma-lyase [EC:4.4.1.11]
DEFQ01000016.1_56@GB_GCA_002350825.1@p__Firmicutes_A	K01761	E4.4.1.11; methionine-gamma-lyase [EC:4.4.1.11]
DEIH01000009.1_7@GB_GCA_002352375.1@p__Spirochaetota	K01761	E4.4.1.11; methionine-gamma-lyase [EC:4.4.1.11]
DEII01000195.1_4@GB_GCA_002352385.1@p__Proteobacteria	K01761	E4.4.1.11; methionine-gamma-lyase [EC:4.4.1.11]
DELZ01000003.1_134@GB_GCA_002354635.1@p__Proteobacteria	K01761	E4.4.1.11; methionine-gamma-lyase [EC:4.4.1.11]
AP018040.2_2595@GB_GCA_002356435.2@p__Bacteroidota	K01761	E4.4.1.11; methionine-gamma-lyase [EC:4.4.1.11]
DEPP01000029.1_2@GB_GCA_002358835.1@p__Bacteroidota	K01761	E4.4.1.11; methionine-gamma-lyase [EC:4.4.1.11]
DEPQ01000077.1_22@GB_GCA_002358855.1@p__Bacteroidota	K01761	E4.4.1.11; methionine-gamma-lyase [EC:4.4.1.11]
DENY01000139.1_7@GB_GCA_002359825.1@p__Bacteroidota	K01761	E4.4.1.11; methionine-gamma-lyase [EC:4.4.1.11]
DEQR01000034.1_29@GB_GCA_002360535.1@p__Proteobacteria	K01758	CTH; cystathionine gamma-lyase [EC:4.4.1.1]
DEYP01000015.1_45@GB_GCA_002364615.1@p__Proteobacteria	K01761	E4.4.1.11; methionine-gamma-lyase [EC:4.4.1.11]
DEZB01000045.1_3@GB_GCA_002364735.1@p__Bacteroidota	K01761	E4.4.1.11; methionine-gamma-lyase [EC:4.4.1.11]
DFBK01000025.1_59@GB_GCA_002366595.1@p__Chloroflexota	K01761	E4.4.1.11; methionine-gamma-lyase [EC:4.4.1.11]
DFBN01000060.1_7@GB_GCA_002366635.1@p__WOR-3	K01761	E4.4.1.11; methionine-gamma-lyase [EC:4.4.1.11]
DFBF01000174.1_47@GB_GCA_002367285.1@p__Proteobacteria	K01761	E4.4.1.11; methionine-gamma-lyase [EC:4.4.1.11]
DFGY01000012.1_24@GB_GCA_002372505.1@p__Firmicutes_A	K01761	E4.4.1.11; methionine-gamma-lyase [EC:4.4.1.11]
DFHG01000008.1_55@GB_GCA_002372615.1@p__Firmicutes	K01761	E4.4.1.11; methionine-gamma-lyase [EC:4.4.1.11]
DFMW01000126.1_5@GB_GCA_002375815.1@p__Firmicutes_A	K01761	E4.4.1.11; methionine-gamma-lyase [EC:4.4.1.11]
DFNM01000118.1_10@GB_GCA_002376045.1@p__Firmicutes_A	K01761	E4.4.1.11; methionine-gamma-lyase [EC:4.4.1.11]
DFOH01000024.1_54@GB_GCA_002376545.1@p__Firmicutes_A	K01761	E4.4.1.11; methionine-gamma-lyase [EC:4.4.1.11]
DFOH01000002.1_106@GB_GCA_002376545.1@p__Firmicutes_A	K01761	E4.4.1.11; methionine-gamma-lyase [EC:4.4.1.11]
DFWH01000002.1_73@GB_GCA_002380805.1@p__Firmicutes_A	K01761	E4.4.1.11; methionine-gamma-lyase [EC:4.4.1.11]
DFWT01000172.1_5@GB_GCA_002381045.1@p__Proteobacteria	K01761	E4.4.1.11; methionine-gamma-lyase [EC:4.4.1.11]
DFOA01000005.1_22@GB_GCA_002381185.1@p__Firmicutes_A	K01761	E4.4.1.11; methionine-gamma-lyase [EC:4.4.1.11]
DFXM01000011.1_85@GB_GCA_002381695.1@p__Firmicutes_A	K01761	E4.4.1.11; methionine-gamma-lyase [EC:4.4.1.11]
DGAQ01000017.1_144@GB_GCA_002382445.1@p__Proteobacteria	K01761	E4.4.1.11; methionine-gamma-lyase [EC:4.4.1.11]
DFYJ01000093.1_10@GB_GCA_002383325.1@p__Acidobacteriota	K01761	E4.4.1.11; methionine-gamma-lyase [EC:4.4.1.11]
DFYV01000049.1_3@GB_GCA_002383425.1@p__Bacteroidota	K01761	E4.4.1.11; methionine-gamma-lyase [EC:4.4.1.11]
DGAI01000124.1_3@GB_GCA_002383725.1@p__Proteobacteria	K01761	E4.4.1.11; methionine-gamma-lyase [EC:4.4.1.11]
DGIR01000030.1_4@GB_GCA_002386445.1@p__Proteobacteria	K01761	E4.4.1.11; methionine-gamma-lyase [EC:4.4.1.11]
DGQJ01000056.1_3@GB_GCA_002389705.1@p__Bacteroidota	K01761	E4.4.1.11; methionine-gamma-lyase [EC:4.4.1.11]
DGRC01000023.1_153@GB_GCA_002390935.1@p__Firmicutes_A	K01761	E4.4.1.11; methionine-gamma-lyase [EC:4.4.1.11]
DGEY01000063.1_3@GB_GCA_002391385.1@p__Firmicutes_G	K01761	E4.4.1.11; methionine-gamma-lyase [EC:4.4.1.11]
DGEY01000096.1_21@GB_GCA_002391385.1@p__Firmicutes_G	K01761	E4.4.1.11; methionine-gamma-lyase [EC:4.4.1.11]
DGFF01000011.1_30@GB_GCA_002391545.1@p__Firmicutes_E	K01761	E4.4.1.11; methionine-gamma-lyase [EC:4.4.1.11]
DGGP01000137.1_8@GB_GCA_002392265.1@p__Firmicutes_A	K01761	E4.4.1.11; methionine-gamma-lyase [EC:4.4.1.11]
DGYW01000048.1_1@GB_GCA_002396805.1@p__Firmicutes_G	K01761	E4.4.1.11; methionine-gamma-lyase [EC:4.4.1.11]
DGZR01000062.1_3@GB_GCA_002397155.1@p__Firmicutes_D	K01761	E4.4.1.11; methionine-gamma-lyase [EC:4.4.1.11]
DGZR01000071.1_1@GB_GCA_002397155.1@p__Firmicutes_D	K01761	E4.4.1.11; methionine-gamma-lyase [EC:4.4.1.11]
DHCV01000023.1_18@GB_GCA_002399025.1@p__Bacteroidota	K01761	E4.4.1.11; methionine-gamma-lyase [EC:4.4.1.11]
DHDF01000023.1_32@GB_GCA_002399225.1@p__Firmicutes_A	K01761	E4.4.1.11; methionine-gamma-lyase [EC:4.4.1.11]
DHDI01000007.1_22@GB_GCA_002399285.1@p__Firmicutes_A	K01761	E4.4.1.11; methionine-gamma-lyase [EC:4.4.1.11]
DHDW01000028.1_46@GB_GCA_002399565.1@p__Bacteroidota	K01761	E4.4.1.11; methionine-gamma-lyase [EC:4.4.1.11]
DHER01000063.1_18@GB_GCA_002399975.1@p__Firmicutes_A	K01761	E4.4.1.11; methionine-gamma-lyase [EC:4.4.1.11]
DHEX01000146.1_8@GB_GCA_002400085.1@p__Firmicutes_A	K01761	E4.4.1.11; methionine-gamma-lyase [EC:4.4.1.11]
NVTE01000001.1_270@GB_GCA_002401455.1@p__Proteobacteria	K01761	E4.4.1.11; methionine-gamma-lyase [EC:4.4.1.11]
NVTJ01000132.1_4@GB_GCA_002401545.1@p__Proteobacteria	K01761	E4.4.1.11; methionine-gamma-lyase [EC:4.4.1.11]
NVTW01000036.1_3@GB_GCA_002401725.1@p__Proteobacteria	K01761	E4.4.1.11; methionine-gamma-lyase [EC:4.4.1.11]
NVUS01000010.1_108@GB_GCA_002402005.1@p__Proteobacteria	K01761	E4.4.1.11; methionine-gamma-lyase [EC:4.4.1.11]
DHFQ01000102.1_23@GB_GCA_002402325.1@p__Acidobacteriota	K01761	E4.4.1.11; methionine-gamma-lyase [EC:4.4.1.11]
DHFW01000040.1_76@GB_GCA_002402465.1@p__Bacteroidota	K01761	E4.4.1.11; methionine-gamma-lyase [EC:4.4.1.11]
DHFW01000021.1_2@GB_GCA_002402465.1@p__Bacteroidota	K01761	E4.4.1.11; methionine-gamma-lyase [EC:4.4.1.11]
DHHB01000007.1_52@GB_GCA_002403075.1@p__Krumholzibacteriota	K01761	E4.4.1.11; methionine-gamma-lyase [EC:4.4.1.11]
DHHN01000213.1_2@GB_GCA_002403295.1@p__Krumholzibacteriota	K01761	E4.4.1.11; methionine-gamma-lyase [EC:4.4.1.11]
DHHN01000219.1_7@GB_GCA_002403295.1@p__Krumholzibacteriota	K01761	E4.4.1.11; methionine-gamma-lyase [EC:4.4.1.11]
DHPF01000006.1_87@GB_GCA_002407855.1@p__Bacteroidota	K01761	E4.4.1.11; methionine-gamma-lyase [EC:4.4.1.11]
DHSB01000058.1_23@GB_GCA_002408385.1@p__Myxococcota	K01761	E4.4.1.11; methionine-gamma-lyase [EC:4.4.1.11]
DHSM01000006.1_131@GB_GCA_002408465.1@p__Firmicutes_D	K01761	E4.4.1.11; methionine-gamma-lyase [EC:4.4.1.11]
DHSM01000012.1_50@GB_GCA_002408465.1@p__Firmicutes_D	K01761	E4.4.1.11; methionine-gamma-lyase [EC:4.4.1.11]
DHUT01000012.1_23@GB_GCA_002409285.1@p__Firmicutes_A	K01761	E4.4.1.11; methionine-gamma-lyase [EC:4.4.1.11]
DHNI01000052.1_2@GB_GCA_002409455.1@p__Firmicutes_G	K01761	E4.4.1.11; methionine-gamma-lyase [EC:4.4.1.11]
DHNY01000003.1_173@GB_GCA_002409625.1@p__Chloroflexota	K01761	E4.4.1.11; methionine-gamma-lyase [EC:4.4.1.11]
DHON01000100.1_2@GB_GCA_002409965.1@p__Firmicutes_G	K01761	E4.4.1.11; methionine-gamma-lyase [EC:4.4.1.11]
DHQB01000009.1_55@GB_GCA_002410065.1@p__Bacteroidota	K01761	E4.4.1.11; methionine-gamma-lyase [EC:4.4.1.11]
DHRO01000069.1_14@GB_GCA_002410345.1@p__Bacteroidota	K01761	E4.4.1.11; methionine-gamma-lyase [EC:4.4.1.11]
DHSR01000008.1_12@GB_GCA_002410555.1@p__Bacteroidota	K01761	E4.4.1.11; methionine-gamma-lyase [EC:4.4.1.11]
DHPY01000067.1_61@GB_GCA_002411015.1@p__Armatimonadota	K01761	E4.4.1.11; methionine-gamma-lyase [EC:4.4.1.11]
DHQX01000035.1_3@GB_GCA_002411105.1@p__Firmicutes_A	K01761	E4.4.1.11; methionine-gamma-lyase [EC:4.4.1.11]
DHVB01000059.1_38@GB_GCA_002412425.1@p__Bacteroidota	K01761	E4.4.1.11; methionine-gamma-lyase [EC:4.4.1.11]
DHVO01000102.1_22@GB_GCA_002412705.1@p__Bacteroidota	K01761	E4.4.1.11; methionine-gamma-lyase [EC:4.4.1.11]
DHVT01000011.1_26@GB_GCA_002412775.1@p__Firmicutes_A	K01761	E4.4.1.11; methionine-gamma-lyase [EC:4.4.1.11]
DHVX01000061.1_261@GB_GCA_002412885.1@p__Bacteroidota	K01761	E4.4.1.11; methionine-gamma-lyase [EC:4.4.1.11]
DHZF01000066.1_5@GB_GCA_002414505.1@p__Proteobacteria	K01761	E4.4.1.11; methionine-gamma-lyase [EC:4.4.1.11]
DIBV01000017.1_530@GB_GCA_002415085.1@p__Proteobacteria	K01761	E4.4.1.11; methionine-gamma-lyase [EC:4.4.1.11]
DIEP01000057.1_5@GB_GCA_002418685.1@p__Bacteroidota	K01761	E4.4.1.11; methionine-gamma-lyase [EC:4.4.1.11]
DIET01000017.1_89@GB_GCA_002418765.1@p__Firmicutes_B	K01761	E4.4.1.11; methionine-gamma-lyase [EC:4.4.1.11]
DIEY01000101.1_14@GB_GCA_002418865.1@p__Bacteroidota	K01761	E4.4.1.11; methionine-gamma-lyase [EC:4.4.1.11]
DIIC01000059.1_36@GB_GCA_002420425.1@p__Proteobacteria	K01761	E4.4.1.11; methionine-gamma-lyase [EC:4.4.1.11]
DISP01000156.1_45@GB_GCA_002421995.1@p__Bacteroidota	K01761	E4.4.1.11; methionine-gamma-lyase [EC:4.4.1.11]
DISZ01000015.1_21@GB_GCA_002422085.1@p__Proteobacteria	K01761	E4.4.1.11; methionine-gamma-lyase [EC:4.4.1.11]
DIWF01000027.1_32@GB_GCA_002422545.1@p__Firmicutes_A	K01761	E4.4.1.11; methionine-gamma-lyase [EC:4.4.1.11]
DITE01000020.1_74@GB_GCA_002422725.1@p__Bacteroidota	K01761	E4.4.1.11; methionine-gamma-lyase [EC:4.4.1.11]
DIVV01000135.1_15@GB_GCA_002423385.1@p__Wallbacteria	K01761	E4.4.1.11; methionine-gamma-lyase [EC:4.4.1.11]
DINW01000069.1_40@GB_GCA_002423705.1@p__Firmicutes_A	K01761	E4.4.1.11; methionine-gamma-lyase [EC:4.4.1.11]
DIOL01000009.1_1@GB_GCA_002423895.1@p__Bacteroidota	K01761	E4.4.1.11; methionine-gamma-lyase [EC:4.4.1.11]
DIVC01000061.1_31@GB_GCA_002423905.1@p__Proteobacteria	K01761	E4.4.1.11; methionine-gamma-lyase [EC:4.4.1.11]
DIOR01000028.1_169@GB_GCA_002423965.1@p__Firmicutes_D	K01761	E4.4.1.11; methionine-gamma-lyase [EC:4.4.1.11]
DIOR01000006.1_167@GB_GCA_002423965.1@p__Firmicutes_D	K01761	E4.4.1.11; methionine-gamma-lyase [EC:4.4.1.11]
DIPH01000002.1_66@GB_GCA_002424045.1@p__Firmicutes_G	K01761	E4.4.1.11; methionine-gamma-lyase [EC:4.4.1.11]
DIKQ01000005.1_171@GB_GCA_002424605.1@p__Cloacimonadota	K01761	E4.4.1.11; methionine-gamma-lyase [EC:4.4.1.11]
DILV01000029.1_91@GB_GCA_002425225.1@p__Proteobacteria	K01761	E4.4.1.11; methionine-gamma-lyase [EC:4.4.1.11]
DINP01000144.1_45@GB_GCA_002426025.1@p__Bacteroidota	K01761	E4.4.1.11; methionine-gamma-lyase [EC:4.4.1.11]
DIOT01000005.1_47@GB_GCA_002426195.1@p__Bacteroidota	K01761	E4.4.1.11; methionine-gamma-lyase [EC:4.4.1.11]
DINQ01000008.1_328@GB_GCA_002426795.1@p__Bacteroidota	K01761	E4.4.1.11; methionine-gamma-lyase [EC:4.4.1.11]
DIPE01000084.1_6@GB_GCA_002427015.1@p__Firmicutes_D	K01761	E4.4.1.11; methionine-gamma-lyase [EC:4.4.1.11]
DIPE01000063.1_12@GB_GCA_002427015.1@p__Firmicutes_D	K01761	E4.4.1.11; methionine-gamma-lyase [EC:4.4.1.11]
DIPA01000007.1_1@GB_GCA_002427055.1@p__Firmicutes_D	K01761	E4.4.1.11; methionine-gamma-lyase [EC:4.4.1.11]
DIRJ01000038.1_79@GB_GCA_002427505.1@p__Firmicutes_A	K01761	E4.4.1.11; methionine-gamma-lyase [EC:4.4.1.11]
DIRT01000036.1_44@GB_GCA_002427605.1@p__Bacteroidota	K01761	E4.4.1.11; methionine-gamma-lyase [EC:4.4.1.11]
DIXL01000067.1_3@GB_GCA_002428685.1@p__Cloacimonadota	K01761	E4.4.1.11; methionine-gamma-lyase [EC:4.4.1.11]
DIXX01000023.1_11@GB_GCA_002428805.1@p__Fusobacteriota	K01761	E4.4.1.11; methionine-gamma-lyase [EC:4.4.1.11]
DJGZ01000064.1_65@GB_GCA_002433025.1@p__Bacteroidota	K01761	E4.4.1.11; methionine-gamma-lyase [EC:4.4.1.11]
DJGZ01000075.1_19@GB_GCA_002433025.1@p__Bacteroidota	K01761	E4.4.1.11; methionine-gamma-lyase [EC:4.4.1.11]
DJJS01000004.1_65@GB_GCA_002434265.1@p__Proteobacteria	K01761	E4.4.1.11; methionine-gamma-lyase [EC:4.4.1.11]
DJMM01000082.1_9@GB_GCA_002435365.1@p__Bacteroidota	K01761	E4.4.1.11; methionine-gamma-lyase [EC:4.4.1.11]
DIVM01000033.1_3@GB_GCA_002435835.1@p__Firmicutes_A	K01761	E4.4.1.11; methionine-gamma-lyase [EC:4.4.1.11]
DIWV01000002.1_176@GB_GCA_002435865.1@p__Cloacimonadota	K01761	E4.4.1.11; methionine-gamma-lyase [EC:4.4.1.11]
DIWW01000024.1_77@GB_GCA_002435905.1@p__Firmicutes_B	K01761	E4.4.1.11; methionine-gamma-lyase [EC:4.4.1.11]
DIXM01000009.1_73@GB_GCA_002436025.1@p__Fermentibacterota	K01761	E4.4.1.11; methionine-gamma-lyase [EC:4.4.1.11]
DJTF01000212.1_5@GB_GCA_002438125.1@p__Proteobacteria	K01761	E4.4.1.11; methionine-gamma-lyase [EC:4.4.1.11]
DJPP01000162.1_2@GB_GCA_002438575.1@p__Firmicutes_A	K01761	E4.4.1.11; methionine-gamma-lyase [EC:4.4.1.11]
DJVB01000052.1_8@GB_GCA_002440745.1@p__Bacteroidota	K01761	E4.4.1.11; methionine-gamma-lyase [EC:4.4.1.11]
DJVY01000001.1_5@GB_GCA_002440885.1@p__Bacteroidota	K01761	E4.4.1.11; methionine-gamma-lyase [EC:4.4.1.11]
DJWN01000133.1_16@GB_GCA_002440975.1@p__Bacteroidota	K01761	E4.4.1.11; methionine-gamma-lyase [EC:4.4.1.11]
DJWO01000014.1_2@GB_GCA_002441005.1@p__Acidobacteriota	K01761	E4.4.1.11; methionine-gamma-lyase [EC:4.4.1.11]
DJVJ01000049.1_4@GB_GCA_002441135.1@p__Firmicutes	K01761	E4.4.1.11; methionine-gamma-lyase [EC:4.4.1.11]
DJVU01000082.1_49@GB_GCA_002441345.1@p__Bacteroidota	K01761	E4.4.1.11; methionine-gamma-lyase [EC:4.4.1.11]
DJVU01000055.1_6@GB_GCA_002441345.1@p__Bacteroidota	K01761	E4.4.1.11; methionine-gamma-lyase [EC:4.4.1.11]
DKEX01000101.1_3@GB_GCA_002452295.1@p__Firmicutes_G	K01761	E4.4.1.11; methionine-gamma-lyase [EC:4.4.1.11]
DKER01000195.1_32@GB_GCA_002452555.1@p__Marinisomatota	K01761	E4.4.1.11; methionine-gamma-lyase [EC:4.4.1.11]
DKFC01000059.1_9@GB_GCA_002452745.1@p__Firmicutes_A	K01761	E4.4.1.11; methionine-gamma-lyase [EC:4.4.1.11]
DKGO01000195.1_65@GB_GCA_002453315.1@p__Firmicutes	K01761	E4.4.1.11; methionine-gamma-lyase [EC:4.4.1.11]
DKGY01000078.1_112@GB_GCA_002453475.1@p__Firmicutes_A	K01761	E4.4.1.11; methionine-gamma-lyase [EC:4.4.1.11]
DKLF01000044.1_52@GB_GCA_002455655.1@p__Firmicutes_A	K01761	E4.4.1.11; methionine-gamma-lyase [EC:4.4.1.11]
DKLF01000130.1_20@GB_GCA_002455655.1@p__Firmicutes_A	K01761	E4.4.1.11; methionine-gamma-lyase [EC:4.4.1.11]
DKLM01000031.1_34@GB_GCA_002455975.1@p__Firmicutes_A	K01761	E4.4.1.11; methionine-gamma-lyase [EC:4.4.1.11]
DKRJ01000013.1_118@GB_GCA_002472145.1@p__Firmicutes_A	K01761	E4.4.1.11; methionine-gamma-lyase [EC:4.4.1.11]
DLPX01000019.1_28@GB_GCA_002477475.1@p__Proteobacteria	K01758	CTH; cystathionine gamma-lyase [EC:4.4.1.1]
DLNM01000041.1_8@GB_GCA_002479485.1@p__Firmicutes_A	K01761	E4.4.1.11; methionine-gamma-lyase [EC:4.4.1.11]
DLCS01000133.1_1@GB_GCA_002480735.1@p__Firmicutes	K01761	E4.4.1.11; methionine-gamma-lyase [EC:4.4.1.11]
DLGF01000020.1_352@GB_GCA_002482545.1@p__Firmicutes_C	K01761	E4.4.1.11; methionine-gamma-lyase [EC:4.4.1.11]
NVOY01000044.1_86@GB_GCA_002551005.1@p__Firmicutes	K01761	E4.4.1.11; methionine-gamma-lyase [EC:4.4.1.11]
NUQE01000041.1_48@GB_GCA_002582035.1@p__Firmicutes	K01761	E4.4.1.11; methionine-gamma-lyase [EC:4.4.1.11]
NWBN01000032.1_134@GB_GCA_002633315.1@p__Bacteroidota	K01761	E4.4.1.11; methionine-gamma-lyase [EC:4.4.1.11]
NYWU01000033.1_117@GB_GCA_002685255.1@p__Proteobacteria	K01761	E4.4.1.11; methionine-gamma-lyase [EC:4.4.1.11]
NZQE01000018.1_135@GB_GCA_002695785.1@p__Proteobacteria	K01761	E4.4.1.11; methionine-gamma-lyase [EC:4.4.1.11]
PAAX01000012.1_47@GB_GCA_002698995.1@p__Bacteroidota	K01761	E4.4.1.11; methionine-gamma-lyase [EC:4.4.1.11]
PABJ01000117.1_3@GB_GCA_002699105.1@p__Bacteroidota	K01761	E4.4.1.11; methionine-gamma-lyase [EC:4.4.1.11]
PACZ01000027.1_36@GB_GCA_002700305.1@p__Proteobacteria	K01761	E4.4.1.11; methionine-gamma-lyase [EC:4.4.1.11]
NZSX01000027.1_51@GB_GCA_002703405.1@p__Proteobacteria	K01761	E4.4.1.11; methionine-gamma-lyase [EC:4.4.1.11]
PANC01000022.1_7@GB_GCA_002708315.1@p__Bacteroidota	K01761	E4.4.1.11; methionine-gamma-lyase [EC:4.4.1.11]
PARB01000106.1_11@GB_GCA_002709505.1@p__Proteobacteria	K01761	E4.4.1.11; methionine-gamma-lyase [EC:4.4.1.11]
PAQR01000008.1_6@GB_GCA_002709775.1@p__Proteobacteria	K01761	E4.4.1.11; methionine-gamma-lyase [EC:4.4.1.11]
PARP01000017.1_14@GB_GCA_002711565.1@p__Bacteroidota	K01761	E4.4.1.11; methionine-gamma-lyase [EC:4.4.1.11]
PBLF01000009.1_184@GB_GCA_002722295.1@p__Proteobacteria	K01761	E4.4.1.11; methionine-gamma-lyase [EC:4.4.1.11]
PBNE01000013.1_37@GB_GCA_002722885.1@p__Proteobacteria	K01761	E4.4.1.11; methionine-gamma-lyase [EC:4.4.1.11]
PBNE01000023.1_67@GB_GCA_002722885.1@p__Proteobacteria	K01758	CTH; cystathionine gamma-lyase [EC:4.4.1.1]
PBSU01000032.1_39@GB_GCA_002726415.1@p__Proteobacteria	K01761	E4.4.1.11; methionine-gamma-lyase [EC:4.4.1.11]
PBTT01000020.1_11@GB_GCA_002729195.1@p__Proteobacteria	K01761	E4.4.1.11; methionine-gamma-lyase [EC:4.4.1.11]
NVTC01000022.1_15@GB_GCA_002732905.1@p__Proteobacteria	K01761	E4.4.1.11; methionine-gamma-lyase [EC:4.4.1.11]
NVTS01000077.1_7@GB_GCA_002732995.1@p__Proteobacteria	K01761	E4.4.1.11; methionine-gamma-lyase [EC:4.4.1.11]
NVVU01000006.1_38@GB_GCA_002733485.1@p__Proteobacteria	K01761	E4.4.1.11; methionine-gamma-lyase [EC:4.4.1.11]
NVVV01000033.1_14@GB_GCA_002733495.1@p__Proteobacteria	K01761	E4.4.1.11; methionine-gamma-lyase [EC:4.4.1.11]
NVVX01000002.1_38@GB_GCA_002733545.1@p__Firmicutes_A	K01761	E4.4.1.11; methionine-gamma-lyase [EC:4.4.1.11]
NVVX01000042.1_9@GB_GCA_002733545.1@p__Firmicutes_A	K01761	E4.4.1.11; methionine-gamma-lyase [EC:4.4.1.11]
NVWK01000011.1_53@GB_GCA_002733605.1@p__Proteobacteria	K01761	E4.4.1.11; methionine-gamma-lyase [EC:4.4.1.11]
NVXG01000055.1_6@GB_GCA_002733805.1@p__Proteobacteria	K01761	E4.4.1.11; methionine-gamma-lyase [EC:4.4.1.11]
NVXM01000012.1_6@GB_GCA_002733865.1@p__Proteobacteria	K01761	E4.4.1.11; methionine-gamma-lyase [EC:4.4.1.11]
NVXK01000023.1_5@GB_GCA_002733905.1@p__Proteobacteria	K01761	E4.4.1.11; methionine-gamma-lyase [EC:4.4.1.11]
PDPT01000047.1_64@GB_GCA_002746605.1@p__Bacteroidota	K01761	E4.4.1.11; methionine-gamma-lyase [EC:4.4.1.11]
PDUC01000028.1_71@GB_GCA_002747255.1@p__Acidobacteriota	K01761	E4.4.1.11; methionine-gamma-lyase [EC:4.4.1.11]
PDQT01000322.1_1@GB_GCA_002747875.1@p__Krumholzibacteriota	K01761	E4.4.1.11; methionine-gamma-lyase [EC:4.4.1.11]
PDRH01000002.1_6@GB_GCA_002748015.1@p__Bacteroidota	K01761	E4.4.1.11; methionine-gamma-lyase [EC:4.4.1.11]
PDTB01000019.1_12@GB_GCA_002748665.1@p__Synergistota	K01761	E4.4.1.11; methionine-gamma-lyase [EC:4.4.1.11]
PDTX01000012.1_11@GB_GCA_002749065.1@p__Bacteroidota	K01761	E4.4.1.11; methionine-gamma-lyase [EC:4.4.1.11]
NVVY01000036.1_32@GB_GCA_002749135.1@p__Proteobacteria	K01761	E4.4.1.11; methionine-gamma-lyase [EC:4.4.1.11]
PCUL01000025.1_3@GB_GCA_002771745.1@p__Bacteroidota	K01761	E4.4.1.11; methionine-gamma-lyase [EC:4.4.1.11]
PCUL01000460.1_49@GB_GCA_002771745.1@p__Bacteroidota	K01761	E4.4.1.11; methionine-gamma-lyase [EC:4.4.1.11]
PFGL01000048.1_80@GB_GCA_002783505.1@p__Proteobacteria	K01761	E4.4.1.11; methionine-gamma-lyase [EC:4.4.1.11]
PCUD01000104.1_3@GB_GCA_002786785.1@p__Bacteroidota	K01761	E4.4.1.11; methionine-gamma-lyase [EC:4.4.1.11]
PFTO01000002.1_3@GB_GCA_002789615.1@p__Acidobacteriota	K01761	E4.4.1.11; methionine-gamma-lyase [EC:4.4.1.11]
PFVX01000004.1_10@GB_GCA_002790835.1@p__Krumholzibacteriota	K01761	E4.4.1.11; methionine-gamma-lyase [EC:4.4.1.11]
PGYA01000056.1_8@GB_GCA_002839435.1@p__Riflebacteria	K01761	E4.4.1.11; methionine-gamma-lyase [EC:4.4.1.11]
PGYB01000009.1_32@GB_GCA_002839445.1@p__Riflebacteria	K01761	E4.4.1.11; methionine-gamma-lyase [EC:4.4.1.11]
PGYS01000001.1_18@GB_GCA_002839795.1@p__Bacteroidota	K01761	E4.4.1.11; methionine-gamma-lyase [EC:4.4.1.11]
PGYT01000023.1_15@GB_GCA_002839805.1@p__Bacteroidota	K01761	E4.4.1.11; methionine-gamma-lyase [EC:4.4.1.11]
PGZF01000001.1_789@GB_GCA_002840125.1@p__Proteobacteria	K01761	E4.4.1.11; methionine-gamma-lyase [EC:4.4.1.11]
PHCS01000008.1_47@GB_GCA_002840845.1@p__Proteobacteria	K01761	E4.4.1.11; methionine-gamma-lyase [EC:4.4.1.11]
PHDN01000006.1_122@GB_GCA_002840975.1@p__Bacteroidota	K01761	E4.4.1.11; methionine-gamma-lyase [EC:4.4.1.11]
PHDM01000043.1_8@GB_GCA_002840985.1@p__Bacteroidota	K01761	E4.4.1.11; methionine-gamma-lyase [EC:4.4.1.11]
PHEH01000002.1_14@GB_GCA_002841155.1@p__Proteobacteria	K01761	E4.4.1.11; methionine-gamma-lyase [EC:4.4.1.11]
PGZZ01000003.1_160@GB_GCA_002841545.1@p__Firmicutes_A	K01761	E4.4.1.11; methionine-gamma-lyase [EC:4.4.1.11]
PHBI01000017.1_5@GB_GCA_002841945.1@p__Myxococcota	K01761	E4.4.1.11; methionine-gamma-lyase [EC:4.4.1.11]
PHDB01000016.1_35@GB_GCA_002842495.1@p__Bacteroidota	K01761	E4.4.1.11; methionine-gamma-lyase [EC:4.4.1.11]
PHDU01000007.1_22@GB_GCA_002842755.1@p__Bacteroidota	K01761	E4.4.1.11; methionine-gamma-lyase [EC:4.4.1.11]
PKTR01000003.1_288@GB_GCA_002869065.1@p__Proteobacteria	K01761	E4.4.1.11; methionine-gamma-lyase [EC:4.4.1.11]
PKTF01000064.1_44@GB_GCA_002869275.1@p__Bacteroidota	K01761	E4.4.1.11; methionine-gamma-lyase [EC:4.4.1.11]
PKTC01000126.1_12@GB_GCA_002869305.1@p__Bacteroidota	K01761	E4.4.1.11; methionine-gamma-lyase [EC:4.4.1.11]
PKTD01000252.1_2@GB_GCA_002869315.1@p__Bacteroidota	K01761	E4.4.1.11; methionine-gamma-lyase [EC:4.4.1.11]
PKTA01000170.1_3@GB_GCA_002869365.1@p__Bacteroidota	K01761	E4.4.1.11; methionine-gamma-lyase [EC:4.4.1.11]
PKTB01000005.1_57@GB_GCA_002869385.1@p__Bacteroidota	K01761	E4.4.1.11; methionine-gamma-lyase [EC:4.4.1.11]
PKSZ01000196.1_6@GB_GCA_002869425.1@p__Bacteroidota	K01761	E4.4.1.11; methionine-gamma-lyase [EC:4.4.1.11]
PKSX01000138.1_2@GB_GCA_002869435.1@p__Bacteroidota	K01761	E4.4.1.11; methionine-gamma-lyase [EC:4.4.1.11]
PKSW01000305.1_4@GB_GCA_002869465.1@p__Bacteroidota	K01761	E4.4.1.11; methionine-gamma-lyase [EC:4.4.1.11]
PKSW01000468.1_5@GB_GCA_002869465.1@p__Bacteroidota	K01761	E4.4.1.11; methionine-gamma-lyase [EC:4.4.1.11]
PNJE01000118.1_11@GB_GCA_002877915.1@p__Acidobacteriota	K01761	E4.4.1.11; methionine-gamma-lyase [EC:4.4.1.11]
BDTM01000022.1_11@GB_GCA_002898015.1@p__KSB1	K01761	E4.4.1.11; methionine-gamma-lyase [EC:4.4.1.11]
BDTM01000015.1_48@GB_GCA_002898015.1@p__KSB1	K01761	E4.4.1.11; methionine-gamma-lyase [EC:4.4.1.11]
BDSV01000128.1_11@GB_GCA_002898075.1@p__Bacteroidota	K01761	E4.4.1.11; methionine-gamma-lyase [EC:4.4.1.11]
BDSW01000216.1_12@GB_GCA_002898175.1@p__Bacteroidota	K01761	E4.4.1.11; methionine-gamma-lyase [EC:4.4.1.11]
PQCP01000069.1_3@GB_GCA_003062205.1@p__Proteobacteria	K01758	CTH; cystathionine gamma-lyase [EC:4.4.1.1]
QBLP01000440.1_1@GB_GCA_003070825.1@p__Firmicutes_F	K01761	E4.4.1.11; methionine-gamma-lyase [EC:4.4.1.11]
PQAF01000013.1_84@GB_GCA_003105015.1@p__Proteobacteria	K01761	E4.4.1.11; methionine-gamma-lyase [EC:4.4.1.11]
PQAJ01000108.1_21@GB_GCA_003105185.1@p__Acidobacteriota	K01761	E4.4.1.11; methionine-gamma-lyase [EC:4.4.1.11]
PLBW01000200.1_22@GB_GCA_003135475.1@p__Acidobacteriota	K01761	E4.4.1.11; methionine-gamma-lyase [EC:4.4.1.11]
PNBM01000255.1_1@GB_GCA_003135995.1@p__Bacteroidota	K01761	E4.4.1.11; methionine-gamma-lyase [EC:4.4.1.11]
PLIC01000019.1_1@GB_GCA_003139995.1@p__Acidobacteriota	K01761	E4.4.1.11; methionine-gamma-lyase [EC:4.4.1.11]
PLLW01000087.1_47@GB_GCA_003141435.1@p__Bacteroidota	K01761	E4.4.1.11; methionine-gamma-lyase [EC:4.4.1.11]
PLMO01000166.1_76@GB_GCA_003142515.1@p__Bacteroidota	K01761	E4.4.1.11; methionine-gamma-lyase [EC:4.4.1.11]
PLWX01000174.1_9@GB_GCA_003151155.1@p__Acidobacteriota	K01761	E4.4.1.11; methionine-gamma-lyase [EC:4.4.1.11]
PLXE01000034.1_14@GB_GCA_003151335.1@p__Acidobacteriota	K01761	E4.4.1.11; methionine-gamma-lyase [EC:4.4.1.11]
PMAT01000067.1_42@GB_GCA_003152695.1@p__Acidobacteriota	K01761	E4.4.1.11; methionine-gamma-lyase [EC:4.4.1.11]
PMBZ01000105.1_9@GB_GCA_003153975.1@p__Proteobacteria	K01758	CTH; cystathionine gamma-lyase [EC:4.4.1.1]
PMDS01000107.1_6@GB_GCA_003155655.1@p__Bacteroidota	K01761	E4.4.1.11; methionine-gamma-lyase [EC:4.4.1.11]
PMIW01000093.1_35@GB_GCA_003158365.1@p__Bacteroidota	K01761	E4.4.1.11; methionine-gamma-lyase [EC:4.4.1.11]
PMJK01000137.1_1@GB_GCA_003158505.1@p__Acidobacteriota	K01761	E4.4.1.11; methionine-gamma-lyase [EC:4.4.1.11]
PLQW01000098.1_1@GB_GCA_003160215.1@p__Acidobacteriota	K01761	E4.4.1.11; methionine-gamma-lyase [EC:4.4.1.11]
PLSW01000265.1_5@GB_GCA_003165275.1@p__Proteobacteria	K01761	E4.4.1.11; methionine-gamma-lyase [EC:4.4.1.11]
PLSX01000197.1_21@GB_GCA_003165315.1@p__Acidobacteriota	K01761	E4.4.1.11; methionine-gamma-lyase [EC:4.4.1.11]
PLUC01000076.1_10@GB_GCA_003165415.1@p__Acidobacteriota	K01761	E4.4.1.11; methionine-gamma-lyase [EC:4.4.1.11]
PLWR01000333.1_1@GB_GCA_003165615.1@p__Acidobacteriota	K01761	E4.4.1.11; methionine-gamma-lyase [EC:4.4.1.11]
PMZT01000246.1_2@GB_GCA_003170085.1@p__Planctomycetota	K01761	E4.4.1.11; methionine-gamma-lyase [EC:4.4.1.11]
PMZR01000127.1_23@GB_GCA_003170135.1@p__Acidobacteriota	K01761	E4.4.1.11; methionine-gamma-lyase [EC:4.4.1.11]
PMZC01000045.1_6@GB_GCA_003170555.1@p__FEN-1099	K01761	E4.4.1.11; methionine-gamma-lyase [EC:4.4.1.11]
QHZK01000032.1_9@GB_GCA_003224635.1@p__Acidobacteriota	K01761	E4.4.1.11; methionine-gamma-lyase [EC:4.4.1.11]
QIDJ01000294.1_4@GB_GCA_003228395.1@p__Bacteroidota	K01761	E4.4.1.11; methionine-gamma-lyase [EC:4.4.1.11]
QIKG01000043.1_17@GB_GCA_003232965.1@p__Proteobacteria	K01761	E4.4.1.11; methionine-gamma-lyase [EC:4.4.1.11]
QJVW01000156.1_18@GB_GCA_003235575.1@p__Eisenbacteria	K01761	E4.4.1.11; methionine-gamma-lyase [EC:4.4.1.11]
QGUT01000062.1_3@GB_GCA_003242255.1@p__Firmicutes_A	K01761	E4.4.1.11; methionine-gamma-lyase [EC:4.4.1.11]
QGVE01000202.1_3@GB_GCA_003242675.1@p__Firmicutes_E	K01761	E4.4.1.11; methionine-gamma-lyase [EC:4.4.1.11]
QKAF01000110.1_91@GB_GCA_003246455.1@p__Bacteroidota	K01761	E4.4.1.11; methionine-gamma-lyase [EC:4.4.1.11]
QKAK01000175.1_13@GB_GCA_003247225.1@p__Spirochaetota	K01761	E4.4.1.11; methionine-gamma-lyase [EC:4.4.1.11]
QFQY01000014.1_39@GB_GCA_003248805.1@p__Proteobacteria	K01761	E4.4.1.11; methionine-gamma-lyase [EC:4.4.1.11]
QKGM01000052.1_17@GB_GCA_003250395.1@p__Bacteroidota	K01761	E4.4.1.11; methionine-gamma-lyase [EC:4.4.1.11]
QKFD01000116.1_4@GB_GCA_003251535.1@p__Proteobacteria	K01758	CTH; cystathionine gamma-lyase [EC:4.4.1.1]
QOQW01000001.1_40@GB_GCA_003327425.1@p__Riflebacteria	K01761	E4.4.1.11; methionine-gamma-lyase [EC:4.4.1.11]
QOQV01000008.1_66@GB_GCA_003327435.1@p__Bacteroidota	K01761	E4.4.1.11; methionine-gamma-lyase [EC:4.4.1.11]
PIVP01000111.1_2@GB_GCA_003354085.1@p__Proteobacteria	K01761	E4.4.1.11; methionine-gamma-lyase [EC:4.4.1.11]
PIVP01000159.1_3@GB_GCA_003354085.1@p__Proteobacteria	K01761	E4.4.1.11; methionine-gamma-lyase [EC:4.4.1.11]
QTKG01000065.1_79@GB_GCA_003369455.1@p__Krumholzibacteriota	K01761	E4.4.1.11; methionine-gamma-lyase [EC:4.4.1.11]
QQTG01000031.1_80@GB_GCA_003370465.1@p__Proteobacteria	K01761	E4.4.1.11; methionine-gamma-lyase [EC:4.4.1.11]
QQUY01000001.1_185@GB_GCA_003385635.1@p__Acidobacteriota	K01761	E4.4.1.11; methionine-gamma-lyase [EC:4.4.1.11]
QUAH01000013.1_54@GB_GCA_003426165.1@p__Acidobacteriota	K01761	E4.4.1.11; methionine-gamma-lyase [EC:4.4.1.11]
CP031729.1_4841@GB_GCA_003428805.1@p__Proteobacteria	K01761	E4.4.1.11; methionine-gamma-lyase [EC:4.4.1.11]
PUKG01000039.1_2@GB_GCA_003550445.1@p__Firmicutes_F	K01761	E4.4.1.11; methionine-gamma-lyase [EC:4.4.1.11]
PUKZ01000066.1_51@GB_GCA_003550725.1@p__Bacteroidota	K01761	E4.4.1.11; methionine-gamma-lyase [EC:4.4.1.11]
PUML01000044.1_5@GB_GCA_003551345.1@p__Bacteroidota	K01761	E4.4.1.11; methionine-gamma-lyase [EC:4.4.1.11]
PUMM01000021.1_22@GB_GCA_003551365.1@p__Firmicutes_E	K01761	E4.4.1.11; methionine-gamma-lyase [EC:4.4.1.11]
PUMT01000107.1_16@GB_GCA_003551495.1@p__Bacteroidota	K01761	E4.4.1.11; methionine-gamma-lyase [EC:4.4.1.11]
PUNE01000048.1_5@GB_GCA_003551665.1@p__Firmicutes_F	K01761	E4.4.1.11; methionine-gamma-lyase [EC:4.4.1.11]
PUNE01000064.1_7@GB_GCA_003551665.1@p__Firmicutes_F	K01761	E4.4.1.11; methionine-gamma-lyase [EC:4.4.1.11]
PUNT01000228.1_24@GB_GCA_003551905.1@p__Firmicutes_F	K01761	E4.4.1.11; methionine-gamma-lyase [EC:4.4.1.11]
PUOJ01000090.1_14@GB_GCA_003552075.1@p__Bacteroidota	K01761	E4.4.1.11; methionine-gamma-lyase [EC:4.4.1.11]
PUNF01000113.1_13@GB_GCA_003552525.1@p__Firmicutes_E	K01761	E4.4.1.11; methionine-gamma-lyase [EC:4.4.1.11]
PUOO01000121.1_14@GB_GCA_003552825.1@p__Firmicutes_F	K01761	E4.4.1.11; methionine-gamma-lyase [EC:4.4.1.11]
PUOO01000226.1_1@GB_GCA_003552825.1@p__Firmicutes_F	K01761	E4.4.1.11; methionine-gamma-lyase [EC:4.4.1.11]
PWEJ01000031.1_47@GB_GCA_003553485.1@p__Firmicutes_F	K01761	E4.4.1.11; methionine-gamma-lyase [EC:4.4.1.11]
PWEO01000106.1_12@GB_GCA_003553525.1@p__Firmicutes_A	K01761	E4.4.1.11; methionine-gamma-lyase [EC:4.4.1.11]
PWFQ01000046.1_11@GB_GCA_003554105.1@p__Firmicutes_A	K01761	E4.4.1.11; methionine-gamma-lyase [EC:4.4.1.11]
PWFS01000079.1_3@GB_GCA_003554145.1@p__Firmicutes_F	K01761	E4.4.1.11; methionine-gamma-lyase [EC:4.4.1.11]
PWFS01000118.1_6@GB_GCA_003554145.1@p__Firmicutes_F	K01761	E4.4.1.11; methionine-gamma-lyase [EC:4.4.1.11]
PWGR01000247.1_4@GB_GCA_003554565.1@p__Firmicutes_E	K01761	E4.4.1.11; methionine-gamma-lyase [EC:4.4.1.11]
PWGV01000004.1_2@GB_GCA_003554585.1@p__Firmicutes_F	K01761	E4.4.1.11; methionine-gamma-lyase [EC:4.4.1.11]
PWGV01000181.1_8@GB_GCA_003554585.1@p__Firmicutes_F	K01761	E4.4.1.11; methionine-gamma-lyase [EC:4.4.1.11]
PWGV01000040.1_1@GB_GCA_003554585.1@p__Firmicutes_F	K01761	E4.4.1.11; methionine-gamma-lyase [EC:4.4.1.11]
PWGY01000026.1_19@GB_GCA_003554665.1@p__Bacteroidota	K01761	E4.4.1.11; methionine-gamma-lyase [EC:4.4.1.11]
PWHJ01000001.1_50@GB_GCA_003554865.1@p__Bacteroidota	K01761	E4.4.1.11; methionine-gamma-lyase [EC:4.4.1.11]
PWHJ01000066.1_9@GB_GCA_003554865.1@p__Bacteroidota	K01761	E4.4.1.11; methionine-gamma-lyase [EC:4.4.1.11]
PWHO01000240.1_4@GB_GCA_003555385.1@p__Bacteroidota	K01761	E4.4.1.11; methionine-gamma-lyase [EC:4.4.1.11]
PWRF01000292.1_13@GB_GCA_003556325.1@p__Bacteroidota	K01761	E4.4.1.11; methionine-gamma-lyase [EC:4.4.1.11]
PWON01000204.1_27@GB_GCA_003557385.1@p__Bacteroidota	K01761	E4.4.1.11; methionine-gamma-lyase [EC:4.4.1.11]
PWON01000131.1_32@GB_GCA_003557385.1@p__Bacteroidota	K01761	E4.4.1.11; methionine-gamma-lyase [EC:4.4.1.11]
PWNO01000242.1_5@GB_GCA_003557765.1@p__Bacteroidota	K01761	E4.4.1.11; methionine-gamma-lyase [EC:4.4.1.11]
PWNY01000430.1_10@GB_GCA_003557805.1@p__Bacteroidota	K01761	E4.4.1.11; methionine-gamma-lyase [EC:4.4.1.11]
PWLI01000068.1_14@GB_GCA_003559415.1@p__Firmicutes_D	K01761	E4.4.1.11; methionine-gamma-lyase [EC:4.4.1.11]
PWLI01000040.1_16@GB_GCA_003559415.1@p__Firmicutes_D	K01761	E4.4.1.11; methionine-gamma-lyase [EC:4.4.1.11]
PWLF01000124.1_24@GB_GCA_003559475.1@p__Bacteroidota	K01761	E4.4.1.11; methionine-gamma-lyase [EC:4.4.1.11]
PWKN01000238.1_6@GB_GCA_003559735.1@p__Bacteroidota	K01761	E4.4.1.11; methionine-gamma-lyase [EC:4.4.1.11]
PWJZ01000045.1_8@GB_GCA_003559855.1@p__Bacteroidota	K01761	E4.4.1.11; methionine-gamma-lyase [EC:4.4.1.11]
PWJZ01000005.1_4@GB_GCA_003559855.1@p__Bacteroidota	K01761	E4.4.1.11; methionine-gamma-lyase [EC:4.4.1.11]
PWJC01000019.1_2@GB_GCA_003560165.1@p__Bacteroidota	K01761	E4.4.1.11; methionine-gamma-lyase [EC:4.4.1.11]
PWIY01000062.1_5@GB_GCA_003560215.1@p__Bacteroidota	K01761	E4.4.1.11; methionine-gamma-lyase [EC:4.4.1.11]
PWLM01000214.1_6@GB_GCA_003560495.1@p__Firmicutes	K01761	E4.4.1.11; methionine-gamma-lyase [EC:4.4.1.11]
PWJF01000376.1_4@GB_GCA_003560935.1@p__Bacteroidota	K01761	E4.4.1.11; methionine-gamma-lyase [EC:4.4.1.11]
PWWF01000274.1_17@GB_GCA_003561595.1@p__Proteobacteria	K01761	E4.4.1.11; methionine-gamma-lyase [EC:4.4.1.11]
PWTU01000129.1_4@GB_GCA_003562775.1@p__Bacteroidota	K01761	E4.4.1.11; methionine-gamma-lyase [EC:4.4.1.11]
PWSR01000200.1_1@GB_GCA_003563985.1@p__Firmicutes_E	K01761	E4.4.1.11; methionine-gamma-lyase [EC:4.4.1.11]
PXBB01000140.1_26@GB_GCA_003565735.1@p__Bacteroidota	K01761	E4.4.1.11; methionine-gamma-lyase [EC:4.4.1.11]
PXBG01000082.1_9@GB_GCA_003566995.1@p__Desulfobacterota	K01761	E4.4.1.11; methionine-gamma-lyase [EC:4.4.1.11]
PXAA01000046.1_49@GB_GCA_003567205.1@p__Bacteroidota	K01761	E4.4.1.11; methionine-gamma-lyase [EC:4.4.1.11]
PWZB01000150.1_2@GB_GCA_003567625.1@p__Bacteroidota	K01761	E4.4.1.11; methionine-gamma-lyase [EC:4.4.1.11]
PWYR01000156.1_14@GB_GCA_003567775.1@p__Bacteroidota	K01761	E4.4.1.11; methionine-gamma-lyase [EC:4.4.1.11]
PWXV01000321.1_1@GB_GCA_003568415.1@p__Bacteroidota	K01761	E4.4.1.11; methionine-gamma-lyase [EC:4.4.1.11]
QEVD01000069.1_10@GB_GCA_003576975.1@p__KSB1	K01761	E4.4.1.11; methionine-gamma-lyase [EC:4.4.1.11]
QEVK01000002.1_124@GB_GCA_003577315.1@p__Proteobacteria	K01761	E4.4.1.11; methionine-gamma-lyase [EC:4.4.1.11]
QZKB01000134.1_2@GB_GCA_003599415.1@p__Bacteroidota	K01761	E4.4.1.11; methionine-gamma-lyase [EC:4.4.1.11]
QZKB01000117.1_6@GB_GCA_003599415.1@p__Bacteroidota	K01761	E4.4.1.11; methionine-gamma-lyase [EC:4.4.1.11]
QZKB01000107.1_20@GB_GCA_003599415.1@p__Bacteroidota	K01761	E4.4.1.11; methionine-gamma-lyase [EC:4.4.1.11]
QZKQ01000119.1_22@GB_GCA_003599535.1@p__AABM5-125-24	K01761	E4.4.1.11; methionine-gamma-lyase [EC:4.4.1.11]
PYIY01000070.1_21@GB_GCA_003635195.1@p__Poribacteria	K01761	E4.4.1.11; methionine-gamma-lyase [EC:4.4.1.11]
QNAR01000118.1_4@GB_GCA_003643975.1@p__Thermotogota	K01761	E4.4.1.11; methionine-gamma-lyase [EC:4.4.1.11]
QNCR01000040.1_4@GB_GCA_003644575.1@p__Marinisomatota	K01761	E4.4.1.11; methionine-gamma-lyase [EC:4.4.1.11]
QNDJ01000041.1_3@GB_GCA_003644825.1@p__SM23-31	K01761	E4.4.1.11; methionine-gamma-lyase [EC:4.4.1.11]
QNBE01000003.1_34@GB_GCA_003645615.1@p__WOR-3	K01761	E4.4.1.11; methionine-gamma-lyase [EC:4.4.1.11]
QNDK01000001.1_10@GB_GCA_003645965.1@p__KSB1	K01761	E4.4.1.11; methionine-gamma-lyase [EC:4.4.1.11]
QNDV01000014.1_11@GB_GCA_003646045.1@p__Krumholzibacteriota	K01761	E4.4.1.11; methionine-gamma-lyase [EC:4.4.1.11]
QMPB01000372.1_4@GB_GCA_003648395.1@p__Bacteroidota	K01761	E4.4.1.11; methionine-gamma-lyase [EC:4.4.1.11]
QMPN01000273.1_2@GB_GCA_003648575.1@p__Bacteroidota	K01761	E4.4.1.11; methionine-gamma-lyase [EC:4.4.1.11]
QMPN01000280.1_2@GB_GCA_003648575.1@p__Bacteroidota	K01761	E4.4.1.11; methionine-gamma-lyase [EC:4.4.1.11]
QMPO01000018.1_3@GB_GCA_003648625.1@p__Bacteroidota	K01761	E4.4.1.11; methionine-gamma-lyase [EC:4.4.1.11]
QMPV01000055.1_15@GB_GCA_003648765.1@p__Acidobacteriota	K01761	E4.4.1.11; methionine-gamma-lyase [EC:4.4.1.11]
QMPA01000025.1_14@GB_GCA_003650365.1@p__Bacteroidota	K01761	E4.4.1.11; methionine-gamma-lyase [EC:4.4.1.11]
QMPP01000061.1_11@GB_GCA_003650425.1@p__Bacteroidota	K01761	E4.4.1.11; methionine-gamma-lyase [EC:4.4.1.11]
QMQE01000002.1_12@GB_GCA_003650445.1@p__Acidobacteriota	K01761	E4.4.1.11; methionine-gamma-lyase [EC:4.4.1.11]
RFIB01000257.1_2@GB_GCA_003695625.1@p__Acidobacteriota	K01761	E4.4.1.11; methionine-gamma-lyase [EC:4.4.1.11]
RFFS01000066.1_12@GB_GCA_003696775.1@p__Calditrichota	K01761	E4.4.1.11; methionine-gamma-lyase [EC:4.4.1.11]
RFFQ01000126.1_1@GB_GCA_003697105.1@p__4572-55	K01761	E4.4.1.11; methionine-gamma-lyase [EC:4.4.1.11]
RHLJ01000002.1_86@GB_GCA_003712055.1@p__Bacteroidota	K01761	E4.4.1.11; methionine-gamma-lyase [EC:4.4.1.11]
RCNP01000002.1_98@GB_GCA_003731655.1@p__Bacteroidota	K01761	E4.4.1.11; methionine-gamma-lyase [EC:4.4.1.11]
RCNO01000029.1_15@GB_GCA_003731685.1@p__Bacteroidota	K01761	E4.4.1.11; methionine-gamma-lyase [EC:4.4.1.11]
RPRQ01000055.1_35@GB_GCA_003818205.1@p__Bacteroidota	K01761	E4.4.1.11; methionine-gamma-lyase [EC:4.4.1.11]
RPQH01000046.1_18@GB_GCA_003820375.1@p__Bacteroidota	K01761	E4.4.1.11; methionine-gamma-lyase [EC:4.4.1.11]
QYZZ01000089.1_40@GB_GCA_003838145.1@p__Firmicutes_A	K01761	E4.4.1.11; methionine-gamma-lyase [EC:4.4.1.11]
RQOF01000484.1_6@GB_GCA_003854955.1@p__Calditrichota	K01761	E4.4.1.11; methionine-gamma-lyase [EC:4.4.1.11]
RQOG01000150.1_90@GB_GCA_003854985.1@p__Calditrichota	K01761	E4.4.1.11; methionine-gamma-lyase [EC:4.4.1.11]
QNXT01000013.1_4@GB_GCA_003973505.1@p__Bacteroidota	K01761	E4.4.1.11; methionine-gamma-lyase [EC:4.4.1.11]
QNYN01000002.1_1@GB_GCA_003973585.1@p__Fusobacteriota	K01761	E4.4.1.11; methionine-gamma-lyase [EC:4.4.1.11]
PIPR01000001.1_576@GB_GCA_003987355.1@p__Proteobacteria	K01761	E4.4.1.11; methionine-gamma-lyase [EC:4.4.1.11]
SHBR01000060.1_9@GB_GCA_004212795.1@p__Proteobacteria	K01761	E4.4.1.11; methionine-gamma-lyase [EC:4.4.1.11]
SCSM01000016.1_125@GB_GCA_004322215.1@p__Bacteroidota	K01761	E4.4.1.11; methionine-gamma-lyase [EC:4.4.1.11]
SOKM01000132.1_4@GB_GCA_004375785.1@p__WOR-3	K01761	E4.4.1.11; methionine-gamma-lyase [EC:4.4.1.11]
SOIS01000113.1_5@GB_GCA_004375965.1@p__WOR-3	K01761	E4.4.1.11; methionine-gamma-lyase [EC:4.4.1.11]
SOJN01000017.1_13@GB_GCA_004376575.1@p__TA06	K01761	E4.4.1.11; methionine-gamma-lyase [EC:4.4.1.11]
SOIY01000117.1_4@GB_GCA_004376785.1@p__WOR-3	K01761	E4.4.1.11; methionine-gamma-lyase [EC:4.4.1.11]
SOIA01000117.1_10@GB_GCA_004378665.1@p__Acidobacteriota	K01761	E4.4.1.11; methionine-gamma-lyase [EC:4.4.1.11]
SPCN01000154.1_2@GB_GCA_004525465.1@p__Acidobacteriota	K01761	E4.4.1.11; methionine-gamma-lyase [EC:4.4.1.11]
SFPR01000066.1_4@GB_GCA_004551865.1@p__Bacteroidota	K01761	E4.4.1.11; methionine-gamma-lyase [EC:4.4.1.11]
SFNY01000021.1_35@GB_GCA_004554085.1@p__Firmicutes_A	K01761	E4.4.1.11; methionine-gamma-lyase [EC:4.4.1.11]
SFJH01000009.1_13@GB_GCA_004555155.1@p__Firmicutes_A	K01761	E4.4.1.11; methionine-gamma-lyase [EC:4.4.1.11]
SFIY01000010.1_48@GB_GCA_004555205.1@p__Firmicutes_A	K01761	E4.4.1.11; methionine-gamma-lyase [EC:4.4.1.11]
SFHC01000008.1_75@GB_GCA_004555725.1@p__Firmicutes_A	K01761	E4.4.1.11; methionine-gamma-lyase [EC:4.4.1.11]
SFIR01000007.1_60@GB_GCA_004556165.1@p__Firmicutes_A	K01761	E4.4.1.11; methionine-gamma-lyase [EC:4.4.1.11]
SFFW01000017.1_25@GB_GCA_004556755.1@p__Firmicutes_A	K01761	E4.4.1.11; methionine-gamma-lyase [EC:4.4.1.11]
SFGJ01000002.1_167@GB_GCA_004557655.1@p__Firmicutes_A	K01761	E4.4.1.11; methionine-gamma-lyase [EC:4.4.1.11]
SFEB01000014.1_7@GB_GCA_004558105.1@p__Firmicutes_A	K01761	E4.4.1.11; methionine-gamma-lyase [EC:4.4.1.11]
SFDT01000013.1_17@GB_GCA_004558115.1@p__Firmicutes_A	K01761	E4.4.1.11; methionine-gamma-lyase [EC:4.4.1.11]
SFDT01000011.1_1@GB_GCA_004558115.1@p__Firmicutes_A	K01761	E4.4.1.11; methionine-gamma-lyase [EC:4.4.1.11]
SFDT01000042.1_15@GB_GCA_004558115.1@p__Firmicutes_A	K01761	E4.4.1.11; methionine-gamma-lyase [EC:4.4.1.11]
SFDM01000027.1_32@GB_GCA_004558205.1@p__Synergistota	K01761	E4.4.1.11; methionine-gamma-lyase [EC:4.4.1.11]
SFDB01000004.1_52@GB_GCA_004558825.1@p__Firmicutes_A	K01761	E4.4.1.11; methionine-gamma-lyase [EC:4.4.1.11]
SFTH01000007.1_46@GB_GCA_004563405.1@p__Firmicutes_A	K01761	E4.4.1.11; methionine-gamma-lyase [EC:4.4.1.11]
CP038512.1_24@GB_GCA_004758605.1@p__Deinococcota	K01761	E4.4.1.11; methionine-gamma-lyase [EC:4.4.1.11]
NJBN01000004.1_140@GB_GCA_005223185.1@p__AABM5-125-24	K01761	E4.4.1.11; methionine-gamma-lyase [EC:4.4.1.11]
SZXW01000010.1_648@GB_GCA_005862285.1@p__Bacteroidota	K01761	E4.4.1.11; methionine-gamma-lyase [EC:4.4.1.11]
SBHG01000130.1_12@GB_GCA_006226305.1@p__Proteobacteria	K01761	E4.4.1.11; methionine-gamma-lyase [EC:4.4.1.11]
SBGZ01000054.1_32@GB_GCA_006226415.1@p__Proteobacteria	K01761	E4.4.1.11; methionine-gamma-lyase [EC:4.4.1.11]
SBGO01000667.1_6@GB_GCA_006226565.1@p__Myxococcota	K01761	E4.4.1.11; methionine-gamma-lyase [EC:4.4.1.11]
CP041233.1_742@GB_GCA_006974205.1@p__Proteobacteria	K01761	E4.4.1.11; methionine-gamma-lyase [EC:4.4.1.11]
VJWY01000001.1_396@GB_GCA_007097585.1@p__Proteobacteria	K01761	E4.4.1.11; methionine-gamma-lyase [EC:4.4.1.11]
SKSE01000023.1_26@GB_GCA_007118135.1@p__Bacteroidota	K01761	E4.4.1.11; methionine-gamma-lyase [EC:4.4.1.11]
SKSA01000067.1_15@GB_GCA_007118195.1@p__Firmicutes	K01761	E4.4.1.11; methionine-gamma-lyase [EC:4.4.1.11]
SKRM01000026.1_56@GB_GCA_007118495.1@p__Bacteroidota	K01761	E4.4.1.11; methionine-gamma-lyase [EC:4.4.1.11]
SKRE01000186.1_2@GB_GCA_007118655.1@p__Firmicutes_A	K01761	E4.4.1.11; methionine-gamma-lyase [EC:4.4.1.11]
SKPS01000047.1_7@GB_GCA_007119395.1@p__Bacteroidota	K01761	E4.4.1.11; methionine-gamma-lyase [EC:4.4.1.11]
SKOK01000178.1_2@GB_GCA_007120085.1@p__Bacteroidota	K01761	E4.4.1.11; methionine-gamma-lyase [EC:4.4.1.11]
SKOK01000168.1_4@GB_GCA_007120085.1@p__Bacteroidota	K01761	E4.4.1.11; methionine-gamma-lyase [EC:4.4.1.11]
SKLR01000240.1_3@GB_GCA_007121435.1@p__Gemmatimonadota	K01761	E4.4.1.11; methionine-gamma-lyase [EC:4.4.1.11]
SKTZ01000150.1_2@GB_GCA_007122335.1@p__Firmicutes_F	K01761	E4.4.1.11; methionine-gamma-lyase [EC:4.4.1.11]
SKTZ01000098.1_18@GB_GCA_007122335.1@p__Firmicutes_F	K01761	E4.4.1.11; methionine-gamma-lyase [EC:4.4.1.11]
SKTQ01000101.1_2@GB_GCA_007122505.1@p__Bacteroidota	K01761	E4.4.1.11; methionine-gamma-lyase [EC:4.4.1.11]
SKTA01000070.1_18@GB_GCA_007122745.1@p__Bacteroidota	K01761	E4.4.1.11; methionine-gamma-lyase [EC:4.4.1.11]
SKSI01000099.1_2@GB_GCA_007123065.1@p__Bacteroidota	K01761	E4.4.1.11; methionine-gamma-lyase [EC:4.4.1.11]
SLEW01000098.1_9@GB_GCA_007124575.1@p__Bacteroidota	K01761	E4.4.1.11; methionine-gamma-lyase [EC:4.4.1.11]
SLCY01000026.1_9@GB_GCA_007125585.1@p__Bacteroidota	K01761	E4.4.1.11; methionine-gamma-lyase [EC:4.4.1.11]
SLCF01000025.1_43@GB_GCA_007125955.1@p__Bacteroidota	K01761	E4.4.1.11; methionine-gamma-lyase [EC:4.4.1.11]
SKZT01000051.1_21@GB_GCA_007127235.1@p__Desulfobacterota	K01761	E4.4.1.11; methionine-gamma-lyase [EC:4.4.1.11]
SKXH01000240.1_3@GB_GCA_007128495.1@p__Bacteroidota	K01761	E4.4.1.11; methionine-gamma-lyase [EC:4.4.1.11]
SKXF01000233.1_12@GB_GCA_007128555.1@p__Firmicutes_E	K01761	E4.4.1.11; methionine-gamma-lyase [EC:4.4.1.11]
SKWY01000511.1_6@GB_GCA_007128675.1@p__Myxococcota	K01761	E4.4.1.11; methionine-gamma-lyase [EC:4.4.1.11]
SKVW01000053.1_62@GB_GCA_007129255.1@p__Bacteroidota	K01761	E4.4.1.11; methionine-gamma-lyase [EC:4.4.1.11]
SKVR01000085.1_2@GB_GCA_007129355.1@p__Bacteroidota	K01761	E4.4.1.11; methionine-gamma-lyase [EC:4.4.1.11]
SKUN01000155.1_30@GB_GCA_007129945.1@p__Bacteroidota	K01761	E4.4.1.11; methionine-gamma-lyase [EC:4.4.1.11]
SLSL01000174.1_7@GB_GCA_007130465.1@p__Firmicutes_F	K01761	E4.4.1.11; methionine-gamma-lyase [EC:4.4.1.11]
SLSG01000306.1_6@GB_GCA_007130545.1@p__Bacteroidota	K01761	E4.4.1.11; methionine-gamma-lyase [EC:4.4.1.11]
SLSH01000149.1_1@GB_GCA_007130555.1@p__Bacteroidota	K01761	E4.4.1.11; methionine-gamma-lyase [EC:4.4.1.11]
SLRQ01000065.1_77@GB_GCA_007130885.1@p__Myxococcota	K01761	E4.4.1.11; methionine-gamma-lyase [EC:4.4.1.11]
SLRE01000302.1_1@GB_GCA_007131125.1@p__Bacteroidota	K01761	E4.4.1.11; methionine-gamma-lyase [EC:4.4.1.11]
SLPX01000011.1_5@GB_GCA_007131745.1@p__Myxococcota	K01761	E4.4.1.11; methionine-gamma-lyase [EC:4.4.1.11]
SLPR01000232.1_2@GB_GCA_007131895.1@p__Bacteroidota	K01761	E4.4.1.11; methionine-gamma-lyase [EC:4.4.1.11]
SLOR01000062.1_7@GB_GCA_007132395.1@p__Bacteroidota	K01761	E4.4.1.11; methionine-gamma-lyase [EC:4.4.1.11]
SLOJ01000221.1_11@GB_GCA_007132585.1@p__Bacteroidota	K01761	E4.4.1.11; methionine-gamma-lyase [EC:4.4.1.11]
SLNX01000136.1_2@GB_GCA_007132825.1@p__Bacteroidota	K01761	E4.4.1.11; methionine-gamma-lyase [EC:4.4.1.11]
SLMV01000007.1_1@GB_GCA_007133365.1@p__Firmicutes_E	K01761	E4.4.1.11; methionine-gamma-lyase [EC:4.4.1.11]
SLLE01000096.1_4@GB_GCA_007134225.1@p__Firmicutes_A	K01761	E4.4.1.11; methionine-gamma-lyase [EC:4.4.1.11]
SLKR01000021.1_23@GB_GCA_007134525.1@p__Bacteroidota	K01761	E4.4.1.11; methionine-gamma-lyase [EC:4.4.1.11]
SLKF01000172.1_3@GB_GCA_007134725.1@p__Firmicutes_A	K01761	E4.4.1.11; methionine-gamma-lyase [EC:4.4.1.11]
SLKF01000026.1_2@GB_GCA_007134725.1@p__Firmicutes_A	K01761	E4.4.1.11; methionine-gamma-lyase [EC:4.4.1.11]
SLJW01000077.1_8@GB_GCA_007134865.1@p__Proteobacteria	K01761	E4.4.1.11; methionine-gamma-lyase [EC:4.4.1.11]
SLIL01000325.1_7@GB_GCA_007135645.1@p__Bacteroidota	K01761	E4.4.1.11; methionine-gamma-lyase [EC:4.4.1.11]
SLGS01000038.1_11@GB_GCA_007136565.1@p__Firmicutes_E	K01761	E4.4.1.11; methionine-gamma-lyase [EC:4.4.1.11]
CP041614.1_3938@GB_GCA_007197555.1@p__Proteobacteria	K01761	E4.4.1.11; methionine-gamma-lyase [EC:4.4.1.11]
VKGK01000010.1_3@GB_GCA_007197645.1@p__Proteobacteria	K01761	E4.4.1.11; methionine-gamma-lyase [EC:4.4.1.11]
CP041638.1_749@GB_GCA_007197775.1@p__Proteobacteria	K01761	E4.4.1.11; methionine-gamma-lyase [EC:4.4.1.11]
QYQI01000162.1_13@GB_GCA_007280825.1@p__Bacteroidota	K01761	E4.4.1.11; methionine-gamma-lyase [EC:4.4.1.11]
QYQJ01000094.1_5@GB_GCA_007280875.1@p__Bacteroidota	K01761	E4.4.1.11; methionine-gamma-lyase [EC:4.4.1.11]
QYQM01000019.1_22@GB_GCA_007280905.1@p__Bacteroidota	K01761	E4.4.1.11; methionine-gamma-lyase [EC:4.4.1.11]
LN650648.1_1146@GB_GCA_900002575.1@p__Firmicutes_A	K01761	E4.4.1.11; methionine-gamma-lyase [EC:4.4.1.11]
LN650648.1_800@GB_GCA_900002575.1@p__Firmicutes_A	K01761	E4.4.1.11; methionine-gamma-lyase [EC:4.4.1.11]
FIZK01000049.1_2@GB_GCA_900018335.1@p__Firmicutes_G	K01761	E4.4.1.11; methionine-gamma-lyase [EC:4.4.1.11]
FMGR01000001.1_97@GB_GCA_900066925.1@p__Firmicutes_A	K01761	E4.4.1.11; methionine-gamma-lyase [EC:4.4.1.11]
LS974202.1_2135@GB_GCA_900157305.1@p__Thermotogota	K01761	E4.4.1.11; methionine-gamma-lyase [EC:4.4.1.11]
FYAM01000013.1_17@GB_GCA_900185645.1@p__Firmicutes_A	K01761	E4.4.1.11; methionine-gamma-lyase [EC:4.4.1.11]
FYAU01000029.1_32@GB_GCA_900185725.1@p__Proteobacteria	K01761	E4.4.1.11; methionine-gamma-lyase [EC:4.4.1.11]
OMQS01000175.1_6@GB_GCA_900313295.1@p__Firmicutes_A	K01761	E4.4.1.11; methionine-gamma-lyase [EC:4.4.1.11]
OMTF01000033.1_22@GB_GCA_900313925.1@p__Firmicutes_A	K01761	E4.4.1.11; methionine-gamma-lyase [EC:4.4.1.11]
ONCI01000021.1_19@GB_GCA_900316255.1@p__Firmicutes_A	K01761	E4.4.1.11; methionine-gamma-lyase [EC:4.4.1.11]
ONDN01000028.1_2@GB_GCA_900316595.1@p__Firmicutes	K01761	E4.4.1.11; methionine-gamma-lyase [EC:4.4.1.11]
ONGJ01000008.1_24@GB_GCA_900317375.1@p__Firmicutes_A	K01761	E4.4.1.11; methionine-gamma-lyase [EC:4.4.1.11]
ONGR01000028.1_25@GB_GCA_900317425.1@p__Firmicutes_A	K01761	E4.4.1.11; methionine-gamma-lyase [EC:4.4.1.11]
ONPF01000008.1_9@GB_GCA_900319635.1@p__Firmicutes_A	K01761	E4.4.1.11; methionine-gamma-lyase [EC:4.4.1.11]
ONPY01000001.1_66@GB_GCA_900319835.1@p__Firmicutes_A	K01761	E4.4.1.11; methionine-gamma-lyase [EC:4.4.1.11]
UAVY01000010.1_68@GB_GCA_900446925.1@p__Proteobacteria	K01761	E4.4.1.11; methionine-gamma-lyase [EC:4.4.1.11]
UWSO01000032.1_1@GB_GCA_900538385.1@p__Bacteroidota	K01761	E4.4.1.11; methionine-gamma-lyase [EC:4.4.1.11]
UPYX01000011.1_43@GB_GCA_900538655.1@p__Firmicutes_A	K01761	E4.4.1.11; methionine-gamma-lyase [EC:4.4.1.11]
UPZV01000025.1_13@GB_GCA_900538925.1@p__Firmicutes_C	K01761	E4.4.1.11; methionine-gamma-lyase [EC:4.4.1.11]
UQBE01000016.1_26@GB_GCA_900539155.1@p__Bacteroidota	K01761	E4.4.1.11; methionine-gamma-lyase [EC:4.4.1.11]
UQBH01000001.1_57@GB_GCA_900539295.1@p__Firmicutes_C	K01761	E4.4.1.11; methionine-gamma-lyase [EC:4.4.1.11]
UQDF01000082.1_1@GB_GCA_900539765.1@p__Bacteroidota	K01761	E4.4.1.11; methionine-gamma-lyase [EC:4.4.1.11]
UQFT01000118.1_1@GB_GCA_900540355.1@p__Firmicutes_A	K01761	E4.4.1.11; methionine-gamma-lyase [EC:4.4.1.11]
UQJY01000004.1_12@GB_GCA_900541465.1@p__Fusobacteriota	K01761	E4.4.1.11; methionine-gamma-lyase [EC:4.4.1.11]
UQMC01000023.1_9@GB_GCA_900542115.1@p__Firmicutes_A	K01761	E4.4.1.11; methionine-gamma-lyase [EC:4.4.1.11]
UQMC01000025.1_2@GB_GCA_900542115.1@p__Firmicutes_A	K01761	E4.4.1.11; methionine-gamma-lyase [EC:4.4.1.11]
UQNF01000004.1_16@GB_GCA_900542285.1@p__Firmicutes_A	K01761	E4.4.1.11; methionine-gamma-lyase [EC:4.4.1.11]
UQOH01000001.1_88@GB_GCA_900542625.1@p__Fusobacteriota	K01761	E4.4.1.11; methionine-gamma-lyase [EC:4.4.1.11]
UQQF01000079.1_2@GB_GCA_900543085.1@p__Firmicutes_A	K01761	E4.4.1.11; methionine-gamma-lyase [EC:4.4.1.11]
UQUC01000016.1_2@GB_GCA_900544105.1@p__Firmicutes_A	K01761	E4.4.1.11; methionine-gamma-lyase [EC:4.4.1.11]
UQWD01000025.1_4@GB_GCA_900544555.1@p__Firmicutes_A	K01761	E4.4.1.11; methionine-gamma-lyase [EC:4.4.1.11]
UQXE01000019.1_1@GB_GCA_900544965.1@p__Firmicutes_A	K01761	E4.4.1.11; methionine-gamma-lyase [EC:4.4.1.11]
UQXM01000088.1_4@GB_GCA_900545035.1@p__Fusobacteriota	K01761	E4.4.1.11; methionine-gamma-lyase [EC:4.4.1.11]
UQZJ01000017.1_2@GB_GCA_900545495.1@p__Firmicutes_A	K01761	E4.4.1.11; methionine-gamma-lyase [EC:4.4.1.11]
URAL01000001.1_104@GB_GCA_900545805.1@p__Firmicutes_A	K01761	E4.4.1.11; methionine-gamma-lyase [EC:4.4.1.11]
URCD01000003.1_2@GB_GCA_900546215.1@p__Firmicutes_A	K01761	E4.4.1.11; methionine-gamma-lyase [EC:4.4.1.11]
URCD01000073.1_2@GB_GCA_900546215.1@p__Firmicutes_A	K01761	E4.4.1.11; methionine-gamma-lyase [EC:4.4.1.11]
URDQ01000087.1_6@GB_GCA_900546675.1@p__Bacteroidota	K01761	E4.4.1.11; methionine-gamma-lyase [EC:4.4.1.11]
URFJ01000035.1_10@GB_GCA_900547135.1@p__Firmicutes_A	K01761	E4.4.1.11; methionine-gamma-lyase [EC:4.4.1.11]
URGI01000058.1_11@GB_GCA_900547315.1@p__Firmicutes_A	K01761	E4.4.1.11; methionine-gamma-lyase [EC:4.4.1.11]
URHK01000008.1_68@GB_GCA_900547625.1@p__Firmicutes_A	K01761	E4.4.1.11; methionine-gamma-lyase [EC:4.4.1.11]
URHT01000010.1_9@GB_GCA_900547745.1@p__Firmicutes_A	K01761	E4.4.1.11; methionine-gamma-lyase [EC:4.4.1.11]
URKO01000057.1_6@GB_GCA_900548415.1@p__Bacteroidota	K01761	E4.4.1.11; methionine-gamma-lyase [EC:4.4.1.11]
URKQ01000002.1_34@GB_GCA_900548455.1@p__Firmicutes_A	K01761	E4.4.1.11; methionine-gamma-lyase [EC:4.4.1.11]
URKI01000021.1_34@GB_GCA_900548505.1@p__Firmicutes_A	K01761	E4.4.1.11; methionine-gamma-lyase [EC:4.4.1.11]
URKI01000033.1_19@GB_GCA_900548505.1@p__Firmicutes_A	K01761	E4.4.1.11; methionine-gamma-lyase [EC:4.4.1.11]
URLI01000029.1_16@GB_GCA_900548585.1@p__Bacteroidota	K01761	E4.4.1.11; methionine-gamma-lyase [EC:4.4.1.11]
URLB01000033.1_15@GB_GCA_900548595.1@p__Firmicutes_A	K01761	E4.4.1.11; methionine-gamma-lyase [EC:4.4.1.11]
URKW01000091.1_4@GB_GCA_900548615.1@p__Firmicutes_A	K01761	E4.4.1.11; methionine-gamma-lyase [EC:4.4.1.11]
URKW01000109.1_5@GB_GCA_900548615.1@p__Firmicutes_A	K01761	E4.4.1.11; methionine-gamma-lyase [EC:4.4.1.11]
UROG01000014.1_20@GB_GCA_900549485.1@p__Firmicutes_A	K01761	E4.4.1.11; methionine-gamma-lyase [EC:4.4.1.11]
UROG01000025.1_9@GB_GCA_900549485.1@p__Firmicutes_A	K01761	E4.4.1.11; methionine-gamma-lyase [EC:4.4.1.11]
URQU01000054.1_7@GB_GCA_900550055.1@p__Actinobacteriota	K01761	E4.4.1.11; methionine-gamma-lyase [EC:4.4.1.11]
URRX01000102.1_4@GB_GCA_900550345.1@p__Firmicutes_A	K01761	E4.4.1.11; methionine-gamma-lyase [EC:4.4.1.11]
URST01000041.1_3@GB_GCA_900550585.1@p__Firmicutes_A	K01761	E4.4.1.11; methionine-gamma-lyase [EC:4.4.1.11]
URVR01000150.1_5@GB_GCA_900551355.1@p__Firmicutes_A	K01761	E4.4.1.11; methionine-gamma-lyase [EC:4.4.1.11]
URXW01000003.1_39@GB_GCA_900551995.1@p__Firmicutes_A	K01761	E4.4.1.11; methionine-gamma-lyase [EC:4.4.1.11]
USAT01000055.1_2@GB_GCA_900552725.1@p__Firmicutes_A	K01761	E4.4.1.11; methionine-gamma-lyase [EC:4.4.1.11]
USAT01000049.1_13@GB_GCA_900552725.1@p__Firmicutes_A	K01761	E4.4.1.11; methionine-gamma-lyase [EC:4.4.1.11]
USGG01000034.1_7@GB_GCA_900554215.1@p__Firmicutes_C	K01761	E4.4.1.11; methionine-gamma-lyase [EC:4.4.1.11]
USMD01000139.1_3@GB_GCA_900555725.1@p__Firmicutes_A	K01761	E4.4.1.11; methionine-gamma-lyase [EC:4.4.1.11]
USMI01000232.1_1@GB_GCA_900555735.1@p__Firmicutes_A	K01761	E4.4.1.11; methionine-gamma-lyase [EC:4.4.1.11]
USML01000064.1_6@GB_GCA_900555855.1@p__Firmicutes_A	K01761	E4.4.1.11; methionine-gamma-lyase [EC:4.4.1.11]
USNH01000089.1_4@GB_GCA_900556015.1@p__Firmicutes_A	K01761	E4.4.1.11; methionine-gamma-lyase [EC:4.4.1.11]
USQR01000008.1_5@GB_GCA_900556925.1@p__Firmicutes_A	K01761	E4.4.1.11; methionine-gamma-lyase [EC:4.4.1.11]
USQR01000013.1_8@GB_GCA_900556925.1@p__Firmicutes_A	K01761	E4.4.1.11; methionine-gamma-lyase [EC:4.4.1.11]
UWOR01000003.1_140@GB_GCA_900604495.1@p__Firmicutes_A	K01761	E4.4.1.11; methionine-gamma-lyase [EC:4.4.1.11]
LR133904.1_132@GB_GCA_900635025.1@p__Proteobacteria	K01761	E4.4.1.11; methionine-gamma-lyase [EC:4.4.1.11]
CAADGM010000033.1_8@GB_GCA_900696535.1@p__Planctomycetota	K01761	E4.4.1.11; methionine-gamma-lyase [EC:4.4.1.11]
CAADGO010000170.1_5@GB_GCA_900696555.1@p__Bacteroidota	K01761	E4.4.1.11; methionine-gamma-lyase [EC:4.4.1.11]
CAADGV010000012.1_56@GB_GCA_900696645.1@p__Bacteroidota	K01761	E4.4.1.11; methionine-gamma-lyase [EC:4.4.1.11]
NC_013791.2_1333@RS_GCF_000005825.2@p__Firmicutes	K01761	E4.4.1.11; methionine-gamma-lyase [EC:4.4.1.11]
NC_003454.1_1949@RS_GCF_000007325.1@p__Fusobacteriota	K01761	E4.4.1.11; methionine-gamma-lyase [EC:4.4.1.11]
NC_004722.1_4685@RS_GCF_000007825.1@p__Firmicutes	K01761	E4.4.1.11; methionine-gamma-lyase [EC:4.4.1.11]
NC_002967.9_2046@RS_GCF_000008185.1@p__Spirochaetota	K01761	E4.4.1.11; methionine-gamma-lyase [EC:4.4.1.11]
NC_006512.1_731@RS_GCF_000008465.1@p__Proteobacteria	K01761	E4.4.1.11; methionine-gamma-lyase [EC:4.4.1.11]
NC_006177.1_814@RS_GCF_000009905.1@p__Firmicutes_E	K01761	E4.4.1.11; methionine-gamma-lyase [EC:4.4.1.11]
NC_012491.1_5525@RS_GCF_000010165.1@p__Firmicutes	K01761	E4.4.1.11; methionine-gamma-lyase [EC:4.4.1.11]
NC_010729.1_1530@RS_GCF_000010505.1@p__Bacteroidota	K01761	E4.4.1.11; methionine-gamma-lyase [EC:4.4.1.11]
NC_004193.1_3096@RS_GCF_000011245.1@p__Firmicutes	K01761	E4.4.1.11; methionine-gamma-lyase [EC:4.4.1.11]
NC_006569.1_333@RS_GCF_000011965.2@p__Proteobacteria	K01761	E4.4.1.11; methionine-gamma-lyase [EC:4.4.1.11]
NC_003910.7_1503@RS_GCF_000012325.1@p__Proteobacteria	K01761	E4.4.1.11; methionine-gamma-lyase [EC:4.4.1.11]
NC_007484.1_902@RS_GCF_000012805.1@p__Proteobacteria	K01761	E4.4.1.11; methionine-gamma-lyase [EC:4.4.1.11]
NC_007778.1_456@RS_GCF_000013365.1@p__Proteobacteria	K01758	CTH; cystathionine gamma-lyase [EC:4.4.1.1]
NC_007908.1_3711@RS_GCF_000013605.1@p__Proteobacteria	K01761	E4.4.1.11; methionine-gamma-lyase [EC:4.4.1.11]
NC_007954.1_2601@RS_GCF_000013765.1@p__Proteobacteria	K01761	E4.4.1.11; methionine-gamma-lyase [EC:4.4.1.11]
NC_008044.1_2771@RS_GCF_000014065.1@p__Proteobacteria	K01761	E4.4.1.11; methionine-gamma-lyase [EC:4.4.1.11]
NC_008593.1_1681@RS_GCF_000014125.1@p__Firmicutes_A	K01761	E4.4.1.11; methionine-gamma-lyase [EC:4.4.1.11]
NC_008322.1_2611@RS_GCF_000014665.1@p__Proteobacteria	K01761	E4.4.1.11; methionine-gamma-lyase [EC:4.4.1.11]
NC_008576.1_802@RS_GCF_000014865.1@p__Proteobacteria	K01761	E4.4.1.11; methionine-gamma-lyase [EC:4.4.1.11]
NC_011566.1_2894@RS_GCF_000014885.1@p__Proteobacteria	K01761	E4.4.1.11; methionine-gamma-lyase [EC:4.4.1.11]
NC_008700.1_1272@RS_GCF_000015245.1@p__Proteobacteria	K01761	E4.4.1.11; methionine-gamma-lyase [EC:4.4.1.11]
NC_009092.1_2510@RS_GCF_000016065.1@p__Proteobacteria	K01761	E4.4.1.11; methionine-gamma-lyase [EC:4.4.1.11]
NC_009674.1_3392@RS_GCF_000017425.1@p__Firmicutes	K01761	E4.4.1.11; methionine-gamma-lyase [EC:4.4.1.11]
NC_009831.1_1611@RS_GCF_000018025.1@p__Proteobacteria	K01761	E4.4.1.11; methionine-gamma-lyase [EC:4.4.1.11]
NC_009901.1_2727@RS_GCF_000018285.1@p__Proteobacteria	K01761	E4.4.1.11; methionine-gamma-lyase [EC:4.4.1.11]
NC_010321.1_893@RS_GCF_000019085.1@p__Firmicutes_A	K01761	E4.4.1.11; methionine-gamma-lyase [EC:4.4.1.11]
NC_010322.1_4544@RS_GCF_000019125.1@p__Proteobacteria	K01761	E4.4.1.11; methionine-gamma-lyase [EC:4.4.1.11]
NC_010334.1_2814@RS_GCF_000019185.1@p__Proteobacteria	K01761	E4.4.1.11; methionine-gamma-lyase [EC:4.4.1.11]
NC_010501.1_916@RS_GCF_000019445.1@p__Proteobacteria	K01761	E4.4.1.11; methionine-gamma-lyase [EC:4.4.1.11]
NC_010506.1_3130@RS_GCF_000019525.1@p__Proteobacteria	K01761	E4.4.1.11; methionine-gamma-lyase [EC:4.4.1.11]
NC_010718.1_2693@RS_GCF_000020005.1@p__Firmicutes_D	K01761	E4.4.1.11; methionine-gamma-lyase [EC:4.4.1.11]
NC_010718.1_2259@RS_GCF_000020005.1@p__Firmicutes_D	K01761	E4.4.1.11; methionine-gamma-lyase [EC:4.4.1.11]
NC_010718.1_1165@RS_GCF_000020005.1@p__Firmicutes_D	K01761	E4.4.1.11; methionine-gamma-lyase [EC:4.4.1.11]
NC_010718.1_2470@RS_GCF_000020005.1@p__Firmicutes_D	K01761	E4.4.1.11; methionine-gamma-lyase [EC:4.4.1.11]
NC_012108.1_612@RS_GCF_000020365.1@p__Desulfobacterota	K01761	E4.4.1.11; methionine-gamma-lyase [EC:4.4.1.11]
NC_011899.1_817@RS_GCF_000020485.1@p__Firmicutes_F	K01761	E4.4.1.11; methionine-gamma-lyase [EC:4.4.1.11]
NC_011772.1_4574@RS_GCF_000021305.1@p__Firmicutes	K01761	E4.4.1.11; methionine-gamma-lyase [EC:4.4.1.11]
NC_012785.1_397@RS_GCF_000023325.1@p__Thermotogota	K01761	E4.4.1.11; methionine-gamma-lyase [EC:4.4.1.11]
NC_013165.1_2650@RS_GCF_000023885.1@p__Actinobacteriota	K01761	E4.4.1.11; methionine-gamma-lyase [EC:4.4.1.11]
NC_013166.1_1441@RS_GCF_000024085.1@p__Proteobacteria	K01761	E4.4.1.11; methionine-gamma-lyase [EC:4.4.1.11]
NC_014011.1_466@RS_GCF_000025885.1@p__Synergistota	K01761	E4.4.1.11; methionine-gamma-lyase [EC:4.4.1.11]
NC_008027.1_4122@RS_GCF_000026105.1@p__Proteobacteria	K01761	E4.4.1.11; methionine-gamma-lyase [EC:4.4.1.11]
NC_011740.1_3356@RS_GCF_000026225.1@p__Proteobacteria	K01761	E4.4.1.11; methionine-gamma-lyase [EC:4.4.1.11]
NC_014012.1_2802@RS_GCF_000091325.1@p__Proteobacteria	K01761	E4.4.1.11; methionine-gamma-lyase [EC:4.4.1.11]
NC_014100.1_795@RS_GCF_000092285.1@p__Proteobacteria	K01761	E4.4.1.11; methionine-gamma-lyase [EC:4.4.1.11]
NC_014219.1_2051@RS_GCF_000093085.1@p__Firmicutes	K01761	E4.4.1.11; methionine-gamma-lyase [EC:4.4.1.11]
NC_014315.1_2257@RS_GCF_000143085.1@p__Proteobacteria	K01761	E4.4.1.11; methionine-gamma-lyase [EC:4.4.1.11]
NC_014377.1_1581@RS_GCF_000144645.1@p__Firmicutes_A	K01761	E4.4.1.11; methionine-gamma-lyase [EC:4.4.1.11]
NC_004347.2_1687@RS_GCF_000146165.2@p__Proteobacteria	K01761	E4.4.1.11; methionine-gamma-lyase [EC:4.4.1.11]
NZ_GL397071.1_819@RS_GCF_000146345.1@p__Firmicutes_A	K01761	E4.4.1.11; methionine-gamma-lyase [EC:4.4.1.11]
NC_015958.1_1570@RS_GCF_000147695.2@p__Firmicutes_A	K01761	E4.4.1.11; methionine-gamma-lyase [EC:4.4.1.11]
NC_017934.1_1233@RS_GCF_000147715.2@p__Thermotogota	K01761	E4.4.1.11; methionine-gamma-lyase [EC:4.4.1.11]
NC_014541.1_2579@RS_GCF_000148645.1@p__Proteobacteria	K01761	E4.4.1.11; methionine-gamma-lyase [EC:4.4.1.11]
NZ_CH672428.1_1620@RS_GCF_000152745.1@p__Proteobacteria	K01761	E4.4.1.11; methionine-gamma-lyase [EC:4.4.1.11]
NZ_CH672406.1_238@RS_GCF_000152885.1@p__Proteobacteria	K01761	E4.4.1.11; methionine-gamma-lyase [EC:4.4.1.11]
NZ_AANB01000005.1_225@RS_GCF_000152965.1@p__Proteobacteria	K01761	E4.4.1.11; methionine-gamma-lyase [EC:4.4.1.11]
NZ_CH672432.1_431@RS_GCF_000153025.1@p__Proteobacteria	K01761	E4.4.1.11; methionine-gamma-lyase [EC:4.4.1.11]
NZ_CH672396.1_688@RS_GCF_000153445.1@p__Proteobacteria	K01761	E4.4.1.11; methionine-gamma-lyase [EC:4.4.1.11]
NZ_DS499562.1_42@RS_GCF_000154445.1@p__Firmicutes_A	K01761	E4.4.1.11; methionine-gamma-lyase [EC:4.4.1.11]
NC_020911.1_2059@RS_GCF_000155675.2@p__Proteobacteria	K01761	E4.4.1.11; methionine-gamma-lyase [EC:4.4.1.11]
NZ_GG730302.1_214@RS_GCF_000155975.1@p__Proteobacteria	K01761	E4.4.1.11; methionine-gamma-lyase [EC:4.4.1.11]
NZ_GG703819.1_572@RS_GCF_000156395.1@p__Proteobacteria	K01761	E4.4.1.11; methionine-gamma-lyase [EC:4.4.1.11]
NZ_CM011002.1_275@RS_GCF_000158095.2@p__Proteobacteria	K01761	E4.4.1.11; methionine-gamma-lyase [EC:4.4.1.11]
NZ_GL987993.1_89@RS_GCF_000158195.2@p__Fusobacteriota	K01761	E4.4.1.11; methionine-gamma-lyase [EC:4.4.1.11]
NZ_GL987988.1_194@RS_GCF_000158195.2@p__Fusobacteriota	K01761	E4.4.1.11; methionine-gamma-lyase [EC:4.4.1.11]
NZ_GL987988.1_540@RS_GCF_000158195.2@p__Fusobacteriota	K01761	E4.4.1.11; methionine-gamma-lyase [EC:4.4.1.11]
NZ_CP007062.1_259@RS_GCF_000158275.2@p__Fusobacteriota	K01761	E4.4.1.11; methionine-gamma-lyase [EC:4.4.1.11]
NZ_GG665893.1_272@RS_GCF_000160475.1@p__Fusobacteriota	K01761	E4.4.1.11; methionine-gamma-lyase [EC:4.4.1.11]
NZ_GG668576.1_1303@RS_GCF_000160755.1@p__Proteobacteria	K01761	E4.4.1.11; methionine-gamma-lyase [EC:4.4.1.11]
NZ_CM000745.1_3924@RS_GCF_000161455.1@p__Firmicutes	K01761	E4.4.1.11; methionine-gamma-lyase [EC:4.4.1.11]
NZ_GG697169.2_1465@RS_GCF_000161835.1@p__Proteobacteria	K01761	E4.4.1.11; methionine-gamma-lyase [EC:4.4.1.11]
NZ_GG700527.1_1552@RS_GCF_000163295.1@p__Firmicutes_A	K01761	E4.4.1.11; methionine-gamma-lyase [EC:4.4.1.11]
NC_016630.1_1121@RS_GCF_000163895.2@p__Firmicutes_A	K01761	E4.4.1.11; methionine-gamma-lyase [EC:4.4.1.11]
NZ_GG770383.1_75@RS_GCF_000163935.1@p__Fusobacteriota	K01761	E4.4.1.11; methionine-gamma-lyase [EC:4.4.1.11]
NC_017455.1_69@RS_GCF_000165465.1@p__Firmicutes_F	K01761	E4.4.1.11; methionine-gamma-lyase [EC:4.4.1.11]
NC_017455.1_64@RS_GCF_000165465.1@p__Firmicutes_F	K01761	E4.4.1.11; methionine-gamma-lyase [EC:4.4.1.11]
NZ_GL538208.1_68@RS_GCF_000165735.1@p__Firmicutes_C	K01761	E4.4.1.11; methionine-gamma-lyase [EC:4.4.1.11]
NC_014640.1_4230@RS_GCF_000165835.1@p__Proteobacteria	K01761	E4.4.1.11; methionine-gamma-lyase [EC:4.4.1.11]
NC_014664.1_3136@RS_GCF_000166055.1@p__Proteobacteria	K01758	CTH; cystathionine gamma-lyase [EC:4.4.1.1]
NZ_AAUW01000001.1_210@RS_GCF_000168975.1@p__Proteobacteria	K01761	E4.4.1.11; methionine-gamma-lyase [EC:4.4.1.11]
NZ_AAYC01000011.1_96@RS_GCF_000169455.1@p__Proteobacteria	K01761	E4.4.1.11; methionine-gamma-lyase [EC:4.4.1.11]
NZ_ABFU01000052.3_13@RS_GCF_000171615.1@p__Firmicutes	K01761	E4.4.1.11; methionine-gamma-lyase [EC:4.4.1.11]
NZ_ABIC01000041.1_21@RS_GCF_000172075.1@p__Proteobacteria	K01761	E4.4.1.11; methionine-gamma-lyase [EC:4.4.1.11]
NZ_ABID01000081.1_2@RS_GCF_000172095.1@p__Proteobacteria	K01761	E4.4.1.11; methionine-gamma-lyase [EC:4.4.1.11]
NZ_ABXA01000032.1_32@RS_GCF_000173355.1@p__Firmicutes_A	K01761	E4.4.1.11; methionine-gamma-lyase [EC:4.4.1.11]
NZ_ABXW01000049.1_136@RS_GCF_000173415.1@p__Proteobacteria	K01761	E4.4.1.11; methionine-gamma-lyase [EC:4.4.1.11]
NZ_ACLR01000047.1_7@RS_GCF_000174775.1@p__Bacteroidota	K01761	E4.4.1.11; methionine-gamma-lyase [EC:4.4.1.11]
NZ_ACNN01000005.1_175@RS_GCF_000174815.1@p__Bacteroidota	K01761	E4.4.1.11; methionine-gamma-lyase [EC:4.4.1.11]
NC_014834.1_206@RS_GCF_000177255.2@p__Proteobacteria	K01758	CTH; cystathionine gamma-lyase [EC:4.4.1.1]
NZ_ADZZ01000502.1_36@RS_GCF_000179315.1@p__Desulfobacterota	K01761	E4.4.1.11; methionine-gamma-lyase [EC:4.4.1.11]
NZ_ABCF01000006.1_32@RS_GCF_000181495.1@p__Firmicutes	K01761	E4.4.1.11; methionine-gamma-lyase [EC:4.4.1.11]
NC_014761.1_1572@RS_GCF_000183745.1@p__Deinococcota	K01761	E4.4.1.11; methionine-gamma-lyase [EC:4.4.1.11]
NZ_AEPB01000012.1_74@RS_GCF_000189395.1@p__Firmicutes	K01761	E4.4.1.11; methionine-gamma-lyase [EC:4.4.1.11]
NZ_AEWH01000052.1_28@RS_GCF_000190475.1@p__Firmicutes	K01761	E4.4.1.11; methionine-gamma-lyase [EC:4.4.1.11]
NC_015387.1_1681@RS_GCF_000195335.1@p__Deinococcota	K01761	E4.4.1.11; methionine-gamma-lyase [EC:4.4.1.11]
NC_005296.1_382@RS_GCF_000195775.1@p__Proteobacteria	K01758	CTH; cystathionine gamma-lyase [EC:4.4.1.1]
NC_008025.1_10@RS_GCF_000196275.1@p__Deinococcota	K01761	E4.4.1.11; methionine-gamma-lyase [EC:4.4.1.11]
NC_014614.1_2018@RS_GCF_000196455.1@p__Firmicutes_A	K01761	E4.4.1.11; methionine-gamma-lyase [EC:4.4.1.11]
NC_008577.1_2706@RS_GCF_000203935.1@p__Proteobacteria	K01761	E4.4.1.11; methionine-gamma-lyase [EC:4.4.1.11]
NZ_AFCF02000006.1_109@RS_GCF_000203975.2@p__Proteobacteria	K01761	E4.4.1.11; methionine-gamma-lyase [EC:4.4.1.11]
NZ_AEVK01000098.1_6@RS_GCF_000209515.1@p__Proteobacteria	K01761	E4.4.1.11; methionine-gamma-lyase [EC:4.4.1.11]
NC_015501.1_504@RS_GCF_000212375.1@p__Bacteroidota	K01761	E4.4.1.11; methionine-gamma-lyase [EC:4.4.1.11]
NZ_AFNU02000004.1_185@RS_GCF_000215935.2@p__Firmicutes	K01761	E4.4.1.11; methionine-gamma-lyase [EC:4.4.1.11]
NZ_AFOZ01000019.1_22@RS_GCF_000217915.1@p__Proteobacteria	K01761	E4.4.1.11; methionine-gamma-lyase [EC:4.4.1.11]
NZ_AFHI01000011.1_12@RS_GCF_000217935.1@p__Proteobacteria	K01761	E4.4.1.11; methionine-gamma-lyase [EC:4.4.1.11]
NZ_AFPO01000011.1_140@RS_GCF_000218785.1@p__Proteobacteria	K01761	E4.4.1.11; methionine-gamma-lyase [EC:4.4.1.11]
NZ_GL982997.1_1470@RS_GCF_000220335.1@p__Firmicutes	K01761	E4.4.1.11; methionine-gamma-lyase [EC:4.4.1.11]
NZ_GL982998.1_247@RS_GCF_000220335.1@p__Firmicutes	K01761	E4.4.1.11; methionine-gamma-lyase [EC:4.4.1.11]
NZ_AFWT01000007.1_14@RS_GCF_000224065.1@p__Proteobacteria	K01761	E4.4.1.11; methionine-gamma-lyase [EC:4.4.1.11]
NC_015946.1_298@RS_GCF_000224105.1@p__Firmicutes	K01761	E4.4.1.11; methionine-gamma-lyase [EC:4.4.1.11]
NZ_AGAV01000015.1_323@RS_GCF_000224785.1@p__Firmicutes	K01761	E4.4.1.11; methionine-gamma-lyase [EC:4.4.1.11]
NC_016041.1_2665@RS_GCF_000226565.1@p__Proteobacteria	K01761	E4.4.1.11; methionine-gamma-lyase [EC:4.4.1.11]
NZ_JH165061.1_448@RS_GCF_000227315.1@p__Firmicutes_A	K01761	E4.4.1.11; methionine-gamma-lyase [EC:4.4.1.11]
NZ_JH378957.1_31@RS_GCF_000235465.1@p__Fusobacteriota	K01761	E4.4.1.11; methionine-gamma-lyase [EC:4.4.1.11]
NZ_AGUF01000060.1_21@RS_GCF_000236785.1@p__Proteobacteria	K01761	E4.4.1.11; methionine-gamma-lyase [EC:4.4.1.11]
NZ_CM001376.1_863@RS_GCF_000237805.1@p__Synergistota	K01761	E4.4.1.11; methionine-gamma-lyase [EC:4.4.1.11]
NZ_JH414566.1_23@RS_GCF_000238115.1@p__Firmicutes_A	K01761	E4.4.1.11; methionine-gamma-lyase [EC:4.4.1.11]
NZ_CP011039.1_1816@RS_GCF_000238255.3@p__Proteobacteria	K01761	E4.4.1.11; methionine-gamma-lyase [EC:4.4.1.11]
NZ_AHCF02000042.1_153@RS_GCF_000238275.2@p__Proteobacteria	K01761	E4.4.1.11; methionine-gamma-lyase [EC:4.4.1.11]
NZ_AHCD02000142.1_70@RS_GCF_000238295.2@p__Proteobacteria	K01761	E4.4.1.11; methionine-gamma-lyase [EC:4.4.1.11]
NZ_CP011924.1_1585@RS_GCF_000238315.3@p__Proteobacteria	K01761	E4.4.1.11; methionine-gamma-lyase [EC:4.4.1.11]
NZ_AHCB02000016.1_78@RS_GCF_000238335.2@p__Proteobacteria	K01761	E4.4.1.11; methionine-gamma-lyase [EC:4.4.1.11]
NZ_AHCA01000015.1_45@RS_GCF_000238355.1@p__Proteobacteria	K01761	E4.4.1.11; methionine-gamma-lyase [EC:4.4.1.11]
NZ_AHBZ02000061.1_70@RS_GCF_000238375.2@p__Proteobacteria	K01761	E4.4.1.11; methionine-gamma-lyase [EC:4.4.1.11]
NZ_CP011025.1_1046@RS_GCF_000238395.3@p__Proteobacteria	K01761	E4.4.1.11; methionine-gamma-lyase [EC:4.4.1.11]
NZ_AGTS01000032.1_18@RS_GCF_000238595.1@p__Proteobacteria	K01761	E4.4.1.11; methionine-gamma-lyase [EC:4.4.1.11]
NZ_BADT01000100.1_35@RS_GCF_000239855.1@p__Proteobacteria	K01761	E4.4.1.11; methionine-gamma-lyase [EC:4.4.1.11]
NZ_AHHC01000019.1_4@RS_GCF_000242655.1@p__Proteobacteria	K01761	E4.4.1.11; methionine-gamma-lyase [EC:4.4.1.11]
NZ_AHTH01000048.1_108@RS_GCF_000245735.1@p__Proteobacteria	K01761	E4.4.1.11; methionine-gamma-lyase [EC:4.4.1.11]
NZ_BAEU01000110.1_143@RS_GCF_000246875.1@p__Proteobacteria	K01761	E4.4.1.11; methionine-gamma-lyase [EC:4.4.1.11]
NZ_BAET01000031.1_16@RS_GCF_000252165.1@p__Proteobacteria	K01761	E4.4.1.11; methionine-gamma-lyase [EC:4.4.1.11]
NZ_AJHJ01000040.1_30@RS_GCF_000257645.1@p__Proteobacteria	K01761	E4.4.1.11; methionine-gamma-lyase [EC:4.4.1.11]
NC_017464.1_440@RS_GCF_000258405.1@p__Bacteroidota	K01761	E4.4.1.11; methionine-gamma-lyase [EC:4.4.1.11]
NZ_JH650757.1_136@RS_GCF_000259195.1@p__Proteobacteria	K01761	E4.4.1.11; methionine-gamma-lyase [EC:4.4.1.11]
NZ_CP015613.1_678@RS_GCF_000261045.2@p__Proteobacteria	K01761	E4.4.1.11; methionine-gamma-lyase [EC:4.4.1.11]
NZ_CM001514.1_3213@RS_GCF_000263715.2@p__Proteobacteria	K01761	E4.4.1.11; methionine-gamma-lyase [EC:4.4.1.11]
NC_017956.1_2977@RS_GCF_000264455.2@p__Proteobacteria	K01761	E4.4.1.11; methionine-gamma-lyase [EC:4.4.1.11]
NZ_AKKV01000025.1_59@RS_GCF_000269865.1@p__Firmicutes	K01761	E4.4.1.11; methionine-gamma-lyase [EC:4.4.1.11]
NZ_AKIF01000021.1_26@RS_GCF_000269905.1@p__Firmicutes	K01761	E4.4.1.11; methionine-gamma-lyase [EC:4.4.1.11]
NZ_AKKU01000011.1_379@RS_GCF_000272005.1@p__Proteobacteria	K01761	E4.4.1.11; methionine-gamma-lyase [EC:4.4.1.11]
NZ_ALAB01000010.1_33@RS_GCF_000280055.1@p__Proteobacteria	K01761	E4.4.1.11; methionine-gamma-lyase [EC:4.4.1.11]
NZ_AKIX01000033.1_21@RS_GCF_000282075.1@p__Firmicutes	K01761	E4.4.1.11; methionine-gamma-lyase [EC:4.4.1.11]
NZ_AKJC01000119.1_6@RS_GCF_000282535.1@p__Proteobacteria	K01761	E4.4.1.11; methionine-gamma-lyase [EC:4.4.1.11]
NC_016048.1_3133@RS_GCF_000283575.1@p__Firmicutes_A	K01761	E4.4.1.11; methionine-gamma-lyase [EC:4.4.1.11]
NC_017668.1_3685@RS_GCF_000284515.1@p__Firmicutes	K01761	E4.4.1.11; methionine-gamma-lyase [EC:4.4.1.11]
NZ_HE610988.1_406@RS_GCF_000285535.1@p__Firmicutes	K01761	E4.4.1.11; methionine-gamma-lyase [EC:4.4.1.11]
NZ_HE611051.1_287@RS_GCF_000285575.1@p__Firmicutes_A	K01761	E4.4.1.11; methionine-gamma-lyase [EC:4.4.1.11]
NZ_ALJG01000277.1_15@RS_GCF_000286315.1@p__Firmicutes	K01761	E4.4.1.11; methionine-gamma-lyase [EC:4.4.1.11]
NZ_JH791996.1_796@RS_GCF_000291295.1@p__Firmicutes	K01761	E4.4.1.11; methionine-gamma-lyase [EC:4.4.1.11]
NZ_JH791984.1_3989@RS_GCF_000291355.1@p__Firmicutes	K01761	E4.4.1.11; methionine-gamma-lyase [EC:4.4.1.11]
NZ_ALVD01000013.1_11@RS_GCF_000292935.1@p__Fusobacteriota	K01761	E4.4.1.11; methionine-gamma-lyase [EC:4.4.1.11]
NZ_CP015506.1_4510@RS_GCF_000294775.2@p__Firmicutes	K01761	E4.4.1.11; methionine-gamma-lyase [EC:4.4.1.11]
NZ_BAFK01000007.1_9@RS_GCF_000296695.1@p__Proteobacteria	K01761	E4.4.1.11; methionine-gamma-lyase [EC:4.4.1.11]
NZ_CP023474.1_5987@RS_GCF_000296715.2@p__Firmicutes	K01761	E4.4.1.11; methionine-gamma-lyase [EC:4.4.1.11]
NZ_JH921520.1_223@RS_GCF_000299035.1@p__Firmicutes	K01761	E4.4.1.11; methionine-gamma-lyase [EC:4.4.1.11]
NC_018664.1_2114@RS_GCF_000299355.1@p__Firmicutes_A	K01761	E4.4.1.11; methionine-gamma-lyase [EC:4.4.1.11]
NZ_AMRG01000004.1_67@RS_GCF_000299895.1@p__Proteobacteria	K01761	E4.4.1.11; methionine-gamma-lyase [EC:4.4.1.11]
NZ_AMRI01000005.1_172@RS_GCF_000299915.1@p__Proteobacteria	K01761	E4.4.1.11; methionine-gamma-lyase [EC:4.4.1.11]
NZ_AMQH01000014.1_90@RS_GCF_000300195.1@p__Firmicutes_A	K01761	E4.4.1.11; methionine-gamma-lyase [EC:4.4.1.11]
NZ_CP004388.1_3633@RS_GCF_000300235.2@p__Proteobacteria	K01761	E4.4.1.11; methionine-gamma-lyase [EC:4.4.1.11]
NZ_AMRN01000001.1_81@RS_GCF_000300275.1@p__Proteobacteria	K01761	E4.4.1.11; methionine-gamma-lyase [EC:4.4.1.11]
NZ_AMSI01000024.1_8@RS_GCF_000300515.1@p__Proteobacteria	K01758	CTH; cystathionine gamma-lyase [EC:4.4.1.1]
NC_018708.1_3327@RS_GCF_000302535.1@p__Proteobacteria	K01761	E4.4.1.11; methionine-gamma-lyase [EC:4.4.1.11]
NZ_AJTN02000005.1_11@RS_GCF_000305495.1@p__Firmicutes	K01761	E4.4.1.11; methionine-gamma-lyase [EC:4.4.1.11]
NC_018868.3_2122@RS_GCF_000305785.2@p__Proteobacteria	K01761	E4.4.1.11; methionine-gamma-lyase [EC:4.4.1.11]
NZ_JH976438.1_9@RS_GCF_000306965.1@p__Firmicutes	K01761	E4.4.1.11; methionine-gamma-lyase [EC:4.4.1.11]
NZ_HE978618.1_206@RS_GCF_000307225.1@p__Firmicutes_A	K01761	E4.4.1.11; methionine-gamma-lyase [EC:4.4.1.11]
NZ_DF158896.1_106@RS_GCF_000307265.1@p__Firmicutes_A	K01761	E4.4.1.11; methionine-gamma-lyase [EC:4.4.1.11]
NZ_DF158896.1_582@RS_GCF_000307265.1@p__Firmicutes_A	K01761	E4.4.1.11; methionine-gamma-lyase [EC:4.4.1.11]
NZ_HE978533.1_182@RS_GCF_000311745.1@p__Firmicutes_A	K01761	E4.4.1.11; methionine-gamma-lyase [EC:4.4.1.11]
NZ_HE978538.1_177@RS_GCF_000311785.1@p__Firmicutes	K01761	E4.4.1.11; methionine-gamma-lyase [EC:4.4.1.11]
NZ_HE978571.1_5@RS_GCF_000311825.1@p__Firmicutes_A	K01761	E4.4.1.11; methionine-gamma-lyase [EC:4.4.1.11]
NZ_HE978586.1_201@RS_GCF_000311985.1@p__Firmicutes_A	K01761	E4.4.1.11; methionine-gamma-lyase [EC:4.4.1.11]
NZ_KB233222.1_7@RS_GCF_000314855.2@p__Proteobacteria	K01761	E4.4.1.11; methionine-gamma-lyase [EC:4.4.1.11]
NZ_AJTY01000964.1_7@RS_GCF_000316285.1@p__Firmicutes	K01761	E4.4.1.11; methionine-gamma-lyase [EC:4.4.1.11]
NZ_AMWJ01000193.1_20@RS_GCF_000319305.1@p__Proteobacteria	K01761	E4.4.1.11; methionine-gamma-lyase [EC:4.4.1.11]
NZ_HE578909.1_173@RS_GCF_000321005.1@p__Firmicutes_A	K01761	E4.4.1.11; methionine-gamma-lyase [EC:4.4.1.11]
NZ_HE610717.1_793@RS_GCF_000321025.1@p__Firmicutes_A	K01761	E4.4.1.11; methionine-gamma-lyase [EC:4.4.1.11]
NZ_CAPG01000070.1_56@RS_GCF_000321185.1@p__Firmicutes	K01761	E4.4.1.11; methionine-gamma-lyase [EC:4.4.1.11]
NC_019954.2_1917@RS_GCF_000328765.2@p__Firmicutes_A	K01761	E4.4.1.11; methionine-gamma-lyase [EC:4.4.1.11]
NC_019954.2_859@RS_GCF_000328765.2@p__Firmicutes_A	K01761	E4.4.1.11; methionine-gamma-lyase [EC:4.4.1.11]
NZ_BADD01000529.1_7@RS_GCF_000333455.1@p__Proteobacteria	K01758	CTH; cystathionine gamma-lyase [EC:4.4.1.1]
NZ_AOPM01000023.1_1@RS_GCF_000336495.1@p__Proteobacteria	K01761	E4.4.1.11; methionine-gamma-lyase [EC:4.4.1.11]
NZ_CM001792.1_3209@RS_GCF_000340475.1@p__Firmicutes	K01761	E4.4.1.11; methionine-gamma-lyase [EC:4.4.1.11]
NZ_CP017432.1_2743@RS_GCF_000346225.2@p__Proteobacteria	K01761	E4.4.1.11; methionine-gamma-lyase [EC:4.4.1.11]
NZ_ANNV01000176.1_2@RS_GCF_000346755.1@p__Proteobacteria	K01761	E4.4.1.11; methionine-gamma-lyase [EC:4.4.1.11]
NZ_AOFT01000012.1_68@RS_GCF_000348905.1@p__Firmicutes	K01761	E4.4.1.11; methionine-gamma-lyase [EC:4.4.1.11]
NZ_CAUI01000010.1_104@RS_GCF_000350165.1@p__Firmicutes_F	K01761	E4.4.1.11; methionine-gamma-lyase [EC:4.4.1.11]
NZ_CAUI01000010.1_116@RS_GCF_000350165.1@p__Firmicutes_F	K01761	E4.4.1.11; methionine-gamma-lyase [EC:4.4.1.11]
NZ_CAUI01000023.1_233@RS_GCF_000350165.1@p__Firmicutes_F	K01761	E4.4.1.11; methionine-gamma-lyase [EC:4.4.1.11]
NZ_CAUI01000005.1_822@RS_GCF_000350165.1@p__Firmicutes_F	K01761	E4.4.1.11; methionine-gamma-lyase [EC:4.4.1.11]
NZ_AQVC01000012.1_43@RS_GCF_000372405.1@p__Bacteroidota	K01761	E4.4.1.11; methionine-gamma-lyase [EC:4.4.1.11]
NZ_APMP01000018.1_45@RS_GCF_000372645.1@p__Proteobacteria	K01761	E4.4.1.11; methionine-gamma-lyase [EC:4.4.1.11]
NZ_KB893168.1_87@RS_GCF_000374005.1@p__Proteobacteria	K01761	E4.4.1.11; methionine-gamma-lyase [EC:4.4.1.11]
NZ_KB893650.1_1476@RS_GCF_000374105.1@p__Proteobacteria	K01761	E4.4.1.11; methionine-gamma-lyase [EC:4.4.1.11]
NZ_KB894528.1_811@RS_GCF_000374465.1@p__Proteobacteria	K01761	E4.4.1.11; methionine-gamma-lyase [EC:4.4.1.11]
NZ_KB894497.1_39@RS_GCF_000374485.1@p__Proteobacteria	K01761	E4.4.1.11; methionine-gamma-lyase [EC:4.4.1.11]
NZ_KB894689.1_14@RS_GCF_000374565.1@p__Firmicutes	K01761	E4.4.1.11; methionine-gamma-lyase [EC:4.4.1.11]
NZ_AQXL01000097.1_22@RS_GCF_000376225.1@p__Firmicutes	K01761	E4.4.1.11; methionine-gamma-lyase [EC:4.4.1.11]
NZ_KB898627.1_283@RS_GCF_000377705.1@p__Firmicutes	K01761	E4.4.1.11; methionine-gamma-lyase [EC:4.4.1.11]
NZ_KB899147.1_67@RS_GCF_000378065.1@p__Bacteroidota	K01761	E4.4.1.11; methionine-gamma-lyase [EC:4.4.1.11]
NZ_KB899544.1_982@RS_GCF_000378345.1@p__Proteobacteria	K01761	E4.4.1.11; methionine-gamma-lyase [EC:4.4.1.11]
NZ_KB905176.1_32@RS_GCF_000378625.1@p__Proteobacteria	K01761	E4.4.1.11; methionine-gamma-lyase [EC:4.4.1.11]
NZ_KB902530.1_32@RS_GCF_000379525.1@p__Proteobacteria	K01758	CTH; cystathionine gamma-lyase [EC:4.4.1.1]
NZ_KB904283.1_30@RS_GCF_000379925.1@p__Bacteroidota	K01761	E4.4.1.11; methionine-gamma-lyase [EC:4.4.1.11]
NZ_KB904125.1_46@RS_GCF_000379945.1@p__Bacteroidota	K01761	E4.4.1.11; methionine-gamma-lyase [EC:4.4.1.11]
NZ_HG428744.1_94@RS_GCF_000380245.2@p__Firmicutes	K01761	E4.4.1.11; methionine-gamma-lyase [EC:4.4.1.11]
NZ_KB907347.1_12@RS_GCF_000381985.1@p__Proteobacteria	K01761	E4.4.1.11; methionine-gamma-lyase [EC:4.4.1.11]
NZ_KB907703.1_44@RS_GCF_000382165.1@p__Proteobacteria	K01761	E4.4.1.11; methionine-gamma-lyase [EC:4.4.1.11]
NZ_KB907784.1_2596@RS_GCF_000382185.1@p__Proteobacteria	K01761	E4.4.1.11; methionine-gamma-lyase [EC:4.4.1.11]
NZ_KB908056.1_564@RS_GCF_000382325.1@p__Proteobacteria	K01761	E4.4.1.11; methionine-gamma-lyase [EC:4.4.1.11]
NZ_KB910929.1_51@RS_GCF_000383235.1@p__Firmicutes	K01761	E4.4.1.11; methionine-gamma-lyase [EC:4.4.1.11]
NZ_KB912915.1_87@RS_GCF_000383875.1@p__Firmicutes	K01761	E4.4.1.11; methionine-gamma-lyase [EC:4.4.1.11]
NC_021237.1_3531@RS_GCF_000397205.1@p__Proteobacteria	K01761	E4.4.1.11; methionine-gamma-lyase [EC:4.4.1.11]
NZ_KE136484.1_89@RS_GCF_000407185.1@p__Firmicutes	K01761	E4.4.1.11; methionine-gamma-lyase [EC:4.4.1.11]
NZ_ASWH01000001.1_2895@RS_GCF_000407545.1@p__Firmicutes	K01761	E4.4.1.11; methionine-gamma-lyase [EC:4.4.1.11]
NZ_KE150421.1_82@RS_GCF_000411295.1@p__Firmicutes	K01761	E4.4.1.11; methionine-gamma-lyase [EC:4.4.1.11]
NC_021505.1_814@RS_GCF_000412675.1@p__Proteobacteria	K01761	E4.4.1.11; methionine-gamma-lyase [EC:4.4.1.11]
NZ_KE332527.1_433@RS_GCF_000413095.1@p__Spirochaetota	K01761	E4.4.1.11; methionine-gamma-lyase [EC:4.4.1.11]
NZ_ATUP01000001.1_1110@RS_GCF_000420265.1@p__Proteobacteria	K01761	E4.4.1.11; methionine-gamma-lyase [EC:4.4.1.11]
NZ_ATVH01000016.1_198@RS_GCF_000420625.1@p__Proteobacteria	K01761	E4.4.1.11; methionine-gamma-lyase [EC:4.4.1.11]
NZ_ATWN01000002.1_4@RS_GCF_000421265.1@p__Proteobacteria	K01761	E4.4.1.11; methionine-gamma-lyase [EC:4.4.1.11]
NC_021741.1_645@RS_GCF_000422085.1@p__Proteobacteria	K01761	E4.4.1.11; methionine-gamma-lyase [EC:4.4.1.11]
NZ_AULT01000050.1_14@RS_GCF_000422425.1@p__Proteobacteria	K01761	E4.4.1.11; methionine-gamma-lyase [EC:4.4.1.11]
NZ_AUGL01000029.1_13@RS_GCF_000422645.1@p__Proteobacteria	K01761	E4.4.1.11; methionine-gamma-lyase [EC:4.4.1.11]
NZ_AUGM01000019.1_70@RS_GCF_000422665.1@p__Proteobacteria	K01761	E4.4.1.11; methionine-gamma-lyase [EC:4.4.1.11]
NZ_AUGR01000026.1_35@RS_GCF_000422765.1@p__Proteobacteria	K01761	E4.4.1.11; methionine-gamma-lyase [EC:4.4.1.11]
NZ_KE383978.1_182@RS_GCF_000423105.1@p__Firmicutes	K01761	E4.4.1.11; methionine-gamma-lyase [EC:4.4.1.11]
NZ_KE383983.1_1134@RS_GCF_000423165.1@p__Proteobacteria	K01761	E4.4.1.11; methionine-gamma-lyase [EC:4.4.1.11]
NZ_AUHV01000003.1_285@RS_GCF_000423365.1@p__Proteobacteria	K01761	E4.4.1.11; methionine-gamma-lyase [EC:4.4.1.11]
NZ_AUIH01000055.1_8@RS_GCF_000423605.1@p__Proteobacteria	K01761	E4.4.1.11; methionine-gamma-lyase [EC:4.4.1.11]
NZ_AUIJ01000024.1_28@RS_GCF_000423645.1@p__Proteobacteria	K01761	E4.4.1.11; methionine-gamma-lyase [EC:4.4.1.11]
NZ_AUIM01000010.1_302@RS_GCF_000423705.1@p__Proteobacteria	K01761	E4.4.1.11; methionine-gamma-lyase [EC:4.4.1.11]
NZ_AUJL01000030.1_20@RS_GCF_000424205.1@p__Firmicutes_A	K01761	E4.4.1.11; methionine-gamma-lyase [EC:4.4.1.11]
NZ_AULI01000001.1_318@RS_GCF_000425205.1@p__Firmicutes	K01761	E4.4.1.11; methionine-gamma-lyase [EC:4.4.1.11]
NZ_AULJ01000064.1_3@RS_GCF_000425225.1@p__Firmicutes	K01761	E4.4.1.11; methionine-gamma-lyase [EC:4.4.1.11]
NZ_AUDG01000002.1_161@RS_GCF_000425345.1@p__Proteobacteria	K01761	E4.4.1.11; methionine-gamma-lyase [EC:4.4.1.11]
NZ_KE384364.1_12@RS_GCF_000425405.1@p__Proteobacteria	K01761	E4.4.1.11; methionine-gamma-lyase [EC:4.4.1.11]
NZ_AUDQ01000002.1_155@RS_GCF_000425545.1@p__Firmicutes	K01761	E4.4.1.11; methionine-gamma-lyase [EC:4.4.1.11]
NZ_AUDY01000004.1_42@RS_GCF_000425705.1@p__Firmicutes	K01761	E4.4.1.11; methionine-gamma-lyase [EC:4.4.1.11]
NZ_KE384442.1_61@RS_GCF_000425745.1@p__Proteobacteria	K01761	E4.4.1.11; methionine-gamma-lyase [EC:4.4.1.11]
NZ_KE384451.1_117@RS_GCF_000425785.1@p__Proteobacteria	K01761	E4.4.1.11; methionine-gamma-lyase [EC:4.4.1.11]
NZ_AUED01000004.1_62@RS_GCF_000425805.1@p__Proteobacteria	K01761	E4.4.1.11; methionine-gamma-lyase [EC:4.4.1.11]
NZ_AUER01000010.1_169@RS_GCF_000426085.1@p__Firmicutes	K01761	E4.4.1.11; methionine-gamma-lyase [EC:4.4.1.11]
NZ_KE384547.1_306@RS_GCF_000426625.1@p__Fusobacteriota	K01761	E4.4.1.11; methionine-gamma-lyase [EC:4.4.1.11]
NZ_KE384547.1_1524@RS_GCF_000426625.1@p__Fusobacteriota	K01761	E4.4.1.11; methionine-gamma-lyase [EC:4.4.1.11]
NZ_KE384547.1_1841@RS_GCF_000426625.1@p__Fusobacteriota	K01761	E4.4.1.11; methionine-gamma-lyase [EC:4.4.1.11]
NZ_ATZE01000030.1_29@RS_GCF_000428045.1@p__Proteobacteria	K01761	E4.4.1.11; methionine-gamma-lyase [EC:4.4.1.11]
NZ_AUAN01000014.1_12@RS_GCF_000428745.1@p__Firmicutes_C	K01761	E4.4.1.11; methionine-gamma-lyase [EC:4.4.1.11]
NZ_KE386814.1_134@RS_GCF_000428905.1@p__Proteobacteria	K01761	E4.4.1.11; methionine-gamma-lyase [EC:4.4.1.11]
NZ_AUCJ01000014.1_1@RS_GCF_000429705.1@p__Firmicutes	K01761	E4.4.1.11; methionine-gamma-lyase [EC:4.4.1.11]
NZ_KE387023.1_732@RS_GCF_000430045.1@p__Deinococcota	K01761	E4.4.1.11; methionine-gamma-lyase [EC:4.4.1.11]
NZ_AUMP01000002.1_307@RS_GCF_000430745.1@p__Firmicutes	K01761	E4.4.1.11; methionine-gamma-lyase [EC:4.4.1.11]
NZ_KE387241.1_28@RS_GCF_000430765.1@p__Firmicutes	K01761	E4.4.1.11; methionine-gamma-lyase [EC:4.4.1.11]
NZ_AUMR01000043.1_13@RS_GCF_000430785.1@p__Firmicutes	K01761	E4.4.1.11; methionine-gamma-lyase [EC:4.4.1.11]
NZ_HF952018.1_1410@RS_GCF_000430995.1@p__Firmicutes_A	K01761	E4.4.1.11; methionine-gamma-lyase [EC:4.4.1.11]
NZ_KE392228.1_2477@RS_GCF_000439105.1@p__Firmicutes_A	K01761	E4.4.1.11; methionine-gamma-lyase [EC:4.4.1.11]
NZ_KE392228.1_508@RS_GCF_000439105.1@p__Firmicutes_A	K01761	E4.4.1.11; methionine-gamma-lyase [EC:4.4.1.11]
NZ_AQPH01000065.1_20@RS_GCF_000442515.1@p__Proteobacteria	K01761	E4.4.1.11; methionine-gamma-lyase [EC:4.4.1.11]
NC_022042.1_76@RS_GCF_000444995.1@p__Proteobacteria	K01761	E4.4.1.11; methionine-gamma-lyase [EC:4.4.1.11]
NZ_AUPA01000154.1_6@RS_GCF_000447315.1@p__Firmicutes_A	K01761	E4.4.1.11; methionine-gamma-lyase [EC:4.4.1.11]
NC_022097.1_1798@RS_GCF_000447675.1@p__Spirochaetota	K01761	E4.4.1.11; methionine-gamma-lyase [EC:4.4.1.11]
NZ_AVNC01000016.1_86@RS_GCF_000452245.2@p__Firmicutes_A	K01761	E4.4.1.11; methionine-gamma-lyase [EC:4.4.1.11]
NZ_HF954559.1_186@RS_GCF_000455225.1@p__Firmicutes_C	K01761	E4.4.1.11; methionine-gamma-lyase [EC:4.4.1.11]
NZ_AUQY01000005.1_193@RS_GCF_000468535.1@p__Firmicutes_A	K01761	E4.4.1.11; methionine-gamma-lyase [EC:4.4.1.11]
NZ_AXAM01000008.1_42@RS_GCF_000472805.1@p__Desulfobacterota	K01761	E4.4.1.11; methionine-gamma-lyase [EC:4.4.1.11]
NZ_AXAR01000001.1_291@RS_GCF_000472905.1@p__Firmicutes	K01761	E4.4.1.11; methionine-gamma-lyase [EC:4.4.1.11]
NZ_KI421498.1_764@RS_GCF_000473105.1@p__Proteobacteria	K01761	E4.4.1.11; methionine-gamma-lyase [EC:4.4.1.11]
NZ_KI421501.1_66@RS_GCF_000473145.1@p__Proteobacteria	K01761	E4.4.1.11; methionine-gamma-lyase [EC:4.4.1.11]
NZ_KI421505.1_52@RS_GCF_000473165.1@p__Proteobacteria	K01761	E4.4.1.11; methionine-gamma-lyase [EC:4.4.1.11]
NZ_KI421507.1_394@RS_GCF_000473205.1@p__Proteobacteria	K01761	E4.4.1.11; methionine-gamma-lyase [EC:4.4.1.11]
NZ_KI421509.1_3916@RS_GCF_000473225.1@p__Proteobacteria	K01761	E4.4.1.11; methionine-gamma-lyase [EC:4.4.1.11]
NC_022524.1_3683@RS_GCF_000473245.1@p__Firmicutes	K01761	E4.4.1.11; methionine-gamma-lyase [EC:4.4.1.11]
NZ_CP006772.1_343@RS_GCF_000473305.1@p__Bacteroidota	K01761	E4.4.1.11; methionine-gamma-lyase [EC:4.4.1.11]
NZ_AXBI01000021.1_36@RS_GCF_000473325.1@p__Proteobacteria	K01761	E4.4.1.11; methionine-gamma-lyase [EC:4.4.1.11]
NZ_ATAE01000006.1_63@RS_GCF_000474275.2@p__Firmicutes	K01761	E4.4.1.11; methionine-gamma-lyase [EC:4.4.1.11]
NZ_AWXB01000058.1_35@RS_GCF_000478985.1@p__Firmicutes_A	K01761	E4.4.1.11; methionine-gamma-lyase [EC:4.4.1.11]
NZ_KI518116.1_8@RS_GCF_000479045.1@p__Fusobacteriota	K01761	E4.4.1.11; methionine-gamma-lyase [EC:4.4.1.11]
NZ_KI518626.1_15@RS_GCF_000480335.1@p__Firmicutes	K01761	E4.4.1.11; methionine-gamma-lyase [EC:4.4.1.11]
NZ_AXVA01000005.1_101@RS_GCF_000482325.1@p__Firmicutes	K01761	E4.4.1.11; methionine-gamma-lyase [EC:4.4.1.11]
NZ_AXVA01000026.1_26@RS_GCF_000482325.1@p__Firmicutes	K01761	E4.4.1.11; methionine-gamma-lyase [EC:4.4.1.11]
NZ_AXVC01000027.1_35@RS_GCF_000482365.1@p__Bacteroidota	K01761	E4.4.1.11; methionine-gamma-lyase [EC:4.4.1.11]
NZ_KI519435.1_113@RS_GCF_000482485.1@p__Firmicutes	K01761	E4.4.1.11; methionine-gamma-lyase [EC:4.4.1.11]
NZ_AXVE01000003.1_79@RS_GCF_000484595.1@p__Firmicutes	K01761	E4.4.1.11; methionine-gamma-lyase [EC:4.4.1.11]
NZ_AXZL01000068.1_204@RS_GCF_000485795.1@p__Proteobacteria	K01761	E4.4.1.11; methionine-gamma-lyase [EC:4.4.1.11]
NZ_AXUR01000044.1_13@RS_GCF_000493815.1@p__Fusobacteriota	K01761	E4.4.1.11; methionine-gamma-lyase [EC:4.4.1.11]
NC_022781.1_1937@RS_GCF_000496285.1@p__Firmicutes	K01761	E4.4.1.11; methionine-gamma-lyase [EC:4.4.1.11]
NZ_KI543237.1_793@RS_GCF_000496835.1@p__Firmicutes	K01761	E4.4.1.11; methionine-gamma-lyase [EC:4.4.1.11]
NZ_CP010979.1_5350@RS_GCF_000498395.2@p__Proteobacteria	K01761	E4.4.1.11; methionine-gamma-lyase [EC:4.4.1.11]
NZ_AXUS01000019.1_23@RS_GCF_000498755.1@p__Firmicutes_A	K01761	E4.4.1.11; methionine-gamma-lyase [EC:4.4.1.11]
NZ_HG529416.1_10@RS_GCF_000499525.1@p__Firmicutes_A	K01761	E4.4.1.11; methionine-gamma-lyase [EC:4.4.1.11]
NZ_AYTD01000009.1_14@RS_GCF_000503215.1@p__Proteobacteria	K01761	E4.4.1.11; methionine-gamma-lyase [EC:4.4.1.11]
NZ_KI629782.1_99@RS_GCF_000503775.1@p__Firmicutes	K01761	E4.4.1.11; methionine-gamma-lyase [EC:4.4.1.11]
NZ_AYSD01000010.1_215@RS_GCF_000504145.1@p__Firmicutes	K01761	E4.4.1.11; methionine-gamma-lyase [EC:4.4.1.11]
NZ_AYSE01000012.1_85@RS_GCF_000504165.1@p__Firmicutes	K01761	E4.4.1.11; methionine-gamma-lyase [EC:4.4.1.11]
NZ_KI632507.1_259@RS_GCF_000504165.1@p__Firmicutes	K01761	E4.4.1.11; methionine-gamma-lyase [EC:4.4.1.11]
NC_023075.1_4214@RS_GCF_000510285.1@p__Proteobacteria	K01761	E4.4.1.11; methionine-gamma-lyase [EC:4.4.1.11]
NC_023135.1_3206@RS_GCF_000511355.1@p__Proteobacteria	K01761	E4.4.1.11; methionine-gamma-lyase [EC:4.4.1.11]
NC_023137.1_1640@RS_GCF_000511385.1@p__Proteobacteria	K01761	E4.4.1.11; methionine-gamma-lyase [EC:4.4.1.11]
NZ_AZIN01000001.1_925@RS_GCF_000511875.1@p__Proteobacteria	K01761	E4.4.1.11; methionine-gamma-lyase [EC:4.4.1.11]
NZ_AZSU01000002.1_478@RS_GCF_000511955.1@p__Firmicutes_A	K01761	E4.4.1.11; methionine-gamma-lyase [EC:4.4.1.11]
NZ_BAUT01000001.1_288@RS_GCF_000513095.1@p__Firmicutes	K01761	E4.4.1.11; methionine-gamma-lyase [EC:4.4.1.11]
NZ_HG326223.1_111@RS_GCF_000513215.1@p__Proteobacteria	K01761	E4.4.1.11; methionine-gamma-lyase [EC:4.4.1.11]
NZ_AQCF01000032.1_128@RS_GCF_000513775.1@p__Spirochaetota	K01761	E4.4.1.11; methionine-gamma-lyase [EC:4.4.1.11]
NZ_BAUW01000080.1_2@RS_GCF_000517385.1@p__Firmicutes	K01761	E4.4.1.11; methionine-gamma-lyase [EC:4.4.1.11]
NZ_KI912402.1_66@RS_GCF_000518245.1@p__Spirochaetota	K01761	E4.4.1.11; methionine-gamma-lyase [EC:4.4.1.11]
NZ_KI912458.1_268@RS_GCF_000518605.1@p__Proteobacteria	K01761	E4.4.1.11; methionine-gamma-lyase [EC:4.4.1.11]
NZ_KI912483.1_41@RS_GCF_000518705.1@p__Proteobacteria	K01761	E4.4.1.11; methionine-gamma-lyase [EC:4.4.1.11]
NZ_JAEH01000026.1_15@RS_GCF_000518805.1@p__Proteobacteria	K01761	E4.4.1.11; methionine-gamma-lyase [EC:4.4.1.11]
NZ_JAEK01000043.1_15@RS_GCF_000518865.1@p__Firmicutes	K01761	E4.4.1.11; methionine-gamma-lyase [EC:4.4.1.11]
NZ_JAEL01000061.1_28@RS_GCF_000518885.1@p__Firmicutes	K01761	E4.4.1.11; methionine-gamma-lyase [EC:4.4.1.11]
NZ_ASSD01000009.1_10@RS_GCF_000520715.1@p__Firmicutes	K01761	E4.4.1.11; methionine-gamma-lyase [EC:4.4.1.11]
NZ_ASSC01000883.1_9@RS_GCF_000520735.1@p__Firmicutes	K01761	E4.4.1.11; methionine-gamma-lyase [EC:4.4.1.11]
NZ_KI928941.1_188@RS_GCF_000521215.1@p__Proteobacteria	K01761	E4.4.1.11; methionine-gamma-lyase [EC:4.4.1.11]
NZ_JALA01000028.1_125@RS_GCF_000527275.1@p__Proteobacteria	K01761	E4.4.1.11; methionine-gamma-lyase [EC:4.4.1.11]
NZ_AP018443.1_4669@RS_GCF_000534935.2@p__Firmicutes	K01761	E4.4.1.11; methionine-gamma-lyase [EC:4.4.1.11]
NZ_APVL01000009.1_108@RS_GCF_000565285.1@p__Firmicutes	K01761	E4.4.1.11; methionine-gamma-lyase [EC:4.4.1.11]
NZ_CBYO010000007.1_321@RS_GCF_000577245.1@p__Firmicutes	K01761	E4.4.1.11; methionine-gamma-lyase [EC:4.4.1.11]
NZ_AZUC01000063.1_15@RS_GCF_000586555.1@p__Firmicutes	K01761	E4.4.1.11; methionine-gamma-lyase [EC:4.4.1.11]
NZ_CP007452.1_1537@RS_GCF_000597865.1@p__Firmicutes_A	K01761	E4.4.1.11; methionine-gamma-lyase [EC:4.4.1.11]
NZ_AZQP01000004.1_14@RS_GCF_000601455.1@p__Firmicutes_A	K01761	E4.4.1.11; methionine-gamma-lyase [EC:4.4.1.11]
NZ_CP004078.1_1029@RS_GCF_000612505.1@p__Firmicutes	K01761	E4.4.1.11; methionine-gamma-lyase [EC:4.4.1.11]
NZ_JFCA01000013.1_14@RS_GCF_000612585.1@p__Proteobacteria	K01761	E4.4.1.11; methionine-gamma-lyase [EC:4.4.1.11]
NZ_HG942065.1_80@RS_GCF_000612665.1@p__Firmicutes	K01761	E4.4.1.11; methionine-gamma-lyase [EC:4.4.1.11]
NZ_CCAT010000012.1_116@RS_GCF_000612845.1@p__Firmicutes_A	K01761	E4.4.1.11; methionine-gamma-lyase [EC:4.4.1.11]
NZ_CCAX010000004.1_187@RS_GCF_000612865.1@p__Firmicutes	K01761	E4.4.1.11; methionine-gamma-lyase [EC:4.4.1.11]
NZ_HG964497.1_4742@RS_GCF_000613125.1@p__Firmicutes	K01761	E4.4.1.11; methionine-gamma-lyase [EC:4.4.1.11]
NZ_BAKX01000001.1_65@RS_GCF_000614585.1@p__Bacteroidota	K01761	E4.4.1.11; methionine-gamma-lyase [EC:4.4.1.11]
NZ_BALN01000011.1_24@RS_GCF_000615005.1@p__Proteobacteria	K01761	E4.4.1.11; methionine-gamma-lyase [EC:4.4.1.11]
NZ_BAMO01000010.1_7@RS_GCF_000615945.1@p__Firmicutes	K01761	E4.4.1.11; methionine-gamma-lyase [EC:4.4.1.11]
NZ_KK211039.1_241@RS_GCF_000619885.1@p__Proteobacteria	K01761	E4.4.1.11; methionine-gamma-lyase [EC:4.4.1.11]
NZ_JHVC01000003.1_141@RS_GCF_000619945.1@p__Firmicutes_A	K01761	E4.4.1.11; methionine-gamma-lyase [EC:4.4.1.11]
NZ_JHVI01000012.1_43@RS_GCF_000620065.1@p__Deinococcota	K01761	E4.4.1.11; methionine-gamma-lyase [EC:4.4.1.11]
NZ_JHVJ01000019.1_1@RS_GCF_000620085.1@p__Proteobacteria	K01761	E4.4.1.11; methionine-gamma-lyase [EC:4.4.1.11]
NZ_JHVN01000006.1_40@RS_GCF_000620165.1@p__Firmicutes	K01761	E4.4.1.11; methionine-gamma-lyase [EC:4.4.1.11]
NZ_KK211103.1_70@RS_GCF_000620305.1@p__Firmicutes_B	K01761	E4.4.1.11; methionine-gamma-lyase [EC:4.4.1.11]
NZ_JHZB01000014.1_19@RS_GCF_000621145.1@p__Desulfobacterota	K01761	E4.4.1.11; methionine-gamma-lyase [EC:4.4.1.11]
NZ_JHYW01000008.1_72@RS_GCF_000621225.1@p__Proteobacteria	K01761	E4.4.1.11; methionine-gamma-lyase [EC:4.4.1.11]
NZ_JHYQ01000014.1_4@RS_GCF_000621325.1@p__Proteobacteria	K01761	E4.4.1.11; methionine-gamma-lyase [EC:4.4.1.11]
NZ_JHYF01000017.1_33@RS_GCF_000621485.1@p__Firmicutes_A	K01761	E4.4.1.11; methionine-gamma-lyase [EC:4.4.1.11]
NZ_CM002692.1_2145@RS_GCF_000632515.1@p__Firmicutes	K01761	E4.4.1.11; methionine-gamma-lyase [EC:4.4.1.11]
NZ_AYMU01000011.1_175@RS_GCF_000633395.1@p__Proteobacteria	K01761	E4.4.1.11; methionine-gamma-lyase [EC:4.4.1.11]
NZ_AYMF01000006.1_47@RS_GCF_000633435.1@p__Proteobacteria	K01761	E4.4.1.11; methionine-gamma-lyase [EC:4.4.1.11]
NZ_AYMP01000001.1_92@RS_GCF_000633515.1@p__Proteobacteria	K01761	E4.4.1.11; methionine-gamma-lyase [EC:4.4.1.11]
NZ_JIBU02000023.1_408@RS_GCF_000633595.2@p__Firmicutes_A	K01761	E4.4.1.11; methionine-gamma-lyase [EC:4.4.1.11]
NZ_JFZC01000012.1_18@RS_GCF_000648615.1@p__Firmicutes	K01761	E4.4.1.11; methionine-gamma-lyase [EC:4.4.1.11]
NZ_AWFA01000005.1_1@RS_GCF_000682675.1@p__Proteobacteria	K01761	E4.4.1.11; methionine-gamma-lyase [EC:4.4.1.11]
NZ_AWFH01000012.1_157@RS_GCF_000682715.1@p__Proteobacteria	K01761	E4.4.1.11; methionine-gamma-lyase [EC:4.4.1.11]
NZ_AWFD01000003.1_101@RS_GCF_000682735.1@p__Proteobacteria	K01761	E4.4.1.11; methionine-gamma-lyase [EC:4.4.1.11]
NZ_AWFF01000033.1_1@RS_GCF_000682755.1@p__Proteobacteria	K01761	E4.4.1.11; methionine-gamma-lyase [EC:4.4.1.11]
NZ_AWFI01000017.1_134@RS_GCF_000682775.1@p__Proteobacteria	K01761	E4.4.1.11; methionine-gamma-lyase [EC:4.4.1.11]
NZ_ARYJ01000001.1_69@RS_GCF_000685215.1@p__Proteobacteria	K01761	E4.4.1.11; methionine-gamma-lyase [EC:4.4.1.11]
NZ_ARYH01000001.1_69@RS_GCF_000685235.1@p__Proteobacteria	K01761	E4.4.1.11; methionine-gamma-lyase [EC:4.4.1.11]
NZ_ARYK01000006.1_178@RS_GCF_000685275.1@p__Proteobacteria	K01761	E4.4.1.11; methionine-gamma-lyase [EC:4.4.1.11]
NZ_ARYM01000002.1_121@RS_GCF_000685315.1@p__Proteobacteria	K01761	E4.4.1.11; methionine-gamma-lyase [EC:4.4.1.11]
NZ_JMLV01000016.1_3@RS_GCF_000686045.1@p__Proteobacteria	K01761	E4.4.1.11; methionine-gamma-lyase [EC:4.4.1.11]
NZ_JMMB01000007.1_2363@RS_GCF_000686145.1@p__Firmicutes_A	K01761	E4.4.1.11; methionine-gamma-lyase [EC:4.4.1.11]
NZ_JMLP01000005.1_147@RS_GCF_000686805.1@p__Firmicutes	K01761	E4.4.1.11; methionine-gamma-lyase [EC:4.4.1.11]
NZ_JMLP01000016.1_108@RS_GCF_000686805.1@p__Firmicutes	K01761	E4.4.1.11; methionine-gamma-lyase [EC:4.4.1.11]
NZ_JIAA01000001.1_510@RS_GCF_000687955.1@p__Firmicutes_A	K01761	E4.4.1.11; methionine-gamma-lyase [EC:4.4.1.11]
NZ_JJNZ01000008.1_93@RS_GCF_000690055.1@p__Proteobacteria	K01761	E4.4.1.11; methionine-gamma-lyase [EC:4.4.1.11]
NZ_BAXA01000016.1_2@RS_GCF_000698125.1@p__Firmicutes	K01761	E4.4.1.11; methionine-gamma-lyase [EC:4.4.1.11]
NZ_BAXB01000001.1_308@RS_GCF_000698145.1@p__Firmicutes	K01761	E4.4.1.11; methionine-gamma-lyase [EC:4.4.1.11]
NZ_JENB01000008.1_141@RS_GCF_000708715.2@p__Proteobacteria	K01761	E4.4.1.11; methionine-gamma-lyase [EC:4.4.1.11]
NZ_JGVU02000002.1_1675@RS_GCF_000708755.2@p__Firmicutes	K01761	E4.4.1.11; methionine-gamma-lyase [EC:4.4.1.11]
NZ_JFBD01000013.1_33@RS_GCF_000709085.1@p__Firmicutes	K01761	E4.4.1.11; methionine-gamma-lyase [EC:4.4.1.11]
NZ_JONU01000007.1_657@RS_GCF_000711985.1@p__Proteobacteria	K01761	E4.4.1.11; methionine-gamma-lyase [EC:4.4.1.11]
NZ_JMIR01000001.1_135@RS_GCF_000714935.1@p__Firmicutes	K01761	E4.4.1.11; methionine-gamma-lyase [EC:4.4.1.11]
NZ_JMIR01000033.1_49@RS_GCF_000714935.1@p__Firmicutes	K01761	E4.4.1.11; methionine-gamma-lyase [EC:4.4.1.11]
NZ_CCDP010000001.1_478@RS_GCF_000723585.1@p__Firmicutes	K01761	E4.4.1.11; methionine-gamma-lyase [EC:4.4.1.11]
NZ_CCDL010000001.1_855@RS_GCF_000724085.1@p__Firmicutes	K01761	E4.4.1.11; methionine-gamma-lyase [EC:4.4.1.11]
NZ_CP007739.1_884@RS_GCF_000724485.1@p__Firmicutes	K01761	E4.4.1.11; methionine-gamma-lyase [EC:4.4.1.11]
NZ_CP007161.1_3410@RS_GCF_000725285.1@p__Firmicutes	K01761	E4.4.1.11; methionine-gamma-lyase [EC:4.4.1.11]
NZ_CP008852.1_1175@RS_GCF_000725345.1@p__Firmicutes_C	K01761	E4.4.1.11; methionine-gamma-lyase [EC:4.4.1.11]
NZ_CP008896.1_1353@RS_GCF_000730425.1@p__Proteobacteria	K01761	E4.4.1.11; methionine-gamma-lyase [EC:4.4.1.11]
NZ_BBIQ01000009.1_30@RS_GCF_000730565.1@p__Proteobacteria	K01761	E4.4.1.11; methionine-gamma-lyase [EC:4.4.1.11]
NZ_BBIS01000008.1_19@RS_GCF_000730605.1@p__Proteobacteria	K01761	E4.4.1.11; methionine-gamma-lyase [EC:4.4.1.11]
NZ_BBIU01000020.1_36@RS_GCF_000730645.1@p__Proteobacteria	K01761	E4.4.1.11; methionine-gamma-lyase [EC:4.4.1.11]
NZ_BBIV01000030.1_33@RS_GCF_000730665.1@p__Proteobacteria	K01761	E4.4.1.11; methionine-gamma-lyase [EC:4.4.1.11]
NZ_JMIT01000004.1_276@RS_GCF_000731675.1@p__Proteobacteria	K01761	E4.4.1.11; methionine-gamma-lyase [EC:4.4.1.11]
NZ_JPMD01000008.1_43@RS_GCF_000732635.1@p__Firmicutes_A	K01761	E4.4.1.11; methionine-gamma-lyase [EC:4.4.1.11]
NZ_JMPJ01000066.1_141@RS_GCF_000735345.1@p__Proteobacteria	K01761	E4.4.1.11; methionine-gamma-lyase [EC:4.4.1.11]
NZ_JMPK01000036.1_6@RS_GCF_000735375.1@p__Proteobacteria	K01761	E4.4.1.11; methionine-gamma-lyase [EC:4.4.1.11]
NZ_JMPS01000020.1_215@RS_GCF_000735455.1@p__Proteobacteria	K01761	E4.4.1.11; methionine-gamma-lyase [EC:4.4.1.11]
NZ_JPUX01000001.1_918@RS_GCF_000738675.1@p__Proteobacteria	K01761	E4.4.1.11; methionine-gamma-lyase [EC:4.4.1.11]
NZ_BBJX01000009.1_105@RS_GCF_000739995.1@p__Proteobacteria	K01761	E4.4.1.11; methionine-gamma-lyase [EC:4.4.1.11]
NZ_JQMW01000011.1_840@RS_GCF_000744935.1@p__Firmicutes_A	K01761	E4.4.1.11; methionine-gamma-lyase [EC:4.4.1.11]
NZ_JQKG01000018.1_68@RS_GCF_000745915.1@p__Deinococcota	K01761	E4.4.1.11; methionine-gamma-lyase [EC:4.4.1.11]
NZ_CP009048.1_904@RS_GCF_000746525.1@p__Proteobacteria	K01761	E4.4.1.11; methionine-gamma-lyase [EC:4.4.1.11]
NZ_JMQC01000008.1_1670@RS_GCF_000746925.1@p__Firmicutes	K01761	E4.4.1.11; methionine-gamma-lyase [EC:4.4.1.11]
NZ_CP008855.1_1139@RS_GCF_000747345.1@p__Firmicutes	K01761	E4.4.1.11; methionine-gamma-lyase [EC:4.4.1.11]
NZ_CCDM010000001.1_619@RS_GCF_000750635.1@p__Firmicutes	K01761	E4.4.1.11; methionine-gamma-lyase [EC:4.4.1.11]
NZ_CCRF01000090.1_18@RS_GCF_000751775.1@p__Firmicutes	K01761	E4.4.1.11; methionine-gamma-lyase [EC:4.4.1.11]
NZ_CCFE01000018.1_112@RS_GCF_000752035.1@p__Firmicutes	K01761	E4.4.1.11; methionine-gamma-lyase [EC:4.4.1.11]
NZ_CCFK01000007.1_412@RS_GCF_000753435.1@p__Firmicutes_A	K01761	E4.4.1.11; methionine-gamma-lyase [EC:4.4.1.11]
NZ_JPER01000001.1_672@RS_GCF_000753715.1@p__Proteobacteria	K01761	E4.4.1.11; methionine-gamma-lyase [EC:4.4.1.11]
NZ_JPIN01000001.1_132@RS_GCF_000753735.1@p__Proteobacteria	K01761	E4.4.1.11; methionine-gamma-lyase [EC:4.4.1.11]
NZ_CP009228.1_81@RS_GCF_000755145.1@p__Spirochaetota	K01761	E4.4.1.11; methionine-gamma-lyase [EC:4.4.1.11]
NZ_JNFD01000009.1_54@RS_GCF_000756375.1@p__Proteobacteria	K01761	E4.4.1.11; methionine-gamma-lyase [EC:4.4.1.11]
NZ_CP009288.1_1197@RS_GCF_000756615.1@p__Firmicutes	K01761	E4.4.1.11; methionine-gamma-lyase [EC:4.4.1.11]
NZ_JPYO01000009.1_25@RS_GCF_000757485.1@p__Proteobacteria	K01761	E4.4.1.11; methionine-gamma-lyase [EC:4.4.1.11]
NZ_CP009282.1_4382@RS_GCF_000758605.1@p__Firmicutes	K01761	E4.4.1.11; methionine-gamma-lyase [EC:4.4.1.11]
NZ_CP009286.1_1733@RS_GCF_000758685.1@p__Firmicutes	K01761	E4.4.1.11; methionine-gamma-lyase [EC:4.4.1.11]
NZ_CP009287.1_3747@RS_GCF_000758705.1@p__Firmicutes	K01761	E4.4.1.11; methionine-gamma-lyase [EC:4.4.1.11]
NZ_JRJG01000044.1_60@RS_GCF_000759435.1@p__Proteobacteria	K01761	E4.4.1.11; methionine-gamma-lyase [EC:4.4.1.11]
NZ_CP009455.1_1958@RS_GCF_000759535.1@p__Proteobacteria	K01761	E4.4.1.11; methionine-gamma-lyase [EC:4.4.1.11]
NZ_BAWM01000152.1_179@RS_GCF_000759675.1@p__Firmicutes	K01761	E4.4.1.11; methionine-gamma-lyase [EC:4.4.1.11]
NZ_BAWM01000021.1_180@RS_GCF_000759675.1@p__Firmicutes	K01761	E4.4.1.11; methionine-gamma-lyase [EC:4.4.1.11]
NZ_BBMW01000013.1_240@RS_GCF_000759755.1@p__Proteobacteria	K01761	E4.4.1.11; methionine-gamma-lyase [EC:4.4.1.11]
NZ_JRJE01000032.1_710@RS_GCF_000763295.1@p__Proteobacteria	K01761	E4.4.1.11; methionine-gamma-lyase [EC:4.4.1.11]
NZ_JQFJ01000005.1_140@RS_GCF_000763945.1@p__Proteobacteria	K01761	E4.4.1.11; methionine-gamma-lyase [EC:4.4.1.11]
NZ_JQEC01000015.1_78@RS_GCF_000764185.1@p__Proteobacteria	K01761	E4.4.1.11; methionine-gamma-lyase [EC:4.4.1.11]
NZ_JQDZ01000034.1_20@RS_GCF_000764205.1@p__Proteobacteria	K01761	E4.4.1.11; methionine-gamma-lyase [EC:4.4.1.11]
NZ_JQED01000007.1_27@RS_GCF_000764225.1@p__Proteobacteria	K01761	E4.4.1.11; methionine-gamma-lyase [EC:4.4.1.11]
NZ_JRFC01000014.1_150@RS_GCF_000769075.1@p__Bacteroidota	K01761	E4.4.1.11; methionine-gamma-lyase [EC:4.4.1.11]
NZ_JQZV01000013.1_499@RS_GCF_000769115.1@p__Bacteroidota	K01761	E4.4.1.11; methionine-gamma-lyase [EC:4.4.1.11]
NZ_AVBF01000005.1_7@RS_GCF_000770635.1@p__Firmicutes	K01761	E4.4.1.11; methionine-gamma-lyase [EC:4.4.1.11]
NZ_AVBG01000002.1_209@RS_GCF_000770675.1@p__Firmicutes	K01761	E4.4.1.11; methionine-gamma-lyase [EC:4.4.1.11]
NZ_JPVN01000007.1_50@RS_GCF_000772945.1@p__Firmicutes	K01761	E4.4.1.11; methionine-gamma-lyase [EC:4.4.1.11]
NZ_KN322987.1_362@RS_GCF_000774145.1@p__Proteobacteria	K01761	E4.4.1.11; methionine-gamma-lyase [EC:4.4.1.11]
NZ_JRGN01000255.1_17@RS_GCF_000775575.1@p__Firmicutes	K01761	E4.4.1.11; methionine-gamma-lyase [EC:4.4.1.11]
NZ_AVPG01000008.1_91@RS_GCF_000775615.1@p__Firmicutes	K01761	E4.4.1.11; methionine-gamma-lyase [EC:4.4.1.11]
NZ_CP009129.1_1074@RS_GCF_000785555.1@p__Firmicutes	K01761	E4.4.1.11; methionine-gamma-lyase [EC:4.4.1.11]
NZ_JRJU01000007.1_66@RS_GCF_000787375.1@p__Firmicutes	K01761	E4.4.1.11; methionine-gamma-lyase [EC:4.4.1.11]
NZ_BBPI01000070.1_86@RS_GCF_000787715.1@p__Proteobacteria	K01761	E4.4.1.11; methionine-gamma-lyase [EC:4.4.1.11]
NZ_CP009888.1_2521@RS_GCF_000788395.1@p__Proteobacteria	K01761	E4.4.1.11; methionine-gamma-lyase [EC:4.4.1.11]
NZ_JTLI01000069.1_17@RS_GCF_000799075.1@p__Fusobacteriota	K01761	E4.4.1.11; methionine-gamma-lyase [EC:4.4.1.11]
NZ_JUGJ01000012.1_49@RS_GCF_000799245.1@p__Proteobacteria	K01761	E4.4.1.11; methionine-gamma-lyase [EC:4.4.1.11]
NZ_CP009747.1_2704@RS_GCF_000800255.1@p__Proteobacteria	K01761	E4.4.1.11; methionine-gamma-lyase [EC:4.4.1.11]
NZ_KN639176.1_4958@RS_GCF_000800615.1@p__Proteobacteria	K01761	E4.4.1.11; methionine-gamma-lyase [EC:4.4.1.11]
NZ_CBLV010000239.1_22@RS_GCF_000801235.1@p__Proteobacteria	K01761	E4.4.1.11; methionine-gamma-lyase [EC:4.4.1.11]
NZ_JRYA01000005.1_973@RS_GCF_000801895.1@p__Proteobacteria	K01761	E4.4.1.11; methionine-gamma-lyase [EC:4.4.1.11]
NZ_JWHR01000109.1_28@RS_GCF_000808015.1@p__Firmicutes_A	K01761	E4.4.1.11; methionine-gamma-lyase [EC:4.4.1.11]
NZ_JWJE02000001.1_10@RS_GCF_000812025.2@p__Firmicutes	K01761	E4.4.1.11; methionine-gamma-lyase [EC:4.4.1.11]
NZ_JWIF01000051.1_41@RS_GCF_000812685.1@p__Proteobacteria	K01761	E4.4.1.11; methionine-gamma-lyase [EC:4.4.1.11]
NZ_BASE01000037.1_21@RS_GCF_000813125.1@p__Firmicutes	K01761	E4.4.1.11; methionine-gamma-lyase [EC:4.4.1.11]
NZ_JWIB01000037.1_48@RS_GCF_000813425.1@p__Firmicutes	K01761	E4.4.1.11; methionine-gamma-lyase [EC:4.4.1.11]
NZ_JWLD01000001.1_41@RS_GCF_000813725.1@p__Proteobacteria	K01761	E4.4.1.11; methionine-gamma-lyase [EC:4.4.1.11]
NZ_JWLC01000021.1_36@RS_GCF_000813745.1@p__Proteobacteria	K01761	E4.4.1.11; methionine-gamma-lyase [EC:4.4.1.11]
NZ_JWLI01000007.1_250@RS_GCF_000813965.1@p__Proteobacteria	K01761	E4.4.1.11; methionine-gamma-lyase [EC:4.4.1.11]
NZ_JWLK01000004.1_76@RS_GCF_000814005.1@p__Proteobacteria	K01761	E4.4.1.11; methionine-gamma-lyase [EC:4.4.1.11]
NZ_JWLL01000003.1_857@RS_GCF_000814025.1@p__Proteobacteria	K01761	E4.4.1.11; methionine-gamma-lyase [EC:4.4.1.11]
NZ_JWIG01000001.1_74@RS_GCF_000814675.1@p__Proteobacteria	K01761	E4.4.1.11; methionine-gamma-lyase [EC:4.4.1.11]
NZ_JWIC01000004.1_491@RS_GCF_000814765.1@p__Proteobacteria	K01761	E4.4.1.11; methionine-gamma-lyase [EC:4.4.1.11]
NZ_CP010427.1_1274@RS_GCF_000815225.1@p__Proteobacteria	K01761	E4.4.1.11; methionine-gamma-lyase [EC:4.4.1.11]
NZ_AYSO01000020.1_817@RS_GCF_000816675.1@p__Firmicutes_A	K01761	E4.4.1.11; methionine-gamma-lyase [EC:4.4.1.11]
NZ_CP009416.1_2390@RS_GCF_000818095.1@p__Firmicutes	K01761	E4.4.1.11; methionine-gamma-lyase [EC:4.4.1.11]
NZ_CDGG01000001.1_472@RS_GCF_000821065.1@p__Firmicutes	K01761	E4.4.1.11; methionine-gamma-lyase [EC:4.4.1.11]
NZ_CCXR01000001.1_3005@RS_GCF_000821085.1@p__Firmicutes	K01761	E4.4.1.11; methionine-gamma-lyase [EC:4.4.1.11]
NZ_CCXS01000001.1_2160@RS_GCF_000821325.1@p__Firmicutes	K01761	E4.4.1.11; methionine-gamma-lyase [EC:4.4.1.11]
NZ_LN651373.1_1868@RS_GCF_000826125.2@p__Firmicutes	K01761	E4.4.1.11; methionine-gamma-lyase [EC:4.4.1.11]
NZ_LN651337.1_149@RS_GCF_000826145.2@p__Firmicutes	K01761	E4.4.1.11; methionine-gamma-lyase [EC:4.4.1.11]
NZ_AP013294.1_3312@RS_GCF_000829195.1@p__Firmicutes	K01761	E4.4.1.11; methionine-gamma-lyase [EC:4.4.1.11]
NZ_JXRP01000020.1_76@RS_GCF_000829435.1@p__Firmicutes	K01761	E4.4.1.11; methionine-gamma-lyase [EC:4.4.1.11]
NZ_JXRQ01000021.1_5@RS_GCF_000829445.1@p__Firmicutes	K01761	E4.4.1.11; methionine-gamma-lyase [EC:4.4.1.11]
NZ_JXRR01000017.1_444@RS_GCF_000829515.1@p__Firmicutes	K01761	E4.4.1.11; methionine-gamma-lyase [EC:4.4.1.11]
NZ_JPII01000017.1_295@RS_GCF_000832025.1@p__Proteobacteria	K01761	E4.4.1.11; methionine-gamma-lyase [EC:4.4.1.11]
NZ_CP009692.1_1289@RS_GCF_000832605.1@p__Firmicutes	K01761	E4.4.1.11; methionine-gamma-lyase [EC:4.4.1.11]
NZ_CP009920.1_3674@RS_GCF_000832985.1@p__Firmicutes	K01761	E4.4.1.11; methionine-gamma-lyase [EC:4.4.1.11]
NZ_JYKS01000023.1_176@RS_GCF_000935045.1@p__Proteobacteria	K01761	E4.4.1.11; methionine-gamma-lyase [EC:4.4.1.11]
NZ_JXXE01000255.1_2@RS_GCF_000935205.1@p__Proteobacteria	K01758	CTH; cystathionine gamma-lyase [EC:4.4.1.1]
NZ_JXZC01000005.1_211@RS_GCF_000935355.1@p__Firmicutes	K01761	E4.4.1.11; methionine-gamma-lyase [EC:4.4.1.11]
NZ_JYMR01000018.1_7@RS_GCF_000938255.1@p__Proteobacteria	K01758	CTH; cystathionine gamma-lyase [EC:4.4.1.1]
NZ_JYII01000020.1_14@RS_GCF_000948415.1@p__Proteobacteria	K01761	E4.4.1.11; methionine-gamma-lyase [EC:4.4.1.11]
NZ_JYNI01000023.1_4@RS_GCF_000948975.1@p__Proteobacteria	K01761	E4.4.1.11; methionine-gamma-lyase [EC:4.4.1.11]
NZ_JYNJ01000166.1_4@RS_GCF_000948985.1@p__Proteobacteria	K01761	E4.4.1.11; methionine-gamma-lyase [EC:4.4.1.11]
NZ_JYOD01000007.1_122@RS_GCF_000955785.1@p__Proteobacteria	K01761	E4.4.1.11; methionine-gamma-lyase [EC:4.4.1.11]
NZ_JYOC01000008.1_55@RS_GCF_000955815.1@p__Proteobacteria	K01761	E4.4.1.11; methionine-gamma-lyase [EC:4.4.1.11]
NZ_JYOO01000006.1_162@RS_GCF_000956595.1@p__Firmicutes	K01761	E4.4.1.11; methionine-gamma-lyase [EC:4.4.1.11]
NZ_CP011058.1_3698@RS_GCF_000961095.1@p__Firmicutes	K01761	E4.4.1.11; methionine-gamma-lyase [EC:4.4.1.11]
NZ_JXYA01000005.1_20@RS_GCF_000967655.1@p__Proteobacteria	K01761	E4.4.1.11; methionine-gamma-lyase [EC:4.4.1.11]
NZ_CP009933.1_2886@RS_GCF_000968375.1@p__Firmicutes_A	K01761	E4.4.1.11; methionine-gamma-lyase [EC:4.4.1.11]
NZ_LATZ01000131.1_199@RS_GCF_000981385.1@p__Firmicutes	K01761	E4.4.1.11; methionine-gamma-lyase [EC:4.4.1.11]
NZ_LN831776.1_4136@RS_GCF_000981585.1@p__Firmicutes	K01761	E4.4.1.11; methionine-gamma-lyase [EC:4.4.1.11]
NZ_CP010975.1_1178@RS_GCF_000981765.1@p__Proteobacteria	K01761	E4.4.1.11; methionine-gamma-lyase [EC:4.4.1.11]
NZ_LANI01000009.1_133@RS_GCF_000982415.1@p__Proteobacteria	K01761	E4.4.1.11; methionine-gamma-lyase [EC:4.4.1.11]
NZ_LAYY01000008.1_135@RS_GCF_000986785.1@p__Firmicutes	K01761	E4.4.1.11; methionine-gamma-lyase [EC:4.4.1.11]
NZ_LAVS01000086.1_154@RS_GCF_000986865.1@p__Proteobacteria	K01761	E4.4.1.11; methionine-gamma-lyase [EC:4.4.1.11]
NZ_LAHP01000003.1_100@RS_GCF_000987765.1@p__Proteobacteria	K01761	E4.4.1.11; methionine-gamma-lyase [EC:4.4.1.11]
NZ_LAHO01000019.1_62@RS_GCF_000987775.1@p__Proteobacteria	K01761	E4.4.1.11; methionine-gamma-lyase [EC:4.4.1.11]
NZ_CP011114.1_425@RS_GCF_000993825.1@p__Firmicutes	K01761	E4.4.1.11; methionine-gamma-lyase [EC:4.4.1.11]
NZ_CP011254.1_2511@RS_GCF_001006005.1@p__Proteobacteria	K01761	E4.4.1.11; methionine-gamma-lyase [EC:4.4.1.11]
NZ_LBBT01000052.1_14@RS_GCF_001006285.1@p__Firmicutes_A	K01761	E4.4.1.11; methionine-gamma-lyase [EC:4.4.1.11]
NZ_JSWU01000026.1_49@RS_GCF_001006565.1@p__Proteobacteria	K01761	E4.4.1.11; methionine-gamma-lyase [EC:4.4.1.11]
NZ_CP011412.1_69@RS_GCF_001007875.1@p__Proteobacteria	K01761	E4.4.1.11; methionine-gamma-lyase [EC:4.4.1.11]
NZ_CP011104.1_2957@RS_GCF_001010285.1@p__Proteobacteria	K01761	E4.4.1.11; methionine-gamma-lyase [EC:4.4.1.11]
NZ_CP011663.1_20@RS_GCF_001020205.1@p__Firmicutes_A	K01761	E4.4.1.11; methionine-gamma-lyase [EC:4.4.1.11]
NZ_LCZB01000050.1_45@RS_GCF_001020715.1@p__Proteobacteria	K01761	E4.4.1.11; methionine-gamma-lyase [EC:4.4.1.11]
NZ_LDNB01000015.1_148@RS_GCF_001026695.1@p__Firmicutes	K01761	E4.4.1.11; methionine-gamma-lyase [EC:4.4.1.11]
NZ_LAQL01000012.1_65@RS_GCF_001026905.1@p__Proteobacteria	K01761	E4.4.1.11; methionine-gamma-lyase [EC:4.4.1.11]
NZ_CP011232.1_1088@RS_GCF_001027025.1@p__Thermotogota	K01761	E4.4.1.11; methionine-gamma-lyase [EC:4.4.1.11]
NZ_LDXJ01000058.1_4@RS_GCF_001029295.1@p__Firmicutes_B	K01761	E4.4.1.11; methionine-gamma-lyase [EC:4.4.1.11]
NZ_KQ089823.1_224@RS_GCF_001037495.1@p__Proteobacteria	K01761	E4.4.1.11; methionine-gamma-lyase [EC:4.4.1.11]
NZ_LDUE01000021.1_138@RS_GCF_001038485.1@p__Firmicutes	K01761	E4.4.1.11; methionine-gamma-lyase [EC:4.4.1.11]
NZ_CP011803.1_8@RS_GCF_001038625.1@p__Firmicutes_A	K01761	E4.4.1.11; methionine-gamma-lyase [EC:4.4.1.11]
NZ_CP011803.1_3586@RS_GCF_001038625.1@p__Firmicutes_A	K01761	E4.4.1.11; methionine-gamma-lyase [EC:4.4.1.11]
NZ_LDWH01000013.1_117@RS_GCF_001038695.1@p__Firmicutes	K01761	E4.4.1.11; methionine-gamma-lyase [EC:4.4.1.11]
NZ_LDWQ01000048.1_43@RS_GCF_001038755.1@p__Firmicutes	K01761	E4.4.1.11; methionine-gamma-lyase [EC:4.4.1.11]
NZ_CP030117.1_5564@RS_GCF_001039275.2@p__Firmicutes	K01761	E4.4.1.11; methionine-gamma-lyase [EC:4.4.1.11]
NZ_LELK01000004.1_1144@RS_GCF_001039475.1@p__Firmicutes	K01761	E4.4.1.11; methionine-gamma-lyase [EC:4.4.1.11]
NZ_JYKY01000008.1_111@RS_GCF_001042985.1@p__Proteobacteria	K01761	E4.4.1.11; methionine-gamma-lyase [EC:4.4.1.11]
NZ_JYKZ01000006.1_19@RS_GCF_001043005.1@p__Proteobacteria	K01761	E4.4.1.11; methionine-gamma-lyase [EC:4.4.1.11]
NZ_JYLF01000005.1_321@RS_GCF_001043055.1@p__Proteobacteria	K01761	E4.4.1.11; methionine-gamma-lyase [EC:4.4.1.11]
NZ_CVRZ01000012.1_131@RS_GCF_001049975.1@p__Proteobacteria	K01761	E4.4.1.11; methionine-gamma-lyase [EC:4.4.1.11]
NZ_LFMW01000022.1_10@RS_GCF_001050345.1@p__Proteobacteria	K01761	E4.4.1.11; methionine-gamma-lyase [EC:4.4.1.11]
NZ_CPYD01000014.1_85@RS_GCF_001112925.1@p__Proteobacteria	K01761	E4.4.1.11; methionine-gamma-lyase [EC:4.4.1.11]
NZ_CQAW01000008.1_45@RS_GCF_001123825.1@p__Proteobacteria	K01761	E4.4.1.11; methionine-gamma-lyase [EC:4.4.1.11]
NZ_CWHU01000005.1_182@RS_GCF_001182725.1@p__Firmicutes_A	K01761	E4.4.1.11; methionine-gamma-lyase [EC:4.4.1.11]
NZ_CWHU01000003.1_167@RS_GCF_001182725.1@p__Firmicutes_A	K01761	E4.4.1.11; methionine-gamma-lyase [EC:4.4.1.11]
NZ_LFZV01000001.1_3567@RS_GCF_001183965.1@p__Firmicutes	K01761	E4.4.1.11; methionine-gamma-lyase [EC:4.4.1.11]
NZ_LFZW01000001.1_519@RS_GCF_001183985.1@p__Firmicutes	K01761	E4.4.1.11; methionine-gamma-lyase [EC:4.4.1.11]
NZ_CP016540.2_1190@RS_GCF_001186155.3@p__Firmicutes	K01761	E4.4.1.11; methionine-gamma-lyase [EC:4.4.1.11]
NZ_CP011507.1_484@RS_GCF_001186335.1@p__Proteobacteria	K01761	E4.4.1.11; methionine-gamma-lyase [EC:4.4.1.11]
NZ_LGIQ01000009.1_1854@RS_GCF_001187725.1@p__Firmicutes	K01761	E4.4.1.11; methionine-gamma-lyase [EC:4.4.1.11]
NZ_CP012160.1_323@RS_GCF_001187845.1@p__Proteobacteria	K01761	E4.4.1.11; methionine-gamma-lyase [EC:4.4.1.11]
NZ_DF968182.1_1792@RS_GCF_001192835.1@p__Bacteroidota	K01761	E4.4.1.11; methionine-gamma-lyase [EC:4.4.1.11]
NZ_DF968182.1_1330@RS_GCF_001192835.1@p__Bacteroidota	K01761	E4.4.1.11; methionine-gamma-lyase [EC:4.4.1.11]
NZ_LN851186.1_695@RS_GCF_001243895.1@p__Firmicutes	K01761	E4.4.1.11; methionine-gamma-lyase [EC:4.4.1.11]
NZ_LN868937.1_398@RS_GCF_001244735.1@p__Firmicutes	K01761	E4.4.1.11; methionine-gamma-lyase [EC:4.4.1.11]
NZ_CVRM01000011.1_728@RS_GCF_001258055.1@p__Proteobacteria	K01761	E4.4.1.11; methionine-gamma-lyase [EC:4.4.1.11]
NZ_JHEE01000028.1_11@RS_GCF_001259595.1@p__Proteobacteria	K01761	E4.4.1.11; methionine-gamma-lyase [EC:4.4.1.11]
NZ_LHVL01000013.1_274@RS_GCF_001269775.1@p__Proteobacteria	K01761	E4.4.1.11; methionine-gamma-lyase [EC:4.4.1.11]
NZ_LHVK01000022.1_131@RS_GCF_001269905.1@p__Proteobacteria	K01761	E4.4.1.11; methionine-gamma-lyase [EC:4.4.1.11]
NZ_LHVO01000034.1_3@RS_GCF_001269925.1@p__Proteobacteria	K01761	E4.4.1.11; methionine-gamma-lyase [EC:4.4.1.11]
NZ_BBZB01000002.1_1106@RS_GCF_001269985.1@p__Proteobacteria	K01761	E4.4.1.11; methionine-gamma-lyase [EC:4.4.1.11]
NZ_LGYA01000001.1_1142@RS_GCF_001273755.1@p__Firmicutes	K01761	E4.4.1.11; methionine-gamma-lyase [EC:4.4.1.11]
NZ_LGYA01000001.1_162@RS_GCF_001273755.1@p__Firmicutes	K01761	E4.4.1.11; methionine-gamma-lyase [EC:4.4.1.11]
NZ_LIGG01000001.1_4789@RS_GCF_001273925.1@p__Firmicutes	K01761	E4.4.1.11; methionine-gamma-lyase [EC:4.4.1.11]
NZ_LIGI01000001.1_3044@RS_GCF_001273955.1@p__Firmicutes	K01761	E4.4.1.11; methionine-gamma-lyase [EC:4.4.1.11]
NZ_LGUG01000004.1_4310@RS_GCF_001274715.1@p__Firmicutes	K01761	E4.4.1.11; methionine-gamma-lyase [EC:4.4.1.11]
NZ_LGUF01000007.1_1516@RS_GCF_001274725.1@p__Firmicutes	K01761	E4.4.1.11; methionine-gamma-lyase [EC:4.4.1.11]
NZ_LGUE01000001.1_112@RS_GCF_001274775.1@p__Firmicutes	K01761	E4.4.1.11; methionine-gamma-lyase [EC:4.4.1.11]
NZ_LILC01000030.1_89@RS_GCF_001274935.1@p__Firmicutes	K01761	E4.4.1.11; methionine-gamma-lyase [EC:4.4.1.11]
NZ_LITJ01000006.1_10@RS_GCF_001276215.1@p__Firmicutes_A	K01761	E4.4.1.11; methionine-gamma-lyase [EC:4.4.1.11]
NZ_LHUL01000009.1_15@RS_GCF_001276985.1@p__Firmicutes_A	K01761	E4.4.1.11; methionine-gamma-lyase [EC:4.4.1.11]
NZ_CP012601.1_352@RS_GCF_001278755.1@p__Firmicutes	K01761	E4.4.1.11; methionine-gamma-lyase [EC:4.4.1.11]
NZ_CP012601.1_3062@RS_GCF_001278755.1@p__Firmicutes	K01761	E4.4.1.11; methionine-gamma-lyase [EC:4.4.1.11]
NZ_CP012602.1_1515@RS_GCF_001278805.1@p__Firmicutes	K01761	E4.4.1.11; methionine-gamma-lyase [EC:4.4.1.11]
NZ_CP012669.1_596@RS_GCF_001281485.1@p__Proteobacteria	K01761	E4.4.1.11; methionine-gamma-lyase [EC:4.4.1.11]
NZ_LN874948.1_563@RS_GCF_001282665.1@p__Firmicutes_A	K01761	E4.4.1.11; methionine-gamma-lyase [EC:4.4.1.11]
NZ_LN874944.1_268@RS_GCF_001282665.1@p__Firmicutes_A	K01761	E4.4.1.11; methionine-gamma-lyase [EC:4.4.1.11]
NZ_CXYV01000001.1_184@RS_GCF_001286805.1@p__Firmicutes_A	K01761	E4.4.1.11; methionine-gamma-lyase [EC:4.4.1.11]
NZ_JXMU01000010.1_137@RS_GCF_001293565.1@p__Proteobacteria	K01761	E4.4.1.11; methionine-gamma-lyase [EC:4.4.1.11]
NZ_LBMD01000006.1_71@RS_GCF_001293645.1@p__Firmicutes	K01761	E4.4.1.11; methionine-gamma-lyase [EC:4.4.1.11]
NZ_LIKT01000034.1_10@RS_GCF_001294455.1@p__Proteobacteria	K01761	E4.4.1.11; methionine-gamma-lyase [EC:4.4.1.11]
NZ_LGAA01000001.1_24@RS_GCF_001294465.1@p__Proteobacteria	K01761	E4.4.1.11; methionine-gamma-lyase [EC:4.4.1.11]
NZ_CP012676.1_2201@RS_GCF_001294575.1@p__Proteobacteria	K01761	E4.4.1.11; methionine-gamma-lyase [EC:4.4.1.11]
NZ_CP012712.1_2962@RS_GCF_001295365.1@p__Firmicutes	K01761	E4.4.1.11; methionine-gamma-lyase [EC:4.4.1.11]
NZ_LGTK01000034.1_6@RS_GCF_001298135.1@p__Firmicutes	K01761	E4.4.1.11; methionine-gamma-lyase [EC:4.4.1.11]
NZ_CYTC01000002.1_423@RS_GCF_001298955.1@p__Proteobacteria	K01761	E4.4.1.11; methionine-gamma-lyase [EC:4.4.1.11]
NZ_CYTK01000003.1_170@RS_GCF_001299355.1@p__Proteobacteria	K01761	E4.4.1.11; methionine-gamma-lyase [EC:4.4.1.11]
NZ_CYTT01000034.1_23@RS_GCF_001299435.1@p__Proteobacteria	K01761	E4.4.1.11; methionine-gamma-lyase [EC:4.4.1.11]
NZ_LJSI01000021.1_58@RS_GCF_001305295.1@p__Proteobacteria	K01761	E4.4.1.11; methionine-gamma-lyase [EC:4.4.1.11]
NZ_LIXZ01000009.1_118@RS_GCF_001305855.1@p__Firmicutes	K01761	E4.4.1.11; methionine-gamma-lyase [EC:4.4.1.11]
NZ_LJTC01000007.1_43@RS_GCF_001306915.1@p__Proteobacteria	K01761	E4.4.1.11; methionine-gamma-lyase [EC:4.4.1.11]
NZ_CP013862.1_3123@RS_GCF_001307805.1@p__Firmicutes	K01761	E4.4.1.11; methionine-gamma-lyase [EC:4.4.1.11]
NZ_BAZS01000041.1_12@RS_GCF_001310895.1@p__Firmicutes	K01761	E4.4.1.11; methionine-gamma-lyase [EC:4.4.1.11]
NZ_BAZY01000010.1_20@RS_GCF_001310975.1@p__Firmicutes_A	K01761	E4.4.1.11; methionine-gamma-lyase [EC:4.4.1.11]
NZ_LKET01000032.1_466@RS_GCF_001317355.1@p__Firmicutes_A	K01761	E4.4.1.11; methionine-gamma-lyase [EC:4.4.1.11]
NZ_BCAO01000048.1_2@RS_GCF_001319945.1@p__Proteobacteria	K01761	E4.4.1.11; methionine-gamma-lyase [EC:4.4.1.11]
NZ_BCAT01000002.1_420@RS_GCF_001320045.1@p__Proteobacteria	K01761	E4.4.1.11; methionine-gamma-lyase [EC:4.4.1.11]
NZ_BCBA01000017.1_17@RS_GCF_001320245.1@p__Proteobacteria	K01761	E4.4.1.11; methionine-gamma-lyase [EC:4.4.1.11]
NZ_BCBH01000001.1_130@RS_GCF_001320525.1@p__Proteobacteria	K01761	E4.4.1.11; methionine-gamma-lyase [EC:4.4.1.11]
NZ_LN831198.1_3214@RS_GCF_001368795.1@p__Firmicutes	K01761	E4.4.1.11; methionine-gamma-lyase [EC:4.4.1.11]
NZ_CTEA01000005.1_789@RS_GCF_001368835.1@p__Firmicutes	K01761	E4.4.1.11; methionine-gamma-lyase [EC:4.4.1.11]
NZ_CTDX01000015.1_133@RS_GCF_001375515.1@p__Firmicutes	K01761	E4.4.1.11; methionine-gamma-lyase [EC:4.4.1.11]
NZ_LJCO01000047.1_28@RS_GCF_001399675.1@p__Firmicutes	K01761	E4.4.1.11; methionine-gamma-lyase [EC:4.4.1.11]
NZ_LKBD01000016.1_56@RS_GCF_001399975.1@p__Proteobacteria	K01761	E4.4.1.11; methionine-gamma-lyase [EC:4.4.1.11]
NZ_LKDW01000019.1_72@RS_GCF_001401805.1@p__Proteobacteria	K01761	E4.4.1.11; methionine-gamma-lyase [EC:4.4.1.11]
NZ_LN879454.1_289@RS_GCF_001403615.1@p__Firmicutes_A	K01761	E4.4.1.11; methionine-gamma-lyase [EC:4.4.1.11]
NZ_CXTY01000003.1_231@RS_GCF_001404055.1@p__Proteobacteria	K01761	E4.4.1.11; methionine-gamma-lyase [EC:4.4.1.11]
NZ_CXWE01000002.1_324@RS_GCF_001404515.1@p__Proteobacteria	K01761	E4.4.1.11; methionine-gamma-lyase [EC:4.4.1.11]
NZ_LHUP01000065.1_12@RS_GCF_001411535.1@p__Proteobacteria	K01761	E4.4.1.11; methionine-gamma-lyase [EC:4.4.1.11]
NZ_CP013002.1_2910@RS_GCF_001414055.1@p__Proteobacteria	K01761	E4.4.1.11; methionine-gamma-lyase [EC:4.4.1.11]
NZ_LIPW01000001.1_277@RS_GCF_001418345.1@p__Proteobacteria	K01761	E4.4.1.11; methionine-gamma-lyase [EC:4.4.1.11]
NZ_LJIX01000006.1_3934@RS_GCF_001420595.1@p__Firmicutes	K01761	E4.4.1.11; methionine-gamma-lyase [EC:4.4.1.11]
NZ_LJIZ01000032.1_16@RS_GCF_001420605.1@p__Firmicutes	K01761	E4.4.1.11; methionine-gamma-lyase [EC:4.4.1.11]
NZ_LJJB01000013.1_1165@RS_GCF_001420695.1@p__Firmicutes	K01761	E4.4.1.11; methionine-gamma-lyase [EC:4.4.1.11]
NZ_LJJB01000010.1_1399@RS_GCF_001420695.1@p__Firmicutes	K01761	E4.4.1.11; methionine-gamma-lyase [EC:4.4.1.11]
NZ_LJJB01000007.1_515@RS_GCF_001420695.1@p__Firmicutes	K01761	E4.4.1.11; methionine-gamma-lyase [EC:4.4.1.11]
NZ_LMQL01000005.1_11@RS_GCF_001424545.1@p__Proteobacteria	K01761	E4.4.1.11; methionine-gamma-lyase [EC:4.4.1.11]
NZ_LMFO01000001.1_866@RS_GCF_001426865.1@p__Firmicutes	K01761	E4.4.1.11; methionine-gamma-lyase [EC:4.4.1.11]
NZ_LMID01000013.1_99@RS_GCF_001428605.1@p__Proteobacteria	K01761	E4.4.1.11; methionine-gamma-lyase [EC:4.4.1.11]
NZ_LMJT01000018.1_55@RS_GCF_001429395.1@p__Proteobacteria	K01761	E4.4.1.11; methionine-gamma-lyase [EC:4.4.1.11]
NZ_LMJW01000001.1_842@RS_GCF_001429505.1@p__Proteobacteria	K01761	E4.4.1.11; methionine-gamma-lyase [EC:4.4.1.11]
NZ_AZGA01000005.1_12@RS_GCF_001436375.1@p__Firmicutes	K01761	E4.4.1.11; methionine-gamma-lyase [EC:4.4.1.11]
NZ_LMBX01000003.1_129@RS_GCF_001439605.1@p__Firmicutes	K01761	E4.4.1.11; methionine-gamma-lyase [EC:4.4.1.11]
NZ_LMBY01000003.1_368@RS_GCF_001439625.1@p__Firmicutes	K01761	E4.4.1.11; methionine-gamma-lyase [EC:4.4.1.11]
NZ_JYLH01000020.1_27@RS_GCF_001439685.1@p__Proteobacteria	K01761	E4.4.1.11; methionine-gamma-lyase [EC:4.4.1.11]
NZ_JYLL01000008.1_212@RS_GCF_001439695.1@p__Proteobacteria	K01761	E4.4.1.11; methionine-gamma-lyase [EC:4.4.1.11]
NZ_JYLN01000006.1_119@RS_GCF_001439735.1@p__Proteobacteria	K01761	E4.4.1.11; methionine-gamma-lyase [EC:4.4.1.11]
NZ_JYLO01000004.1_34@RS_GCF_001439845.1@p__Proteobacteria	K01761	E4.4.1.11; methionine-gamma-lyase [EC:4.4.1.11]
NZ_LMBW01000009.1_96@RS_GCF_001439915.1@p__Firmicutes	K01761	E4.4.1.11; methionine-gamma-lyase [EC:4.4.1.11]
NZ_LMBW01000002.1_223@RS_GCF_001439915.1@p__Firmicutes	K01761	E4.4.1.11; methionine-gamma-lyase [EC:4.4.1.11]
NZ_LMBV01000009.1_139@RS_GCF_001439925.1@p__Firmicutes	K01761	E4.4.1.11; methionine-gamma-lyase [EC:4.4.1.11]
NZ_LJYX01000017.1_266@RS_GCF_001440345.1@p__Proteobacteria	K01761	E4.4.1.11; methionine-gamma-lyase [EC:4.4.1.11]
NZ_CP013187.1_2498@RS_GCF_001444405.1@p__Proteobacteria	K01761	E4.4.1.11; methionine-gamma-lyase [EC:4.4.1.11]
NZ_CP013274.1_4557@RS_GCF_001455345.1@p__Firmicutes	K01761	E4.4.1.11; methionine-gamma-lyase [EC:4.4.1.11]
NZ_KQ758482.1_1477@RS_GCF_001456935.1@p__Firmicutes	K01761	E4.4.1.11; methionine-gamma-lyase [EC:4.4.1.11]
NZ_KQ758618.1_716@RS_GCF_001457035.1@p__Firmicutes	K01761	E4.4.1.11; methionine-gamma-lyase [EC:4.4.1.11]
NZ_LN831029.1_4010@RS_GCF_001457475.1@p__Proteobacteria	K01761	E4.4.1.11; methionine-gamma-lyase [EC:4.4.1.11]
NZ_LN831027.1_1973@RS_GCF_001457555.1@p__Fusobacteriota	K01761	E4.4.1.11; methionine-gamma-lyase [EC:4.4.1.11]
NZ_CYSG01000005.1_7@RS_GCF_001457775.1@p__Proteobacteria	K01761	E4.4.1.11; methionine-gamma-lyase [EC:4.4.1.11]
NZ_LN899469.1_2024@RS_GCF_001458075.1@p__Proteobacteria	K01761	E4.4.1.11; methionine-gamma-lyase [EC:4.4.1.11]
NZ_CYUD01000005.1_118@RS_GCF_001458295.1@p__Proteobacteria	K01761	E4.4.1.11; methionine-gamma-lyase [EC:4.4.1.11]
NZ_CYSA01000018.1_72@RS_GCF_001458355.1@p__Proteobacteria	K01761	E4.4.1.11; methionine-gamma-lyase [EC:4.4.1.11]
NZ_CYSR01000020.1_53@RS_GCF_001458395.1@p__Proteobacteria	K01761	E4.4.1.11; methionine-gamma-lyase [EC:4.4.1.11]
NZ_CP011034.1_2117@RS_GCF_001465295.1@p__Proteobacteria	K01761	E4.4.1.11; methionine-gamma-lyase [EC:4.4.1.11]
NZ_CP013659.2_955@RS_GCF_001465795.2@p__Firmicutes	K01761	E4.4.1.11; methionine-gamma-lyase [EC:4.4.1.11]
NZ_CP013661.2_463@RS_GCF_001465835.2@p__Firmicutes	K01761	E4.4.1.11; methionine-gamma-lyase [EC:4.4.1.11]
NZ_LODI01000045.1_136@RS_GCF_001468485.1@p__Proteobacteria	K01761	E4.4.1.11; methionine-gamma-lyase [EC:4.4.1.11]
NZ_LOFH01000006.1_16@RS_GCF_001469215.1@p__Proteobacteria	K01761	E4.4.1.11; methionine-gamma-lyase [EC:4.4.1.11]
NZ_LOPY01000060.1_113@RS_GCF_001469895.1@p__Proteobacteria	K01761	E4.4.1.11; methionine-gamma-lyase [EC:4.4.1.11]
NZ_LDTE01000065.1_21@RS_GCF_001476905.1@p__Proteobacteria	K01761	E4.4.1.11; methionine-gamma-lyase [EC:4.4.1.11]
NZ_LDTF01000056.1_26@RS_GCF_001477495.1@p__Proteobacteria	K01761	E4.4.1.11; methionine-gamma-lyase [EC:4.4.1.11]
NZ_CP013611.1_3354@RS_GCF_001482385.1@p__Proteobacteria	K01761	E4.4.1.11; methionine-gamma-lyase [EC:4.4.1.11]
NZ_DF976999.1_166@RS_GCF_001485475.2@p__Firmicutes_A	K01761	E4.4.1.11; methionine-gamma-lyase [EC:4.4.1.11]
NZ_DF976999.1_249@RS_GCF_001485475.2@p__Firmicutes_A	K01761	E4.4.1.11; methionine-gamma-lyase [EC:4.4.1.11]
NZ_LQBQ01000001.1_96@RS_GCF_001507595.1@p__Proteobacteria	K01761	E4.4.1.11; methionine-gamma-lyase [EC:4.4.1.11]
NZ_LMAS01000003.1_94@RS_GCF_001509555.1@p__Firmicutes	K01761	E4.4.1.11; methionine-gamma-lyase [EC:4.4.1.11]
NZ_LMAS01000001.1_101@RS_GCF_001509555.1@p__Firmicutes	K01761	E4.4.1.11; methionine-gamma-lyase [EC:4.4.1.11]
NZ_LMVB01000002.1_342@RS_GCF_001510645.1@p__Firmicutes	K01761	E4.4.1.11; methionine-gamma-lyase [EC:4.4.1.11]
NZ_LMVC01000002.1_512@RS_GCF_001510655.1@p__Firmicutes	K01761	E4.4.1.11; methionine-gamma-lyase [EC:4.4.1.11]
NZ_LMTI01000002.1_632@RS_GCF_001510665.1@p__Firmicutes	K01761	E4.4.1.11; methionine-gamma-lyase [EC:4.4.1.11]
NZ_LMTJ01000005.1_103@RS_GCF_001510715.1@p__Firmicutes	K01761	E4.4.1.11; methionine-gamma-lyase [EC:4.4.1.11]
NZ_LNQS01000001.1_1019@RS_GCF_001513785.1@p__Proteobacteria	K01761	E4.4.1.11; methionine-gamma-lyase [EC:4.4.1.11]
NZ_LOQI01000017.1_16@RS_GCF_001517915.1@p__Fusobacteriota	K01761	E4.4.1.11; methionine-gamma-lyase [EC:4.4.1.11]
NZ_LOQF01000001.1_146@RS_GCF_001517935.1@p__Fusobacteriota	K01761	E4.4.1.11; methionine-gamma-lyase [EC:4.4.1.11]
NZ_LQYA01000149.1_2@RS_GCF_001531445.1@p__Firmicutes	K01761	E4.4.1.11; methionine-gamma-lyase [EC:4.4.1.11]
NZ_CP013997.1_3348@RS_GCF_001534745.1@p__Proteobacteria	K01761	E4.4.1.11; methionine-gamma-lyase [EC:4.4.1.11]
NZ_LNNH01000025.1_99@RS_GCF_001542915.1@p__Firmicutes	K01761	E4.4.1.11; methionine-gamma-lyase [EC:4.4.1.11]
NZ_KQ958210.1_53@RS_GCF_001546855.1@p__Firmicutes_C	K01761	E4.4.1.11; methionine-gamma-lyase [EC:4.4.1.11]
NZ_AP014627.1_3576@RS_GCF_001547895.1@p__Proteobacteria	K01761	E4.4.1.11; methionine-gamma-lyase [EC:4.4.1.11]
NZ_LRUE01000024.1_346@RS_GCF_001550135.1@p__Proteobacteria	K01761	E4.4.1.11; methionine-gamma-lyase [EC:4.4.1.11]
NZ_LRUF01000024.1_398@RS_GCF_001550155.1@p__Proteobacteria	K01761	E4.4.1.11; methionine-gamma-lyase [EC:4.4.1.11]
NZ_KQ959260.1_92@RS_GCF_001552775.1@p__Bacteroidota	K01761	E4.4.1.11; methionine-gamma-lyase [EC:4.4.1.11]
NZ_LSJA01000377.1_6@RS_GCF_001556515.1@p__Proteobacteria	K01761	E4.4.1.11; methionine-gamma-lyase [EC:4.4.1.11]
NZ_LOHE01000090.1_79@RS_GCF_001559865.1@p__Firmicutes_A	K01761	E4.4.1.11; methionine-gamma-lyase [EC:4.4.1.11]
NZ_LOHE01000089.1_13@RS_GCF_001559865.1@p__Firmicutes_A	K01761	E4.4.1.11; methionine-gamma-lyase [EC:4.4.1.11]
NZ_LOHE01000017.1_1@RS_GCF_001559865.1@p__Firmicutes_A	K01761	E4.4.1.11; methionine-gamma-lyase [EC:4.4.1.11]
NZ_CP014223.1_622@RS_GCF_001561955.1@p__Firmicutes_A	K01761	E4.4.1.11; methionine-gamma-lyase [EC:4.4.1.11]
NZ_LOED01000001.1_93@RS_GCF_001562425.1@p__Firmicutes_A	K01761	E4.4.1.11; methionine-gamma-lyase [EC:4.4.1.11]
NZ_LPUT01000001.1_197@RS_GCF_001563475.1@p__Firmicutes	K01761	E4.4.1.11; methionine-gamma-lyase [EC:4.4.1.11]
NZ_BCTQ01000052.1_6@RS_GCF_001571365.1@p__Proteobacteria	K01761	E4.4.1.11; methionine-gamma-lyase [EC:4.4.1.11]
NZ_LRVM01000013.1_21@RS_GCF_001571775.1@p__Firmicutes_A	K01761	E4.4.1.11; methionine-gamma-lyase [EC:4.4.1.11]
NZ_CP011008.1_484@RS_GCF_001578185.1@p__Firmicutes	K01761	E4.4.1.11; methionine-gamma-lyase [EC:4.4.1.11]
NZ_CP014546.1_3886@RS_GCF_001579805.1@p__Proteobacteria	K01761	E4.4.1.11; methionine-gamma-lyase [EC:4.4.1.11]
NZ_LOBC01000039.1_136@RS_GCF_001583695.1@p__Firmicutes	K01761	E4.4.1.11; methionine-gamma-lyase [EC:4.4.1.11]
NZ_LSFY01000001.1_1340@RS_GCF_001584565.1@p__Firmicutes_A	K01761	E4.4.1.11; methionine-gamma-lyase [EC:4.4.1.11]
NZ_CP014608.1_2285@RS_GCF_001586165.1@p__Proteobacteria	K01761	E4.4.1.11; methionine-gamma-lyase [EC:4.4.1.11]
NZ_CP014616.1_1492@RS_GCF_001590685.1@p__Firmicutes	K01761	E4.4.1.11; methionine-gamma-lyase [EC:4.4.1.11]
NZ_LTAQ01000001.1_986@RS_GCF_001590835.1@p__Firmicutes	K01761	E4.4.1.11; methionine-gamma-lyase [EC:4.4.1.11]
NZ_BCTU01000011.1_156@RS_GCF_001590925.1@p__Proteobacteria	K01761	E4.4.1.11; methionine-gamma-lyase [EC:4.4.1.11]
NZ_BCTY01000016.1_70@RS_GCF_001591005.1@p__Proteobacteria	K01761	E4.4.1.11; methionine-gamma-lyase [EC:4.4.1.11]
NZ_BCUX01000025.1_62@RS_GCF_001591445.1@p__Firmicutes	K01761	E4.4.1.11; methionine-gamma-lyase [EC:4.4.1.11]
NZ_BCUY01000027.1_7@RS_GCF_001591465.1@p__Firmicutes	K01761	E4.4.1.11; methionine-gamma-lyase [EC:4.4.1.11]
NZ_BCUZ01000097.1_7@RS_GCF_001591485.1@p__Firmicutes	K01761	E4.4.1.11; methionine-gamma-lyase [EC:4.4.1.11]
NZ_BCVA01000005.1_56@RS_GCF_001591505.1@p__Firmicutes	K01761	E4.4.1.11; methionine-gamma-lyase [EC:4.4.1.11]
NZ_BCVD01000079.1_10@RS_GCF_001591565.1@p__Firmicutes	K01761	E4.4.1.11; methionine-gamma-lyase [EC:4.4.1.11]
NZ_BCVF01000021.1_34@RS_GCF_001591605.1@p__Firmicutes	K01761	E4.4.1.11; methionine-gamma-lyase [EC:4.4.1.11]
NZ_BCVH01000002.1_321@RS_GCF_001591645.1@p__Firmicutes	K01761	E4.4.1.11; methionine-gamma-lyase [EC:4.4.1.11]
NZ_BCVI01000013.1_27@RS_GCF_001591665.1@p__Firmicutes	K01761	E4.4.1.11; methionine-gamma-lyase [EC:4.4.1.11]
NZ_BCVP01000007.1_147@RS_GCF_001591805.1@p__Firmicutes	K01761	E4.4.1.11; methionine-gamma-lyase [EC:4.4.1.11]
NZ_BCVQ01000045.1_10@RS_GCF_001591825.1@p__Firmicutes	K01761	E4.4.1.11; methionine-gamma-lyase [EC:4.4.1.11]
NZ_LTZG01000021.1_285@RS_GCF_001592825.1@p__Firmicutes	K01761	E4.4.1.11; methionine-gamma-lyase [EC:4.4.1.11]
NZ_LSOC01000003.1_846@RS_GCF_001592845.1@p__Firmicutes	K01761	E4.4.1.11; methionine-gamma-lyase [EC:4.4.1.11]
NZ_CP014282.1_4484@RS_GCF_001595725.1@p__Firmicutes	K01761	E4.4.1.11; methionine-gamma-lyase [EC:4.4.1.11]
NZ_BCZQ01000022.1_42@RS_GCF_001598815.1@p__Proteobacteria	K01761	E4.4.1.11; methionine-gamma-lyase [EC:4.4.1.11]
NZ_BCZT01000004.1_37@RS_GCF_001598875.1@p__Proteobacteria	K01761	E4.4.1.11; methionine-gamma-lyase [EC:4.4.1.11]
NZ_LOHZ01000015.1_86@RS_GCF_001601575.1@p__Firmicutes_A	K01761	E4.4.1.11; methionine-gamma-lyase [EC:4.4.1.11]
NZ_CP014525.1_57@RS_GCF_001611975.1@p__Proteobacteria	K01761	E4.4.1.11; methionine-gamma-lyase [EC:4.4.1.11]
NZ_LPVZ01000020.1_804@RS_GCF_001613795.1@p__Proteobacteria	K01761	E4.4.1.11; methionine-gamma-lyase [EC:4.4.1.11]
NZ_LPVY01000008.1_160@RS_GCF_001613805.1@p__Proteobacteria	K01761	E4.4.1.11; methionine-gamma-lyase [EC:4.4.1.11]
NZ_LQNF01000019.1_8@RS_GCF_001618145.1@p__Firmicutes	K01761	E4.4.1.11; methionine-gamma-lyase [EC:4.4.1.11]
NZ_LQNT01000001.1_67@RS_GCF_001619585.1@p__Firmicutes	K01761	E4.4.1.11; methionine-gamma-lyase [EC:4.4.1.11]
NZ_LRFC01000037.1_143@RS_GCF_001619875.1@p__Firmicutes	K01761	E4.4.1.11; methionine-gamma-lyase [EC:4.4.1.11]
NZ_LWAE01000002.1_1003@RS_GCF_001623875.1@p__Firmicutes_A	K01761	E4.4.1.11; methionine-gamma-lyase [EC:4.4.1.11]
NZ_JSEO01000002.1_54@RS_GCF_001624705.1@p__Proteobacteria	K01761	E4.4.1.11; methionine-gamma-lyase [EC:4.4.1.11]
NZ_AUXS01000075.1_47@RS_GCF_001625565.1@p__Proteobacteria	K01761	E4.4.1.11; methionine-gamma-lyase [EC:4.4.1.11]
NZ_AUXV01000016.1_47@RS_GCF_001625575.1@p__Proteobacteria	K01761	E4.4.1.11; methionine-gamma-lyase [EC:4.4.1.11]
NZ_AUXT01000217.1_47@RS_GCF_001625595.1@p__Proteobacteria	K01761	E4.4.1.11; methionine-gamma-lyase [EC:4.4.1.11]
NZ_AUYB01000103.1_47@RS_GCF_001625655.1@p__Proteobacteria	K01761	E4.4.1.11; methionine-gamma-lyase [EC:4.4.1.11]
NZ_AUXY01000069.1_47@RS_GCF_001625695.1@p__Proteobacteria	K01761	E4.4.1.11; methionine-gamma-lyase [EC:4.4.1.11]
NZ_CP015378.1_3154@RS_GCF_001629705.1@p__Firmicutes	K01761	E4.4.1.11; methionine-gamma-lyase [EC:4.4.1.11]
NZ_LUKZ01000035.1_33@RS_GCF_001633105.1@p__Proteobacteria	K01761	E4.4.1.11; methionine-gamma-lyase [EC:4.4.1.11]
NZ_CP015435.1_395@RS_GCF_001634265.1@p__Firmicutes	K01761	E4.4.1.11; methionine-gamma-lyase [EC:4.4.1.11]
NZ_CP015438.1_1693@RS_GCF_001634285.1@p__Firmicutes	K01761	E4.4.1.11; methionine-gamma-lyase [EC:4.4.1.11]
NZ_LWFD01000101.1_5@RS_GCF_001635605.1@p__Proteobacteria	K01761	E4.4.1.11; methionine-gamma-lyase [EC:4.4.1.11]
NZ_CP011789.1_4598@RS_GCF_001636055.1@p__Proteobacteria	K01761	E4.4.1.11; methionine-gamma-lyase [EC:4.4.1.11]
NZ_KV440949.1_1154@RS_GCF_001636315.1@p__Firmicutes	K01761	E4.4.1.11; methionine-gamma-lyase [EC:4.4.1.11]
NZ_KV440944.1_2370@RS_GCF_001636335.1@p__Firmicutes	K01761	E4.4.1.11; methionine-gamma-lyase [EC:4.4.1.11]
NZ_KV440945.1_1204@RS_GCF_001636345.1@p__Firmicutes	K01761	E4.4.1.11; methionine-gamma-lyase [EC:4.4.1.11]
NZ_KV440950.1_4897@RS_GCF_001636405.1@p__Firmicutes	K01761	E4.4.1.11; methionine-gamma-lyase [EC:4.4.1.11]
NZ_KV440953.1_3938@RS_GCF_001636425.1@p__Firmicutes	K01761	E4.4.1.11; methionine-gamma-lyase [EC:4.4.1.11]
NZ_JFHK01000020.1_14@RS_GCF_001636545.1@p__Thermotogota	K01761	E4.4.1.11; methionine-gamma-lyase [EC:4.4.1.11]
NZ_LRRU01000022.1_342@RS_GCF_001641615.1@p__Proteobacteria	K01761	E4.4.1.11; methionine-gamma-lyase [EC:4.4.1.11]
NZ_LRFG02000001.1_424@RS_GCF_001641755.2@p__Proteobacteria	K01761	E4.4.1.11; methionine-gamma-lyase [EC:4.4.1.11]
NZ_LWBV01000004.1_296@RS_GCF_001642705.1@p__Proteobacteria	K01761	E4.4.1.11; methionine-gamma-lyase [EC:4.4.1.11]
NZ_CP016948.1_115@RS_GCF_001642805.2@p__Proteobacteria	K01761	E4.4.1.11; methionine-gamma-lyase [EC:4.4.1.11]
NZ_CP016761.1_2899@RS_GCF_001642935.1@p__Firmicutes	K01761	E4.4.1.11; methionine-gamma-lyase [EC:4.4.1.11]
NZ_LWBL02000028.1_36@RS_GCF_001644195.2@p__Firmicutes	K01761	E4.4.1.11; methionine-gamma-lyase [EC:4.4.1.11]
NZ_LKEG01000041.1_243@RS_GCF_001645105.1@p__Proteobacteria	K01761	E4.4.1.11; methionine-gamma-lyase [EC:4.4.1.11]
NZ_CP017080.1_477@RS_GCF_001645685.2@p__Firmicutes	K01761	E4.4.1.11; methionine-gamma-lyase [EC:4.4.1.11]
NZ_CP015600.1_2443@RS_GCF_001647715.1@p__Proteobacteria	K01761	E4.4.1.11; methionine-gamma-lyase [EC:4.4.1.11]
NZ_LQXM01000027.1_289@RS_GCF_001648555.1@p__Firmicutes	K01761	E4.4.1.11; methionine-gamma-lyase [EC:4.4.1.11]
NZ_LQXN01000055.1_20@RS_GCF_001648575.1@p__Firmicutes	K01761	E4.4.1.11; methionine-gamma-lyase [EC:4.4.1.11]
NZ_BDDS01000001.1_609@RS_GCF_001653135.1@p__Proteobacteria	K01761	E4.4.1.11; methionine-gamma-lyase [EC:4.4.1.11]
NZ_LWSG01000004.1_28@RS_GCF_001654695.1@p__Firmicutes	K01761	E4.4.1.11; methionine-gamma-lyase [EC:4.4.1.11]
NZ_LXET01000046.1_167@RS_GCF_001655005.1@p__Proteobacteria	K01761	E4.4.1.11; methionine-gamma-lyase [EC:4.4.1.11]
NZ_LXEW01000041.1_5@RS_GCF_001655055.1@p__Proteobacteria	K01761	E4.4.1.11; methionine-gamma-lyase [EC:4.4.1.11]
NZ_LYCS01000003.1_130@RS_GCF_001659985.1@p__Firmicutes	K01761	E4.4.1.11; methionine-gamma-lyase [EC:4.4.1.11]
NZ_BDDT01000014.1_66@RS_GCF_001661495.1@p__Proteobacteria	K01761	E4.4.1.11; methionine-gamma-lyase [EC:4.4.1.11]
NZ_JPVZ01000001.1_719@RS_GCF_001662875.1@p__Proteobacteria	K01761	E4.4.1.11; methionine-gamma-lyase [EC:4.4.1.11]
NZ_LXWK01000016.1_524@RS_GCF_001669775.1@p__Proteobacteria	K01761	E4.4.1.11; methionine-gamma-lyase [EC:4.4.1.11]
NZ_LZEX01000043.1_81@RS_GCF_001676055.1@p__Proteobacteria	K01761	E4.4.1.11; methionine-gamma-lyase [EC:4.4.1.11]
NZ_LZEW01000030.1_83@RS_GCF_001676155.1@p__Proteobacteria	K01761	E4.4.1.11; methionine-gamma-lyase [EC:4.4.1.11]
NZ_LYUZ01000136.1_24@RS_GCF_001679925.1@p__Proteobacteria	K01761	E4.4.1.11; methionine-gamma-lyase [EC:4.4.1.11]
NZ_LNWY01000005.1_70@RS_GCF_001681715.1@p__Proteobacteria	K01761	E4.4.1.11; methionine-gamma-lyase [EC:4.4.1.11]
NZ_MAYT01000023.1_124@RS_GCF_001685015.1@p__Firmicutes	K01761	E4.4.1.11; methionine-gamma-lyase [EC:4.4.1.11]
NZ_MAYU01000001.1_1239@RS_GCF_001685025.1@p__Firmicutes	K01761	E4.4.1.11; methionine-gamma-lyase [EC:4.4.1.11]
NZ_MAYV01000017.1_172@RS_GCF_001685035.1@p__Firmicutes	K01761	E4.4.1.11; methionine-gamma-lyase [EC:4.4.1.11]
NZ_CP016534.2_1327@RS_GCF_001687565.2@p__Firmicutes	K01761	E4.4.1.11; methionine-gamma-lyase [EC:4.4.1.11]
NZ_CP016537.2_1201@RS_GCF_001687585.2@p__Firmicutes	K01761	E4.4.1.11; methionine-gamma-lyase [EC:4.4.1.11]
NZ_CP016538.2_1228@RS_GCF_001687625.2@p__Firmicutes	K01761	E4.4.1.11; methionine-gamma-lyase [EC:4.4.1.11]
NZ_CP016543.2_1137@RS_GCF_001687665.2@p__Firmicutes	K01761	E4.4.1.11; methionine-gamma-lyase [EC:4.4.1.11]
NZ_LRRR01000004.1_173@RS_GCF_001691415.1@p__Proteobacteria	K01761	E4.4.1.11; methionine-gamma-lyase [EC:4.4.1.11]
NZ_MAUJ01000011.1_48@RS_GCF_001696455.1@p__Proteobacteria	K01761	E4.4.1.11; methionine-gamma-lyase [EC:4.4.1.11]
NZ_MBQE01000005.1_201@RS_GCF_001696535.1@p__Proteobacteria	K01761	E4.4.1.11; methionine-gamma-lyase [EC:4.4.1.11]
NZ_LQZT01000048.1_167@RS_GCF_001703635.1@p__Proteobacteria	K01761	E4.4.1.11; methionine-gamma-lyase [EC:4.4.1.11]
NZ_CP012418.1_1226@RS_GCF_001708405.1@p__Proteobacteria	K01761	E4.4.1.11; methionine-gamma-lyase [EC:4.4.1.11]
NZ_CP015637.1_2191@RS_GCF_001708445.1@p__Proteobacteria	K01761	E4.4.1.11; methionine-gamma-lyase [EC:4.4.1.11]
NZ_MDKC01000023.1_225@RS_GCF_001712755.1@p__Firmicutes	K01761	E4.4.1.11; methionine-gamma-lyase [EC:4.4.1.11]
NZ_CP012502.1_1563@RS_GCF_001721685.1@p__Firmicutes	K01761	E4.4.1.11; methionine-gamma-lyase [EC:4.4.1.11]
NZ_MECU01000006.1_5@RS_GCF_001722135.1@p__Proteobacteria	K01761	E4.4.1.11; methionine-gamma-lyase [EC:4.4.1.11]
NZ_MIJF01000030.1_6@RS_GCF_001730235.1@p__Firmicutes	K01761	E4.4.1.11; methionine-gamma-lyase [EC:4.4.1.11]
NZ_MJEH01000022.1_64@RS_GCF_001742425.1@p__Firmicutes	K01761	E4.4.1.11; methionine-gamma-lyase [EC:4.4.1.11]
NZ_CP014143.1_2784@RS_GCF_001750105.1@p__Proteobacteria	K01761	E4.4.1.11; methionine-gamma-lyase [EC:4.4.1.11]
NZ_CP015411.1_3349@RS_GCF_001750165.1@p__Proteobacteria	K01761	E4.4.1.11; methionine-gamma-lyase [EC:4.4.1.11]
NZ_CP017269.1_4890@RS_GCF_001750685.1@p__Firmicutes_A	K01761	E4.4.1.11; methionine-gamma-lyase [EC:4.4.1.11]
NZ_MKEK01000001.1_1338@RS_GCF_001752395.1@p__Proteobacteria	K01761	E4.4.1.11; methionine-gamma-lyase [EC:4.4.1.11]
NZ_CP017560.1_2901@RS_GCF_001753205.1@p__Firmicutes	K01761	E4.4.1.11; methionine-gamma-lyase [EC:4.4.1.11]
NZ_CP017560.1_1233@RS_GCF_001753205.1@p__Firmicutes	K01761	E4.4.1.11; methionine-gamma-lyase [EC:4.4.1.11]
NZ_LXLV01000066.1_134@RS_GCF_001757995.1@p__Firmicutes	K01761	E4.4.1.11; methionine-gamma-lyase [EC:4.4.1.11]
[truncated: 1,008 more rows]

## Sheet: annotree_CDD
Query	Hit type	PSSM-ID	From	To	E-Value	Bitscore	Accession	Short name	Incomplete	Superfamily		Short name
[truncated: 2,386 more rows]

[truncated: 16 more sheets: annotree_seq, annotree_seq_YGC, annotree_seq_YGC_KD, annotree_seq_YGC_KD_aligned, caspian_hmmscan, caspian_KOALA, caspian_CDD, caspian_seq, caspian_seq_YGC, caspian_seq_YGC_KD, groundW_hmmscan, groundW_KOALA, groundW_CDD_after, groundW_seq, groundW_seq_YGC, groundW_seq_YGC_KD]
