# Supplementary material for: Niche-Aware Metagenomic Screening for Enzyme Methioninase Illuminates Its Contribution to Metabolic Syntrophy
Source: Microb Ecol. 2024 Nov 15;87(1):141. doi: 10.1007/s00248-024-02458-0 (PMC11568061; doi:10.1007/s00248-024-02458-0)
Supplement: Supplementary file 4 — Supplementary file4 (ZIP 973 KB) [file 248_2024_2458_MOESM4_ESM.zip]

Archive with 5 entries (4 files):
- sequence_alignment_tree_methioninase/
- sequence_alignment_tree_methioninase/all_metase.xlsx
- sequence_alignment_tree_methioninase/all_metase_align.txt
- sequence_alignment_tree_methioninase/all_metase_seq.txt
- sequence_alignment_tree_methioninase/all_metase_tree.txt
