# Supplementary material for: Niche-Aware Metagenomic Screening for Enzyme Methioninase Illuminates Its Contribution to Metabolic Syntrophy
Source: Microb Ecol. 2024 Nov 15;87(1):141. doi: 10.1007/s00248-024-02458-0 (PMC11568061; doi:10.1007/s00248-024-02458-0)
Supplement: Supplementary file 4 — Supplementary file4 (ZIP 973 KB) [file 248_2024_2458_MOESM4_ESM.zip › sequence_alignment_tree_methioninase/all_metase.xlsx]

## Sheet: all metase corrected GW
Modern_marine.mb.187#p__AABM5-125-24@c__AABM5-125-24@o__@f__@g__@s__1	Groundwater	Groundwater@Modern_marine.mb.187#p__AABM5-125-24@c__AABM5-125-24@o__@f__@g__@s__1	MEDSKRRDAIELFYLKYGFATRCLHAGEHYHHSQSKAHTNAIYQTSTFTFDSAKEGAQLFAHEKTGYIYTRMGNPTVMVAEAKLNSLEGRELKMADPENCCISSLLFPSGMAATSSLSLAMLRPGDTLLRGEVLYGCTDDLFVHTLPKFGIKTVIVNTSKPEEVKAAIKNNPKAKMLFFETPTNPLMEITDIQETVNIVRNVNPEIVVAVDNTFCTPYLQQPLNLGADVVMHSTTKYLSGHGTIVGGALVTKHDWIKDALYEIMKDVGPCPSPNDCWLLNLGMKTLPLRMERHCANAMIIAEWLVKHPKVERIYFPGLKDHPQHELAKKQMKHFGGMISFDVKGGYDAATKVLDNVHVFSLAVSLGCVDSLIQHPASMTHASIAPEARAHAGLGDGLVR…
Modern_marine_glass_biofilm.mb.4#p__AABM5-125-24@c__AABM5-125-24@o__@f__@g__@s__	Groundwater	Groundwater@Modern_marine_glass_biofilm.mb.4#p__AABM5-125-24@c__AABM5-125-24@o__@f__@g__@s__	MEDSKRRDAIELFYLKYGFATRCLHAGEHYHHSQSKAHTNAIYQTSTFTFDSAKEGAQLFAHEKTGYIYTRMGNPTVMVAEAKLNSLEGRELKMADPENCCISSLLFPSGMAATSSLSLAMLRPGDTLLRGEVLYGCTDDLFVHTLPKFGIKTVIVNTSKPEEVKAAIKNNPKAKMLFFETPTNPLMEITDIQETVNIVRNVNPEIVVAVDNTFCTPYLQQPLNLGADVVMHSTTKYLSGHGTIVGGALVTKHDWIKDALYEIMKDVGPCPSPNDCWLLNLGMKTLPLRMERHCANAMIIAEWLVKHPKVERIYFPGLKDHPQHELAKKQMKHFGGMISFDVKGGYDAATKVLDNVHVFSLAVSLGCVDSLIQHPASMTHASIAPEARAHAGLGDGLVR…
3300021826#p__Bacteroidota@c__Ignavibacteria@o__@f__@g__@s__	Groundwater	Groundwater@3300021826#p__Bacteroidota@c__Ignavibacteria@o__@f__@g__@s__	MKDKKDKKYTMETHLIYGRAFTEKWDYNHHVVPPISSSTTFRLDSVERGAKGFSEFGNTCFLPDGEKPIYIYDRLGEPNKEILEENLALAEMGETAVTFATGMGAISAIFGVLTQSGDEIICHKTLYGCTFSLLNNWYPRYNIGVKKIDMTNLENLKNSITDKTRVVYFESPSNPNLEIIDITAVTNFVKEVNSKRDEKSQIKVAVDNTFATPFCQRPISLGVDFVIHSLTKNIGGFGTDMGGVIICPKKYRDVFMLYRKDFGAVLGSKSAWTIVVYGLTSLPLRLQKEIKSAGKVAEFLSNHPAISYVNYPGLPSFKFHELAKKQMIDYEGNFAPGNMLYFGIKGKDPEEGKANGKKIMDFIAENSYTITLAVSLGHIRTLVEHPGSMTHSMIPAEEQ…
OSL_B.mb.4#p__Bacteroidota@c__Ignavibacteria@o__@f__@g__@s__1	Groundwater	Groundwater@OSL_B.mb.4#p__Bacteroidota@c__Ignavibacteria@o__@f__@g__@s__1	MKDKKDKKYTMETHLIYGRAFTEKWDYNHHVVPPISSSTTFRLDSVERGAKGFSEFGNTCFLPDGEKPIYIYDRLGEPNKEILEENLALAEMGETAVTFATGMGAISAIFGVLTQSGDEIICHKTLYGCTFSLLNNWYPRYNIGVKKIDMTNLENLKNSITDKTRVVYFESPSNPNLEIIDITAVTNFVKEVNSKRDEKSQIKVAVDNTFATPFCQRPISLGVDFVIHSLTKNIGGFGTDMGGVIICPKKYRDVFMLYRKDFGAVLGSKSAWTIVVYGLTSLPLRLQKEIKSAGKVAEFLSNHPAISYVNYPGLPSFKFHELAKKQMIDYEGNFAPGNMLYFGIKGKDPEEGKANGKKIMDFIAENSYTITLAVSLGHIRTLVEHPGSMTHSMIPAEEQ…
OS_PC_MetaG.mb.2#p__Bacteroidota@c__Ignavibacteria@o__@f__@g__@s__2	Groundwater	Groundwater@OS_PC_MetaG.mb.2#p__Bacteroidota@c__Ignavibacteria@o__@f__@g__@s__2	MKDKKDKKYTMETHLIYGRAFTEKWDYNHHVVPPISSSTTFRLDSVERGAKGFSEFGNTCFLPDGEKPIYIYDRLGEPNKEILEENLALAEMGETAVTFATGMGAISAIFGVLTQSGDEIICHKTLYGCTFSLLNNWYPRYNIGVKKIDMTNLENLKNSITDKTRVVYFESPSNPNLEIIDITAVTNFVKEVNSKRDEKSQIKVAVDNTFATPFCQRPISLGVDFVIHSLTKNIGGFGTDMGGVIICPKKYRDVFMLYRKDFGAVLGSKSAWTIVVYGLTSLPLRLQKEIKSAGKVAEFLSNHPAISYVNYPGLPSFKFHELAKKQMIDYEGNFAPGNMLYFGIKGKDPEEGKANGKKIMDFIAENSYTITLAVSLGHIRTLVEHPGSMTHSMIPAEEQ…
Modern_marine.mb.286#p__Bacteroidota@c__Ignavibacteria@o__Ignavibacteriales@f__Melioribacteraceae@g__@s__	Groundwater	Groundwater@Modern_marine.mb.286#p__Bacteroidota@c__Ignavibacteria@o__Ignavibacteriales@f__Melioribacteraceae@g__@s__	MSSKNNNKSKDTDFDNSKYSMDTKVIYGKNISNKWDYAHHVTAPISSSTTFRLDSVERGAHGFMQFANSKEFGDESPIFIYDRLGEPNKDLLEENLAFVENGEMAVTFATGMGAISAVLGILCKTGDEIITHATLYGCTISLFNNWYPRYDIKVHAVDLTNLENIHTVLTEKTKVVYFESPANPNMDIIDIQELKKVVDEINKNRTNENKIQIVIDNTFATPFCQRPLEFGADFVIHSLTKGIGGFGTDMGGVVIGRKEYRDLLLLYRKDFGAVLNTKSAWAILTYGLPTLGLRQRQQIDSAMKIAQFLENHPKISFVNYPGLESYKHYETAKKQMIDFNGNFAPGSLIYFALKGKDAAECKLNGSKFMNYVADNAYTMTLAVSLGHTRTLIEHPASMT…
Modern_marine_rock_biofilm.mb.53#p__Bacteroidota@c__Ignavibacteria@o__Ignavibacteriales@f__Melioribacteraceae@g__@s__1	Groundwater	Groundwater@Modern_marine_rock_biofilm.mb.53#p__Bacteroidota@c__Ignavibacteria@o__Ignavibacteriales@f__Melioribacteraceae@g__@s__1	MSSKNNNKSKDTDFDNSKYSMDTKVIYGKNISNKWDYAHHVTAPISSSTTFRLDSVERGAHGFMQFANSKEFGDESPIFIYDRLGEPNKDLLEENLAFVENGEMAVTFATGMGAISAVLGILCKTGDEIITHATLYGCTISLFNNWYPRYDIKVHAVDLTNLENIHTVLTEKTKVVYFESPANPNMDIIDIQELKKVVDEINKNRTNENKIQIVIDNTFATPFCQRPLEFGADFVIHSLTKGIGGFGTDMGGVVIGRKEYRDLLLLYRKDFGAVLNTKSAWAILTYGLPTLGLRQRQQIDSAMKIAQFLENHPKISFVNYPGLESYKHYETAKKQMIDFNGNFAPGSLIYFALKGKDAAECKLNGSKFMNYVADNAYTMTLAVSLGHTRTLIEHPASMT…
OS_PC_MetaG.mb.71#p__Bacteroidota@c__Ignavibacteria@o__Ignavibacteriales@f__Melioribacteraceae@g__@s__2	Groundwater	Groundwater@OS_PC_MetaG.mb.71#p__Bacteroidota@c__Ignavibacteria@o__Ignavibacteriales@f__Melioribacteraceae@g__@s__2	MSSKNNNKSKDTDFDNSKYSMDTKVIYGKNISNKWDYAHHVTAPISSSTTFRLDSVERGAHGFMQFANSKEFGDESPIFIYDRLGEPNKDLLEENLAFVENGEMAVTFATGMGAISAVLGILCKTGDEIITHATLYGCTISLFNNWYPRYDIKVHAVDLTNLENIHTVLTEKTKVVYFESPANPNMDIIDIQELKKVVDEINKNRTNENKIQIVIDNTFATPFCQRPLEFGADFVIHSLTKGIGGFGTDMGGVVIGRKEYRDLLLLYRKDFGAVLNTKSAWAILTYGLPTLGLRQRQQIDSAMKIAQFLENHPKISFVNYPGLESYKHYETAKKQMIDFNGNFAPGSLIYFALKGKDAAECKLNGSKFMNYVADNAYTMTLAVSLGHTRTLIEHPASMT…
MM_PC_MetaG.mb.18#p__Bacteroidota@c__Ignavibacteria@o__Ignavibacteriales@f__Melioribacteraceae@g__1-14-2-50-31-20@s__1	Groundwater	Groundwater@MM_PC_MetaG.mb.18#p__Bacteroidota@c__Ignavibacteria@o__Ignavibacteriales@f__Melioribacteraceae@g__1-14-2-50-31-20@s__1	MSEEKKTKIDESKYSLNTQIIYGKNVTNKWDYSHHVVAPLSSSNTFKLDSVDRGALGFIQFAQTEKQSDGHPILIYDRLGEPNKDMLEENLAHIENGEMAVSFATGMGAISGVLGVLTKTGDEIITHSTLYGCTISLFNNWYPRYNIAVHPTDLTNAENILKFANVKTRVIYFETPANPNMDIINLEEVRNIVDELNKNRNNEDKIQIVVDNTFATPYCQRPIKLGADFTVHSLTKGLNGFGTDMGGIVIGRNEFRDKILLYRKDFGAVLNTKSAWTVLTYGLPSLVVRQQQQVSTAQKVAEYLEAHPKVEKVNYPGLKSFKYYELAKKQMTNFEGEFAPGTLLYFLLNGDSPADCKAKGAKFIDYCADNSYTMTLAVSLGHTRTLIEHPPSMTHSVVP…
Modern_marine.mb.92#p__Bacteroidota@c__Ignavibacteria@o__Ignavibacteriales@f__Melioribacteraceae@g__1-14-2-50-31-20@s__2	Groundwater	Groundwater@Modern_marine.mb.92#p__Bacteroidota@c__Ignavibacteria@o__Ignavibacteriales@f__Melioribacteraceae@g__1-14-2-50-31-20@s__2	MSEEKKTKIDESKYSLNTQIIYGKNVTNKWDYSHHVVAPLSSSNTFKLDSVDRGALGFIQFAQTEKQSDGHPILIYDRLGEPNKDMLEENLAHIENGEMAVSFATGMGAISGVLGVLTKTGDEIITHSTLYGCTISLFNNWYPRYNIAVHPTDLTNAENILKFANVKTRVIYFETPANPNMDIINLEEVRNIVDELNKNRNNEDKIQIVVDNTFATPYCQRPIKLGADFTVHSLTKGLNGFGTDMGGIVIGRNEFRDKILLYRKDFGAVLNTKSAWTVLTYGLPSLVVRQQQQVSTAQKVAEYLEAHPKVEKVNYPGLKSFKYYELAKKQMTNFEGEFAPGTLLYFLLNGDSPADCKAKGAKFIDYCADNSYTMTLAVSLGHTRTLIEHPPSMTHSVVP…
Modern_marine_planktonic.mb.6#p__Bacteroidota@c__Ignavibacteria@o__Ignavibacteriales@f__Melioribacteraceae@g__1-14-2-50-31-20@s__	Groundwater	Groundwater@Modern_marine_planktonic.mb.6#p__Bacteroidota@c__Ignavibacteria@o__Ignavibacteriales@f__Melioribacteraceae@g__1-14-2-50-31-20@s__	MSEEKKTKIDESKYSLNTQIIYGKNVTNKWDYSHHVVAPLSSSNTFKLDSVDRGALGFIQFAQTEKQSDGHPILIYDRLGEPNKDMLEENLAHIENGEMAVSFATGMGAISGVLGVLTKTGDEIITHSTLYGCTISLFNNWYPRYNIAVHPTDLTNAENILKFANVKTRVIYFETPANPNMDIINLEEVRNIVDELNKNRNNEDKIQIVVDNTFATPYCQRPIKLGADFTVHSLTKGLNGFGTDMGGIVIGRNEFRDKILLYRKDFGAVLNTKSAWTVLTYGLPSLVVRQQQQVSTAQKVAEYLEAHPKVEKVNYPGLKSFKYYELAKKQMTNFEGEFAPGTLLYFLLNGDSPADCKAKGAKFIDYCADNSYTMTLAVSLGHTRTLIEHPPSMTHSVVP…
MM_PC_MetaG.mb.196#p__Bacteroidota@c__Ignavibacteria@o__Ignavibacteriales@f__Melioribacteraceae@g__navibacteriae-2@s__GCA_002839805.1	Groundwater	Groundwater@MM_PC_MetaG.mb.196#p__Bacteroidota@c__Ignavibacteria@o__Ignavibacteriales@f__Melioribacteraceae@g__navibacteriae-2@s__GCA_002839805.1	MSTDNKNKPPVNTDDDSKYSMDTHIIYGKNVSAKWDYSHHVTAPISSSTTFRLDSVDRGAQGFQRFANTKDFGGEAPIFIYDRLGEPNKDMLEENLAYVEKGETAVTFTTGMGAISAVLGILVSTGEEIIAHSTLYGCTISLFNNWYPRYGINVLYTDLTKLENLKEKITVNTKAIYFESPANPNLDIIDIKKIRKIADEINADREETDHLQIIIDNTFATPYCQRPLELGADFVVHSLTKGIGGFGTDMGGVVIGKNKYRDLLLLFRKDFGAVLNTKSAWAILTYGLPTVGLRQKQQISTALKVAKFLEAHPKISYVNYPGLESYKYYNLAKEQMLDFEGNFAPGSMIYFSLKGNTAAECKSNGIKFMDYAADNAYTMTLAVSLGHTRTLIEHPASMT…
Old_saline_planktonic.mb.41#p__Bacteroidota@c__UBA10030@o__@f__@g__@s__1	Groundwater	Groundwater@Old_saline_planktonic.mb.41#p__Bacteroidota@c__UBA10030@o__@f__@g__@s__1	MKKKKEKNGKNYSMQTRLIYGKSISKKWDYNHHVVPPISSSATFRLDTAKRGAQGFMEFAHHNGEKTVESRAPIYIYDRLGEPNKELLEENLAAAETGESAVTFCTGMAAISAIFGALTGSDDEIIAHSVLYGCTYSLLTNWYPRYRINTKFIDLINPNNLKKEISLKTRVVYFETPVNPTLDLIDISAISKIVKSANKNRPKGREIYLVIDNTFATPFCQRPIELGADFTVESLTKGITGFGTDMGGVVVGPKWSYDLLLMYRKDFGGVLAAKSAWPIMVYGLPSLPIRFKQSMKSALEVAKFLESDSRVNYVRYPGLESFPQPELARRQLIDYDGNFAPGVLLYFAFKGKTPKKRKEKGEKFINYLAKKAYTITLAVSLGMIRTLIEHPSSMTHAAI…
OS_PC_MetaG.mb.146#p__Bacteroidota@c__UBA10030@o__@f__@g__@s__	Groundwater	Groundwater@OS_PC_MetaG.mb.146#p__Bacteroidota@c__UBA10030@o__@f__@g__@s__	MKKKKEKNGKNYSMQTRLIYGKSISKKWDYNHHVVPPISSSATFRLDTAKRGAQGFMEFAHHNGEKTVESRAPIYIYDRLGEPNKELLEENLAAAETGESAVTFCTGMAAISAIFGALTGSDDEIIAHSVLYGCTYSLLTNWYPRYRINTKFIDLINPNNLKKEISLKTRVVYFETPVNPTLDLIDISAISKIVKSANKNRPKGREIYLVIDNTFATPFCQRPIELGADFTVESLTKGITGFGTDMGGVVVGPKWSYDLLLMYRKDFGGVLAAKSAWPIMVYGLPSLPIRFKQSMKSALEVAKFLESDSRVNYVRYPGLESFPQPELARRQLIDYDGNFAPGVLLYFAFKGKTPKKRKEKGEKFINYLAKKAYTITLAVSLGMIRTLIEHPSSMTHAAI…
3300021827#p__Bacteroidota@c__UBA10030@o__UBA10030@f__@g__@s__1	Groundwater	Groundwater@3300021827#p__Bacteroidota@c__UBA10030@o__UBA10030@f__@g__@s__1	MKKKKEKNGKNYSMQTRLIYGKSISKKWDYNHHVVPPISSSATFRLDTAKRGAQGFMEFAHHNGEKTVESRAPIYIYDRLGEPNKELLEENLAAAETGESAVTFCTGMAAISAIFGALTGSDDEIIAHSVLYGCTYSLLTNWYPRYRINTKFIDLINPNNLKKEISLKTRVVYFETPVNPTLDLIDISAISKIVKSANKNRPKGREIYLVIDNTFATPFCQRPIELGADFTVESLTKGITGFGTDMGGVVVGPKWSYDLLLMYRKDFGGVLAAKSAWPIMVYGLPSLPIRFKQSMKSALEVAKFLESDSRVNYVRYPGLESFPQPELARRQLIDYDGNFAPGVLLYFAFKGKTPKKRKEKGEKFINYLAKKAYTITLAVSLGMIRTLIEHPSSMTHAAI…
Old_saline.mb.91#p__Bacteroidota@c__UBA10030@o__UBA10030@f__@g__@s__2	Groundwater	Groundwater@Old_saline.mb.91#p__Bacteroidota@c__UBA10030@o__UBA10030@f__@g__@s__2	MKKKKEKNGKNYSMQTRLIYGKSISKKWDYNHHVVPPISSSATFRLDTAKRGAQGFMEFAHHNGEKTVESRAPIYIYDRLGEPNKELLEENLAAAETGESAVTFCTGMAAISAIFGALTGSDDEIIAHSVLYGCTYSLLTNWYPRYRINTKFIDLINPNNLKKEISLKTRVVYFETPVNPTLDLIDISAISKIVKSANKNRPKGREIYLVIDNTFATPFCQRPIELGADFTVESLTKGITGFGTDMGGVVVGPKWSYDLLLMYRKDFGGVLAAKSAWPIMVYGLPSLPIRFKQSMKSALEVAKFLESDSRVNYVRYPGLESFPQPELARRQLIDYDGNFAPGVLLYFAFKGKTPKKRKEKGEKFINYLAKKAYTITLAVSLGMIRTLIEHPSSMTHAAI…
OSL_A.mb.19#p__Bacteroidota@c__UBA10030@o__UBA10030@f__@g__@s__	Groundwater	Groundwater@OSL_A.mb.19#p__Bacteroidota@c__UBA10030@o__UBA10030@f__@g__@s__	MKKKKEKNGKNYSMQTRLIYGKSISNKWDYNHHVVPPISSSATFRLDTAKRGAQGFMEFAHHNGEKTVESRAPIYIYDRLGEPNKELLEENLAAAETGESAVTFCTGMAAISAIFGALTGSDDEIIAHSVLYGCTYSLLTNWYPRYRINTKFIDLINPNNLKKEISLKTRVVYFETPVNPTLDLIDISAISKIVKSANKNRPKGREIYLVIDNTFATPFCQRPIELGADFTVESLTKGITGFGTDMGGVVVGPKWSYDLLLMYRKDFGGVLAAKSAWPIMVYGLPSLPIRFKQSMKSALEVAKFLESDSRVNYVRYPGLESFPQPELARRQLIDYDGNFAPGVLLYFAFKGKTPKKRKEKGEKFINYLAKKAYTITLAVSLGMIRTLIEHPSSMTHAAI…
OS_PC_MetaG.mb.36#p__Desulfobacterota@c__Desulfarculia@o__Adiutricales@f__@g__@s__	Groundwater	Groundwater@OS_PC_MetaG.mb.36#p__Desulfobacterota@c__Desulfarculia@o__Adiutricales@f__@g__@s__	MAYDTSRPLGFATRAIHHGYHPEDNQNALTPPLHLTSTFAFETAEQGGALFAGEAEGHIYSRISNPTVALLESRIAELEGAEAGLCTASGMGAISATMWTLVKPGDEIITDKTLYGCTFAFMRDGLSRFGIQITHVDLRDPENLRAAISDKTRIVYFETPANPNMRLVDIRAVSDIAHASGALVIVDNTYASPMLTRPVSFGADFVLHSATKYLGGHGDLVAGAVCGRAEAIHEIRMVGVKDMTGSVMAPFNAMLVMRGLKTLQLRMQRHCESGMKVAEWLEAQPGVSAVYYPGLASHPQHDLARRQMDGFGGMIAFELEGGYEAGIAMMNRLSLIRRAVSLGDAETLVQHPASMTHSTYSPEERAAHGISDGLVRLSVGLEDVADLLEDLANALGTNDR
Modern_marine.mb.64#p__Eisenbacteria@c__RBG-16-71-46@o__@f__@g__@s__1	Groundwater	Groundwater@Modern_marine.mb.64#p__Eisenbacteria@c__RBG-16-71-46@o__@f__@g__@s__1	MSVDGSSSKNDPKKLPPEPAYDRHPKIQVGQHNVGLSSFLIHGRFRTAKWDYTHHVVPPISSSSTFRLESSARGAEGFVGFADPATHRHTRRSVLIYERLDEPARAMLEDQIAMAEGGQLAVAFSSGMAAVSGALGTILSSGHEVIAHKTLYGCTYSFLTTWMPRWRIGTQFIDLTDTNRLAAAITPATRCIYFETPVNPTLDLIDLQATVDCVAEENKTRALEDKIRIVVDNTFASPYGQRPLSFGVDVVLHSLTKNLCGFGTEMGGVVILPSEELEGDLLMFRKDFGGALSAKTAWSILVHGLPTLEIRMDREQSSALQIARYLEEHPLVERVIYPGLESFPQGALARKQMLTPNGKFAPGVMIYFILKGDEEVRQRLSDLFVDHLATHAYTITLAV…
Modern_marine_glass_biofilm.mb.21#p__Eisenbacteria@c__RBG-16-71-46@o__@f__@g__@s__2	Groundwater	Groundwater@Modern_marine_glass_biofilm.mb.21#p__Eisenbacteria@c__RBG-16-71-46@o__@f__@g__@s__2	MSVDGSSSKNDPKKLPPEPAYDRHPKIQVGQHNVGLSSFLIHGRFRTAKWDYTHHVVPPISSSSTFRLESSARGAEGFVGFADPATHRHTRRSVLIYERLDEPARAMLEDQIAMAEGGQLAVAFSSGMAAVSGALGTILSSGHEVIAHKTLYGCTYSFLTTWMPRWRIGTQFIDLTDTNRLAAAITPATRCIYFETPVNPTLDLIDLQATVDCVAEENKTRALEDKIRIVVDNTFASPYGQRPLSFGVDVVLHSLTKNLCGFGTEMGGVVILPSEELEGDLLMFRKDFGGALSAKTAWSILVHGLPTLEIRMDREQSSALQIARYLEEHPLVERVIYPGLESFPQGALARKQMLTPNGKFAPGVMIYFILKGDEEVRQRLSDLFVDHLATHAYTITLAV…
Modern_marine_rock_biofilm.mb.36#p__Eisenbacteria@c__RBG-16-71-46@o__@f__@g__@s__	Groundwater	Groundwater@Modern_marine_rock_biofilm.mb.36#p__Eisenbacteria@c__RBG-16-71-46@o__@f__@g__@s__	MSVDGSSSKNDPKKLPPEPAYDRHPKIQVGQHNVGLSSFLIHGRFRTAKWDYTHHVVPPISSSSTFRLESSARGAEGFVGFADPATHRHTRRSVLIYERLDEPARAMLEDQIAMAEGGQLAVAFSSGMAAVSGALGTILSSGHEVIAHKTLYGCTYSFLTTWMPRWRIGTQFIDLTDTNRLAAAITPATRCIYFETPVNPTLDLIDLQATVDCVAEENKTRALEDKIRIVVDNTFASPYGQRPLSFGVDVVLHSLTKNLCGFGTEMGGVVILPSEELEGDLLMFRKDFGGALSAKTAWSILVHGLPTLEIRMDREQSSALQIARYLEEHPLVERVIYPGLESFPQGALARKQMLTPNGKFAPGVMIYFILKGDEEVRQRLSDLFVDHLATHAYTITLAV…
MM_PW_MetaG.mb.36#p__Firmicutes@c__Bacilli@o__Bacillales_A@f__Planococcaceae@g__@s__	Groundwater	Groundwater@MM_PW_MetaG.mb.36#p__Firmicutes@c__Bacilli@o__Bacillales_A@f__Planococcaceae@g__@s__	MHNKEVKKETSLIHKGYVSKNHHDSLTIPLYQTSTFAFSSAEEGERRFAGEESGNIYSRLGNPTVSLLEERMMELESGKGALAFGSGMAAVSAVLLHVIKSGDHIMCSRGIYGCTFGLLEMFEEKFNISHSFHAMETEEEIEAAIRPNTACLYIETPINPTMEIVDLSLVIKIAKKHGIKVIVDNTFSSPFLQNPLEMGADYVLHSATKYINGHGDVIAGLLVGNDADDMMKLRMTVQKDVGGIISPFDAWLLIRGLKTLHVRMDRHTQNAGTVLSYLKNEPFVENIYYPFDESHPQYHIAKKQMKAGGGLISFTIRGGKEAAQLFLNSLSLIKIAVSLGDAETLIQHPATMTHSVIPEMEREKMGITHSLLRVSVGLEHPEDLINDLKQAFIKVQDQM…
2756170447#p__Patescibacteria@c__Gracilibacteria@o__Peregrinibacterales@f__@g__@s__1	Groundwater	Groundwater@2756170447#p__Patescibacteria@c__Gracilibacteria@o__Peregrinibacterales@f__@g__@s__1	MSENQNFGMDTLAIHGGINHTNFNEHVFPLFQTSTFMFENTEQGARRFAGEETGYIYTRMGNPTVEILEKKLALLEEGAVGRIYPTGMAAISSPLLGFLGAGDHLITESIIYGCTDSLFRKQFERFGIEVSFIDSVDCNQIVDHIKDNTKAVFLETPSNPTMKTCDIKKVCADVKAKNPDIKIVVDNTFATPIYQKPLKMGADIVIHSCTKYINGHGDVVAGAAVFKDKNMADMNHTQLDIGTTVSPFDAWLMIRGVKTLPLRMERHTQNAKKVTEYLKNHEKVDTVAYPGFSGMIAFELKEGVEAGKKLLNSVKMIGLAVSLGNVDSLIQHPASMTHAIIPKEQREKIGITDGLVRLSVGIENVEDIIADLDQALNNS
3300021810#p__Patescibacteria@c__Gracilibacteria@o__Peregrinibacterales@f__@g__@s__	Groundwater	Groundwater@3300021810#p__Patescibacteria@c__Gracilibacteria@o__Peregrinibacterales@f__@g__@s__	MSENQNFGMDTLAIHGGINHTNFNEHVFPLFQTSTFMFENTEQGARRFAGEETGYIYTRMGNPTVEILEKKLALLEEGAVGRIYPTGMAAISSPLLGFLGAGDHLITESIIYGCTDSLFRKQFERFGIEVSFIDSVDCNQIVDHIKDNTKAVFLETPSNPTMKTCDIKKVCADVKAKNPDIKIVVDNTFATPIYQKPLKMGADIVIHSCTKYINGHGDVVAGAAVFKDKNMADMNHTQLDIGTTVSPFDAWLMIRGVKTLPLRMERHTQNAKKVTEYLKNHEKVDTVAYPGFSGMIAFELKEGVEAGKKLLNSVKMIGLAVSLGNVDSLIQHPASMTHAIIPKEQREKIGITDGLVRLSVGIENVEDIIADLDQALNNS
OS_PC_MetaG.mb.61#p__Patescibacteria@c__Gracilibacteria@o__Peregrinibacterales@f__UBA12463@g__@s__	Groundwater	Groundwater@OS_PC_MetaG.mb.61#p__Patescibacteria@c__Gracilibacteria@o__Peregrinibacterales@f__UBA12463@g__@s__	MSENQNFGMDTLAIHGGINHTNFNEHVFPLFQTSTFMFENTEQGARRFAGEETGYIYTRMGNPTVEILEKKLALLEEGAVGRIYPTGMAAISSPLLGFLGAGDHLITESIIYGCTDSLFRKQFERFGIEVSFIDSVDCNQIVDHIKDNTKAVFLETPSNPTMKTCDIKKVCADVKAKNPDIKIVVDNTFATPIYQKPLKMGADIVIHSCTKYINGHGDVVAGAAVFKDKNMADMNHTQLDIGTTVSPFDAWLMIRGVKTLPLRMERHTQNAKKVTEYLKNHEKVDTVAYPGFSGMIAFELKEGVEAGKKLLNSVKMIGLAVSLGNVDSLIQHPASMTHAIIPKEQREKIGITDGLVRLSVGIENVEDIIADLDQALNNS
KR13_S3.mb.101#p__Proteobacteria@c__Alphaproteobacteria@o__Caulobacterales@f__Caulobacteraceae@g__Caulobacter@s__	Groundwater	Groundwater@KR13_S3.mb.101#p__Proteobacteria@c__Alphaproteobacteria@o__Caulobacterales@f__Caulobacteraceae@g__Caulobacter@s__	MTSALGGAGFSTRAIHGGYDPADEHGALTPPVHLTSTFAFDSAEAGGEMFAGTRPGHFYSRISNPTTDLLERRIASLEDAEAGVATASGMGAITAVMWSFLQSGDEVITDQTLYGCTFAFMRDGLSRFGITVTQVDMTDLDALAAAVSAKTRIIYFETPANPNMRLVDIAGAAQVARACGAKLVVDNTYATPLLTRPITLGADIVVHSATKYLGGHGDLIGGVAVGGVEDMARVRLTGVKDMTGAVMSPFTAFLVLRGLKTLTLRMRQHCASAARIAAWLEAQPSVIRVFYPGLASFPQRDLAQRQMALPGGMMAFELAGGHAAGVAMMNRLTMIRRAVSLGDAETLIQHPASMTHSTYSPEERAAAGIGEGLVRLSIGLEDEADILSDLLGALEPAGA…
KR11_0.1_MetaG.mb.32#p__Proteobacteria@c__Alphaproteobacteria@o__Caulobacterales@f__Hyphomonadaceae@g__Hyphomonas@s__1	Groundwater	Groundwater@KR11_0.1_MetaG.mb.32#p__Proteobacteria@c__Alphaproteobacteria@o__Caulobacterales@f__Hyphomonadaceae@g__Hyphomonas@s__1	MAFDANRPLGPATRAIHHGYDPAENGNALTPPLHLTSTFAFPDAETGGALFAGEAEGHIYSRISNPTVALLESRIASLEGAEAGLATASGMGAISSLMWTLLKPGDEIITDKTLYGCTFAFMRDGLSRFGIKITHVDLREPANLANAISGQTRIVYFETPANPNMRLVDIAAVSRMAHAAGALVVVDNTYASPLITRPIELGADFVVHSATKYLGGHGDLVAGIVLGKAGAIKQVRMIGVKDMTGSVMAPFNAMLVMRGLKTLQLRMARHCETGMRVAEWLEAQPGVEAVYYPGLKSHPQHDLARRQMAGFGGMIALELKGGYAAGLAMMNRLQMIRRAVSLGDAESLIQHPASMTHSTYSPDERLAHGISDGLVRLSVGLEDAEDILADLADALGTNER
KR11_Ju.mb.27#p__Proteobacteria@c__Alphaproteobacteria@o__Caulobacterales@f__Hyphomonadaceae@g__Hyphomonas@s__2	Groundwater	Groundwater@KR11_Ju.mb.27#p__Proteobacteria@c__Alphaproteobacteria@o__Caulobacterales@f__Hyphomonadaceae@g__Hyphomonas@s__2	MAFDANRPLGPATRAIHHGYDPAENGNALTPPLHLTSTFAFPDAETGGALFAGEAEGHIYSRISNPTVALLESRIASLEGAEAGLATASGMGAISSLMWTLLKPGDEIITDKTLYGCTFAFMRDGLSRFGIKITHVDLREPANLANAISGQTRIVYFETPANPNMRLVDIAAVSRMAHAAGALVVVDNTYASPLITRPIELGADFVVHSATKYLGGHGDLVAGIVLGKAGAIKQVRMIGVKDMTGSVMAPFNAMLVMRGLKTLQLRMARHCETGMRVAEWLEAQPGVEAVYYPGLKSHPQHDLARRQMAGFGGMIALELKGGYAAGLAMMNRLQMIRRAVSLGDAESLIQHPASMTHSTYSPDERLAHGISDGLVRLSVGLEDAEDILADLADALGTNER
KR11_N3.mb.24#p__Proteobacteria@c__Alphaproteobacteria@o__Caulobacterales@f__Hyphomonadaceae@g__Hyphomonas@s__3	Groundwater	Groundwater@KR11_N3.mb.24#p__Proteobacteria@c__Alphaproteobacteria@o__Caulobacterales@f__Hyphomonadaceae@g__Hyphomonas@s__3	MAFDANRPLGPATRAIHHGYDPAENGNALTPPLHLTSTFAFPDAETGGALFAGEAEGHIYSRISNPTVALLESRIASLEGAEAGLATASGMGAISSLMWTLLKPGDEIITDKTLYGCTFAFMRDGLSRFGIKITHVDLREPANLANAISGQTRIVYFETPANPNMRLVDIAAVSRMAHAAGALVVVDNTYASPLITRPIELGADFVVHSATKYLGGHGDLVAGIVLGKAGAIKQVRMIGVKDMTGSVMAPFNAMLVMRGLKTLQLRMARHCETGMRVAEWLEAQPGVEAVYYPGLKSHPQHDLARRQMAGFGGMIALELKGGYAAGLAMMNRLQMIRRAVSLGDAESLIQHPASMTHSTYSPDERLAHGISDGLVRLSVGLEDAEDILADLADALGTNER
KR11_S3.mb.7#p__Proteobacteria@c__Alphaproteobacteria@o__Caulobacterales@f__Hyphomonadaceae@g__Hyphomonas@s__4	Groundwater	Groundwater@KR11_S3.mb.7#p__Proteobacteria@c__Alphaproteobacteria@o__Caulobacterales@f__Hyphomonadaceae@g__Hyphomonas@s__4	MAFDANRPLGPATRAIHHGYDPAENGNALTPPLHLTSTFAFPDAETGGALFAGEAEGHIYSRISNPTVALLESRIASLEGAEAGLATASGMGAISSLMWTLLKPGDEIITDKTLYGCTFAFMRDGLSRFGIKITHVDLREPANLANAISGQTRIVYFETPANPNMRLVDIAAVSRMAHAAGALVVVDNTYASPLITRPIELGADFVVHSATKYLGGHGDLVAGIVLGKAGAIKQVRMIGVKDMTGSVMAPFNAMLVMRGLKTLQLRMARHCETGMRVAEWLEAQPGVEAVYYPGLKSHPQHDLARRQMAGFGGMIALELKGGYAAGLAMMNRLQMIRRAVSLGDAESLIQHPASMTHSTYSPDERLAHGISDGLVRLSVGLEDAEDILADLADALGTNER
Old_saline_planktonic.mb.7#p__Proteobacteria@c__Alphaproteobacteria@o__Caulobacterales@f__Hyphomonadaceae@g__Hyphomonas@s__5	Groundwater	Groundwater@Old_saline_planktonic.mb.7#p__Proteobacteria@c__Alphaproteobacteria@o__Caulobacterales@f__Hyphomonadaceae@g__Hyphomonas@s__5	MAFDSTRPLGFATRAIHHGYNPADNANALTPPLHLSSTFAFPTAEEGGALFAGETEGHVYSRISNPTVALLESRIADLEGAEAGLCTGSGMGAISATMWTLLKPGDEIITDQTLYGCTFAFMRDGLSRFGITITHVDLRDPENLRGAISDKTRIVYFESPANPNMRLVDIRAVSSIAHEHDTLVVVDNTYASPMLTRPLTLGADFVLHSATKYLGGHGDLVAGAVCGRADAIHEIRMVGVKDMTGSVMAPFNAMLVMRGLKTLQLRMARHCESGMKVAEWLEAQPGVSVVHYPGLVSHPQHELAKRQMDGFGGMVAFELEGGYEAGLAMMNRLRLIRRAVSLGDAETLIQHPASMTHSTYSPDERRAHGISEGLVRLSVGLEDVTDLIEDLAGALGTNDR
OS_PC_MetaG.mb.179#p__Proteobacteria@c__Alphaproteobacteria@o__Caulobacterales@f__Hyphomonadaceae@g__Hyphomonas@s__6	Groundwater	Groundwater@OS_PC_MetaG.mb.179#p__Proteobacteria@c__Alphaproteobacteria@o__Caulobacterales@f__Hyphomonadaceae@g__Hyphomonas@s__6	MAYDSSRPLGFATRAIHHGYNPADNANALTPPLHLTSTFAFPTAEQGGALFAGEAEGHVYSRISNPTVALLETRIASLEGAEAGLCTASGMGAISATLWTLLKPGDEIITDKTLYGCTFSFMRDGLSRFGITITHVDLRDPDNLRAAISDTTRIVYFETPANPNMRLVDIRAVSEIAHASGALVLVDNTYASPMLTRPISLGADFVLHSATKYLGGHGDLVAGAVCGPAEAIHEIRMVGVKDMTGSVMAPFNAMLVMRGLKTLQLRMARHCESGLKVATWLEAQPGVAAVYYPGLTSHPQHELAKRQMPGFGGMIAFELEGGYNAGIAMMNRLQLIRRAVSLGDAETLVQHPASMTHSTYSPEERHAHGISDGLVRLSVGLEDVADLIEDLGQALATKAG
UMS_A.mb.29#p__Proteobacteria@c__Alphaproteobacteria@o__Caulobacterales@f__Hyphomonadaceae@g__Hyphomonas@s__7	Groundwater	Groundwater@UMS_A.mb.29#p__Proteobacteria@c__Alphaproteobacteria@o__Caulobacterales@f__Hyphomonadaceae@g__Hyphomonas@s__7	MAFDSTRPLGFATRAIHHGYNPADNANALTPPLHLSSTFAFPTAEEGGALFAGETEGHVYSRISNPTVALLESRIADLEGAEAGLCTGSGMGAISATMWTLLKPGDEIITDQTLYGCTFAFMRDGLSRFGITITHVDVRDPENLRGAISDKTRIVYFESPANPNMRLVDIRAVSSIAHEHDTLVVVDNTYASPMLTRPLTLGADFVLHSATKYLGGHGDLVAGAVCGRADAIHEIRMVGVKDMTGSVMAPFNAMLVMRGLKTLQLRMARHCESGMKVAEWLEAQPGVSVVHYPGLVSHPQHELAKRQMDGFGGMVAFELEGGYEAGLAMMNRLRLIRRAVSLGDAETLIQHPASMTHSTYSPDERRAHGISEGLVRLSVGLEDVTDLIEDLAGALGTNDR
UMS_B.mb.54#p__Proteobacteria@c__Alphaproteobacteria@o__Caulobacterales@f__Hyphomonadaceae@g__Hyphomonas@s__8	Groundwater	Groundwater@UMS_B.mb.54#p__Proteobacteria@c__Alphaproteobacteria@o__Caulobacterales@f__Hyphomonadaceae@g__Hyphomonas@s__8	MAFDSTRPLGFATRAIHHGYNPADNANALTPPLHLSSTFAFPTAEEGGALFAGETEGHVYSRISNPTVALLESRIADLEGAEAGLCTGSGMGAISATMWTLLKPGDEIITDQTLYGCTFAFMRDGLSRFGITITHVDVRDPENLRGAISDKTRIVYFESPANPNMRLVDIRAVSSIAHEHDTLVVVDNTYASPMLTRPLTLGADFVLHSATKYLGGHGDLVAGAVCGRADAIHEIRMVGVKDMTGSVMAPFNAMLVMRGLKTLQLRMARHCESGMKVAEWLEAQPGVSVVHYPGLVSHPQHELAKRQMDGFGGMVAFELEGGYEAGLAMMNRLRLIRRAVSLGDAETLIQHPASMTHSTYSPDERRAHGISEGLVRLSVGLEDVTDLIEDLAGALGTNDR
Undefined_mixed_planktonic.mb.123#p__Proteobacteria@c__Alphaproteobacteria@o__Caulobacterales@f__Hyphomonadaceae@g__Hyphomonas@s__	Groundwater	Groundwater@Undefined_mixed_planktonic.mb.123#p__Proteobacteria@c__Alphaproteobacteria@o__Caulobacterales@f__Hyphomonadaceae@g__Hyphomonas@s__	MAFDSTRPLGFATRAIHHGYNPADNANALTPPLHLSSTFAFPTAEEGGALFAGETEGHVYSRISNPTVALLESRIADLEGAEAGLCTGSGMGAISATMWTLLKPGDEIITDQTLYGCTFAFMRDGLSRFGITITHVDVRDPENLRGAISDKTRIVYFESPANPNMRLVDIRAVSSIAHEHDTLVVVDNTYASPMLTRPLTLGADFVLHSATKYLGGHGDLVAGAVCGRADAIHEIRMVGVKDMTGSVMAPFNAMLVMRGLKTLQLRMARHCESGMKVAEWLEAQPGVSVVHYPGLVSHPQHELAKRQMDGFGGMVAFELEGGYEAGLAMMNRLRLIRRAVSLGDAETLIQHPASMTHSTYSPDERRAHGISEGLVRLSVGLEDVTDLIEDLAGALGTNDR
3300021830#p__Proteobacteria@c__Alphaproteobacteria@o__Rhizobiales@f__Rhizobiaceae@g__Hoeflea@s__1	Groundwater	Groundwater@3300021830#p__Proteobacteria@c__Alphaproteobacteria@o__Rhizobiales@f__Rhizobiaceae@g__Hoeflea@s__1	MKTSSKNFSTRAIHHGYNPMDHQGALTPPLHLTSTFAFDSAEAGGEMFSGERPGYIYSRISNPTLDLLEQRIAVLEGAEAGLALASGMGAITAALWTLLSPGDEVIVDKTLYGCTFAFMRHGLAKFGITVTHVDMTDPANLTSVISEKTRVVYFETPANPNMRLVDIEAISKIAHAGGATVVVDNTYATPFLTRPIELGADIVVHSATKYLGGHGDVVAGLLVGRAEQVSQIRMFGMKDMTGAVMAPFNAMLILRGLKTLALRMERHCSNAQQVAAMLEASEGVAKVHYPGLQSFEQHELALRQMPGFGAMIAFELDGGIEAGRRLMNRLTMIGRAVSLGDAESLIQHPASMTHSTYTAEERAEHGISDGLIRLSVGLEDVEDIIDDLTQALTGDAVRA…
KR46_Ju.mb.8#p__Proteobacteria@c__Alphaproteobacteria@o__Rhizobiales@f__Rhizobiaceae@g__Hoeflea@s__2	Groundwater	Groundwater@KR46_Ju.mb.8#p__Proteobacteria@c__Alphaproteobacteria@o__Rhizobiales@f__Rhizobiaceae@g__Hoeflea@s__2	MTARSKSFSTRAIHHGYNPMDNEGALTPPLHLTSTFAFESAEAGGEMFAGERPGHIYSRISNPTLDLLEKRIAVLEGAEAGLALSSGMGAIAATLWTLLAPGDEVIVDKTLYGCTFAFMRHGLAKFGITVTHVDMTEPKNLAAVISDRTRVVYFETPANPNMRLVDIAAVSEIAHASGATVVVDNTYATPYLTRPIELGADIVVHSATKYLGGHGDVVAGLLVGRAEQVSQIRLYGMKDMTGAVMAPFNAMLILRGLKTLALRMERHCANAQTVAAMLEGAAGVAKVHYPGLRSFAQHDLAARQMPGFGAMIAFELDGGIEAGRRLMNRLTMIGRAVSLGDAESLIQHPASMTHSTYTAEERAEHGISDGLIRLSVGLEDVADIIDDLAQALTDDPVRA…
KR46_M_MetaG.mb.2#p__Proteobacteria@c__Alphaproteobacteria@o__Rhizobiales@f__Rhizobiaceae@g__Hoeflea@s__3	Groundwater	Groundwater@KR46_M_MetaG.mb.2#p__Proteobacteria@c__Alphaproteobacteria@o__Rhizobiales@f__Rhizobiaceae@g__Hoeflea@s__3	MTARSKSFSTRAIHHGYNPMDNEGALTPPLHLTSTFAFESAEAGGEMFAGERPGHIYSRISNPTLDLLEKRIAVLEGAEAGLALSSGMGAIAATLWTLLAPGDEVIVDKTLYGCTFAFMRHGLAKFGITVTHVDMTEPKNLAAVISDRTRVVYFETPANPNMRLVDIAAVSEIAHASGATVVVDNTYATPYLTRPIELGADIVVHSATKYLGGHGDVVAGLLVGRAEQVSQIRLYGMKDMTGAVMAPFNAMLILRGLKTLALRMERHCANAQTVAAMLEGAAGVAKVHYPGLRSFAQHDLAARQMPGFGAMIAFELDGGIEAGRRLMNRLTMIGRAVSLGDAESLIQHPASMTHSTYTAEERAEHGISDGLIRLSVGLEDVADIIDDLAQALTDDPVRA…
KR46_S_MetaG.mb.4#p__Proteobacteria@c__Alphaproteobacteria@o__Rhizobiales@f__Rhizobiaceae@g__Hoeflea@s__	Groundwater	Groundwater@KR46_S_MetaG.mb.4#p__Proteobacteria@c__Alphaproteobacteria@o__Rhizobiales@f__Rhizobiaceae@g__Hoeflea@s__	MTARSKSFSTRAIHHGYNPMDNEGALTPPLHLTSTFAFESAEAGGEMFAGERPGHIYSRISNPTLDLLEKRIAVLEGAEAGLALSSGMGAIAATLWTLLAPGDEVIVDKTLYGCTFAFMRHGLAKFGITVTHVDMTEPKNLAAVISDRTRVVYFETPANPNMRLVDIAAVSEIAHASGATVVVDNTYATPYLTRPIELGADIVVHSATKYLGGHGDVVAGLLVGRAEQVSQIRLYGMKDMTGAVMAPFNAMLILRGLKTLALRMERHCANAQTVAAMLEGAAGVAKVHYPGLRSFAQHDLAARQMPGFGAMIAFELDGGIEAGRRLMNRLTMIGRAVSLGDAESLIQHPASMTHSTYTAEERAEHGISDGLIRLSVGLEDVADIIDDLAQALTDDPVRA…
MM_PW_MetaG.mb.44#p__Proteobacteria@c__Gammaproteobacteria@o__Enterobacterales@f__Alteromonadaceae@g__Rheinheimera_A@s__1	Groundwater	Groundwater@MM_PW_MetaG.mb.44#p__Proteobacteria@c__Gammaproteobacteria@o__Enterobacterales@f__Alteromonadaceae@g__Rheinheimera_A@s__1	MSKQQYSHPDTVCIHAGKTGLNPHGALATPLYQTSTFVFDSAEQGAARFAGEEPGYIYTRLGNPTTRELELKVAALEGMEDAAATATGMGAVAAATMAFLQQGDHLIASKAIYGCSFALFNHQFARYGIDVSFVDMTDHNAIKQALKPNTKMIFAETPINPTLTVLDLDFIGQFAKQHQLISVIDNTFLTPLLQKPADYGIDIILHSATKYLNGHGDVVAGIIVGSSERITQIKLTTLKDMGATISPHDAWLIIRGLKTLSVRMERHCQNAQKVAEFLEAHPAIGQVYYPGLKSHPGYKFIGKQMKAAGGVLAFELNGSLDDGRYFINQCKLFSLAVSLGDAESLIQHPASMTHSPYSAEERQMAGISDGLIRISVGLEHVEDIIADLAQALTLMQQRQ…
Old_saline.mb.101#p__Proteobacteria@c__Gammaproteobacteria@o__Enterobacterales@f__Alteromonadaceae@g__Rheinheimera_A@s__2	Groundwater	Groundwater@Old_saline.mb.101#p__Proteobacteria@c__Gammaproteobacteria@o__Enterobacterales@f__Alteromonadaceae@g__Rheinheimera_A@s__2	MSKQQYSHPDTVCIHAGKTGLNPHGALATPLYQTSTFVFDSAEQGAARFAGEEPGYIYTRLGNPTTRELELKVAALEGMEDAAATSTGMGAVAAATMAFLQQGDHLIASKAIYGCSFALFNHQFARYGIEVSFVDMTDHHAIKQALKANTKMIFAETPVNPTLTVLDLNFIGQFAKKHQLISVIDNTFLTPLLQKPADYGVDLILHSATKYLNGHGDVVAGIIVGSSERITQIKLTTLKDMGATISPHDAWLIIRGLKTLSVRMERHCQNAQKVAEYLEAHPAIGQVYYPGLKSHPGYKFIGKQMKAAGGVLAFELNGSLDDGRYFINQCQLLSLAVSLGDAESLIQHPASMTHSPYTAEERQMAGISDGLIRISVGLEHVEDIIADLDQALSLMLQKQ…
Old_saline.mb.89#p__Proteobacteria@c__Gammaproteobacteria@o__Enterobacterales@f__Alteromonadaceae@g__Rheinheimera_A@s__3	Groundwater	Groundwater@Old_saline.mb.89#p__Proteobacteria@c__Gammaproteobacteria@o__Enterobacterales@f__Alteromonadaceae@g__Rheinheimera_A@s__3	MSSRSNQHPIHPSQHPETQCIHAGKVKDAQYGALATPLYQTSTFVFDSAEQGAARFAGEEPGFIYTRLGNPTTRELELKVAALEGMADAAATATGMGAVAAATMAFLQQGDHLLASKAIYGCSFALFNHQFARYGIEVSFVDMTDHQAVAAALRPNTKMLFAETPINPNLVVLDLEFLGSFCKKHQIISVIDNTFLTPLLQQPARFGIDIVLHSATKYLNGHGDVVAGIIVSDAEKIQTIKLTTLKDMGATISPHDAWLIIRGLKTLSVRMERHCSNAQKVAEYLSTHPSIAKVYYPGLPDHPGHKFLGTQMVAAGGVLAFELNGSLDDGRYFINQCQLLSLAVSLGDAESLIQHPASMTHSPYSAEERQMAGISDGLIRISVGLEHVEDIIADLSQAL…
Old_saline_planktonic.mb.97#p__Proteobacteria@c__Gammaproteobacteria@o__Enterobacterales@f__Alteromonadaceae@g__Rheinheimera_A@s__4	Groundwater	Groundwater@Old_saline_planktonic.mb.97#p__Proteobacteria@c__Gammaproteobacteria@o__Enterobacterales@f__Alteromonadaceae@g__Rheinheimera_A@s__4	MSKQQYSHPDTVCIHAGKTGLNPHGALATPLYQTSTFVFDSAEQGAARFAGEEPGYIYTRLGNPTTRELELKVAALEGMEDAAATSTGMGAVAAATMAFLQQGDHLIASKAIYGCSFALFNHQFARYGIEVSFVDMTDHHAIKQALKANTKMIFAETPVNPTLTVLDLNFIGQFAKKHQLISVIDNTFLTPLLQKPADYGVDLILHSATKYLNGHGDVVAGIIVGSSERITQIKLTTLKDMGATISPHDAWLIIRGLKTLSVRMERHCQNAQKVAEYLEAHPAIGQVYYPGLKSHPGYKFIGKQMKAAGGVLAFELNGSLDDGRYFINQCQLLSLAVSLGDAESLIQHPASMTHSPYTAEERQMAGISDGLIRISVGLEHVEDIIADLDQALSLMLQKQ…
OSS_A.mb.10#p__Proteobacteria@c__Gammaproteobacteria@o__Enterobacterales@f__Alteromonadaceae@g__Rheinheimera_A@s__5	Groundwater	Groundwater@OSS_A.mb.10#p__Proteobacteria@c__Gammaproteobacteria@o__Enterobacterales@f__Alteromonadaceae@g__Rheinheimera_A@s__5	MSSRSNQHPIHPSQHPETQCIHAGKVKDAQYGALATPLYQTSTFVFDSAEQGAARFAGEEPGFIYTRLGNPTTRELELKVAALEGMADAAATATGMGAVAAATMAFLQQGDHLLASKAIYGCSFALFNHQFARYGIEVSFVDMTDHQAVAAALRPNTKMLFAETPINPNLVVLDLEFLGSFCKKHQIISVIDNTFLTPLLQQPARFGIDIVLHSATKYLNGHGDVVAGIIVSDAEKIQTIKLTTLKDMGATISPHDAWLIIRGLKTLSVRMERHCSNAQKVAEYLSTHPSIAKVYYPGLPDHPGHKFLGTQMVAAGGVLAFELNGSLDDGRYFINQCQLLSLAVSLGDAESLIQHPASMTHSPYSAEERQMAGISDGLIRISVGLEHVEDIIADLSQAL…
OSS_A.mb.36#p__Proteobacteria@c__Gammaproteobacteria@o__Enterobacterales@f__Alteromonadaceae@g__Rheinheimera_A@s__6	Groundwater	Groundwater@OSS_A.mb.36#p__Proteobacteria@c__Gammaproteobacteria@o__Enterobacterales@f__Alteromonadaceae@g__Rheinheimera_A@s__6	MSKQQYSHPDTVCIHAGKTGLNPHGALATPLYQTSTFVFDSAEQGAARFAGEEPGYIYTRLGNPTTRELELKVAALEGMEDAAATSTGMGAVAAATMAFLQQGDHLIASKAIYGCSFALFNHQFARYGIEVSFVDMTDHHAIKQALKANTKMIFAETPVNPTLTVLDLNFIGQFAKKHQLISVIDNTFLTPLLQKPADYGVDLILHSATKYLNGHGDVVAGIIVGSSERITQIKLTTLKDMGATISPHDAWLIIRGLKTLSVRMERHCQNAQKVAEYLEAHPAIGQVYYPGLKSHPGYKFIGKQMKAAGGVLAFELNGSLDDGRYFINQCQLLSLAVSLGDAESLIQHPASMTHSPYTAEERQMAGISDGLIRISVGLEHVEDIIADLDQALSLMLQKQ…
OSS_B.mb.18#p__Proteobacteria@c__Gammaproteobacteria@o__Enterobacterales@f__Alteromonadaceae@g__Rheinheimera_A@s__7	Groundwater	Groundwater@OSS_B.mb.18#p__Proteobacteria@c__Gammaproteobacteria@o__Enterobacterales@f__Alteromonadaceae@g__Rheinheimera_A@s__7	MSKQQYSHPDTVCIHAGKTGLNPHGALATPLYQTSTFVFDSAEQGAARFAGEEPGYIYTRLGNPTTRELELKVAALEGMEDAAATSTGMGAVAAATMAFLQQGDHLIASKAIYGCSFALFNHQFARYGIEVSFVDMTDHHAIKQALKANTKMIFAETPVNPTLTVLDLNFIGQFAKKHQLISVIDNTFLTPLLQKPADYGVDLILHSATKYLNGHGDVVAGIIVGSSERITQIKLTTLKDMGATISPHDAWLIIRGLKTLSVRMERHCQNAQKVAEYLEAHPAIGQVYYPGLKSHPGYKFIGKQMKAAGGVLAFELNGSLDDGRYFINQCQLLSLAVSLGDAESLIQHPASMTHSPYTAEERQMAGISDGLIRISVGLEHVEDIIADLDQALSLMLQKQ…
OSS_B.mb.48#p__Proteobacteria@c__Gammaproteobacteria@o__Enterobacterales@f__Alteromonadaceae@g__Rheinheimera_A@s__8	Groundwater	Groundwater@OSS_B.mb.48#p__Proteobacteria@c__Gammaproteobacteria@o__Enterobacterales@f__Alteromonadaceae@g__Rheinheimera_A@s__8	MSSRSNQHPIHPSQHPETQCIHAGKVKDAQYGALATPLYQTSTFVFDSAEQGAARFAGEEPGFIYTRLGNPTTRELELKVAALEGMADAAATATGMGAVAAATMAFLQQGDHLLASKAIYGCSFALFNHQFARYGIEVSFVDMTDHQAVAAALRPNTKMLFAETPINPNLVVLDLEFLGSFCKKHQIISVIDNTFLTPLLQQPARFGIDIVLHSATKYLNGHGDVVAGIIVSDAEKIQTIKLTTLKDMGATISPHDAWLIIRGLKTLSVRMERHCSNAQKVAEYLSTHPSIAKVYYPGLPDHPGHKFLGTQMVAAGGVLAFELNGSLDDGRYFINQCQLLSLAVSLGDAESLIQHPASMTHSPYSAEERQMAGISDGLIRISVGLEHVEDIIADLSQAL…
UMS_A.mb.19#p__Proteobacteria@c__Gammaproteobacteria@o__Enterobacterales@f__Alteromonadaceae@g__Rheinheimera_A@s__9	Groundwater	Groundwater@UMS_A.mb.19#p__Proteobacteria@c__Gammaproteobacteria@o__Enterobacterales@f__Alteromonadaceae@g__Rheinheimera_A@s__9	MSSRSNQHPIHPSQHPETQCIHAGKVKDAQYGALATPLYQTSTFVFDSAEQGAARFAGEEPGFIYTRLGNPTTRELELKVAALEGMADAAATATGMGAVAAATMAFLQQGDHLLASKAIYGCSFALFNHQFARYGIEVSFVDMTDHQAVAAALRPNTKMLFAETPINPNLVVLDLEFLGSFCKKHQIISVIDNTFLTPLLQQPARFGIDIVLHSATKYLNGHGDVVAGIIVSDAEKIQTIKLTTLKDMGATISPHDAWLIIRGLKTLSVRMERHCSNAQKVAEYLSTHPSIAKVYYPGLPDHPGHKFLGTQMVAAGGVLAFELNGSLDDGRYFINQCQLLSLAVSLGDAESLIQHPASMTHSPYSAEERQMAGISDGLIRISVGLEHVEDIIADLSQAL…
UMS_A.mb.3#p__Proteobacteria@c__Gammaproteobacteria@o__Enterobacterales@f__Alteromonadaceae@g__Rheinheimera_A@s__10	Groundwater	Groundwater@UMS_A.mb.3#p__Proteobacteria@c__Gammaproteobacteria@o__Enterobacterales@f__Alteromonadaceae@g__Rheinheimera_A@s__10	MSKQQYSHPDTVCIHAGKTGLNPHGALATPLYQTSTFVFDSAEQGAARFAGEEPGYIYTRLGNPTTRELELKVAALEGMEDAAATSTGMGAVAAATMAFLQQGDHLIASKAIYGCSFALFNHQFARYGIEVSFVDMTDHHAIKQALKANTKMIFAETPVNPTLTVLDLNFIGQFAKKHQLISVIDNTFLTPLLQKPADYGVDLILHSATKYLNGHGDVVAGIIVGSSERITQIKLTTLKDMGATISPHDAWLIIRGLKTLSVRMERHCQNAQKVAEYLEAHPAIGQVYYPGLKSHPGYKFIGKQMKAAGGVLAFELNGSLDDGRYFINQCQLLSLAVSLGDAESLIQHPASMTHSPYTAEERQMAGISDGLIRISVGLEHVEDIIADLDQALSLMLQKQ…
UMS_B.mb.24#p__Proteobacteria@c__Gammaproteobacteria@o__Enterobacterales@f__Alteromonadaceae@g__Rheinheimera_A@s__11	Groundwater	Groundwater@UMS_B.mb.24#p__Proteobacteria@c__Gammaproteobacteria@o__Enterobacterales@f__Alteromonadaceae@g__Rheinheimera_A@s__11	MSSRSNQHPIHPSQHPETQCIHAGKVKDAQYGALATPLYQTSTFVFDSAEQGAARFAGEEPGFIYTRLGNPTTRELELKVAALEGMADAAATATGMGAVAAATMAFLQQGDHLLASKAIYGCSFALFNHQFARYGIEVSFVDMTDHQAVAAALRPNTKMLFAETPINPNLVVLDLEFLGSFCKKHQIISVIDNTFLTPLLQQPARFGIDIVLHSATKYLNGHGDVVAGIIVSDAEKIQTIKLTTLKDMGATISPHDAWLIIRGLKTLSVRMERHCSNAQKVAEYLSTHPSIAKVYYPGLPDHPGHKFLGTQMVAAGGVLAFELNGSLDDGRYFINQCQLLSLAVSLGDAESLIQHPASMTHSPYSAEERQMAGISDGLIRISVGLEHVEDIIADLSQAL…
UMS_B.mb.43#p__Proteobacteria@c__Gammaproteobacteria@o__Enterobacterales@f__Alteromonadaceae@g__Rheinheimera_A@s__12	Groundwater	Groundwater@UMS_B.mb.43#p__Proteobacteria@c__Gammaproteobacteria@o__Enterobacterales@f__Alteromonadaceae@g__Rheinheimera_A@s__12	MSKQQYSHPDTVCIHAGKTGLNPHGALATPLYQTSTFVFDSAEQGAARFAGEEPGYIYTRLGNPTTRELELKVAALEGMEDAAATSTGMGAVAAATMAFLQQGDHLIASKAIYGCSFALFNHQFARYGIEVSFVDMTDHHAIKQALKANTKMIFAETPVNPTLTVLDLNFIGQFAKKHQLISVIDNTFLTPLLQKPADYGVDLILHSATKYLNGHGDVVAGIIVGSSERITQIKLTTLKDMGATISPHDAWLIIRGLKTLSVRMERHCQNAQKVAEYLEAHPAIGQVYYPGLKSHPGYKFIGKQMKAAGGVLAFELNGSLDDGRYFINQCQLLSLAVSLGDAESLIQHPASMTHSPYTAEERQMAGISDGLIRISVGLEHVEDIIADLDQALSLMLQKQ…
Undefined_mixed_planktonic.mb.148#p__Proteobacteria@c__Gammaproteobacteria@o__Enterobacterales@f__Alteromonadaceae@g__Rheinheimera_A@s__	Groundwater	Groundwater@Undefined_mixed_planktonic.mb.148#p__Proteobacteria@c__Gammaproteobacteria@o__Enterobacterales@f__Alteromonadaceae@g__Rheinheimera_A@s__	MSKQQYSHPDTVCIHAGKTGLNPHGALATPLYQTSTFVFDSAEQGAARFAGEEPGYIYTRLGNPTTRELELKVAALEGMEDAAATSTGMGAVAAATMAFLQQGDHLIASKAIYGCSFALFNHQFARYGIEVSFVDMTDHHAIKQALKANTKMIFAETPVNPTLTVLDLNFIGQFAKKHQLISVIDNTFLTPLLQKPADYGVDLILHSATKYLNGHGDVVAGIIVGSSERITQIKLTTLKDMGATISPHDAWLIIRGLKTLSVRMERHCQNAQKVAEYLEAHPAIGQVYYPGLKSHPGYKFIGKQMKAAGGVLAFELNGSLDDGRYFINQCQLLSLAVSLGDAESLIQHPASMTHSPYTAEERQMAGISDGLIRISVGLEHVEDIIADLDQALSLMLQKQ…
Old_saline.mb.15#p__Proteobacteria@c__Gammaproteobacteria@o__Enterobacterales@f__Alteromonadaceae@g__Rheinheimera@s__1	Groundwater	Groundwater@Old_saline.mb.15#p__Proteobacteria@c__Gammaproteobacteria@o__Enterobacterales@f__Alteromonadaceae@g__Rheinheimera@s__1	MHDNNKKAETLCIHAGKEKNQHGTLATPLYQSSTFIFDNAEQGAARFAGEAEGYIYTRLGNPTTRELELKIAALEGMADAAATATGMGAVAASTMAFLQQGDHLIASKAIYGCSFALFNHMFARYGIDVSFVDMTDHAAVEQAVKPNTKMLFAETPINPNMVVLDLTFIGDFCRRHQLISVIDNTFMTPLLQKPAEYGIDIVVHSATKYLNGHGDVVAGLIVSDAQTINTIKLTTLKDMGATISPHDAWLIIRGLKTLSVRLERHCSNAQTVAEFLQAHPAVRDVYYPGLPSHPGYKFIGKQMKAAGGVLAFELNADLDDSRYFINQCRLLSLAVSLGDAESLIQHPASMTHSPYTAEERQMAGISDGLIRISVGLEHVDDIIADLQQALQQMQTRQQN…
Old_saline_planktonic.mb.45#p__Proteobacteria@c__Gammaproteobacteria@o__Enterobacterales@f__Alteromonadaceae@g__Rheinheimera@s__2	Groundwater	Groundwater@Old_saline_planktonic.mb.45#p__Proteobacteria@c__Gammaproteobacteria@o__Enterobacterales@f__Alteromonadaceae@g__Rheinheimera@s__2	MHDNNKKAETLCIHAGKEKNQHGTLATPLYQSSTFIFDNAEQGAARFAGEAEGYIYTRLGNPTTRELELKIAALEGMADAAATATGMGAVAASTMAFLQQGDHLIASKAIYGCSFALFNHMFARYGIDVSFVDMTDHAAVEQAVKPNTKMLFAETPINPNMVVLDLTFIGDFCRRHQLISVIDNTFMTPLLQKPAEYGIDIVVHSATKYLNGHGDVVAGLIVSDAQTINTIKLTTLKDMGATISPHDAWLIIRGLKTLSVRLERHCSNAQTVAEFLQAHPAVRDVYYPGLPSHPGYKFIGKQMKAAGGVLAFELNADLDDSRYFINQCRLLSLAVSLGDAESLIQHPASMTHSPYTAEERQMAGISDGLIRISVGLEHVDDIIADLQQALQQMQTRQQN…
UMS_A.mb.38#p__Proteobacteria@c__Gammaproteobacteria@o__Enterobacterales@f__Alteromonadaceae@g__Rheinheimera@s__3	Groundwater	Groundwater@UMS_A.mb.38#p__Proteobacteria@c__Gammaproteobacteria@o__Enterobacterales@f__Alteromonadaceae@g__Rheinheimera@s__3	MHDNNKKAETLCIHAGKEKNQHGTLATPLYQSSTFIFDNAEQGAARFAGEAEGYIYTRLGNPTTRELELKIAALEGMADAAATATGMGAVAASTMAFLQQGDHLIASKAIYGCSFALFNHMFARYGIDVSFVDMTDHAAVEQAVKPNTKMLFAETPINPNMVVLDLTFIGDFCRRHQLISVIDNTFMTPLLQKPAEYGIDIVVHSATKYLNGHGDVVAGLIVSDAQTINTIKLTTLKDMGATISPHDAWLIIRGLKTLSVRLERHCSNAQTVAEFLQAHPAVRDVYYPGLPSHPGYKFIGKQMKAAGGVLAFELNADLDDSRYFINQCRLLSLAVSLGDAESLIQHPASMTHSPYTAEERQMAGISDGLIRISVGLEHVDDIIADLQQALQQMQTRQQN…
UMS_B.mb.4#p__Proteobacteria@c__Gammaproteobacteria@o__Enterobacterales@f__Alteromonadaceae@g__Rheinheimera@s__4	Groundwater	Groundwater@UMS_B.mb.4#p__Proteobacteria@c__Gammaproteobacteria@o__Enterobacterales@f__Alteromonadaceae@g__Rheinheimera@s__4	MHDNNKKAETLCIHAGKEKNQHGTLATPLYQSSTFIFDNAEQGAARFAGEAEGYIYTRLGNPTTRELELKIAALEGMADAAATATGMGAVAASTMAFLQQGDHLIASKAIYGCSFALFNHMFARYGIDVSFVDMTDHAAVEQAVKPNTKMLFAETPINPNMVVLDLTFIGDFCRRHQLISVIDNTFMTPLLQKPAEYGIDIVVHSATKYLNGHGDVVAGLIVSDAQTINTIKLTTLKDMGATISPHDAWLIIRGLKTLSVRLERHCSNAQTVAEFLQAHPAVRDVYYPGLPSHPGYKFIGKQMKAAGGVLAFELNADLDDSRYFINQCRLLSLAVSLGDAESLIQHPASMTHSPYTAEERQMAGISDGLIRISVGLEHVDDIIADLQQALQQMQTRQQN…
Undefined_mixed_planktonic.mb.109#p__Proteobacteria@c__Gammaproteobacteria@o__Enterobacterales@f__Alteromonadaceae@g__Rheinheimera@s__5	Groundwater	Groundwater@Undefined_mixed_planktonic.mb.109#p__Proteobacteria@c__Gammaproteobacteria@o__Enterobacterales@f__Alteromonadaceae@g__Rheinheimera@s__5	MHDNNKKAETLCIHAGKEKNQHGTLATPLYQTSTFIFDNAEQGAARFAGEAEGYIYTRLGNPTTRELELKIAALEGMADAAATATGMGSVAASTMAFLQQGDHLIASKAIYGCSFALFNHMFARYGIDVSFVDMTDHAAVEQAVKPNTKMLFAETPINPNMVVLDLRFLADFCRRHQLISVIDNTFMTPLLQKPADYGIDIVIHSATKYLNGHGDVVAGLIVSDAETIKTIKLTTLKDMGATISPHDAWLIIRGLKTLSVRLERHCSNAQLVAEFLQAHSAVREVYYPGLPSHPGYKFIGTQMKAAGGVLAFELNASLDDSRYFINQCQLLSLAVSLGDAESLIQHPASMTHSPYTAEERQMAGISDGLIRVSVGLEHVDDIIADLAQALAKMQQRNG
Undefined_mixed_planktonic.mb.135#p__Proteobacteria@c__Gammaproteobacteria@o__Enterobacterales@f__Alteromonadaceae@g__Rheinheimera@s__	Groundwater	Groundwater@Undefined_mixed_planktonic.mb.135#p__Proteobacteria@c__Gammaproteobacteria@o__Enterobacterales@f__Alteromonadaceae@g__Rheinheimera@s__	MHDNNKKAETLCIHAGKEKNQHGTLATPLYQSSTFIFDNAEQGAARFAGEAEGYIYTRLGNPTTRELELKIAALEGMADAAATATGMGAVAASTMAFLQQGDHLIASKAIYGCSFALFNHMFARYGIDVSFVDMTDHAAVEQAVKPNTKMLFAETPINPNMVVLDLTFIGDFCRRHQLISVIDNTFMTPLLQKPAEYGIDIVVHSATKYLNGHGDVVAGLIVSDAQTINTIKLTTLKDMGATISPHDAWLIIRGLKTLSVRLERHCSNAQTVAEFLQAHPAVRDVYYPGLPSHPGYKFIGKQMKAAGGVLAFELNADLDDSRYFINQCRLLSLAVSLGDAESLIQHPASMTHSPYTAEERQMAGISDGLIRISVGLEHVDDIIADLQQALQQMQTRQQN…
Old_saline.mb.60#p__Proteobacteria@c__Gammaproteobacteria@o__Enterobacterales@f__Shewanellaceae@g__Shewanella@s__GCA_002838165.1_1	Groundwater	Groundwater@Old_saline.mb.60#p__Proteobacteria@c__Gammaproteobacteria@o__Enterobacterales@f__Shewanellaceae@g__Shewanella@s__GCA_002838165.1_1	MQDESGKMWKAATQVIHGGHEREAFGALVTPLYQSATFVFESAQQGGERFAGNEQGYIYTRLGNPTTAELERKMAILEGAEAAAATASGMGAVSAALLANLQMGDHLVASNAVYGCTYALMTTQFARFGIEVSLVDFSSVAEIEAAIKSNTKVIFCETPVNPHLQVFDLAAIATIAKRHQLVSIVDNTFMTPLLQRPLDFGIDLVIHSATKYLNGHGDVIAGIVCGSEEQLHKVKYEILKDIGAVISPHDAWLILRGLKTLDVRLQRHCDSAQRVAEFLAEHPSINRVYYPGLASHQGHKFIGQQMKRAGGVIAFELAANLEEAMAFVGHLSLFSIAVSLGDAESLIQHPASMTHSPYTPEARAAAGIGDNLLRISIGLEDCDDIIADLSQALARLA
Old_saline_planktonic.mb.100#p__Proteobacteria@c__Gammaproteobacteria@o__Enterobacterales@f__Shewanellaceae@g__Shewanella@s__GCA_002838165.1_2	Groundwater	Groundwater@Old_saline_planktonic.mb.100#p__Proteobacteria@c__Gammaproteobacteria@o__Enterobacterales@f__Shewanellaceae@g__Shewanella@s__GCA_002838165.1_2	MQDESGKMWKAATQVIHGGHEREAFGALVTPLYQSATFVFESAQQGGERFAGNEQGYIYTRLGNPTTAELERKMAILEGAEAAAATASGMGAVSAALLANLQMGDHLVASNAVYGCTYALMTTQFARFGIEVSLVDFSSVAEIEAAIKSNTKVIFCETPVNPHLQVFDLAAIATIAKRHQLVSIVDNTFMTPLLQRPLDFGIDLVIHSATKYLNGHGDVIAGIVCGSEEQLHKVKYEILKDIGAVISPHDAWLILRGLKTLDVRLQRHCDSAQRVAEFLAEHPSINRVYYPGLASHQGHKFIGQQMKRAGGVIAFELAANLEEAMAFVGHLSLFSIAVSLGDAESLIQHPASMTHSPYTPEARAAAGIGDNLLRISIGLEDCDDIIADLSQALARLA
OSS_A.mb.12#p__Proteobacteria@c__Gammaproteobacteria@o__Enterobacterales@f__Shewanellaceae@g__Shewanella@s__GCA_002838165.1_3	Groundwater	Groundwater@OSS_A.mb.12#p__Proteobacteria@c__Gammaproteobacteria@o__Enterobacterales@f__Shewanellaceae@g__Shewanella@s__GCA_002838165.1_3	MQDESGKMWKAATQVIHGGHEREAFGALVTPLYQSATFVFESAQQGGERFAGNEQGYIYTRLGNPTTAELERKMAILEGAEAAAATASGMGAVSAALLANLQMGDHLVASNAVYGCTYALMTTQFARFGIEVSLVDFSSVAEIEAAIKSNTKVIFCETPVNPHLQVFDLAAIATIAKRHQLVSIVDNTFMTPLLQRPLDFGIDLVIHSATKYLNGHGDVIAGIVCGSEEQLHKVKYEILKDIGAVISPHDAWLILRGLKTLDVRLQRHCDSAQRVAEFLAEHPSINRVYYPGLASHQGHKFIGQQMKRAGGVIAFELAANLEEAMAFVGHLSLFSIAVSLGDAESLIQHPASMTHSPYTPEARAAAGIGDNLLRISIGLEDCDDIIADLSQALARLA
OSS_B.mb.39#p__Proteobacteria@c__Gammaproteobacteria@o__Enterobacterales@f__Shewanellaceae@g__Shewanella@s__GCA_002838165.1_4	Groundwater	Groundwater@OSS_B.mb.39#p__Proteobacteria@c__Gammaproteobacteria@o__Enterobacterales@f__Shewanellaceae@g__Shewanella@s__GCA_002838165.1_4	MQDESGKMWKAATQVIHGGHEREAFGALVTPLYQSATFVFESAQQGGERFAGNEQGYIYTRLGNPTTAELERKMAILEGAEAAAATASGMGAVSAALLANLQMGDHLVASNAVYGCTYALMTTQFARFGIEVSLVDFSSVAEIEAAIKSNTKVIFCETPVNPHLQVFDLAAIATIAKRHQLVSIVDNTFMTPLLQRPLDFGIDLVIHSATKYLNGHGDVIAGIVCGSEEQLHKVKYEILKDIGAVISPHDAWLILRGLKTLDVRLQRHCDSAQRVAEFLAEHPSINRVYYPGLASHQGHKFIGQQMKRAGGVIAFELAANLEEAMAFVGHLSLFSIAVSLGDAESLIQHPASMTHSPYTPEARAAAGIGDNLLRISIGLEDCDDIIADLSQALARLA
UMS_A.mb.9#p__Proteobacteria@c__Gammaproteobacteria@o__Enterobacterales@f__Shewanellaceae@g__Shewanella@s__GCA_002838165.1_5	Groundwater	Groundwater@UMS_A.mb.9#p__Proteobacteria@c__Gammaproteobacteria@o__Enterobacterales@f__Shewanellaceae@g__Shewanella@s__GCA_002838165.1_5	MQDESGKMWKAATQVIHGGHEREAFGALVTPLYQSATFVFESAQQGGERFAGNEQGYIYTRLGNPTTAELERKMAILEGAEAAAATASGMGAVSAALLANLQMGDHLVASNAVYGCTYALMTTQFARFGIEVSLVDFSSVAEIEAAIKSNTKVIFCETPVNPHLQVFDLAAIATIAKRHQLVSIVDNTFMTPLLQRPLDFGIDLVIHSATKYLNGHGDVIAGIVCGSEEQLHKVKYEILKDIGAVISPHDAWLILRGLKTLDVRLQRHCDSAQRVAEFLAEHPSINRVYYPGLASHQGHKFIGQQMKRAGGVIAFELAANLEEAMAFVGHLSLFSIAVSLGDAESLIQHPASMTHSPYTPEARAAAGIGDNLLRISIGLEDCDDIIADLSQALARLA
UMS_B.mb.60#p__Proteobacteria@c__Gammaproteobacteria@o__Enterobacterales@f__Shewanellaceae@g__Shewanella@s__GCA_002838165.1_6	Groundwater	Groundwater@UMS_B.mb.60#p__Proteobacteria@c__Gammaproteobacteria@o__Enterobacterales@f__Shewanellaceae@g__Shewanella@s__GCA_002838165.1_6	MQDESGKMWKAATQVIHGGHEREAFGALVTPLYQSATFVFESAQQGGERFAGNEQGYIYTRLGNPTTAELERKMAILEGAEAAAATASGMGAVSAALLANLQMGDHLVASNAVYGCTYALMTTQFARFGIEVSLVDFSSVAEIEAAIKSNTKVIFCETPVNPHLQVFDLAAIATIAKRHQLVSIVDNTFMTPLLQRPLDFGIDLVIHSATKYLNGHGDVIAGIVCGSEEQLHKVKYEILKDIGAVISPHDAWLILRGLKTLDVRLQRHCDSAQRVAEFLAEHPSINRVYYPGLASHQGHKFIGQQMKRAGGVIAFELAANLEEAMAFVGHLSLFSIAVSLGDAESLIQHPASMTHSPYTPEARAAAGIGDNLLRISIGLEDCDDIIADLSQALARLA
Undefined_mixed_planktonic.mb.80#p__Proteobacteria@c__Gammaproteobacteria@o__Enterobacterales@f__Shewanellaceae@g__Shewanella@s__GCA_002838165.1	Groundwater	Groundwater@Undefined_mixed_planktonic.mb.80#p__Proteobacteria@c__Gammaproteobacteria@o__Enterobacterales@f__Shewanellaceae@g__Shewanella@s__GCA_002838165.1	MQDESGKMWKAATQVIHGGHEREAFGALVTPLYQSATFVFESAQQGGERFAGNEQGYIYTRLGNPTTAELERKMAILEGAEAAAATASGMGAVSAALLANLQMGDHLVASNAVYGCTYALMTTQFARFGIEVSLVDFSSVAEIEAAIKSNTKVIFCETPVNPHLQVFDLAAIATIAKRHQLVSIVDNTFMTPLLQRPLDFGIDLVIHSATKYLNGHGDVIAGIVCGSEEQLHKVKYEILKDIGAVISPHDAWLILRGLKTLDVRLQRHCDSAQRVAEFLAEHPSINRVYYPGLASHQGHKFIGQQMKRAGGVIAFELAANLEEAMAFVGHLSLFSIAVSLGDAESLIQHPASMTHSPYTPEARAAAGIGDNLLRISIGLEDCDDIIADLSQALARLA
Modern_marine.mb.207#p__Proteobacteria@c__Gammaproteobacteria@o__Thiotrichales@f__Thiotrichaceae@g__Thiothrix@s__1	Groundwater	Groundwater@Modern_marine.mb.207#p__Proteobacteria@c__Gammaproteobacteria@o__Thiotrichales@f__Thiotrichaceae@g__Thiothrix@s__1	MSKPTHEKMGFSTRAIHHAYDPYAGTGDLNPPVHMSSTYTFPTVEDGMKRFAGEQEGFVYSRVGNPTTVLLEQRIASLEGGEAALVTASGMGATAALLWTLLQPGDEIIADKTLYGCTYAFFNHGLAKFGVSIRHIDMANPANLAEAISTKTRIVFFESPANPNMRLVDIAAVSEIAHQYENCKVVVDNTYCTPYLQRPLEMGADYVVHSATKYLGGHGDLIAGAIVGDAETLKEVRFYGIKDMTGAVMSSQDAFLVLRGLKTLALRMDRHTQNAQAIAEMLADHPEVEVCHYPGLASFPQYALAKRQMAKPGGMVAFELKGGFEAGCRFMNALNLITRAVSLGDAESLAQHPASMTHSTYSLEEREEHMISEGLVRVSAGLEDTADLLRDVEQALSAA
Modern_marine_glass_biofilm.mb.105#p__Proteobacteria@c__Gammaproteobacteria@o__Thiotrichales@f__Thiotrichaceae@g__Thiothrix@s__2	Groundwater	Groundwater@Modern_marine_glass_biofilm.mb.105#p__Proteobacteria@c__Gammaproteobacteria@o__Thiotrichales@f__Thiotrichaceae@g__Thiothrix@s__2	MSKPTHEKMGFSTRAIHHAYDPYAGTGDLNPPVHMSSTYTFPTVEDGMKRFAGEQEGFVYSRVGNPTTVLLEQRIASLEGGEAALVTASGMGATAALLWTLLQPGDEIIADKTLYGCTYAFFNHGLAKFGVSIRHIDMANPANLAEAISTKTRIVFFESPANPNMRLVDIAAVSEIAHQYENCKVVVDNTYCTPYLQRPLEMGADYVVHSATKYLGGHGDLIAGAIVGDAETLKEVRFYGIKDMTGAVMSSQDAFLVLRGLKTLALRMDRHTQNAQAIAEMLADHPEVEVCHYPGLASFPQYALAKRQMAKPGGMVAFELKGGFEAGCRFMNALNLITRAVSLGDAESLAQHPASMTHSTYSLEEREEHMISEGLVRVSAGLEDTADLLRDVEQALSAA
Modern_marine_rock_biofilm.mb.20#p__Proteobacteria@c__Gammaproteobacteria@o__Thiotrichales@f__Thiotrichaceae@g__Thiothrix@s__	Groundwater	Groundwater@Modern_marine_rock_biofilm.mb.20#p__Proteobacteria@c__Gammaproteobacteria@o__Thiotrichales@f__Thiotrichaceae@g__Thiothrix@s__	MSKPTHEKMGFSTRAIHHAYDPYAGTGDLNPPVHMSSTYTFPTVEDGMKRFAGEQEGFVYSRVGNPTTVLLEQRIASLEGGEAALVTASGMGATAALLWTLLQPGDEIIADKTLYGCTYAFFNHGLAKFGVSIRHIDMANPANLAEAISTKTRIVFFESPANPNMRLVDIAAVSEIAHQYENCKVVVDNTYCTPYLQRPLEMGADYVVHSATKYLGGHGDLIAGAIVGDAETLKEVRFYGIKDMTGAVMSSQDAFLVLRGLKTLALRMDRHTQNAQAIAEMLADHPEVEVCHYPGLASFPQYALAKRQMAKPGGMVAFELKGGFEAGCRFMNALNLITRAVSLGDAESLAQHPASMTHSTYSLEEREEHMISEGLVRVSAGLEDTADLLRDVEQALSAA
2754412911#p__Proteobacteria@c__Gammaproteobacteria@o__Xanthomonadales@f__@g__@s__1	Groundwater	Groundwater@2754412911#p__Proteobacteria@c__Gammaproteobacteria@o__Xanthomonadales@f__@g__@s__1	MSRSNHKPSASQGFATRAIHHGYHSADEQGALLPPLHLSSTFTFSSAEQGGAVFAGEQAGHAYSRISNPTLALLEQRIASLEGAEAGLATASGMGAISALLWSLVGPGDEIIADQTLYGCTFEFMHAGLARFGVIITHVDMTDPDALRTAIGARSKVVYFETPANPNMRLIDIAACADIARAAGAVCVVDNTYATPLLTRPLELGADVVLHSATKYLGGHGDLIAGLLAGSAELMQQVRMHGLKDLTGAVMSPFTAHLIMRGLKTLELRMQRHCASAMRIAELLQRHPAVASVAYPGLASHPQHALACRQMSDFGGMIALELHGGMAAGVQFMNALQLIQRAVSLGDAETLIQHPASMTHATYTPQQRAAHGISDGLVRLSVGLETPEDLIADLQQALA…
OS_PC_MetaG.mb.12#p__Proteobacteria@c__Gammaproteobacteria@o__Xanthomonadales@f__@g__@s__	Groundwater	Groundwater@OS_PC_MetaG.mb.12#p__Proteobacteria@c__Gammaproteobacteria@o__Xanthomonadales@f__@g__@s__	MSRSNHKPSASQGFATRAIHHGYHSADEQGALLPPLHLSSTFTFSSAEQGGAVFAGEQAGHAYSRISNPTLALLEQRIASLEGAEAGLATASGMGAISALLWSLVGPGDEIIADQTLYGCTFEFMHAGLARFGVIITHVDMTDPDALRTAIGARSKVVYFETPANPNMRLIDIAACADIARAAGAVCVVDNTYATPLLTRPLELGADVVLHSATKYLGGHGDLIAGLLAGSAELMQQVRMHGLKDLTGAVMSPFTAHLIMRGLKTLELRMQRHCASAMRIAELLQRHPAVASVAYPGLASHPQHALACRQMSDFGGMIALELHGGMAAGVQFMNALQLIQRAVSLGDAETLIQHPASMTHATYTPQQRAAHGISDGLVRLSVGLETPEDLIADLQQALA…
MM_PC_MetaG.mb.182#p__Riflebacteria@c__UBA8953@o__UBA8953@f__UBA8953@g__UBA8953@s__	Groundwater	Groundwater@MM_PC_MetaG.mb.182#p__Riflebacteria@c__UBA8953@o__UBA8953@f__UBA8953@g__UBA8953@s__	MSMHSWFAGWAERKDKYARTTEKFLSADRFGSIGVGIGLPSIVQKSTFSFRNVKDGADRFLGISQSGEKPFARIYTRLGNPTTEYLEKALFQLDCQHIIDSALAADERRPTIASLVCSSGMAAISCTTLALVKSGDEIICGSVYGCTDGFFRTLAKFNIKTHFIDTTDTDLVKKTLEENPKIAMVFLETPDNPTLMLSDIEAISKLTQSRGVPLIIDNTFATPYLQQPFRLGADIVIQSLTKYVNGHSTSVAGVVIGPYEFMSDHLFHIYKDFGPTPSPFDSWLNGQGLQTLHLRMERVCASAIELARRLEKHEKVERVYYPGLPSHPHHELAKRQMRLPGGMIALELKDGYAPGCQLMDYFASYTTPGELAVSLGSAVTYFQHPASMTHAGVPEADRL…
KR13_S3.mb.38#p__UBA10199@c__UBA10199@o__@f__@g__@s__	Groundwater	Groundwater@KR13_S3.mb.38#p__UBA10199@c__UBA10199@o__@f__@g__@s__	MQNSKNPKYMEAYFIHGRDTSPNWDYSHHLLPPITSTTTFRMETAERAAQAFAQYANTEELPKELSFIYERLGEPTGHMLEDRIASAHGGDAALVYASGMAAIHGATCGLAKNGDHILSHRSVYGCTYSLFTKWAPRMGISIDFIDFVHANIEEFIKPNTKLLYFETPINPTLELVDIERVKKAVDAINQNRNDENKILIVVDNTFASPVCQRPLSFGTDIVVESMTKHIGGFNANMGGVIVIPKRFYNHLLLHRKDTGGVLHGKTAWPILVYGLSTLPTRMRQEQETAIKVAKYLSQHPKIKEVHYPGLETFPQYALAKKQMVGYSGEFMPGTVFYAILKGDNLEKVKNDGAKVINWLAKNAFSYTMAVSLGCIKTLIEHPGSMTHAAIPVADQIKAG…
>JH651384.1_1955@GB_GCA_000260135.1@p__Proteobacteria	Annotree	Annotree@>JH651384.1_1955@GB_GCA_000260135.1@p__Proteobacteria	MSKPTNEKQGFSTRAIHHAWNPYAGTGDLNPPVHMSSTYTFPTVEDGMQRFLGEQEGYVYSRVGNPTTVLLEQRLADLEGGEAALVTASGMGATTSLLWTLLQPGDEVIADKTLYGCTYSFFNHGLHKFGVTITHVDMADPANLAAAISAKTRIVFFESPANPNMRLVDIAAVSDIAHQYENCKVVVDNTYCTPYLQRPLELGADYVVHSATKYLGGHGDLIAGAIVGDAETLTQVRFYGVKDMTGAVMSSQDAFLVLRGLKTLALRMERHSQNAQAIAEYLSTHPKVDVCHYPGLASFPQYALARRQMALPGGMVAFELKGGFEAGCRFMNALNLITRAVSLGDAESLAQHPASMTHSTYSLEERAEHMISEGLVRASAGLEDTADLLRDVAQALDAA
>CAPN01000051.1_832@GB_GCA_000333235.1@p__Proteobacteria	Annotree	Annotree@>CAPN01000051.1_832@GB_GCA_000333235.1@p__Proteobacteria	MLVIFSTWNNYWRNENKNEQQVMNKFHDDTNCIHGPHHHEDPYGALTAPLYQTSTFHFKDAAQGAARFAGEEPGYIYTRLGNPTTRDLEQKVAALEEMEDAAATATGMGAVSASVLSFLQSGDHLIASKALYGCSFALFSHMLPKFGIEVTFVDMTNQDELQQAIQGNTKMVFAETPINPTMTVLDLEMIGKFAAQHELISVIDNTFLTPLLQKPKHFGIDIVIHSATKYLNGHGDVVAGLVCGSKAHVEVIKMTVLKDIGATISPHDAWLINRGLKTLSVRMERHCASAQRVAEYLESHCKVNQVYYPGLPSHPGYKYLGKQMRGAGGVIAFEIKGTLEDGETFINAMNLCTLAVSLGDPETLIQHPASMTHSPYTREERLAAGISDGLIRLSVGLEN…
>HF986901.1_24@GB_GCA_000431075.1@p__Firmicutes_A	Annotree	Annotree@>HF986901.1_24@GB_GCA_000431075.1@p__Firmicutes_A	MNNEQYGFGTKAIHAGNVKDTQYGALTTPIFQTSTFVFDSCEQGGHRFAGEEAGYIYTRLGNPTTSVLENKVAALEGGEACVATASGMGAISSALWTIAGAGKHIIADGTLYGCTFALLNHGMTRYGVEVDFIDTSDLDAVKAHLKPNTCCVYLETPANPNLKITDISTIAEITHAYNKDIKVVCDNTFASPYLQNPLKLGADVVVHSATKYLNGHGDVIAGFVVGSAEFIGEVRMFGLKDMTGAVMDPFCAFLILRGLKTLEIRMQKHCANAKMIAEFLDGHPAVEKVYYPGLEAHVGHDIAAKQMKDFGGMISFEVKGGRAAGAKLVNSLKLVTVAVSLGDAETLIEHPASMTHSTYTEDELKASGIAAGLIRLSVGLENYEDIIADLRQALDTL
>HF986210.1_41@GB_GCA_000431435.1@p__Firmicutes_C	Annotree	Annotree@>HF986210.1_41@GB_GCA_000431435.1@p__Firmicutes_C	MENLKNKGFSTKAIHGGAAPNTFGALTAPIYQTSTFVFDSAEQGGRRFALEEGGYIYSRLGNPTNTQLEEKLALLEGAEACMSTASGMGAISATLWTALKAGDHVIACDTLYGCTFALLNHGLTRMGVEVTFVDMSDIDAVKKAFRLNTKVVYLETPANPTLKIVDIKTIAEISHKEADCLVVVDNTFCTPYIQQPLSLGADVVVHSATKYLNGHGDVIAGFVCGSADFLTQVRLYGIKDMTGAVLSPFDAFLVARGLKTLAIRMERHCANAMKVAQFLETHPAVKSVNYPGLSSFPQYELAKQQMALPGGMVSFELKGGVKEGAVVMNSVKLCRLAVSLGDAETLIEHAASMTHSTYTKEELAAANISEGLVRLSVGLEDADDIIADLAQALDQIAK
>FR879695.1_51@GB_GCA_000435055.1@p__Firmicutes_A	Annotree	Annotree@>FR879695.1_51@GB_GCA_000435055.1@p__Firmicutes_A	MEKNSGFATKQIHTGKIEIPGIAPLATPIFQTSTFEFETTAQGAHRFAGEEAGYIYTRLGNPNTTKIGEKLAALEHAEAGMAMASGMGAVTTVMWTVLHAGDHLLADDALYGCTFSFFTHGLTRYGVEVTLVDFEDLDAVRAAIRPNTKAFYFETPTNPNLKLIDIAAISKIAHENCPDAKVIVDNTFATPYLQRPLDLGADVVIHSATKYLNGHGDVIAGMAAGTKEFIDECNLFGLKDMTGAVLGPFEAFLIDRGLKTLDIRVKKHCENAMRVATFLEGHPMVKRVIYPGLESHPRHELAKKQMHGGFGGIITFELNATREQSAEFVNSLKLCTIAVSLGDAETLIEHPATMTHSTYTPEALEQAGIGESMLRLSVGLEDAEDIIADLKAGLDNLQK
>FR884017.1_16@GB_GCA_000435495.1@p__Firmicutes_A	Annotree	Annotree@>FR884017.1_16@GB_GCA_000435495.1@p__Firmicutes_A	MKFYPKGFGTLAIHAGNFEKETFGALATPIYQSSTFYFDSCEQGGKRFAGEEGGYIYTRLGNPTTTVLEEKVAALEGAEACCAVGSGIGAVTSCLWSIAAAGKHIVADKALYGCTFAYLNHGMTRYGVEVSFIDTADLEQVKKALKPNTCCVYLETPANPNLKITDLKAVSKIAHDYNPEIMVVCDNTFATPYLQRPLELGCDAVIHSGTKYLNGHGDVIAGFVCGNKDFITTVKFFGLKDMTGAVMDPFAAFLILRGLKTMEVRMKRHCESAQAIAEYLEKHPKVEKVYYPGLKSHEGHEIAAKQMHGGYSGVIAFEVKGGMQAGIKFCNSLKLATIAVSLGDAETLIEHPASMTHSPYSPEERAAAGISDGLVRLSVGLENVEDIIADLEQGFKLI
>FR881572.1_14@GB_GCA_000435555.1@p__Firmicutes_A	Annotree	Annotree@>FR881572.1_14@GB_GCA_000435555.1@p__Firmicutes_A	MLNKDCGFGTKAIHAGNVKDTQYGALTTPIFQTSTFVFDSCEQGGRRFAGEEAGYIYTRLSNPTTSVLEAKVAALESGEACVAAASGMGAISSALWTVAGAGKHIVADGTLYGCTFALLNHGMTRYGVEVSFVDTSDLDAVRKALKPNTCAVYLETPANPNLKIADISAVAALAHGYNKDIKVICDNTFASPYLQRPLELGVDVVVHSATKYLNGHGDVIAGFVVGSAEFCNEVRMFGLKDMTGAVMDPFCAFLILRGLKTLEIRMQKHCANAKAVAEFLYDHPAVEKVYYPGLIDHPGHDIARRQMRDFGGMLSFEVKGGRAAGVKLVNALHLVTVAVSLGDAETLIEHPASMTHSTYTEEELAASGIAAGLIRLSVGLENAEDLIADLKQALDTL
>FR890847.1_9@GB_GCA_000436875.1@p__Firmicutes_A	Annotree	Annotree@>FR890847.1_9@GB_GCA_000436875.1@p__Firmicutes_A	MNTEKKLGFATRQIHAGKVENAAGSLCAPIYQTSTFAFSTVEQGGARFAGKEGGYIYTRLGNPSLAAVEAKLASLEGGEAAMAAASGMGAISSALWSAVVGGDEIVADETLYGCTYALLNHGMSKFGVKVTLTDLSNIENLKKHLTDKTKVVYFETPCNPTLKLLDIELIAKTAHAFNPEIRVIVDNTFCTPYLQQPLRWGADVVVHSATKYLNGHGDVIAGMVVGKEDFITQCRMFGLKDMTGAVMSPFDAFLIARGLKTLDIRMERHCANARKVAEFFAGHPAVAKVYYPGLDSFPGHEIAEKQMRLPGGMISIELKADKATTAAALNKLQLCTIAVSLGDAETLVEHPATMTHSTYTAEELAAAGISEGLVRVSVGLEDPEDIIDDFRSVLDALV
>JWIH01000025.1_259@GB_GCA_000814665.1@p__Proteobacteria	Annotree	Annotree@>JWIH01000025.1_259@GB_GCA_000814665.1@p__Proteobacteria	MKKLRDDSQCIHGPNHFDDPHGALTAPLYQTSTFHFKDAAQGAARFAGEEPGYIYTRLGNPTTRELEEKVARLEGMEDAAATATGMGAVSASVLSFLQQGDHMIASSALYGCSFALFAHMLPKFGIEVSFIDLTDEQALRDAVQENTKLLFAETPINPNMTVLDLKMLGEIAKQHELLFVVDNTFMTPLLQKPVNYGADLIVHSATKYLNGHGDVVAGLVCGSKEHIELIKLTVLKDIGATISPHDAWLINRGLKTLALRVQRHCQSAQTVAEFLEAHPKVNKVYYPGLPSHPGYQFLGEQMKGAGGVIAFEINGSLEQGEQFINATELCTLAVSLGDPETLIQHPASMTHSPYTQEERLAAGISDGLIRISVGLEDVEDIIDDLKQAFNKI
>LADW01000031.1_137@GB_GCA_000961695.1@p__Proteobacteria	Annotree	Annotree@>LADW01000031.1_137@GB_GCA_000961695.1@p__Proteobacteria	MAFDATRTAGPATRAIHHGYDPAKNDNALTPPLHLTSTFAFPDAETGGALFAGEAEGHIYSRISNPTVALLEARIASLEGAEAGLATASGMGAISSLMWTLLKPGDEIITDQTLYGCTFAFMRDGLARFGIQITHVDLRDLANLSAAISDKTRVVYFETPANPNMRLVDIREASRIAHTKGALVVVDNTYASPLLTRPIELGADFVVHSATKYLGGHGDLVAGMVVGRTEAIKEVRMIGVKDMTGSVMAPFNAMLVMRGLKTLQLRMARHCESGQTVAEWLEAQPGVETVYYPGLASHPQHELAKRQMDGFGGMIAFELKGGYEAGIAMMNRLQMIRRAVSLGDAESLIQHPASMTHSTYSPEERLDHGISDGLIRLSVGLEDVQDILADLADALGSNEG
>LADU01000008.1_9@GB_GCA_000961795.1@p__Proteobacteria	Annotree	Annotree@>LADU01000008.1_9@GB_GCA_000961795.1@p__Proteobacteria	MAYDTSRPLGFATRAIHHGYHPEDNQNALTPPLHLTSTFAFETAEQGGALFAGEAEGHIYSRISNPTVALLESRIAELEGAEAGLCTASGMGAISATMWTLVKPGDEIITDKTLYGCTFAFMRDGLSRFGIQITHVDLRDPENLRAAISDKTRIVYFETPANPNMRLVDIRAVSDIAHASGALVIVDNTYASPMLTRPVSFGADFVLHSATKYLGGHGDLVAGAVCGRAEAIHEIRMVGVKDMTGSVMAPFNAMLVMRGLKTLQLRMQRHCESGMKVAEWLEAQPGVSAVYYPGLASHPQHDLARRQMDGFGGMIAFELKGGYEAGIAMMNRLSLIRRAVSLGDAETLVQHPASMTHSTYSPEERAAHGISDGLVRLSVGLEDVADLLEDLANALGTNDR
>LAKY01000072.1_92@GB_GCA_000987045.1@p__Firmicutes_B	Annotree	Annotree@>LAKY01000072.1_92@GB_GCA_000987045.1@p__Firmicutes_B	MEKQPKKYGFATRTIHAGQHPDPKTGALATPIYQTSTFVFPSVDQGAARFSGEDPGYIYTRIGNPTQAALEEKIAALEEGEAALAFGSGMAAITGTVLALVASGDHLLADATLYGCTHSFFSHLLSKFGVEVTFIDMADPKNVERELRENTRVVYFETPANPTMKLVDMAAVSRLAHRAGARVVVDNTFMSPYFQQPLNHGVDVVVHSATKFISGHGDVIAGVAVGSKDFLDAVRVSTLKDIGGVISPFDAWLLLRGLKTLVVRMERHNQNAIQVARFLESHPLVECVHYPGLASHPQHELAKRQMAGFGGLISFELRGGLEAGKRMLNSVRLCHLAVSLGDVDTLIQHPASMTHSAVPREERLRAGISDGLIRLSVGLEDVADIIEDLNQALAKSTLK…
>BBCA01000064.1_17@GB_GCA_001311805.1@p__Firmicutes	Annotree	Annotree@>BBCA01000064.1_17@GB_GCA_001311805.1@p__Firmicutes	MANNDKYFETSVIHDGYNPDYMLGSLSSPLFQTSTFTFETAEQGERRFAGMEDGYIYSRLGNPTVSVLEEKMAALENGERGLAFGSGMAAVSAILIALTKANDHILCSSGLYGCTFGLLTMMEEKYNITHDFSDMRTKEEIRSHIKSETACIYVETPINPTMKLIDLEMVAEVAHEYNIPVVVDNTFSSPYLQRPLDLGCDVVLHSATKYIGGHGDVIAGVAVGKKDFLDEVAMTTLKDIGGVMAPFDAWLLIRGLKTLPIRLDRHCDNAEKMFERLRQHPKVARVYYPNDDTHPDYPIRQKQMKRGGGVLSFEIDGTKAEAQQLLNSLNFIKIAVSLGDAETLIQHPATMTHAVVPEASRTEMGISDQLIRLSVGLEAWVDVWADLEQALNQLQTAGT…
>LJSU01000025.1_93@GB_GCA_001314705.1@p__Proteobacteria	Annotree	Annotree@>LJSU01000025.1_93@GB_GCA_001314705.1@p__Proteobacteria	MTRIPGFATRAIHLGHDPMEHEGALTPPLHLTSTFAFETAEAGGEMFAGERPGHVYSRVSNPTLDLLERRMASLEGAEAGLALASGMGAITATLWTLLAPGDEVIVDRTLYGCTFAFLHHGLHKFGITVTHVDMTEPETLKAAMSDKTRVVYFETPANPNMRLVDIAAVAEIAHAGGAQVIVDNTYATPYLTRPIALGADLVVHSATKYLGGHGDLVAGVVVGRAEVIGEIRLFGMKDMTGAVMAPFNAMLVMRGLKTLSLRMERHCASAQTVAEWLESHPAVASVQFPGLKSFGQHALASRQMALPGAMIAFELKGGLEAGRAMMNGLRMIARAVSLGDAETLIQHPASMTHSTYSPEERAEHGIGDGLIRLSVGLEDLADIIDDLDGALRQPALRQSA
>LIIK01000016.1_32@GB_GCA_001421095.1@p__Bacteroidota	Annotree	Annotree@>LIIK01000016.1_32@GB_GCA_001421095.1@p__Bacteroidota	MESAKKGERLGFATRAIHAGHIKNQYGALATPIYQTSTFVFDSAEQGGRRFALEEGGYIYTRLGNPNATEIEQRLANLEGAEDCVSTSSGMGAITAALWTSLSAGGHVVAAQTLYGCTFAFLNHGLTRFGVETTFVDTRDPQNVLEALRPNTKVVYLETPANPNMYITDIEVIAKGVHAVNPAIQIYVDNTYCTPYLQRPLELGADVVVHSATKYLNGHGDVVAGFVVGKHEFIEQVRFVGIKDMTGACLGPFEAYLIGRGMKTLPIRMDRHCANAQQVAEFLEKHPKVESVQYPGLKSFAQYDLAKRQMALPGAMIAFELKGGMEAGKRLMNAVKLCSLAVSLGDTETLIQHPASMTHSPYTPEERAASHITDGLVRLSVGLEDAKDIIADLELGLEAC
>LFSN01000027.1_4@GB_GCA_001513125.1@p__DTU030	Annotree	Annotree@>LFSN01000027.1_4@GB_GCA_001513125.1@p__DTU030	MKLQEAGFSTRAVHAGQGPCPLTGALSTPIYQTSTFVFENVDQGAARFAGEEAGYIYTRLGNPTVTAFEEKIAVLEGGEAGLAFASGMAAISAVLFALTKQGDHIVACDTLYGCTHAFLSSILPRYGIETTFVDLSDPAKGAAALRPNTKVIYLETPANPTMKLVDIEAMVELARKVGARVVIDNTFATPYLQRPLELGVDVVVHSATKYIGGHGDLIAGAAVGSKEFIDEVRVTTLKDIGGVLGAFEAWLLLRGMKTLPLRMERHCANALEVATFLEGHPAVEQVYYPGLPSHPQHDLAKKQMQGGFGGMLSFELKGGLEAGKQLMNSLELCSLAVSLGDTETLIQHPASMTHSPYPPEERLKAGITDGLVRMSVGIEDAVDIIADLKQGLDGLRL
>LFST01000014.1_35@GB_GCA_001513185.1@p__Firmicutes_E	Annotree	Annotree@>LFST01000014.1_35@GB_GCA_001513185.1@p__Firmicutes_E	MEKDGMRLETKATHIGQGPEPHTGSIVTPIYQTSTFVFPSVDEGAARFSGESEGYIYTRLGNPTIAALEECVSALENGEKAIAFASGMSAISSVVIAMVSAGDHIVADKCVYGCVYSLFAELLARFGVQVDFVDCSEPEQVEKAIKPNTKLIYFESPANPVLKLVDMQAMVQIAKKHGIMTVMDNTFMTPVFQRPIDWGIDVVVHSATKYLGGHGDLLAGIAVGPEEFMDHVAETTQKDLGGALGPFDAWLILRGIKTLHVRMERHEYNAMKVAEFLENHPGVERVYYPGLKSHPQHELAKKQMTGFGGMIAVELKGGFEAGKTLMDSVKLCHLAVSLGETSTLVQHPASMTHSVMTPEARQAAGISDGLIRISVGLEHVDDIIADLSQALKKATGF
>LVBO01000634.1_2@GB_GCA_001604435.1@p__Synergistota	Annotree	Annotree@>LVBO01000634.1_2@GB_GCA_001604435.1@p__Synergistota	MSHRFDTQCVHCGTHPDPVTGALSQPIYQTSTFAFRNADEGARRFKGEEEGYIYTRLGNPNHTAVEEKIALLEGGEAAAVAASGMGAISSVLWTALSSGDHVVAARAIYGCTHALMNHQFPRFGIETTFMNLTDLNAVKAAMRPNTKVIYCESPSNPTMEIADIAGLAKIAHEGNAILVVDNTYCTPVIQRPIELGADVVVHSATKYLNGHGDVIAGVAVGSREFIGRVKGEGLKDMTGATLSPFDAYLLLRGMKTMHVRVPRHCESAMKIARFLQGRPEVAETRYPGLDDYPQKALADKQMKYYGAMIAVELKGGYEAGKKFIDSTRLWTLAVSLGDAESLIQHPASMTHSALSDEEQAASGISKGLIRLSVGLEDPEDLIDDLKNAFAAI
>LUOO01000063.1_15@GB_GCA_001626765.1@p__Proteobacteria	Annotree	Annotree@>LUOO01000063.1_15@GB_GCA_001626765.1@p__Proteobacteria	MSSFPLSGFATRAIHAGYDAKANDGALVPPLHLSSTFVFETAEAGAEIFAGEREGYFYSRIANPTVDLLERRMAALEGAEAAVATASGMGAISAVFWSFLKPGDEIIVDQTLYGCTFAFMRHGLARFGVRVTHVDLTDPANLEACISDATKIVYFETPANPNMRLVDIAAVSAIARDHGARTVVDNTYATPVLTQPITLGADIVVHSATKYLGGHGDLVGGIALGTSADMQQVRLVGVKDMTGAVMAPFNPGLACFAQHDLARRQMPGFGGMIAFELKGGYAAGVAMMNRLTLVQRAVSLGDAESLIQHPASMTHSTYTAEERRAHGIADGLVRLSVGLEEADEIAADLTQALDAEVSASVDA
>KV440964.1_1551@GB_GCA_001636495.1@p__Firmicutes	Annotree	Annotree@>KV440964.1_1551@GB_GCA_001636495.1@p__Firmicutes	MEKQNKQQFETEVIHHGYDSSIYQGSLAPPIFQTSTFSFQTAQQGENRFAGEEEGYIYSRLGNPTVKMLEERIAALENGEAGLAFGSGMAAVSAVLIALTKSNDHILCSQGIYGCTFGLLQLLKNKYEVSHSFCTMQSEEEIRAAIQPNTTCIYVETPINPTMALIDLDLIVSIAKEKNIKVVVDNTFCSPYLQKPLDIGCDIVIHSATKYIGGHGDVIAGLIVGSKEMITEISMTTLKDIGGVMSPFDAWLLIRGLKTLHVRLDRHCDNAEYIFEQLEAHPMVEKVYYPGDKKSEAYYIMQKQMKKGGGLISFTVKGGKEEAQSLLNQLKLIKIAVSLGDAETLIQHPATMTHAVVPKENREQMGITEGLLRLSVGLEGKEDIWQDLKQALDSL
>BDFL01000045.1_51@GB_GCA_001686385.1@p__Proteobacteria	Annotree	Annotree@>BDFL01000045.1_51@GB_GCA_001686385.1@p__Proteobacteria	MSDCRTYGFNTQIVHAGQQPDPSTGALSTPIFQTSTFVFDSAEQGAARFALEESGYIYTRLGNPTTDALEKKLAVLERGEAGLATASGISAITTTLLTLCQQGDHIVSASAIYGCTHAFLSHSMPKFGINVSFVDAAKPEEIRAAMRPETKVVYIETPANPTLSLVDIETVAGIAHQQGALLVVDNTFMSPYCQQPLQLGADIVVHSVTKYINGHGDVIGGIIVGKQEFIDQARFVGLKDITGGCMSPFNAWLTLRGVKTLGIRMERHCENALKIARFLEGHPSITRVYYPGLSSHPQYELGQRQMSLPGGIISFEIAGGLDAGRRMINSVELCLLAVSLGDTETLIQHPASMTHSPVAPEERLKAGITDGLIRLSVGLEDPEDIINDLEHAIRKATF
>MEDL01000149.1_6@GB_GCA_001724785.1@p__Proteobacteria	Annotree	Annotree@>MEDL01000149.1_6@GB_GCA_001724785.1@p__Proteobacteria	MAQAPHHSTGGFSTRAIHYGYDPAEHQGALVPPIHTSATYAFPDVAYGARCFAGEESGYFYTRIANPTLALLEGRLASLEQGAGAVVFGSGMGAITATLWSMLEPGDEVLADLTLYGCTFSFLHHGLGRFGVTVRHVDMTDPANVAAALGDKTRVVYFETPANPNMRLVDIAAIAALAHARGAKVVVDNTYCTPYLQQPLLLGADVSVHSMTKYLGGHGDLTAGAAVFADAELAQRVRLYGLKDMTGAVMSAQDAHLVMRGLKTLALRMDRHCQSAQTVAEFLAAHPATAAVHYPGLATFPQHALARRQMRQMGGMIAFELQGGLQAGVRFMDALRLVTRAVSLGDAETLAQHPASMTHSTYTPEERAAHGISEGLVRLSVGLEDVGDLLADIGQALDL…
>MEFV01000004.1_66@GB_GCA_001725255.1@p__Proteobacteria	Annotree	Annotree@>MEFV01000004.1_66@GB_GCA_001725255.1@p__Proteobacteria	MAQSTPRGAGFSTRAIHHGYHPADNQGALVPPIHTSATWVFPDTAYGARCFAGEEKGYVYTRISNPTLALLEGRLASLEQGAAAVVFGSGMGAITATLWSMLAPGDEVLTDQTLYGCTFAFLHHGIGHFGVQVRHVDMTDPAQVAAAMSDKTRVVYLESPANPNMRLADIAAIAELTHARGAKLVVDNTYCSPYLQQPLTLGADVSVHSMTKYLSGHGDVTAGAAIFADAELAQRVRLVGLKDMTGAVMSPQDAHLVMRGLKTLALRMDRHCENAQKVARFIEAHPATERVHYPGLASFAQHPLARRQMRQMGGMMAFELHGGLQAGIRFMDALTLVARAVSLGDAETLAQHPASMTHSTYTPEERAAHGISEGLVRLSVGLEDVEDILADIGQALDSV…
>MESL01000019.1_9@GB_GCA_001770955.1@p__Proteobacteria	Annotree	Annotree@>MESL01000019.1_9@GB_GCA_001770955.1@p__Proteobacteria	MGKAHDSTGGFSTRAIHFGYDPADHQGALVPPIHTSATFAFPDVGYGARCFTGEENGYFYTRIANPTLALLEGRLASLEQGAGAVVFGSGMGAITATLWSMLEPGDEVLADLTLYGCTFSFLHHGLGRFGVTVRHVDMTDPANVAAALSDKTRVVYLETPANPNMRLVDIAAVSALAHARGAKVVVDNTYCTPYLQQPLLLGADVSVHSMTKYLGGHGDLTAGAAIFADAELALRVRLYGLKDMTGAVMSAQDAHLVMRGLKTLTLRMDRHCQSAQTVAEFLAAHPATAVVHYPGLASFPQHALAKQQMRQMGGMIAFELHGGLPAGVRFMDALRLVTRAVSLGDAETLAQHPASMTHSTYTPEQRAAHGISEGLVRLSVGLEDVQDILADIGQALDLV…
>MHDQ01000165.1_2@GB_GCA_001803565.1@p__Nitrospinota_B	Annotree	Annotree@>MHDQ01000165.1_2@GB_GCA_001803565.1@p__Nitrospinota_B	MYLKDAGFSTKSIHIRHRLPSDIKTIVTPIYQTSTFLFNSVEEGAELFAGKKEGYIYTRLGNPTQTVLEDKIAILEEGEAALATASGMAAIATTIFTLCRTGDHIVADETLYGCTHTLFSHILTERLGIEVTFIDASDLNNLKAAIRGNTKLIYFETPANPTLKLIDIRGCVEVAKKWGIKVVVDNTFMTPYLQNPLKLGVDVVVHSATKYLCGHGDTIAGVIIGDKEFIKRARLEVLKDTGGIISPFNSLFILRGLTTLALRMEKHCENAMAVAQLLEGHPKIEKVIYPGLPSHRQHQLAKEQARGFGGMVTFVVKGGLESAIKLMNSVQLCVLAVSLGNVETLIEHPATMTHAHVSEEERLAAGITDGLIRLSLGIEDLKDIIRDLEQALEKC
>MHZT01000053.1_62@GB_GCA_001828855.1@p__Proteobacteria	Annotree	Annotree@>MHZT01000053.1_62@GB_GCA_001828855.1@p__Proteobacteria	MTPSRPAGFSTRAIHLGFDPADHEGALTPPLHLTSTFAFDSVEAGAARFAGEVAGHIYSRISNPTLDLLERRVADLEGAEAGLALASGMGAITSVLWTFLKPGDEIVTDTTLYGCTFAFMRHGLAKWGVTITHADLTDLAAVDRAIGPQTRIVYFETPANPNMRLVDIAAVSAIAHQAGTMVVVDNTYATPVLTRPIELGADLVVHSATKYMGGHGDLVGGIAVGRAEDMTQVRLVGMKDMTGAVMAPFNAMLVLRGLKTLKLRMDRHCASAMEIARALESHPAVGQVYFPGLPSFAQHDLAVRQMPGFGGMIAFEMKGGYVAGAAMMNRLQMIRRAVSLGDAESLVQHPASMTHSTYTPEERAAHGISEGLIRLSVGLEEVEDILADLTQALDAPTLR…
>MPDF01000028.1_17@GB_GCA_001874365.1@p__Proteobacteria	Annotree	Annotree@>MPDF01000028.1_17@GB_GCA_001874365.1@p__Proteobacteria	MDKSLHFNTQLVHAGDNPDSQYGALSTPLYQTSTFAFDNCDQGGRRFAGEEEGYIYTRLANPTVTQLEERMAVLENMEAAAATSTGMAAVSGVLLAMLSCGDHLIASNAVYGCTFALLNEQFPRYGIEVTFVDMANHEEVQAAKKDNTKAIFLETPVNPNLAVYDLAFIGQFAKGFNLLSVVDNTFLTPYLQRPGDFGIDVVIHSATKYLNGHGDVVAGVICGSNEHIAQIKHTTLKDIGGTMSPFDAWLIIRGLKTLAVRMERHCENGEQVAQWLESHPSVKKVYYPGLASHSGHRFIGNQMKGAGGVIAFELEGDLTHAKAFADSLALFKVAVSLGDAESLIQHPASMTHSSYSPEARAQAGISDTLLRISVGLEHAEDLINDLDQAMVQTHN
>MLAX01000003.1_526@GB_GCA_001890945.1@p__Proteobacteria	Annotree	Annotree@>MLAX01000003.1_526@GB_GCA_001890945.1@p__Proteobacteria	MTDHLKGFATRAIHHAYDPLQNEGALTPPLHLTSTFAFESAEAGGEMFAGERTGHIYSRISNPTLDLLERRIALLEGAEAGLALSSGMGAITAALWTLLSPGDEIIVDKTLYGCTFAYMHHGLSKFGITVTHVDLTEPDNLIPAISGKTRVVYFETPANPNMRLVDIAAVSKIAHEAGATVVVDNTYATPYLTRPIELGADLVLHSATKYLGGHGDVVAGLIAGRAEQVQEIRLVGMKDMTGAVMAPFNAMLILRGLKTLALRMDRHCASAQPVAEWLEAHPSVGEVYFPGLTSFAQHDLAKQQMAKPGAMIAFELKGGLEAGRSMMNRLQMIGRAVSLGDAETLIQHPATMTHSTYTPEERAEHGITDGLIRLSVGLEDIEDILADLDQALSGVTASM…
>MPOT01000096.1_53@GB_GCA_001896545.1@p__Firmicutes_A	Annotree	Annotree@>MPOT01000096.1_53@GB_GCA_001896545.1@p__Firmicutes_A	MDGKVKGFNTKAIHAGQKPCPVTGAHVTPIYQTSTFVFKDVDQGARRFAGEEEGYIYTRLGNPTLTELEAKIAALEGGEAAIGAASGMAAISTALVTLLKKGDHIVAGDALYGCTHSFISEILPQYGIEVTMVDTSNLENIENAMKPNTKVIYVETPANPTMKLVDLEGASDIAHKHGALIIVDNTFMSPYLQRPIEHGVDIVVHSATKYIGGHGDVLAGLIIGPKELIDTMRIPYLKDFGGILSPFDAWLLLRGLKTLGVRMDRHCANAQKVAEYLEKHPLIDKVYYPGLPSHPQYELAKKQMDGFGGMMSFELKGGLEAGKVLMNSVKMITLAVSLGCVDSLIQHPASMTHSPVPREERLKAGITDGQVRLSVGIEDVEDIIADLDQALKEVEKQTM
>MKRR01000012.1_11@GB_GCA_001897045.1@p__Proteobacteria	Annotree	Annotree@>MKRR01000012.1_11@GB_GCA_001897045.1@p__Proteobacteria	MSDPKAPGFMTRAIHLGYNPADNDWALTPPLHLTSTFAFEDADHGAAIFAGERAGHAYSRISNPTLDLLEQRCASLEGAEAGLALASGMGAITAVLWTLVSPGDEIVIDKTLYGCTFAFMRHGLGRFGIRVTHVDMMDLDAVAAAISDKTRVVYFETPANPNMRLIDIAAVARVAKAKGAKVVVDNTYATPVLTRPIEHGADIVVHSATKYMGGHGDLIGGIAVGSRADIAEVRLVGMKDMTGAVMAPFNAMLVLRGLKTLKLRVERHCVNALAVARMLEAHPAVEAVHYPGLESFAQHELAARQMPGFGGMIAFELAGGAAAGRAMMNRLALIQRAVSLGDAETLIQHPASMTHSTYTPEERAAYGISEGLIRLSVGLEDVEDIIADLDRALGGSVTA…
>MKTG01000092.1_74@GB_GCA_001897615.1@p__Proteobacteria	Annotree	Annotree@>MKTG01000092.1_74@GB_GCA_001897615.1@p__Proteobacteria	MSKAHDRSGGFSTRAIHFGYDPAEHLGALVPPIHTSATYAFPDTGYGARCFTGEEKGFIYSRIANPTLALLEGRLASLEQGAAAVVFGSGMGAITATLWSMLEPGDEVLADMTLYGCTFSFLHHGIGRFGVTVRHVDMTDPQHVAAALTERTRVVYIESPANPNMRLADIAAISRLAHARGARVVVDNTYCSPYLQQPLVLGADVSVHSVTKYLGGHGDLMAGAAIFADAELAERVRLYGLKDMTGAVMSAHDAHLVMRGLKTLALRMDRHCQNAQKVAELIAAHPAAAVVHYPGLATFAQHELARRQMRQMGGMVAFELHGGLAAGVRFMDALRLVTRAVSLGDAETLAQHPASMTHSTYTPEERAAHGIAEGLVRLSVGLEDAEDILADIAQALDRA…
>MKTD01000011.1_33@GB_GCA_001898165.1@p__Bacteroidota	Annotree	Annotree@>MKTD01000011.1_33@GB_GCA_001898165.1@p__Bacteroidota	MHNYPVNQAGFATKAIHGGRQKNQFGSLCDPIYQTSAFTFETAEQGGRRFTQEEEGYIYTRLGNPTSTSVEEKVRLLEGGEACVSAASGMGAITSAIWSCVEQGDHIIASKTLYGCTFAFLNHGINRYGIDVSFVDIRDPKNIESAMRPTTKLVYLETPANPNLYIADLKSIAEIVHKKADCILMVDNTFSTPYITRPIEWGADVVVHSATKYLNGHGDVIAGFVIGKKEYINRVRFVGMKDMTGATLSPFDAFLIARGLKTLEIRMEKHCRNAQEVAEFLERHAAVETVLFPGLASFPQFELAKKQMSLPGAIISFEVKGGMAAGKKLLNNLQLLSISVSLGDAETLIQHPASMTHSAYSPEERLASNISDGLIRLSVGLENVEDIIADLKQGLDQLI
>MNTE01000013.1_61@GB_GCA_001916835.1@p__Firmicutes_A	Annotree	Annotree@>MNTE01000013.1_61@GB_GCA_001916835.1@p__Firmicutes_A	MDCKNMGFATRQIHAGKHDNGVGALCTPIYQTSTFEFDTVQQGGARFAGQEEGYIYSRLGNPSLTQVEEKLAALEGGEAALATASGMGAISSALWSSVEAGDEIVASDTLYGCTFALLNHGMSKFGVGVKFVDFADLAAVKAALTEKTKVVYLETPCNPTLKVVDIAEVAKIAHEYNKNIRVIVDNTFCSPYIQQPLSLGADVVVHSATKYINGHGDVIAGFVISDAEFIGKCRMFGLKDMTGAVMSPFNAFLIARGLKTLDIRMERHSANAMKVAEFLHDHPAIDKVYYPGLEDFEGHEIAKKQMKLYGGMMSIELKADRDAVANALNKLQLCTIAVSLGDAETLVEHAASMTHSTYTPEELKASGISEGLVRISVGLEDPDDIIADLKAVLDTLV
>MSGV01000022.1_13@GB_GCA_001940845.1@p__Firmicutes_A	Annotree	Annotree@>MSGV01000022.1_13@GB_GCA_001940845.1@p__Firmicutes_A	MDKNSGFATKQIHVGKIEIPGISPLATPIFQTSTFEFATTAEGAARFAGEEQGYIYTRLGNPNIAKIGAKLAALEHAEAGMAMASGMGAVTTVMWTALKAGDHLLADDTLYGCTFSYFTHGLTRCGIDVTLVNFEDLEAVKAAIRPNTKAFYFETPTNPSLKLIDIEAISKLAHESCPDAKVIVDNTFSTPYIQTPIDLGADVVIHSATKYLNGHGDVIAGMAAGSQEFITECNMFGLKDMTGAVLGPFEAYLIDRGMKTLDIRVQKHCDNAMKVARFLEGHPAVEKVLYPGLESHPRHELAKKQMHNGFGGIITFELKCSREESAAFVNDLKLCTIAVSLGDAETLIEHPATMTHSTYTPEALAQAGIGESMLRLSIGLEDAEDIIADLKEGLDRIK
>MTEI01000005.1_90@GB_GCA_002083775.1@p__Proteobacteria	Annotree	Annotree@>MTEI01000005.1_90@GB_GCA_002083775.1@p__Proteobacteria	MSHTPKSSGFSTRAIHHGYNPADHHGALVPPIYTSATYAFPDAAYGGRCFAGTESGYFYSRVGNPTLNLLEDRLASLEEGAGAVVFGSGMGAISATLWSMLQQGDEVLADLTLYGCTFSLLNHGLTHFGVTVRHVDMTDLQALAQAIGPATRVIYFETPANPNMRLIDIAAVSNIAHQAGVKVVVDNTYCTPYLQRPLKLGADVSVHSVTKYLGGHGDLMAGAAIFADPELALRVRVFGLKDMTGAVMSSQDAHLVMRGLKTLTLRMDRHCQSAQKVAELLHNHPATERVYFPGLPDFPQHELAKRQMSQFGGMVAFELRGGMAAGIRFMDALQLVTRAVSLGDAETLAQHPASMTHATYTPEERAVHGISEGLVRLSVGLEDPQDILADIAQALEKAG…
>NBMF01000058.1_8@GB_GCA_002084825.1@p__Fusobacteriota	Annotree	Annotree@>NBMF01000058.1_8@GB_GCA_002084825.1@p__Fusobacteriota	MKGIQEKGFGTKAIHGGAKKNPFGALTAPIFQTSTFVFESAEQGGKRFALEEPGYIYSRLGNPTSSVIEEKLALLEGAEAALATSSGIGAISSTMWTLLKAGDHVLADKTLYGCTYAFLCHGLTKFGIEVDFVDTSDLEMVKKSIKSNTRIVYLETPANPNLKIVDITAVCEIAHKNEGTTVVVDNTFATPYLQNPLKLGADLVVHSATKYLNGHGDLVAGFVAGDLETITQIRLIGVKDMTGSVISPNDAFLLMRGMKTLELRMARHCSNAGEIANFLDAHPMVEKVYYPGLESHEGHEIAKKQMNGFGGIIAFDVKGGLEAGKKLLNSLELCALAVSLGDTETLIQHPASMTHSPYTVEERAAAGITEGLVRISVGLEDVNDIIGDLKQGLEKL
>NBOG01000002.1_350@GB_GCA_002104535.1@p__Proteobacteria	Annotree	Annotree@>NBOG01000002.1_350@GB_GCA_002104535.1@p__Proteobacteria	MSESKHIETQAIHAGRINDEQFGSLATPLYQTSTFIFENAQQGADRFAGEAEGYIYSRLGNPTTRQLEMRVAAMEDMEDAAATATGMGAVSGALLANLSCGDHLVSSKAVYGCSFALMNHQLTRWGIEVSFVDMANPAEIEAAIKPNTKVIFLETPVNPNLAVYDLETIGKIAQKHNIISVVDNTFLTPVLQQPKKYGIDIVVHSATKYLNGHGDVVAGIICGSNEMINNIKMTVLKDIGATMSPHDAWLIMRGLKTLPIRMERHCKNAQKVAEFLESHEKVSQVYYPGLKSHPGHKFIGNQMKAAGGVIAFEIDSDLAGGSEFINRMQLFSIAVSLGDAESLIQHPASMTHSPYTQEERVAAGISDSLIRISVGLESVDDLINDLSQSLALIK
>MAAE01000009.1_32@GB_GCA_002162675.1@p__Proteobacteria	Annotree	Annotree@>MAAE01000009.1_32@GB_GCA_002162675.1@p__Proteobacteria	MNNNNNAFNRKTAIETQAIHAGRINDEQFGSLATPLYQTSTFIFDSAQQGAERFAGESEGFIYTRLGNPTTRQLEMRVAAMEGMEDAAATATGMAAVSAALLTNLQAGDHMISSKAVYGCSFALMNHILKKFAIEVTFVDMTEPENINDAVQENTKLIFLETPINPNLVVLDLEKICAIAKKHQLLSVIDNTFLTPVLQQPAKFGADIVIHSATKYLNGHGDVVAGIVCASNEMISDIKLTTLKDIGATMSPHDAWLILRGIKTLPIRMERHCSNAQSVAEFLEQHQAVSQVYYPGLTSHPGHQFIGKQMKAAGGVIAFELNTDLKGGADFIDSMQLFSIAVSLGDAESLIQHPASMTHSPYEPQERAQAGITDSLIRISVGLENVDDIIADLRQALAK…
>MAAY01000100.1_10@GB_GCA_002162795.1@p__Proteobacteria	Annotree	Annotree@>MAAY01000100.1_10@GB_GCA_002162795.1@p__Proteobacteria	MRNQSDSFATRAIHHGYDPMENEGSLTPPLHLTSTFAFETAEVGGEMFAGERTGHIYSRISNPTCDLLERRIAVLEGAEAGLALASGMGAITSAIWTLVAPGDEVILDKTLYGCTFSFMQHGLAKFGVTVTHVDLTNPENLRGAISDKTKVVYFETPANPNMRLVDIQAISDIAHEGNARVVVDNTYATPYLTRPIELGADLALHSATKYLGGHGDVVAGLLVGSAELIQEIRLYGMKDMTGAVMAPFNAMLVLRGLKTLELRMDRHCSSAQTIAEMLEATPGVEKVWYPGLASFEQHALAQRQMAQSGGMIAFELEGGLEAGRAMMNKLQLITRAVSLGDAETLIQHPASMTHSTYTPEERALHGISEGLVRLSVGLEGVDDILADLRQALRQSSMIK…
>MABA01000013.1_16@GB_GCA_002162875.1@p__Proteobacteria	Annotree	Annotree@>MABA01000013.1_16@GB_GCA_002162875.1@p__Proteobacteria	MSKPSNNPPEGLATRAIHFGYNPHDEHGALTPPLHLTSTYAFETTEAAGEVFAGEREGFVYSRVGNPTSDLLERRIANLEGGEAALATSSGMGAITALFWTFLEAGDEIITDLTLYGCTFSLFGHGFPRFGIKVTHIDMTDPANLEAAINDKTKFVYFETPANPNMRIIDIAAVSKIAHANGVQVIVDNTYATPIITRPIELGADFVVHSATKYLGGHGDLLAGIVVGRLEEMIEVRTVGVKDMTGAVISPFNSMLILRGLKTLELRMERHSQNALKIAQMLEAHEAVEWVNYPGLDSFAQRDLATRQMAMFGGMIAFEVKGGFEAGKAVMNALNLITRAVSLGDAETLIQHPASMTHVTYAPEEREAHGISEGLIRISAGLENVDDILADLAQALQKA
>MAAF01000044.1_20@GB_GCA_002163005.1@p__Proteobacteria	Annotree	Annotree@>MAAF01000044.1_20@GB_GCA_002163005.1@p__Proteobacteria	MTQFKSKNIETNAIHAGRINDTQFGSLATPLYQTSTFIFDNAQQGGDRFAGESEGYIYTRLGNPTTRQLEQRVAAMECMDDAAATATGMAAVSAALLTNLQAGDHMISSKAVYGCSFALMNHMLKKFNIEVTFVDMTEPENIKAAIKENTKLVFLETPINPNLVVLDLEKICAIAKEYKLLSIVDNTFLTPVLQQPAKFGADIVVHSATKYLNGHGDVVAGIVCASFEMINEIKMTTLKDIGATISPHDAWLIMRGLKTLPIRMDRHCSNAQTVAEFLEQHPMVDEVYYPGLKSHSGNKFVGNQMKAAGGVIAFELNTDLTGGKTFIDAMELFSIAVSLGDAESLIQHPASMTHSPYTAEERADAGISDSLIRISVGLENVDDIISDLTQALAKVKLPS…
>NHDO01000065.1_3@GB_GCA_002171735.1@p__Proteobacteria	Annotree	Annotree@>NHDO01000065.1_3@GB_GCA_002171735.1@p__Proteobacteria	MSKDKDKDAQGFSTRAIHFGYDPASHHGALNPPVYLNATYTFESIAQGQQRFSGEAPGYVYARVGNPTQSVLEKRLASLEGGEAAVAVASGIGAITALLWSFLESGDEIVADKTLYGCTFAFMEHGLSRFGIKVHFVDLTETDALAGAVTPQTRFVFFETPTNPNMRVINIREVAKVAHAHGARVIVDNTYGTPYLQRPLECGADFVVHSMTKYLSGHGDLIAGAIIGPADDMVTVRTVGLKDMTGAVLSAFDSFLLLRGIKTLELRMGRHCESALVLARQIESHPQVEKVYYPGLPSHPQYDLACKQMKAFGGMIALELQGGYEAGVRFMDAVQVAQRAVSLGDAETLVQHPASMTHNNYTEEERLAHGISLGLARISVGLENVEDLSADILNALDQS…
>CP020754.1_5695@GB_GCA_002243685.1@p__Firmicutes	Annotree	Annotree@>CP020754.1_5695@GB_GCA_002243685.1@p__Firmicutes	MKKKHMETALIHHGYTPEEHKGSLTPPLFQTSTFTFETAQQGEASFAGVDPSYIYSRLGNPTVKLFEERMAVLEGGEEALAFGSGMAAISATLIGFLKAGDHIICSNGLYGCTYGFLEVLEEKFMITHSFCEMETEVDIENKIRPNTKLIFVETPINPTMKLIDLKQVIQVAKQNGLLVIVDNTFCSPYLQRPLELGCDAVVHSATKYIGGHGDVVAGVTICKTKALAEKIRPMRKDIGGIMAPFDAWLLLRGLKTLAVRMDRHCDNAEKIVSFLRKHDAVEGVWYPEGELASRQMKRGGGVISFSVKGGKEETQAFINDLHFITIAVSLGDTETLIQHPATMTHAAIPAELRKEMGIFDNLIRLSVGLESWEDIVSDLEQALKKISTVNQ
>NKIR01000004.1_229@GB_GCA_002255985.1@p__Proteobacteria	Annotree	Annotree@>NKIR01000004.1_229@GB_GCA_002255985.1@p__Proteobacteria	MDAPNHGFATRAIHHGYEPSEALGSLSPPLFLTSTFCFETAEEGGRRFAGEAPGFIYSRLGNPTTAILEQRLASLEGGEAAVATASGMGAIASALWTLLRPGDELLTDLTLYGCTFALFRHGLAEFGITVRHVDMTDLEAVAQAMSERTRVVYFETPANPNMRLVDIAAVTALAHGRSAKVVVDNTYATPYLQRPIELGADLVVQSATKYLGGHGDIIAGAVIGRSDLIERIQSSGVKDMTGAVLSPFDAMLLIRGLKTLELRVERHSESAMEIAKRLEAHPAIAAVAYPGLASFPQHELANRQMLMGRFGGVIAFELKGGKDSALPFMNSLRLIRRAVSLGDAETLIQHPASMTHSTYTPEERAAHGISEGLVRLSVGLEHAEDIWADLLAALSVATS…
>NCJS01000010.1_8@GB_GCA_002279005.1@p__Proteobacteria	Annotree	Annotree@>NCJS01000010.1_8@GB_GCA_002279005.1@p__Proteobacteria	MRTNNKDKSQWQPATVTIHGGKRRDEHGALVAPLYQTATFSFTNTAQGSARFAGEEEGYIYSRLGNPTVTELEERVAALEGFPAAAAAATGMGAVSASMLAFVEQGDHVLVSDAIYGCSFALFSHLFTKFGITVDFVDMADLAKTRAAIRPNTKLVFLESPVNPHLKVIDIQAIADIAHEVAARLVVDNTFMTPLLQQPRKQGADLVLHSATKYLNGHGDVVAGIVCGSEEDIELIKLTTLKDMGATMSPHDAWLILRGLKTLDVRMERHCANAVKVAEYLRNKELVKTMYFPGFADHPAQALMGTQMHGPGAVIAFELHGDINTARQLLDSLQLITIAVSLGDAETLIQHPASMTHSPYTPEARAAAGISDTLIRISVGLEAVEDIIADLEQAFAACA…
>NCDQ01000146.1_3@GB_GCA_002280275.1@p__Proteobacteria	Annotree	Annotree@>NCDQ01000146.1_3@GB_GCA_002280275.1@p__Proteobacteria	MRDDQTGFSTRAIHAGYDPADEHGALTPPLHLTSTFAFESAEAGGEMFAGTREGHFYSRISNPTTDLLERRLASLEGAEAAVATASGMGAITATLWSFLRAGDEVITDQTLYGCTFAFLRDGLTRFGVTVKQVDMTRPEALAAVISEQTRIVYFETPANPNMRLVDIAAITRIAHGAGAKVVVDNTYATPCLTRPLALGADIVVHSATKYLGGHGDLVGGIAAGGVEDMARVRLCGVKDMTGAVMSPFTAFLVLRGLKTLSLRMGRHSQSAQTVARWLEDHPAVEQVFYPGLQSFPQRDLAARQMASGGGMMAFELKGGHAAGVAMMNRLALIRRAVSLGDAETLIQHPASMTHSPYTPEERAAAGIGEGMVRLSVGLEDVADVLADLEMALEPLRIAE…
>NCEV01000083.1_12@GB_GCA_002280875.1@p__Proteobacteria	Annotree	Annotree@>NCEV01000083.1_12@GB_GCA_002280875.1@p__Proteobacteria	MTHDLGEAGFSTRAIHAGYDPADEHGALTPPVHLTSTFAFDSAEAGGEMFAGTRPGHFYSRISNPTTDLLERRVASLEGAEAGVATASGMGAITAVMWSFLRSGDEVVTDKTLYGCTFAFMRDGLSRFGITVTQVDMTDLDALAAAVSDKTRIIYFETPANPNMRLVDIAGAAKVARACGAKLIVDNTYATPLLTRPIELGADIVVHSATKYLGGHGDLIGGIAVGGVEDMARVRLTGVKDMTGAVMSPFTAFLVMRGLKTLALRMRQHCASAARVAAWLEAHPAVTRVFYPGLKSFAQHDLAQRQMALPGGMMAFELAGGHDAGVAMMNRLALIRRAVSLGDAETLIQHPASMTHSTYSAEERALAGIGEGLVRLSIGLEDEADILADLAGALETAPS…
>NCJT01000283.1_2@GB_GCA_002282565.1@p__Proteobacteria	Annotree	Annotree@>NCJT01000283.1_2@GB_GCA_002282565.1@p__Proteobacteria	MAYDASRPLGPATRAIHHGYDPATNDFALTPPLHLTSTFAFPDAETGGALFAGEAEGHIYSRISNPTVALLEARIANLEGAEAGLATASGMGAISSLMWTLLKPGDEIITDKTLYGCTFAFMRDGLSRFGIKITHVDLREPENLAAAISDKTRLVYFETPANPNMRLVDIRAAARIAHDAGALVAVDNTYATPLLTRPIELGADFVVHSATKYLGGHGDLVAGMVLGRAEAIKEVRMVGVKDMTGSVMSPFNAMLVMRGLKTLQLRMARHCESGLRVARWLEAQPGMATVYYPGLESHPQHDLAKRQMPGFGGMIALELKGGYEAGIAMMNRLRMIRRAVSLGDAETLVQHPASMTHSTYSREERIEHGISDGLVRLSVGLEDAEDILADLADALGTNEG
>DBMJ01000019.1_6@GB_GCA_002298125.1@p__Firmicutes_A	Annotree	Annotree@>DBMJ01000019.1_6@GB_GCA_002298125.1@p__Firmicutes_A	MNHLKNAGYNTKIVHAGNHVDPLTGALSTPIYQTSTFVFENVAQGAARFAGEEAGYIYTRLGNPTQEQLEGKLAVLEGAEAAIATASGIGAISSAIWTIVGTGDHIVASDALYGCTFSLLSEQAKKFGIDVTFVDAKNPENIKKAMRRETKIVYIETPANPTLDLVDITEAAAIAHEFGAVLMVDNTFCSPYGQRPIELGADIVVHSATKYINGHGDVIAGAVIGKQDYINQVRLIGVKDITGACISPFNAWLIIRGLKTLGVRMERHCKNAMIVARYLENHPKVEKVMYPGLESHPQHELAKKQMKNFGAIISFEVAGGVKAGSALMDNVELCSLAVSLGDTETLIEHPASMTHSPVPREERLKAGITDGLVRLSVGLEDPEDIIADLEQALKAI
>DBML01000008.1_37@GB_GCA_002298915.1@p__Firmicutes_A	Annotree	Annotree@>DBML01000008.1_37@GB_GCA_002298915.1@p__Firmicutes_A	MNRDFVEKMGFSTRSIHGGVAKNSFGALATPIYQTSTFVFDSAEQGGSRFALEEAGYIYSRLGNPTNSVVEEKLAILEGAEACMSAASGMGAISAALWTALKAGDHIVADETLYGCTFALLNHGMTRFGVDVTFVDTSDLEAVEAAMRPNTKVVYLESPANPTLKLTDIEAVCKIAHKTEGCLVMVDNTFCTPYTQRPIELGADVVLHSATKYLNGHGDVIAGFVCGKQEFVNSVRLFGIKDMTGAVLSPFDAYLIIRGMKTLSLRVDRHCSNAMKVAEFLEAHPAVDKVYYPGLKSFPYYELAKKQMSLPGGMIAFELKGGVEEGKTVMNNVKVCTLAVSLGDAETLIQHPASMTHSPYTCEERQAAGISDGLVRLAVGLEDVEDIIADLKQALDLIVK
>DBOJ01000129.1_2@GB_GCA_002299545.1@p__Firmicutes_A	Annotree	Annotree@>DBOJ01000129.1_2@GB_GCA_002299545.1@p__Firmicutes_A	MAHGSGGFGTKAIHAGNIRDKQYGSLTMPIYQTSTFFFENCEQGGHRFAGQENGYIYTRLGNPTTSVLESKVAALENGEACVAASSGMGAISSCLWSIAGAGKHILADETLYGCTFALLQHGMTRYGVEVTFVDTSNLEEVKANLKENTECVYLETPANPNLKIADISEISRIAHEFNPSIKVVCDNTFASPYLQRPWERGADVVVHSATKYLNGHGDVIAGFVIGKTDFMQEVRMFGLKDMTGAVLGPFESFLILRGLKTLEIRMQRHCASAKAIAEFLEGHEKVEKVYFPGLVNHPGHEIAKKQMDDFGGMISFEVKGGKEAGMKFVNSLSLATIAVSLGDAETLIEHPASMTHSTYGEEDLKAAGISAGLIRLSVGLENVEDIIEDLRMGLENI
>DBXK01000002.1_63@GB_GCA_002309375.1@p__Firmicutes_A	Annotree	Annotree@>DBXK01000002.1_63@GB_GCA_002309375.1@p__Firmicutes_A	MEKNSGFATQQIHVGKLEIPGIAPLATPIFQTSTFEFQTTEQGAKRFALEEPGYIYTRLGNPNTTKIGQKLAALEHAEAGMAMASGMGAVTTVLWTALKAGDHLLADDALYGCTFSFFTHGLTRYGVDVTLVDFSDIEKVKAAIRPNTKVFYFETPTNPNLKIIDIEEVAKLAHETCPEAKVIVDNTFATPYLQRPLDLGADVVIHSATKYLNGHGDVIAGMAAGKADFIQECTLFGLKDMTGAVLGPFEAYLIDRGLKTLDIRVQKHCDNAMKVAKFLEGHPMVKRVIYPGLESHPRHDVAKKQMRNGFGGIVTFELNATREESAAFTNSLKLCTIAVSLGDAETLIEHPATMTHSTYTPEALEEAGIGVSMLRISVGLEDAEDIIADLDECLNALKK
>CP023315.2_3210@GB_GCA_002310375.2@p__Proteobacteria	Annotree	Annotree@>CP023315.2_3210@GB_GCA_002310375.2@p__Proteobacteria	MRDDQTGFSTRAIHAGYDPADEHGALTPPLHLTSTFAFESAEAGGEMFAGTREGHFYSRISNPTTDLLERRLASLEGAEAAVATASGMGAITATLWSFLRAGDEVITDQTLYGCTFAFLRDGLTRFGVTVKQVDMTRPEALAAVISEQTRIVYFETPANPNMRLVDIAAITRIAHGAGAKVVVDNTYATPCLTRPLALGADIVVHSATKYLGGHGDLVGGIAAGGVEDMARVRLCGVKDMTGAVMSPFTAFLVLRGLKTLSLRMARHSQSAQTVARWLEDHPAVEQVFYPGLQSFPQRDLAACQMASGGGMMAFELKGGHTAGVAMMNRLALIRRAVSLGDAETLIQHPASMTHSPYTPEERAAAGIGEGMVRLSVGLEDLADILADLEMALEPLRIVE…
>DCBC01000089.1_3@GB_GCA_002313335.1@p__Proteobacteria	Annotree	Annotree@>DCBC01000089.1_3@GB_GCA_002313335.1@p__Proteobacteria	MDRNKKLAFSTRAVHSGYQSSENQGSLNPPIYMTSTFCFDTVEQGAARFSGEESGHFYSRISNPTQAVLETRLADLEDGEAALATASGMGAISATFWTIVSPGDHVLVDKTVYGCTFSFMEHGLKKFGIEVTYVDFTKHDEINAALQSNTRVVYFESPVNPSMRILDIHQISILVKDYSNDIQIVVDNTYCTPALQRPLTMGADIVVHSATKYLGGHGDLIAGAVVGRTNMIENIRLHGLKDMTGAVISPINVFLVLRGIKTLQLRMERHCQNAQIVAEMLEAHSAVESTYYPGLPSDSGHQLAKRQMDGFGGMIAFELKAGFRGAVKTLNALQLIKRAVSLGDAETLIQHPASMTHSTYSPEQQEMHGITQGLIRISVGLECVDDILADLNQALGA
>DCDC01000175.1_15@GB_GCA_002316225.1@p__Firmicutes_A	Annotree	Annotree@>DCDC01000175.1_15@GB_GCA_002316225.1@p__Firmicutes_A	MDKEKLSKMHFSTRAVHAGYVANEYGALATPIYQTSTFVFDSAEQGGRRFALEEEGYIYTRLGNPTCTQVEEKLASLENAEAAVAMASGMGAITSVIWSAVGAGDHIVAAKTLYGCTFAFMSHGLTKFNVAVDFVDTSDPENVRKAMKPNTKIVYLESPANPNMLLSDISEISKIAHENPACMVVVDNTYCTPYIQRPLDLGADVVVHSATKYLNGHGDVIAGFAAGKKEFIDTVRLCGIKDMTGSVLSPFEAYLINRGMKTLEVRMEKHCANAQKVAEFLESHPAIEWIAYPGLKSFPQYELARKQMSLPGAMIAFEVKGGLEAGRKLMNNVELCSLAVSLGDTETLIQHPASMTHSPYTPEERALSGISEGLVRLSVGLEHADDIIEDLKQALDKIV
>DCDL01000060.1_124@GB_GCA_002316385.1@p__Firmicutes_A	Annotree	Annotree@>DCDL01000060.1_124@GB_GCA_002316385.1@p__Firmicutes_A	MENNLKKMGFATRAIHGGHVKDQFGSLATPIHQTATFVFDSAEQGGRRFALEEGGYIYSRLGNPTNTQLEEKLAMLEGGEAAISTASGIGAVASAFWTALKAGDHVVAAKTLYGCTYAYLNHGISRYGVEVTFVDATNLEEVSQAMRENTKVVYLETPANPNLEIVDIEAISKIAHENKDCIVMVDNTFCTPYIQRPLEFGADVVIHSGTKFLNGHGDVISGFVVGSAEFIKNVRLFGVKDMTGASLSPFDAFLIIRGMKTLEIRMEKHCANAMKVAKFLEEHSAVEKVYYPGLESFPQYELAKKQMSLPGAVIAFEVKGGIEEGKKVINSTELCTIAVSLGDAETLIQHPASMTHSPYTKEEREAAGISDGLIRIAVGLENVEDIINDLQKALNAIS
>DCDU01000003.1_5@GB_GCA_002316585.1@p__Firmicutes_A	Annotree	Annotree@>DCDU01000003.1_5@GB_GCA_002316585.1@p__Firmicutes_A	MDKEKLSKMNFSTRAVHAGYKPNEYGALATPIYQTSTFVFDSAEQGGRRFALEEEGYIYTRLGNPTCTQVEDKLASLENAEAAVAMSSGIGAITSVIWALVSAGDHIISAKTLYGCTFAYMNHGLTRFGVEVDFVDTSDPENVRRAMKPNTKIVYLESPANPNMLLTDINEVSKIAHESNCIVMVDNTYCTPFIQRPIDLGADVVVHSATKYLNGHGDVIAGFAAGKKDIIDEVRLVGIKDLTGSVLSPFDAYLINRGMKTLEVRMEKHCSNAQKVAEFLEQHPAIEWIGYPGLKSFPQYELAKKQMSLPGAMIAFEVKGGLEAGRILMNSLELCSLAVSLGDTETLIQHPASMTHSPYTPEERALSGISEGLVRLSIGLEHPDDIINDLKLALDKLA
>DCJQ01000013.1_64@GB_GCA_002319965.1@p__Firmicutes_C	Annotree	Annotree@>DCJQ01000013.1_64@GB_GCA_002319965.1@p__Firmicutes_C	MEKEMLKKMGFATQAIHAGAMKNEFGALTNPIYQTSTFIFDSAEQGGNRFALQEPGYIYSRLGNPSNTQVEEKVAMLEGGEACCSMGSGMGAISSALWTLLRAGDHVVAGDTLYGCTFALLNHGMTRYGVDVSFVDITDLDAVKKAIKPNTRVVYLETPANPTLKISDIESISRIAHEMGDITVVVDNTFCSPYIQKPLSLGADVVVHSATKYLNGHGDVIAGFVVGKLDYITNVRLFGLKDMTGAVLSPFDAFLISRGMKTLALRMEKHSSNAMKVAEFLETHPAVKSVAYPGLKSFPQYELAKKQMSLPGGMISFELKGGKDEGAVVMNNVKLCSLAVSLGDAETLIEHAASMTHSTYTPDELKAAGISEGLVRLSVGLEDPEDIIADLKQALDLVK
>DCPV01000050.1_19@GB_GCA_002323775.1@p__Firmicutes_A	Annotree	Annotree@>DCPV01000050.1_19@GB_GCA_002323775.1@p__Firmicutes_A	MENKNIGFGTKAIHAGNKKDTQYGSLTMPIYQSSTFTFDTCEQGGRRFAGEENGYIYTRLGNPTTSVLEEKVAALENAEACVAVSSGMGAVTSIFWTVCKAGSHIIADGTLYGCTFAYLNHGMTRYGVEVSFVDTSNLDEVKAALRPNTAVVYLETPANPNLKIADIKAVSELAHNYNKDIKIICDNTFATPYLQRPLELGADAVIHSATKYLNGHGDVIAGFICGSKELMNEVRFFGLKDMTGSVMGPFEAFLILRGLKTLEIRMDRHCESAQKIAEYLEKHPMIEKVYFPGLPSFEGHEIAKKQMFKFGGMLSFEVKGGREAGAKLLNSLKLCTIAVSLGDAETLVEHPASMTHSPYTKEELAEQGISEGLVRLSVGLENVDDIIADLEYGFACLK
>DCUZ01000068.1_32@GB_GCA_002327305.1@p__Acidobacteriota	Annotree	Annotree@>DCUZ01000068.1_32@GB_GCA_002327305.1@p__Acidobacteriota	MSLHDKMRLATRIIHFGSHPDPHTGSLNVPIYQTSTFVFKSAEEGGRRFSGQEKGYIYTRLGNPNHVVIEEKLAMMEGAEAAVCASSGMGAIAAAFWTLLGQGTHVVADKTLYGCTYSLLKHCMHRYGVETTFVDCSDLKAVEAAFRPNTKLLYFESPANPTLAVYDIEALAAIGHRHKVMVGVDNTFCTPYLQRPLEFGVDFVIHSATKFLNGHGDVIAGFVAGTKAFIDQVRAEGIKDMTGSTLGPFEAFLIMRGIKTLPLRMDRHCANAQVVAEHLAGHPMVESIAYPGLPGFPARDLVKKQMLLPGSLITFNVKGGFEAAKAVANAVEMCALAVSLGDVETLIQHPASMTHCSYKPDELAEAGIGLAMLRVSVGLEDPADVIADLDQALAKA
>DCXP01000022.1_17@GB_GCA_002327725.1@p__Proteobacteria	Annotree	Annotree@>DCXP01000022.1_17@GB_GCA_002327725.1@p__Proteobacteria	MSKKKDNAAQGFSTRAIHAGYDPAGHHGALNPPVYLNATYTFESIAQGQQRFSGEAPGYIYARVGNPTQSVLEKRLAGLEGGEAAVAVASGIGAITALLWSFIQSGDEIIADKTLYGCTFAFMEHGLSRFGVKVRFVDLTEPGAMASAMTPQTCFVFFETPTNPNMRVINIREVSEAAHAHGARVIVDNTYGTPYLQRPLECGADFVVHSMTKYLSGHGDLIAGAIIGPADDMLSVRTIGLKDMTGAVLSAFDSFLLLRGIKTLELRMARHCESALALAREIESHPQVEKVYYPGLPSHPQYALACEQMKAFGGMIALELRGGYEAGVRFMDAVQLAQRAVSLGDAETLVQHPASMTHNNYTEEERQAHGISLGLARISVGLENVEDLSADILNALDQS…
>DCTZ01000028.1_5@GB_GCA_002329485.1@p__Firmicutes	Annotree	Annotree@>DCTZ01000028.1_5@GB_GCA_002329485.1@p__Firmicutes	MKDCYKFNTKVMHDCKGKDAFNALVPPIYTSASYRFNSAEEGGASFRGETNCFIYTRLGNPTTNQLEKRIASLEEGEGAVAFASGMGAISAVFYTLLANGDHIVADKTIYGCTFALLNHGLTKLGIEVTFIDFNEEGALKKALKKNTKAVFFETPANPTLKIIDIETVVKTVKQFNPDIQIICDNTFATPYHQQPITMGVDIVVHSGTKYLNGHGDAICGFVVGRNNFIDQCKMVGLKDMTGAVLGPMEAYLILRGIKTLAIRMERHSQNAMEVAKFLQFHPKVERVYYPGLPGFSGHEIAKKQMKNGFGGILSFVLKGGIDQGIKLIDSVKLINVAVSLGECESLIEHPASMTHSTYTESERLASGIEDGLIRLSVGIEDAGDLIADLSQALEKI
>DCTM01000030.1_110@GB_GCA_002329565.1@p__Firmicutes_A	Annotree	Annotree@>DCTM01000030.1_110@GB_GCA_002329565.1@p__Firmicutes_A	MLNKNVGFATKAIHAGSFKDEQHGSLTMPIYQTSTFYFESTEQGGRRFAGEEGGFIYTRLGNPTSNQLEEKIAALENGEACAAASSGMGAISAALWTIAAAGKHIVADKVLYGCTFALLSHGMTRYGVEVDFVDTANLDEVKAALKENTVAVYLETPANPTLKIADIAEVSKLVHAYNPEIKVVCDNTFASPYLQRPLDLGADVVVHSATKYLNGHGDVIAGFVVGKADFITQVKMFGIKDMTGSVIGPFESFLIMRGLKTLEIRMQKHCANAKAIVEYLCKQDKVEKVYYPGLADHPGHEIAKKQMSDFGGMIAFEVKGGRAAGAKFCNALKLCTVAVSLGDAETLVEHPASMTHSPYTDEELVTAGISAGLIRFSTGLENAEDIIADIDQAFAQI
>DCYG01000011.1_43@GB_GCA_002331025.1@p__Firmicutes_A	Annotree	Annotree@>DCYG01000011.1_43@GB_GCA_002331025.1@p__Firmicutes_A	MDKQKLNQMKFSTRAVHAGYVKNEYGALATPIYQTSTFIFDSAEQGGKRFALEEEGYIYTRLGNPTNTQVEEKLASLENAEAAVSMSSGMGAITSVVWAKVKAGDHIVAAKTLYGCTFAFLNHGVSRFNVEVDFVDTSDPENIRKAMKPNTRIVYLESPANPNMLIADIKEISKIAHEVEDCIVVVDNTYCTPYIQRPLDLGADVVVHSATKYLNGHGDVIAGFAAGKKEFIDIVRLFGIKDMTGSVLGPFEAYLINRGMKTLEIRMEKHCANAQKVAEFLEKHPAVVSIQYPGLKSFPQYELAKKQMSLPGAMIAFEVKGGLEAGKKLMNSLHLCTLAVSLGDTETLIQHPASMTHSPYTPEERALSGISEGLVRLSIGLEDADDIIIDLKHGLDMLI
>DDAM01000062.1_245@GB_GCA_002332905.1@p__Firmicutes_A	Annotree	Annotree@>DDAM01000062.1_245@GB_GCA_002332905.1@p__Firmicutes_A	MENKNVGFGTKAIHAGNKKDTQYGSLTMPIYQTSTFAFDTCEQGGRRFAGEENGYIYTRLGNPTTSVLEEKVAALEGAEACVAVSSGIGAVSSIFWTMCKAGSHVIADGTLYGCTFAYLNHGMTRYGVEVSFVDTSNLDEIKAALKPNTAVVYLETPANPNLKIADIKAVADLVHGYNKDIKVVCDNTFATPYLQRPLELGADAVIHSATKYLNGHGDVIAGFICGSQEFMNEVRFFGLKDMTGSVMGPFEAFLILRGLKTLEVRMDRHCDSAQKIAEYLEKHPMVEKVYFPGLPSFEGHKIAKKQMSKFGGMIAFEVKGGREAGANLLNSLKLCTIAVSLGDAETLVEHPASMTHSPYTKEELAEQGISEGLVRLSVGLENVEDIIADLEYGFNCLK
>DDCQ01000098.1_3@GB_GCA_002334915.1@p__Proteobacteria	Annotree	Annotree@>DDCQ01000098.1_3@GB_GCA_002334915.1@p__Proteobacteria	MSADNKNKLSFATRSVHAGYNSADHQGSLNPPIYMTSTFAFDDVAQGAGRFSGEEPGHFYSRVSNPTQEILETRLADLEEGEAALATASGMGAITATLWTLLAPGDQVLVDKTLYGCTFSFMEHGLKKFGVDICFADFTDHDDIKANLSDKTRVMYFETPVNPNMRVIDIAAVSGLAKSYNSDIKVMVDNTYCTPALQRPLTMGADIVVHSATKYLGGHGDLIAGAVVADAETIHQIRVFGLKDMTGAVISPMTVFLILRGIKTLQLRMERHCKNAQAIAEMLDQHPAVDQVFFPGLKNDPWHQIASLQMDDFGGMIAMELKGGYQAAVSMLNKLKLAKLAVSLGDAETLIQHPASMTHSTYTLEERGEHGITEGLVRISAGLEAVEDIIADLRQALGD
>DDDD01000110.1_1@GB_GCA_002335945.1@p__Proteobacteria	Annotree	Annotree@>DDDD01000110.1_1@GB_GCA_002335945.1@p__Proteobacteria	MSSGNKTKLSFATRSVHAGYDSADNQGSLNPPIYMTSTYTFDNVAQGAGRFSGDEPGHFYSRISNPTQEVLETRLANLEEGEAALATASGMGAISATLWTLVGPGDQVLVDKTLYGCTFSFMEHGLKKFGVDICYADFTDHADXXXXXXXXXVIDIAAISALAKGHNTNIKVMVDNTYCTPALQRPLTLGADLVVHSATKYLGGHGDLIAGAVVGDAETIQQIRLFGLKDMTGAVISPMTVFLILRGIKTLQLRMERHCQNAQAIAEMLEAHPAVDQVFFPGLKNDPYHEIACKQMDDFGGMIALELKGGYEAGVRMLNKLKLAKLAVSLGDAETLIQHPASMTHSVYTLEERAKHGITEGLVRISAGLEAVVDIIADLEQALAE
>DDHB01000033.1_5@GB_GCA_002337925.1@p__Firmicutes_C	Annotree	Annotree@>DDHB01000033.1_5@GB_GCA_002337925.1@p__Firmicutes_C	MNNQYNSGYDTVIIHAGQSPDPATGALATPIHQTSTFVFASAEQGAARFALEEEGYIYTRLGNPTQQALEVKMAALENAEAALAVASGMTAIAASLWTLCKKGDHIVAAETLYGCTHALLAHSMPKFGIDVTFVDATNLEDISSAMQPNTKVIYLETPANPTLAIIDIAAVSRLAHRHNCKLMVDNTFMSPYCQRPLALGADIVVHSATKYLNGHGDVIAGIVLGKQEFINEVRFIGVKDITGGCISPFNAWLTLRGLKTLGVRMERHCQNALQVARFLAEHPHVENVNYPGLPGHPQHELAKTQMSNYGAMISFEIKGGIEAGRKAMNSVQLCLLAVSLGDTETLIQHPASMTHSPIPYAERIKAGITDGLIRLSVGLEDPKDIILDLDQAIRKGAE
>DDIL01000168.1_7@GB_GCA_002338515.1@p__Proteobacteria	Annotree	Annotree@>DDIL01000168.1_7@GB_GCA_002338515.1@p__Proteobacteria	MLKFNKNQNDVTINHNKEKFGFATEAIHHGYDAQMHNGSLNPPVHFTSTFTFENADHGADLFAGNQKGHFYSRISNPTLSVLEERLAKLERAEAGLAVASGIAAITSTLWTVLKAGDEILVDKTLYGCTYAFLHKGLKKFGVIVTHVDMSDTKLVEQSITNNTRVIYYETPANPNMRLVDISAVSNIAKSYNILTVVDNTYATPLITRPIELGADIVVHSATKYLGGHGDLIAGMVAGNVDLIERIRLEGVKDMTGACMSPFTAMLILRGIKTLELRMRQHSNSALKVANFLQGCPMVSNIYYPGLPSFPQHALACKQMRLFGGMIAFELQGGLQAGKNLIDALNLIQCAVSLGDAESLIQHPASMTHSAYTAEERAHHGISDELIRLSVGLESSEDII…
>DDKM01000058.1_15@GB_GCA_002339345.1@p__Firmicutes_B	Annotree	Annotree@>DDKM01000058.1_15@GB_GCA_002339345.1@p__Firmicutes_B	MDNKEHGFATRAIHAGQVPDPATGALATPIYQTSTFVFNNVEEGAGRFAGEMPGYIYSRIGNPTQTALEEKMAALEGGEAALAFGSGMAAISAVILALVQNGDHILADTTLYGCTHALFSHLLPRFGVEVTFVDMTDPENVARSLRLTTRVVYLETPANPTMKLVDIREVVSLTRGTGAAVVVDNTFMSPYLQRPLELGAHVVVHSATKYLGGHGDVIAGVAVGPQELMDRIRVTTLKDIGGVISPFDAWLVLRGIKTLAVRMDRHNLNGMAVARFLENHPAVEKVHYPGLPSHPQHTLAIRQMRGFGGLISFELQGGFEAARRLLNNVRLCHLAVSLGDVDTLIQHPASMTHAVVPREQRLLAGITDGLVRLSVGLEDVEDIIGDLAQALSKAYLKQA…
>DDLV01000051.1_10@GB_GCA_002340325.1@p__Proteobacteria	Annotree	Annotree@>DDLV01000051.1_10@GB_GCA_002340325.1@p__Proteobacteria	MANIQSNKFCTKAIHAGYDSQLHEGALNPPLHLSSTFAFEDIKQGADRFAGNAEGHIYSRISNPTLSILEKRIAALENAEAGLCTASGMAAITSVLLTLLSHGDEVLVDKTLYGCTYAFLNHGLSKFGITVTHVDMTNVDNVAEAISSRTKVIYFETPANPNMRLIDIAEVCHVANQNEIVSVVDNTYSTPVITRPIDLGADVVVHSATKYLGGHGDLIGGLVVASTELIERFRFEGVKDMTGACMSPFTAMLILRGLKTLELRMQRHALNADYIAGWLNKHAFVKKIYYPFDTDNCQFALAKKQMHYGGGMIAFELEGGFQQGLQFMDALQLVQRAVSLGDAESLIQHPASMTHSTYSEEERARHGISNSLIRLSVGLEDKDDIQNDLQYALDTLKNF…
>DDMF01000093.1_16@GB_GCA_002340515.1@p__Proteobacteria	Annotree	Annotree@>DDMF01000093.1_16@GB_GCA_002340515.1@p__Proteobacteria	MSTSKGFATRAIHHAYNPLDNGGALTPPLHLTSTFSFESAEAGGEMFAGEREGHIYSRISNPTCDLLEQRIATLEGAEAGLALSSGMGAITAVFWTLLSPGDEVIVDKTLYGCTFAFMQHGLAKWGVKITHVDMTDPENLRNAISDTTRVVYFETPANPNMRLVNIAEVSVIAHDAGATVVVDNTYATPYLTRPIEHGADIVVHSATKYLGGHGDVVAGLVVGKLEQVTEIRLVGMKDMTGAVMAPFNAMLILRGLKTLALRMDRHCASAAKVAEWLEAQPGVGVVHFPGLTSFPQHDVARAQMDQPGAMIAFELDGGIDAGRQMMNRLNMIQRAVSLGDAETLIQHPASMTHSTYTPEERELHGISDGLIRLSVGLEEVADIIADLDAALAPVLVQAAE
>DDNC01000009.1_166@GB_GCA_002340985.1@p__Firmicutes_A	Annotree	Annotree@>DDNC01000009.1_166@GB_GCA_002340985.1@p__Firmicutes_A	MDNENMNEMKFATKAVHGGYRKNEYGALATPIYQTSTFIFDSAEQGGRRFALEEEGYIYTRLGNPTCTQVEDKLACLENAEAAVSMSSGMGAITSVIWVAVNSGDHIVAAKTLYGCTFAFLTHGLSRFGVETTFVDTSDPENVRKAMRPNTKVVYLESPANPNMLISDIGEISQIAHERSGCIVVVDNTYCTPYIQRPIEFGADVVVHSATKYLNGHGDVIAGFAAGKRDFINKVRLVGIKDMTGSVLSPFDAYLINRGMKTLEIRMEKHCANAQKVAEFLEGHPAVEGVAYPGLNSFPQKELAERQMKLPGAMIAFEVKGGLESGRKLMNTLKLCTLAVSLGDTETLIQHPASMTHSPYTPEERAIAGISEGLVRLSVGLEDSEDIINDLKQALDKLI
>DDOV01000049.1_150@GB_GCA_002341865.1@p__Firmicutes_A	Annotree	Annotree@>DDOV01000049.1_150@GB_GCA_002341865.1@p__Firmicutes_A	MNKGQLKQMGFSTKAIHGGAKKNEYGALATPIYQSSTFVFDSAEQGGNRFALEEDGYIYSRLGNPTNSVLEEKLAILEGGEAAMSMSSGMGAVSSALWTALKAGDHIVASKTLYGCTFAYLSHGLTRFGVEITFVDTKNPQNVKDAMRENTRVVYLESPANPNLDLSDIEAICKIAHENENCLVMVDNTFCTPYIQRPLELGADVVIHSGTKFLNGHGDVVCGFVLGSSEFIQQVRLFGVKDMTGSSMSPFDAFLVIRGMKTLPLRMEKHCDNAMKVAEFLENHKAVEKVYYPGLESFPQYELAQKQMSLPGAIIAFEIKGGVEEGKKMINNTKLCSLAVSLGDAETLIQHPASMTHSPYAPEERLEAGIKDNLVRLAVGLEDVEDIILDLDRALKTIL
>DDQV01000174.1_4@GB_GCA_002342785.1@p__Fusobacteriota	Annotree	Annotree@>DDQV01000174.1_4@GB_GCA_002342785.1@p__Fusobacteriota	MKKIEEKGFGTKAIHGGAEKNPFGALTTPIFQTSTFVFDTAEQGGRRFALEEGGYIYSRLGNPTSSVIENKLALLEGAQAALATSSGIGAISSTMWTLLKAGDHVLADKTLYGCTYAFLSHGLTKFGIEVDFIDTSDLEAVEKTMRSNTRVVYLETPANPNLKIVDIPAVCEIAHKNKYTKVVVDNTFATPYLQNPLKLGADLVVHSATKYLNGHGDLVAGFVAGDLETVTQIRLIGVKDMTGSVISPNDAFLLMRGMKTLELRMARHCSNAGKVAKFLDNHSMVEKVYYPGLESHEGHEIAKKQMNGFGGIIAFDVKGGLEAGKKLLNSLELCALAVSLGDTETLIQHPASMTHSPYTVEERAAAGITEGLVRISVGLEEADDIISDLEQGLAKL
>DEFQ01000016.1_56@GB_GCA_002350825.1@p__Firmicutes_A	Annotree	Annotree@>DEFQ01000016.1_56@GB_GCA_002350825.1@p__Firmicutes_A	MKHDACGFGTKAIHAGNVKDQQYGALSTPIYQTSTFVFDSCEQGGRRFAGQEGGYIYTRLANPTVSVLENKIAALEGGEACLATASGMGAISSCLWTIAGAGKHIIADGTLYGCTFALLNHGVTRYGVEVDFIDTSDLDSLKAHLKENTVAVYLETPANPTLKITDISAVAQIAHAYNPEIKVVCDNTFASPALQNPLALGADVVVHSATKYLNGHGDVVAGFVVGKADFIGQVRMFGLKDMTGAVMDPFAAFLLLRGLKTLELRMARHCENARKIAAFLERHPAVEKVYYPGLESHVGHEVAARQMRDFGGMLSFEVKGGKAAGMKLVNSLQLITVAVSLGDAESLIEHPASMTHSTYSEEELEDAGIAPGLIRLSAGLENAEDLIADLEQAMSRLG
>DELZ01000003.1_134@GB_GCA_002354635.1@p__Proteobacteria	Annotree	Annotree@>DELZ01000003.1_134@GB_GCA_002354635.1@p__Proteobacteria	MPSDLQSKPNPMGFSTRAIHHGYDPKDSEGALTPPLHLTSTFTFESAEQGGRMFSGEEPGHFYSRISNPTTDLLEKRIASLENGEAGLATASGMGAITSTLWTFLRPGDELITDLTLYGCTFAFMSHGLARFGIKITHVDLTDPEQLARAISQKTRIVFFETPANPNMRLVDIAAISAIAKRAGARCVVDNTYATPVITRPLELGADLVVHSATKYLGGHGDVVAGLVVGNAEDISEIRLNGMKDMTGAVMAPFNAMLVMRGLKTLKIRMRQHVESAEAIAGFLQGHAAVAEVLYPGLPSFPQHDLARRQMDQFGGMIAVKLAGGYDAGLALMNGLNLIQRAVSLGDTETLIQHPASMTHSTYSPQERHSHGIDDGLVRISVGLEDVDDLLYDLGSALA…
>AP018040.2_2595@GB_GCA_002356435.2@p__Bacteroidota	Annotree	Annotree@>AP018040.2_2595@GB_GCA_002356435.2@p__Bacteroidota	MHNYPVNQAGFATKAIHGGRQKNQFGSLCDPIYQTSAFTFETAEQGGRRFTLEEEGYIYTRLGNPTCSAVEEKVRLLEGGEACVSAASGMGAITSAIWSCVEQGDHIIASKTLYGCTFAYLKHGITRYGIEVSFVDIRDPRNIESVLRPNTRLVYLETPANPTLYIADLPSIAGIVHRKPDCLLMVDNTFSTPYITRPIEWGADVVVHSATKYLNGHGDVIAGFVVGKKEFIDRVRLVGIKDMTGASLSPFDAFLIARGLKTLEIRMEKHCENAQKVAEFLEKHAAVETVLFPGLASFPQAELAKKQMSLPGAIISFEVKGGIEAGKKLLNRLQLLTISVSLGDAETLIQHPASMTHSAYSPEERLAGDISDGLIRLSVGLENATDIIADLKQGLDGLR
>DENY01000139.1_7@GB_GCA_002359825.1@p__Bacteroidota	Annotree	Annotree@>DENY01000139.1_7@GB_GCA_002359825.1@p__Bacteroidota	MNKEQLKKLGFATQAIHGGHQPNQFGALCDPIYQTSAFTFETAEQGGRRFALKEEGYIYSRLGNPTNNLAEEKVALLEGGEACVSAGSGMGAITSAIWVCVKQGDHIISSKTLYGCTYAFLSHGITRYGVEVTFVDTRNPENVRKAMRPNTKLVYLESPANPNLHITYIRAVADIVQQQDDCRLMVDNTFSTPYITNPLKMGADIVVHSATKYLNGHGDVIAGFVVGKEDYIKQVRLLGIKDLTGASLSPFNAFLIARGLKTLEIRMEKHCANAQKVAEFLESHPAVDNVLFPGLPSFPQYELAQRQMNLPGAMIAFEVKGGIEAGKKLLNSLELLKISVSLGDAETLIQHPASMTHSPXXHSPYTPEERQASDIGEGLVRISVGLENVEDIIADLKNG…
>DEYP01000015.1_45@GB_GCA_002364615.1@p__Proteobacteria	Annotree	Annotree@>DEYP01000015.1_45@GB_GCA_002364615.1@p__Proteobacteria	MHTKNVHPHTLCIHAGKEKNQHGTLATPLYQTSTFVFENAEQGAARFAGEQEGYIYTRLGNPTTRELEQKVAALEGMDDAAATATGMGAVAASTMAFLQHGDHLIASKAIYGCSFALFNHMFARYGIEVSFVDMTDHAAVAAALKPNTKMLFAETPINPNLVVLDLAFLGQFCQQHKLISVVDNTFLTPLLQQPAKYGIDIIIHSATKYLNGHGDVVAGIIVANSEKIATIKMTTLKDMGATISPHDAWLIIRGLKTLAVRMERHCQNAQQVAEFLERHDAVKEVFYPGLPSHPGYRFLGEQMQGAGGVLAFELNASLEQSRYFINQCRLLSLAVSLGDAESLIQHPASMTHSPYTAEERQMAGISDGLIRVSVGLEHVADIIADLEQALTKMQQLS
>DEZB01000045.1_3@GB_GCA_002364735.1@p__Bacteroidota	Annotree	Annotree@>DEZB01000045.1_3@GB_GCA_002364735.1@p__Bacteroidota	MNKDQLKKLGFATQAIHGGHQSNQFDALSEPIYQTSAFTFETAEQGGRRFAMEEPGYIYTRLGNPSCNSVEEKVALLEGGEAAVSAASGIGAITSAIWVCVQQGDHIVSSKTLYGCTFAFLSHGISRYGVEVTFVDTRDPENVRKAMRPNTKLVYLETPANPNLHITDIEAVAEIVHTQDDCLLMVDNTFSTPYITRPLSLGADIVVHSATKYLNGHGDVIAGFVVGKAAYIKQVRQLGIKDLTGACLSPFNAFLISRGLKTLEIRMEKHCANAQKVAEFLETHPAVDNVLFPGLPTFPQYKLAQKQMSLPGAMIAFEVKGGIEAGKKLLNSLKMLVISVSLGDTETLIQHPASMTHSPYTAEERQASNISEGLVRISVGLENVEDIISDLKNALDSLS…
>DFBF01000174.1_47@GB_GCA_002367285.1@p__Proteobacteria	Annotree	Annotree@>DFBF01000174.1_47@GB_GCA_002367285.1@p__Proteobacteria	MHNRPDSFSTIAIHHGYDPMDHEGALTPPLHLTSTFAFETAEAGGEMFEGNRAGYVYSRISNPTTSLLEQRIAALEGAEAGLALASGMGAITATMWTLLSPGDEVILDKTLYGCTFSFMQHGLAKFGITITHADLTQPEHLEAAINNKTKIVYFETPANPNMRLVDIRAIADIAHANGALVVVDNTYATPYLTQPIKHGADIVVHSATKYLGGHGDVVAGLLVGSEELVSNIRLYGMKDMTGAVMAPFNAMLILRGIKTLELRMDRHCASAMTVATMLAQSDAVADVFYPGLPGFAQNDLARRQMAQFGGMIAFELKGGMQAGIETMNRLTLITRAVSLGDAETLVQHPASMTHSTYTPEERAAHGISEGLVRLSIGLEGVDNVLDDLAQALPNTPTRS…
>DFGY01000012.1_24@GB_GCA_002372505.1@p__Firmicutes_A	Annotree	Annotree@>DFGY01000012.1_24@GB_GCA_002372505.1@p__Firmicutes_A	MEDVKNMSIATKAIHGGVSKEKGYGSLSMPIYQTSTFVFETAEQGGRRFAGEEEGYIYSRLGNPTISLLEEKIALLEGAEACVAFSSGMGAISSTLWTIAAAGKHIIADSTLYGCTFALLNHGMTRYGVEVSFIDTSDLDQVKNALKDNTCAVYLESPANPTLKIEDIAEVAKIAHDFNKDIKVVVDNTFATPVLQKPLELGADVVVHSATKYLNGHGDVIAGFACGTAEFMAEMRLFGLKDMTGAVLGPQEAFLIMRGLKTLALRVPKHVENAKKIVEYLVSEPKVKKVYYPGLEDHPGHDIAAKQMADFGGMVAFEVESREAGAALCNALELCTCAVSLGDAETLIEHPASMTHSPYTAEELAEAGIPEGLIRLAVGLEEADELIADFKQAFAKI
>DFHG01000008.1_55@GB_GCA_002372615.1@p__Firmicutes	Annotree	Annotree@>DFHG01000008.1_55@GB_GCA_002372615.1@p__Firmicutes	MKIKSNSKLTQSIHEGMVKDQFGSVIAPVYHTSTFEFESVDQGARRFKGEEGGYIYTRLGNPTTDALAKKIAKLENAEACVMTASGMGAIASVMWTFLKTGDRLIADSNLYGCTFALFTHTLTKFGIDVQICDFSNVENIKKLLTKNTTMVYFETPTNPALKVNDIELIAKTAHEFNKDINVVVDNTFASPYLQNPISHGADIVVHSGTKYINGHSDVIVGAIVSTKEKIAKATMIGLKDCTGAVLDPGAAFLVNRGLCTLPIRMEQHCKNAKKFIEYLSKNKYIKNINYPGLTTCIGHEAAKKQMKDFGAMASFETNLTFEQTKVFVNNVKVWTLAVSLGGVESLIEHPASMTHSTYSEAELAKYNITPTLIRISIGLEDIDELIADFDQALEIAAKS…
>DFMW01000126.1_5@GB_GCA_002375815.1@p__Firmicutes_A	Annotree	Annotree@>DFMW01000126.1_5@GB_GCA_002375815.1@p__Firmicutes_A	MNKEKLSKMGFSTRAVHAGYEKNEHGALATPIYQTSTFIFDSAEQGGRRFALEEGGYIYTRLGNPTNTQVEEKLASLENGEAAVSTASGMGAITSVIWAAVSAGDHIVAAKTLYGCTFAFMNHGLTRFGVEIDFVDTSDPENVRKAMKPNTKVVYLESPANPNMNLTDIEAVAKIAHEVEGCLVVVDNTYCTPYIQRPLDMGADVVVHSATKYLNGHGDVIAGFAVGKKEFIDQVRLVGIKDMTGASLSPFDAYLINRGMKTLELRMERHCANAQKVAEFLEAHPAVESIYYPGLKSFPQYELAKKQMKLPGAMIAFELKGGLEAGRQLMNTVELCTLAVSLGDTETLIQHPASMTHSPYTPEERAEAGISEGLVRLSVGLENVEDIIADLKQALDQLV…
>DFNM01000118.1_10@GB_GCA_002376045.1@p__Firmicutes_A	Annotree	Annotree@>DFNM01000118.1_10@GB_GCA_002376045.1@p__Firmicutes_A	MKFNSKSIHAGSKHCPITGAHVTPIYQTSTFVFKDADQGARRFAGEEEGYIYTRLGNPTIDELETRIAALEGGEAAIATASGMAAISTSFLTLLEKGDHVVVADTLYGCTHSLLSHILPKFGIEITFVDAADPDDVEKAMKQNTKILYVETPANPTLKLVDLRAVSQIAHKYGAYLIVDNTFMTPYLQRPIETGADFVVHSATKYIGGHGDVVAGIIVGPRNIISKMKMPYLKDLGGITSPFDAWLLLRGLKTLGPRMEIHCRNAQKVAEYLEDHPLIEEVHYPGLPSHPQHDLAKRQMDGFGGMISFELKGGIEAGKVLMDSVKLITLAVSLGCVDSLIQHPASMTHSPVPREERLKAGITDGLVRFSVGIEDVEDIIADLDQALNKVKAVI
>DFOH01000002.1_106@GB_GCA_002376545.1@p__Firmicutes_A	Annotree	Annotree@>DFOH01000002.1_106@GB_GCA_002376545.1@p__Firmicutes_A	MDREKLEAMGFGTKAIHGGHKADAATGALVTPIYQTSTFVFDSAEQGGKRFALEEDGYIYTRLGNPTNSQVEEKVAILEGAEACVSTGSGMGAVSSVLWTALKAGDHMIAAETLYGCTFAYINHGLTRFGVEVTFVDTRDPENVRNAMRDNTKVVYLETPANPTLLITDIKAISDIAHEKEGCLVIVDNTFATPYIQKPIELGADVVVHSATKYLNGHGDVIAGFVVGKQEFMNEVRFVGIKDMTGSCLSPFDAFLIMRGMKTLEIRMEKHCQNAMEIAKFLEAHPAVEKVYYPGLESFEQYKLAKKQMKLPGAIIAFELKGGIEEGKKVINNTHLCKTAVSLGDTETLIQHPASMTHSPYTPEERAAAGISEGLVRLSVGLETCSDIIEDLNNALNLIL
>DFWH01000002.1_73@GB_GCA_002380805.1@p__Firmicutes_A	Annotree	Annotree@>DFWH01000002.1_73@GB_GCA_002380805.1@p__Firmicutes_A	MAHTNGGFGTKAIHAGNVKDKQYGALTMPIYQTSTFFFENCEQGGRRFAGQEEGYIYTRLGNPTTTVLEDKVAALECGEACAAASSGMGAISSCLWSIAGVGKHILADETLYGCTFALLNHGLTRYGVEVSFVDTSDLEAVKASLKENTVCVYLETPANPNLKISDIAEISKIAHSYNPEIMVVCDNTFASPYLQRPLELGADVVVHSATKYLNGHGDVIAGFVVGKAEFIQQVKMFGIKDMTGAVLGPFESFLILRGLKTLEIRMQRHCANARIVAEFLANNEKVEKVYYPGLESHEGYEIAKKQMDDFGAMISFEVKGGKEAGMKFVNSLSLATVAVSLGDAETLIEHPASMTHSTYGEADLKAAGISAGLIRLSVGLENVEDIIEDLKIGFSKI
>DFWT01000172.1_5@GB_GCA_002381045.1@p__Proteobacteria	Annotree	Annotree@>DFWT01000172.1_5@GB_GCA_002381045.1@p__Proteobacteria	MSGFSTRAIHFGYNPADNQGALVPPIYTSATYAFPDAAYGGRCFAGTEPGYFYTRIANPTLALLEGRLASLEEGAGAVVFGSGMGAITATLWSMLEQGDEVLADLTLYGCTFSFLNHGLTRFGVTVRHVDMTDPANVAQAIGPKTKVVYFETPANPNMRMVDIAAVSAIAHAGGAKVVVDNTYCTPYLQQPLLLGADASVHSMTKYLGGHGDLTAGAAIFSDAELALRVRLFGLKDMTGAVMSAQDAHLVMRGLKTLTLRMDRHCQSAQKVAELLQAHAATEVVHFPGLPTFAQHDLAKRQMRQFGGMVAFELKGGLQAGIRFMDALQLVTRAVSLGDAETLAQHPASMTHSTYTPEERQSHGIADGLVRLSVGLEDIDDVLVDIQQALDCAI
>DFOA01000005.1_22@GB_GCA_002381185.1@p__Firmicutes_A	Annotree	Annotree@>DFOA01000005.1_22@GB_GCA_002381185.1@p__Firmicutes_A	MDREKLNQMKFSTRAVHAGYRKNEYGALATPIYQTSTFIFDSAEQGGRRFALEEEGYIYTRLGNPTCSQVEDKLASLENAEAAVAMSSGMGAITSVFWAALSAGDHVVAAKTLYGCTFAYLNHGLSRFGVETTFVDSSDPENVREAMRPNTKIVYLESPANPNMLISDIEAISKIAHEIEGCMVVVDNTYSTPYIQRPLDLGADVVVHSATKYLNGHGDVIAGFAAGSQDFINQVRLVGIKDMTGSVLSPFDAYLINRGMKTLEIRMEKHCANAQKVSEFLESHPAVESIAYPGLKSFPQYELAKKQMTLPGAMIAFEVKGGLDAGRNLMNTLELCTLAVSLGDTETLIQHPASMTHSPYTPEERALSGISEGLVRLSVGLEDADDIIDDLKQALDKLI
>DFXM01000011.1_85@GB_GCA_002381695.1@p__Firmicutes_A	Annotree	Annotree@>DFXM01000011.1_85@GB_GCA_002381695.1@p__Firmicutes_A	MDKHSLEQSGFSTKAIHGGAVKDQFGALATPIHQTATFIFDSAEQGGNRFALKEEGYIYSRLGNPTTTVLEEKLALLEGGEGCVSMSSGMGAVSSTIWSAVQAGDHIVAAKTLYGCTYAYLSHGITKFGVEVTFVDTKNPENVKMAMRENTKVVYIESPANPNLDIADIEEISKIAHEFNKECLVVVDNTFSTPYITRPIELGADVVIHSGTKFLNGHGDVVCGFVIGKNEFIQKVRLFGVKDMTGACMSPFDAYLVIRGMKTLPIRMEKHCSNAIKVASFLEMHPAVDKVYYPGLKSFEQYEVAKKQMSLPGAIIAFEIKGNYEDGKTVINNTHLCSLAVSLGDCETLIQHPASMTHSPYTREERIDAGIEDNLIRIAVGLENPEDIIKDLNNALNLIL
>DGAQ01000017.1_144@GB_GCA_002382445.1@p__Proteobacteria	Annotree	Annotree@>DGAQ01000017.1_144@GB_GCA_002382445.1@p__Proteobacteria	MSENNKLAFATRAVHSGYDSSDSHGSLNPPIYMTSTFCFDSVEQGAQRFSGENPGHFYGRISNPTQEILETRLADLEEGEAALATASGMGAISATFWTIVSPGDHVLVDKTIYGCTFSFMEHGLKKFGIEVTYVDFTNHNDIAAALQTNTKVVYFESPVNPSMRILDIAAISAVVKSHNADIQVIIDNTYCTPALQRPLTMGADIVVHSATKYLGGHGDLIAGAVVGRQEMIQQIRLFGLKDMTGAVISPINAFLILRGIKTLQLRMERHCENAQVIAELLDQHPAVKSVFYPGLKTDAGHRLAARQMEGFGGMVAFELKEGFDAAAKMLNRLKLIKRAVSLGDAETLIQHPASMTHSTYTPEQQAEHGISRGLVRISAGLESVLDIVADLKQALAQG
>DGAI01000124.1_3@GB_GCA_002383725.1@p__Proteobacteria	Annotree	Annotree@>DGAI01000124.1_3@GB_GCA_002383725.1@p__Proteobacteria	MHNKHKTFGFSTRAIHHGYDPKDHHGALVPPIYLSATFAFPTAEYGAACFAGDADGHFYTRISNPTLALLESRMASLENGEAAVAFSSGMGAIAATFWTLLRPGDEVIVSHTLYGCTFALLHHGIGEFGVKVRHVDLTDLAALQAAISPATRMIYCETPANPTLQLVDIAAVAALAHQQPNVTVVVDNTYCTPYLQRPLELGADVVVHSATKYLSGHGDITAGIAVSNQALARRIRLQGLKDLTGAVMSPQDAALLMRGLKTLALRMDRHCSNAQAVAEALQAHPAVAQVAYPGLASFPQHALAARQMSQAGGMIAFELKGGIDSGRRFMNALQLFTRAVSLGDTESLAQHPASMTHSTYTPQERAQHGISEGLVRLSVGLEDVADLLADVQQALAKCT…
>DGIR01000030.1_4@GB_GCA_002386445.1@p__Proteobacteria	Annotree	Annotree@>DGIR01000030.1_4@GB_GCA_002386445.1@p__Proteobacteria	MRGSDNNAGFSTRAIHHGYDPLSHGGALVPPVYQTATYAFPTVEYGAACFAGEEPGHFYSRISNPTLALLEQRMASLEGGEAGLALASGMGAITSTIWTLLRPGDELIVGRTLYGCTFAFLHHGIGEFGVKIRHVDLNDSRALKAAINSKTRMIYFETPANPNMQLVDIAAVAEAVRGHDVHVVVDNTYCTPYLQRPLELGADLVVHSATKYLSGHGDITAGLVVGRKALIDRIRLEGLKDMTGAVLSPHDAALLMRGIKTLALRMDRHCANALQIAEFLARQPQVELIHYPGLPSFAQYELAQRQMRLPGGMIAFELKGGIEAGRRFMNALQLFARAVSLGDAESLAQHPASMTHSSYTAKERAHHGISEGLVRLSVGLEDVEDLLADVGQALQACS
>DGRC01000023.1_153@GB_GCA_002390935.1@p__Firmicutes_A	Annotree	Annotree@>DGRC01000023.1_153@GB_GCA_002390935.1@p__Firmicutes_A	MENIKNAKFGTKTVHGGYERDTRTGALTTPIFQTSTFVFDSAEQGGRRFALEEGGYIYSRLGNPTNTQLEEKVALLEGAEACVSTASGIGAITSALWSALKAGDHVVASKTLYGCTYAMFNHGISRYGVEVSFVDASNLEEVKSAMKSNTKVVYLETPANPDLKLIDIKAVSEIAHTVEGCMVFVDNTFCTPYLQRPLELGADVVVHSATKYLNGHGDVVAGFAVGKLDFINQVRLFGIKDMTGSVLSPFDAYLIIRGMKTLQVRMDRHCASAMEVAKFLEGHEKVTLVNYPGLKSFPQYELAQQQMDKPGGMIAFEVKGGLEAGKKFLNSLELCTLAVSLGDCETLIQHPASMTHSPYTPEERAEAGISEGLIRISVGLEDAEDIIADLKQGLDRL
>DGEY01000063.1_3@GB_GCA_002391385.1@p__Firmicutes_G	Annotree	Annotree@>DGEY01000063.1_3@GB_GCA_002391385.1@p__Firmicutes_G	MTKEYEMMGFSTKAIHGGQEKNAAGALVTPIYQASTFVFESAQQGARRFALEEEGYIYTRLGNPNAAELERKVALLEGGEAALATGSGMGAITSALWTALEPGDHVVAGQALYGCTFAFLSHGASKYGIETTFVDVSDLEAVRRALRPNTKVVYLESPANPTMTIADIEGISQLAHEIPGCMVFVDNTYCTPYLQRPLELGADVVLHSATKYLNGHGDVIAGLVVGSKEFIDQVRYYGIKDITGAVLSPFDAYLVCRGLKTLALRMERHCASAQQVAQFLESHPAVGAVYYPGLASFPQRELAQKQMRLPGGMISFELKGGVEAGVTLMNNVKLCTLAVSLGDTETLIQHPASMTHSTYPPEERAKCGISDGLVRLSVGLEDPEDIIRDLQAVLDTLA
>DGFF01000011.1_30@GB_GCA_002391545.1@p__Firmicutes_E	Annotree	Annotree@>DGFF01000011.1_30@GB_GCA_002391545.1@p__Firmicutes_E	MDKDDMRLETKATHVGQEPDPLTGSIVPPIYQTSTFVFPNVDEGAARFRGEKDGYIYTRLGNPTITALERSVSALENGEKGLAFASGMAAISSVIMAIVSAGDHIIADKCVYGCTFAFLTEILTRFGVSVDLIDCSDLEQVEKSVKPNTRIIYFETPANPTLKMVDMEGVVRIAKKNGITTVVDNTFMSPVFQRPIEWGVDVVVHSATKFLGGHGDLIAGVAVGRKEFMDHVAETTLKDIGGVLSPFDAWLVLRGIKTLPVRMRAAQGNAMVIARFLEQHQGVERVYYPGLSSHPQHELAKKQMYGFGSMISFELKGGFDAGKKLMDSVELCHLAVSLGETSTLVEHPASMTHSSMTPEAREAAGIADGLVRISVGLEHVDDLIADLSQALKKATGF
>DGGP01000137.1_8@GB_GCA_002392265.1@p__Firmicutes_A	Annotree	Annotree@>DGGP01000137.1_8@GB_GCA_002392265.1@p__Firmicutes_A	MMNKNCGFGTKAIHAGNVKDTQYGALTTPIYQTSTFVFDSCEQGGRRFAGQEAGYIYTRLGNPTVSVLESKVAALEGGEACVATASGMGAISSCLWSIAGAGTHIIADGTLYGCTFALLNHGMTKYGVEVDFIDTSNIEEVKKHLKKNTVCVYLETPANPNLKIADIAAVAKAAHEYNKDIKVVCDNTFASPAIQNPLALGADVVVHSATKYLNGHGDVIAGFVVGKEDFIGTVRMFGLKDMTGAVMDPFAAFLILRGLKTLEIRMERHAANAMKVAEFLDKNPNVEKVYYPGLPGHPGHDIAKKQMKTFGGMLSFEVKGGRAAGVKLVNALKLVTVAVSLGDAETLIEHPASMTHSTYTEEELKASGIAGGLIRLSVGLENAEDIIADLEQALKAI
>DGYW01000048.1_1@GB_GCA_002396805.1@p__Firmicutes_G	Annotree	Annotree@>DGYW01000048.1_1@GB_GCA_002396805.1@p__Firmicutes_G	MTKRSWKEHGFATRAIHGGHEPNAAGALVTPIYQASTFTFASAEQGGRRFALEEDGYIYTRLGNPNSTELEQKMALLEGAEAAMSTGSGMGAITSAFWSVLEAGDHVVAGQALYGCTFAFLCHGVSKFGIEVTFVDASDPQNVKNALRSNTKVVYLETPANPTMAIADIEAISAYAHQIPDCLVFVDNTYCTPYLQRPLELGADVVLHSATKYLNGHGDVIAGLVLGSQEFINQVRLFGVKDMTGSVLSPFDAYLICRGLKTLQIRMEKHCANAQKVAEFLEGHRAIDVVYYPGLKSFSQHELAKKQMSLPGAMIAFELKGGVAAGKTLMNNLKLCSLAVSLGDTETLIQHPASMTHSPYTEEERLACGITNGLVRLSIGLEDVQDIIRDLRSVLDTL
>DGZR01000071.1_1@GB_GCA_002397155.1@p__Firmicutes_D	Annotree	Annotree@>DGZR01000071.1_1@GB_GCA_002397155.1@p__Firmicutes_D	MKTEKKLGFATRAIHAGQEPDPLYGALSTPIYQTSTFVFANAAQGAARFAGSQEGYIYTRLGNPTVTALEEKIADLEGGGAAAACATGMAAISATLMALVGQGDHIVHSAALYGCTYAFLHDIAPRFGIQATAVDTADLAAVKGAIGPNTKVVYLESPTNPTMRISDIRAIADLARAHGARVVVDNTFMSPYLQRPLALGADVVVHSATKYINGHGDVVAGLIISDQETIKEIKMTTLKDFGGTISPFDAWLILRGAKTLPLRMERHCQNAMAIAEYLEGHPAVAQVYYPGLPSFPQHELATKQMSAFGGIMAFELKGGYPAGVALMNGVKLCHLAVSLGDIDTLIQHPASMTHSVVPEAQRLSASITPGLVRLAVGLEDPADIIADLDQA
>DHDF01000023.1_32@GB_GCA_002399225.1@p__Firmicutes_A	Annotree	Annotree@>DHDF01000023.1_32@GB_GCA_002399225.1@p__Firmicutes_A	MADKKEMGFATQQIHVGKCKENTGSLCTPIYQTATFEFDSVQQGGARFAGKEPGYIYTRLGNPSLTAVEEKVAALEKGEAGMSTASGMGAISSALWTLLAAGDELISSDTLYGCTYSLMTKGLTKFGVKVILADLSDLNNLQKNLSPKTKVVYFETPCNPTLKVLDIEKIAKMAHDYNPEIKVVVDNTFNSPYLQNPLVLGADVVVHSATKYINGHGDVIAGFVVGKKDFIDTCKMTGLKDMTGAIMSPFSAFLLARGLKTLDIRMQKHCSNAKKLVEYFKSSKAIKKIYYPGVEDFPGHEIAKRQMRDYGGMMSIELNANRDTTAKVINSLKLCTIAVSLGDAETLVEHPASMTHSTYSAEELAQSGIAEGLVRISVGLEDVNDIIADFDQAFAQIK
>DHER01000063.1_18@GB_GCA_002399975.1@p__Firmicutes_A	Annotree	Annotree@>DHER01000063.1_18@GB_GCA_002399975.1@p__Firmicutes_A	MDKTKLSKMSFSTRAVHAGYKKNEYGALATPIYQTSTFIFDSAEQGGRRFALEEDGYIYSRLGNPTNTQLEEKLANLEGAEAAISTSSGMGAITSAIWSHVKSGDHIVAAKTLYGCTFSFLNHGLERYGVEVTFVDTSDPENIRKAMKKNTKLIYLETPANPNMLISDINTAAEIAHKQEGCILVVDNTYCTPYLQRPLELGADVVVHSATKYLNGHGDVIAGFVAGSAEFISNVRFFGVKDMTGSVLSPFDAYLINRGMKTLDLRMERHCANAQKVAEFLEAHPAVEVVKYPGLKSFPQYELAKKQMLLPGAMIAFELKGGLEAGRKLMNTVELCTLAVSLGDCETLIQHPATMTHSPYTPEERAASGIAEGLVRLSVGLESADDIIDDLKQALDKLI
>DHEX01000146.1_8@GB_GCA_002400085.1@p__Firmicutes_A	Annotree	Annotree@>DHEX01000146.1_8@GB_GCA_002400085.1@p__Firmicutes_A	MEDLKKMGFDTRIIHAGNKVDKETGALSTPIYQTSTFVFKNAEQGAARFAGEEDGYVYTRLGNPTEAQLEEKLADLEGGEAAIFTASGMGAISATIWTMVDAGDHIVASDTLYGCTFSFLQEQVTRHGIDVTFVDATKPENVEKAMRKNTKVVYIETPANPTMKIIDIKACAKIAHAHGAKLVVDNTFCSPYCQRPLELDADVVVHSATKYINGHGDIIGGAVIGDSETISDIRMRGIKDMTGACPSPFNCWLTLRGVKTLGVRMRKHCENAQIVAEFLNEHPMVEEVYYPGLPNFEYYDLAKKQMYGFGGMISFEVKGGVEAGKWLMNHVKLCKLAVSLGDIETLIEHPASMTHSPVPKEDRLKAGITDGLVRLSVGLEDAKDICEDLDQGLRSYKG
>NVTE01000001.1_270@GB_GCA_002401455.1@p__Proteobacteria	Annotree	Annotree@>NVTE01000001.1_270@GB_GCA_002401455.1@p__Proteobacteria	MSSTNQKNLGFSTRAIHAGHDTRDPHGSLTSPIYMTSTFEFQTAEQGGARFAGEEGGYIYTRLGNPTLTELESKLADLEGAEACLTVASGMGAITSVFWSFVAPGDEILVDETLYGCTFAFFRHGLEKFGITVRHVDMRTPENIAKVISDKTKIVYFETPANPNMRIVDIQAISDIAHTAGAKVVVDSTYCTPYLQNPLSMGADIVVHSATKYLGGHGDLMAGVILSSAEDMELIRYVGLKDMTGAVLSPMNAFLITRGLKTLELRMDRHCDNAEKIADLLEAHDKVAKVFFPGLPSFDQYELAKRQMRRSGGMIAFEMTGGHDAGLKFLNALDMCKIAVSLGDAETLVEHPASMTHSTYEPEERARFGITEGLVRISAGLENADDILADIEQALAQV
>NVTJ01000132.1_4@GB_GCA_002401545.1@p__Proteobacteria	Annotree	Annotree@>NVTJ01000132.1_4@GB_GCA_002401545.1@p__Proteobacteria	MLSIERATEGGVREHGGSSSSDERSDSSPLEQKEGGVREHGGSSSSDGPSFSSAKAENLKANDRSPHKKKRGFATRAIHSGHDKSDPHGALTSPIYMTSTFEFETAEQGGARFAGEEGGYIYTRLGNPTLNELEQNLAGLEGAEACLTVASGMGAISSVFWTFVSPGDEILVDETLYGCTFAFFRHGMEKFGISVRHVDMRNPENLIREISDKTRIVYFETPANPNMRIIDIRAISEIAHSKNAKVVVDNTYATPYLQNPIALGADIVVHSATKYLGGHGDLMAGVILSSAEDMEQIRYVGLKDMTGAVLSPMNAFLVTRGLKTLELRMERHCDNGEKIADLLEASTKVEKVFFPGLPSFAQYELAKAQMRRFGGMIAFELNGGHDAGLKFLNALELCK…
>NVTW01000036.1_3@GB_GCA_002401725.1@p__Proteobacteria	Annotree	Annotree@>NVTW01000036.1_3@GB_GCA_002401725.1@p__Proteobacteria	MSKSNNIETQAIHAGRINDEQFGSLATPLYQTSTFIFDNAAQGAARFAGESEGYIYSRLGNPTTRQLEQRVAVMEGMEDAAATATGMGAVSGALLANLQAGDHLISSKAVYGCSFALMSHMLTKFGIEVTFVDMTVPENIEDAIQENTKIIFFETPINPNLVVLDIEKIANIAKKHQILSIVDNTFLTPVLQQPAKFGIDIVIHSATKYLNGHGDVVAGIICGSREMIGEIKMTALKDIGATMSPHDAWLILRGIKTLPIRMERHCNNAQRVAEYLEQHQKIGQVYYPGLKSHEGYKFIGKQMKAAGGVIAFEIIGDIKDGENFINKTELFSIAVSLGDAESLIQHPASMTHSPYSKEERLAAGISDSLIRVSVGLENVEDIIADLEQALKAF
>NVUS01000010.1_108@GB_GCA_002402005.1@p__Proteobacteria	Annotree	Annotree@>NVUS01000010.1_108@GB_GCA_002402005.1@p__Proteobacteria	MKNNKINSKLGFATHAIHEAYDNQQGDIRSLNPPIYMTSTFAFNSVEQGAAMFEGEEPGFVYGRVGNPTLDILEKRLAKLEGAEAGLAFASGMGAITSICWTFLQAGDELLCDITLYGCTFAYFTHGLAKFGVKITAIDMTNADNIAAAISDKTKIIYLETPANPNMRLCDIEAISQIAHQADNAANGEIKVVVDNTYCTPYIQRPVELGADIALHSATKYLGGHGDIIAGMAVGSSDDMLRVRAEGLKDMTGAVLSPMDAMLMMRGIKTLEIRMERHCQNAMKVATFLENHPAVEQVMYPGLPSFNQYDLAKKQMSLFGGMIAFEVKGGIEAGRIMMNALNLVTRAVSLGDAETLIEHPASMTHATYTPEERAAHGISEGLVRMSVGLETVEDIIADI…
>DHSM01000006.1_131@GB_GCA_002408465.1@p__Firmicutes_D	Annotree	Annotree@>DHSM01000006.1_131@GB_GCA_002408465.1@p__Firmicutes_D	MKINKKLGFATRAVHAGQEPDPQYGALSTPIYQTSTFVFKNVAQGAARFAGEEEGYIYTRLGNPTITALEEKIACLEGGEDAAAFGSGMAAVSAAIMALVNQGDHVVHSSALYGCTFAFLHELISRFGVTATGVDTADLEAVKKAIRPNTKVVYIESPTNPTMRVTDIQAVAEIAHAHGAKVVVDNTFMTPYLQRPLEMGADVVLHSATKYINGHGDVIAGLVISDKDTMTKIKMTTLKDIGGIMSPFNAWLILRGLKTLPLRMDRHNSNAMAIAKYLEKHPAVAKVYYPGLESFDQHELAKKQMSGFGGIMAFELKGGFEAGVRLMNGVKICHLAVSLGDIDTLIQHPASMTHSVVPEAERLAANITPGLVRLAVGLEDVEDIIADLEQAL
>DHUT01000012.1_23@GB_GCA_002409285.1@p__Firmicutes_A	Annotree	Annotree@>DHUT01000012.1_23@GB_GCA_002409285.1@p__Firmicutes_A	MDKDKLNKMKFSTRAVHAGYRKNEFGALATPIYQTSTFIFDSAEQGGKRFALEEDGYIYSRLGNPTCSQVEEKLACLENAEAAVSMSSGMGAITSVFWAALNGNDHVVAAKTLYGCTFAYLNHGLSRFGVETTFVDSSDPENIRAAMRPNTKIVYLESPANPNMLLSDIEVISKIAHETEGCMVVVDNTYCTPYIQRPLDLGADVVVHSATKYLNGHGDVIAGFAAGKKDFIDQVRMVGIKDMTGSVLSPFDAYLINRGMKTLDIRMEKHCSNAQKVAEFLELHPAVESIAYPGLKSFPQYELGKKQMTMPGAMIAFELKGGIEAGIKLMNTLELCALAVSLGDTETLIQHPASMTHSPYTPEERAMSGITDGMVRLSVGLEDADDIIDDLKQALDKLV
>DHNI01000052.1_2@GB_GCA_002409455.1@p__Firmicutes_G	Annotree	Annotree@>DHNI01000052.1_2@GB_GCA_002409455.1@p__Firmicutes_G	MKHDDLKRMGFATQAIHGGSSPNAAGALVTPIYQASTFRFDSAEQGARRFALEEEGYIYTRLGNPNSTELEKKVALLEGAEAAVSAGSGMGAITSALWSALKPGDHIVAGKALYGCTFAFLSHGASKFGVETTFVNISNIDEVKKALRPTTKVVYLESPANPTMAIADISAISALAHEIPDCMVFVDNTYCTPYIQKPIELGADVVLHSATKYLNGHGDVIAGIVAGKKEFIDQVRYFGVKDMTGSVLSPFDAYLICRGLKTLALRMEKHCANAQLVAEFLQGHRAINTVYYPGLDSFPQFELAKRQMRLPGAMIAFELAGGIEAGKKLMNNVSLCALAVSLGDTETLIQHPATMTHSPYTPEERELYGISDGLVRLSIGLEDPEDIIADLQAVLDTF
>DHRO01000069.1_14@GB_GCA_002410345.1@p__Bacteroidota	Annotree	Annotree@>DHRO01000069.1_14@GB_GCA_002410345.1@p__Bacteroidota	MHDYPINQAGFATKAIHGGRQKNQFGSLCDPIYQTSAFTFETAEQGGRRFTLEEEGYIYSRLGNPTCTEAEEKVRLLEGGEACVSAASGMGAITSAIWACVEQGDHIIASKTLYGCTFAYLNHGVSRYGIDVSFVDIRDPGNIESAMRPNTRLVYLETPANPTLYIADLSSIAEIVHRKPDCIFMVDNTFSTPYITRPIERGADVVIHSATKYLNGHGDVIAGFVVGKKEYIDRVRYVGIKDMTGASLSPFEAFLIARGLKTLEIRMEKHCSNAQKVAEFLEKHASVETVLFPGLASFPQFALAKKQMLLPGAIISFEVKGGVEAGKKLLNNLQLLSISVSLGDAETLIQHPASMTHSSYSPKERFAGNISDGLIRLSVGLENSEDIIADLEQGLNKLK
>DHQX01000035.1_3@GB_GCA_002411105.1@p__Firmicutes_A	Annotree	Annotree@>DHQX01000035.1_3@GB_GCA_002411105.1@p__Firmicutes_A	MYQHFETGALHDISQRQPFGALSTPIYQTSTFIFESADQGGDRFAGREEGYIYTRLGNPTTRLLEQKIAAMERAEDCVAFSSGMGAIAASLLTFLSQGDHMLADRVLYGCTYSLMCHTFPRFGITPEFVDCANLEALAAALKPNTRLVYFETPANPTLKIIDIKAVCDLVHRHNPDCLVMVDNTFATPYITRPLGLGADIVLHSATKYLNGHGDVIAGLAAGRQDLINRVRGEGQKDITGSVLSPHDAFLLLRGIKTLKYRMDVHCDNARKVADFLAGHPAVAAVQYPGLNNHPGHAIAKKQMSQFGGIISFEVKGGYDRARQLVDSLKLCALAVSLGDVETLVEHPASMTHATYSPQECAAAGITDGMVRLSVGLEHAQDIIDDLKAGLGGPG
>DHZF01000066.1_5@GB_GCA_002414505.1@p__Proteobacteria	Annotree	Annotree@>DHZF01000066.1_5@GB_GCA_002414505.1@p__Proteobacteria	MTHKPVRSHGPATRAIHHGYAPANHSHALTPPVHMTSTFVFPDTATGSALFAGETEGHIYSRISNPTLALLESRIANLEGAEAGLATASGMGAISATLWTLVKPGDEIITDKTLYGCTFAFMRDGLSRFGVKVTHVDLRDPANLREAISEQTRIVYFETPANPNMRLVDIAAVSAIARQAGALTVVDNTYASPLLTRPIELGADFVLHSATKYLGGHGDLVAGVVCGPADPIHEIRMIGVKDMTGSVMAPLTAMLVMRGMKTLQLRMARHCESGLTVAEWLEAHPAVSEVHYPGLPSHPQHELARRQMSAFGGMIAFELKGGFDAGTAMMDRLTLIQRAVSLGDAESLIQHPASMTHSTYSQEERLEHGISDGLVRLSVGLEDVEDILADLDAALG
>DIBV01000017.1_530@GB_GCA_002415085.1@p__Proteobacteria	Annotree	Annotree@>DIBV01000017.1_530@GB_GCA_002415085.1@p__Proteobacteria	MHTKNVHPHTLCIHAGKEKNQHGTLATPLYQTSTFVFENAEQGAARFAGEQEGYIYTRLGNPTTRELEQKIAALEGMDDAAATATGMGAVAASTMAFLQHGDHLIASKAIYGCSFALFNHMFARYGIEVSFVDMTDHAAVAAALKPNTKMLFAETPINPNLVVLDLAFLGQFCQQHQLISVVDNTFLTPLLQQPAKYGIDIIIHSATKYLNGHGDVVAGIIVANSEKIATIKMTTLKDMGATISPHDAWLIIRGLKTLAIRMERHCQNAQQVAEFLERHPAVKEVFYPGLPSHPGYRFLGEQMQGAGGVLAFELNASLEHSRYFINQCRLLSLAVSLGDAESLIQHPASMTHSPYTPEERKMAGISDGLIRVSVGLEHVADIIADLEQALAKMQQQS
>DISZ01000015.1_21@GB_GCA_002422085.1@p__Proteobacteria	Annotree	Annotree@>DISZ01000015.1_21@GB_GCA_002422085.1@p__Proteobacteria	MTRPASFATRAIHHAYDPMQNEGALTPPLHLTSTFAFETAEAGGEMFAGDRQGYIYSRVSNPTCDLLERRIATLEGAEAGLALASGMGAITAVLWTLLSPGDEVIVDKTLYGCTFAFMQHGLAKWGVTITHIDMTDPENLRAAISDKTRVVYFETPANPNMRLVDIAAAAGIAHAAGAQVVVDNTYATPYLTRPIEMGADIVVHSATKYLGGHGDVVAGLVAGSAEQVAEIRLVGMKDMTGAVMAPFNAMLILRGLKTLALRMDRHCASACVVAKFLEAHPAVQTVYFPGLESFPQQKLAEQQMDQPGAMIAFEIDGGMSGGIAFMNGLKMIQRAVSLGDAETLIQHPASMTHSTYTPEERAEHDISDGLIRLSVGLEEVEDILADLEQALPMAERHAAE
>DIWF01000027.1_32@GB_GCA_002422545.1@p__Firmicutes_A	Annotree	Annotree@>DIWF01000027.1_32@GB_GCA_002422545.1@p__Firmicutes_A	MNKEKLSKMKFSTRAVHAGYKKNEYGALATPIYQTSTFIFDSAEQGGRRFALEEDGYIYTRLGNPTSSQVEDKLANLENAEAAVAMGSGMGAITSVIWAIVKGGDHIVAAKTLYGCTFAFLNHGLPKFGVEVTFVDTSDPENVRNAMKENTKVVYLESPANPNMLISDIEEISKIAHEKEGCMVVVDNTYCTPYIQRPIDIGADVVVHSATKYLNGHGDVIAGFAAGTQEFINQVRLVGIKDMTGSVISPFDSYLINRGMKTLEIRMEKHCQNAQKVAEFLEGHPAVETIAYPGLKSFPQYELAKKQISLPGAMIAFEIKGGLEAGRILMNSVELCSLAVSLGDTETLIQHPASMTHSPYTPEERAASGISEGLVRLSVGLEDAGDIIDDLKQALDKLL
>DINW01000069.1_40@GB_GCA_002423705.1@p__Firmicutes_A	Annotree	Annotree@>DINW01000069.1_40@GB_GCA_002423705.1@p__Firmicutes_A	MNNDSLKNKGFATKAIHGGHQPNQFGALSTPIYQTSTFVFDNAKQGGDRFACKEEGYIYTRLGNPTNTTLEEKVALLEGTDACISVASGIAAVASAMWTALKAGDHVVASDTLYGCTFAYLNHGLTRYGVEVTFCDASDPENIRKAMKPNTKVVYLETPANPSLKINDIETICNIAHENKDCLVFVDNTFCTPYLQRPMELGADVIIHSGTKYLNGHGDVISGFVCGTSEFIQNVRFFGVKDMTGATLSPFDAFLIARGLKTLEIRMEKHCDNAMKVAEFLEAHPAVERVYYPGLKSFEQYDLAKKQMKLPGAIIAFELKGGLEEGITVMDNVKLCKLAVSLGDAETLIEHPASMTHSPYTAEERAAVGISDSLVRLSVGLENPEDIIEDLNNVLNMIVK
>DIVC01000061.1_31@GB_GCA_002423905.1@p__Proteobacteria	Annotree	Annotree@>DIVC01000061.1_31@GB_GCA_002423905.1@p__Proteobacteria	MRDNNNHKSQWQPATVTIHGGKRRDEYGALVAPLYQTATFAFTSTEQGSRRFAGEEAGYIYSRLGNPTITELEQRVAALEGYPAAAATATGMGAVSAAMLAFLQQGDHVLVSDAIYGCSFALFSHLFSRFGISVDFVDMADQQQTAAAFRRNTKLVFLETPANPHLKVVDIAMVSALAHQVGTRVVVDNTFMTPLLQQPLKQGADIVIHSATKYLNGHGDVVAGIICGSAEDIELIKLTTLKDMGATMSPHDAWLILRGLKTLDVRMERHCKNARIVAEFLRDHALVKTIYYPGFADHPAQALMGSQMHGAGAVIAFELEGDIHSARTMLDQLQLITIAVSLGDAETLIQHPASMTHSPYTPEARAKAGISDTLIRISVGLEAVDDIIHDLAQALDHCG…
>DIOR01000006.1_167@GB_GCA_002423965.1@p__Firmicutes_D	Annotree	Annotree@>DIOR01000006.1_167@GB_GCA_002423965.1@p__Firmicutes_D	MKINKKHGFATRAVHAGQEPDPQYGALSTPIYQTSTFVFKDVAQGAARFAGEEEGYIYTRLGNPTITALEEKIACLEGGEDAAAFGSGMAAVSATIMALINQGEHVVHSAALYGCTFAFLHELMPRFGVSATGVDTADLEAVKKAIRPNTKVVYIESPTNPTMRITDIQAVADIAHANGAKVVVDNTFMTPYLQRPLEMGADVVLHSATKYINGHGDVVAGLVISDKETMAKIKMTTLKDIGGIMSPFNAWLILRGLKTLPLRMDRHNSNTMAIARFLEQHPAVAKVYYPGLESFDQHQLAKKQMSGFGGIMAFELKGGYEAGVKLMNGVEICHLAVSLGDIDTLIQHPASMTHSVVPEEERLAANITPGLVRLAVGLEDVEDIIADLEQAL
>DIPH01000002.1_66@GB_GCA_002424045.1@p__Firmicutes_G	Annotree	Annotree@>DIPH01000002.1_66@GB_GCA_002424045.1@p__Firmicutes_G	MKNEDLKRMGFATQAIHGGHHPNAAGALVTPIYQASTFRFDSAEQGARRFALEEEGYIYTRLGNPNSTELEQKIALLEGAEAAVSTGSGMGAITSAFWSALEPGDHILAGKTLYGCTFAFLNHGVSKFGVETTFVDTTNIDEVRRALRSNTKIIYLESPANPTMAIADIAAISALAHEIPGCLVFVDNTYCTPYIQKPIELGADVVLHSATKYLNGHGDVIAGIVAGKKEFMDQVRYFGLKDMTGSVLSPFDAYLICRGLKTLALRMEKHCANAQVVAEFLQGHRAIDTVYYPGLDSFPQFELAKKQMRLPGAMIAFELNGGVEAGRTLMNNVCLCTLAVSLGDTETLIQHPATMTHSPYAPEERELYGISDGLVRLSIGLEDPEDIIADLKAVLDTL
>DILV01000029.1_91@GB_GCA_002425225.1@p__Proteobacteria	Annotree	Annotree@>DILV01000029.1_91@GB_GCA_002425225.1@p__Proteobacteria	MSQATDQKMGFSTRAIHHGWDQYAGTGDLNPPIHLSSTYTFPTVEDGMKRFAGEQQGYVYSRVGNPTTVLLEQRIADLEGGEAALVTASGMGATAALLWTLLQPGDEIIADKTLYGCTYAFFNHGLHKFGVTITHVDMADPANLAAAISAKTRMVFFESPANPNMRLVDIPAVAAIAHQYDNCKVVVDNTYCTPYLQRPLELGADYVVHSATKYLGGHGDLIAGAIVGDAETLTQVRFYGIKDMTGAVMSSQDAFLVLRGLKTLALRMDRHCQNAQALAELLVTHPKVAVCHYPGLASFPQYALAQRQMAQPGGMVAFELKGGFEAGCRFMNALNLITRAVSLGDAESLAQHPASMTHSTYTPEERAEHLISEGLVRVSAGLEDTADLLRDVEQALEAA
>DIPE01000063.1_12@GB_GCA_002427015.1@p__Firmicutes_D	Annotree	Annotree@>DIPE01000063.1_12@GB_GCA_002427015.1@p__Firmicutes_D	MKIDKKLGFATRAVHAGQEPDPQYGALSTPIYQTSTFVFKDVAQGAARFAGEEEGYIYTRLGNPTVTALEEKIACLEGGEDAAAFGSGMAAVSAAIMALVNQGDHVVHSAALYGCTFAFLHELIARFGVTATGVDTADLEAVKKAIRPNTKVVYIESPTNPTMRITDIQAVAEIAHAHGAKVVVDNTFMTPYLQRPLEMGADVVLHSATKYINGHGDVVAGLVISDKETMTKIKMTTLKDIGGIMSPFDAWLILRGLKTLPLRMDRHNSNAMAIAKYLEKHPAVAKVYYPGLESFDQHALAKKQMSGFGGIMSFELKGGFEAGVRLMNGVKICHLAVSLGDIDTLIQHPASMTHSVVPEAERLAVNITPGLVRLAVGLEDVEDIIADLEQAL
>DIPA01000007.1_1@GB_GCA_002427055.1@p__Firmicutes_D	Annotree	Annotree@>DIPA01000007.1_1@GB_GCA_002427055.1@p__Firmicutes_D	MSKKLNLEAMGFATRAIHGGHAENAAGALVMPIYQASTFVFDSAEQGGRRFALEEGGYIYTRLGNPNSTQFEEKLALLEGAEAAMSMGSGMGAITSAFWTALKAGDHVIAAKTLYGCTFAYLNHGISRYGVDVTFVDMRDPENVSKAMQPNTKVVYLETPANPTMDIADIETISRIAHTNEGCLVFVDNTYCTPYIQRPLELGADVVLHSATKYLNGHGDVIAGVVAGKKEFIDQVRLFGVKDMTGSVLSPFDAYLICRGMKTLPLRMEKHCANAMQVAEFLEKHPAVDKVYYPGLKSFPQYELAKRQMKLAGAMIAFELKGGVAEGKKLMNNVKLCSLAVSLGDTETLIQHPASMTHSPYSKEEREAGGIRDSLVRLSVGLEDVEDII
>DIXX01000023.1_11@GB_GCA_002428805.1@p__Fusobacteriota	Annotree	Annotree@>DIXX01000023.1_11@GB_GCA_002428805.1@p__Fusobacteriota	MGAIASTMWTVLKAGDHVISDKTLYGCTFALMSHGLTKFGIEVEFIDTSDLEAVKKAMRSNTRVVYLETPANPNLKIVDIEKVSEIAHGNENTLVVVDNTFATPYCQKPLTLGADIVVHSATKYLNGHGDVIAGFVVGSKELITQIRLVGVKDMTGAVLSPTDAYYIIRGMKTLEIRMERHCSNAKKVAEFLNTHPKVTTVFYPGLTMHPGHDVAVKQMKDFGGIFAFELEGGIEAGKTLLNNLELCSLAVSLGDTETLIQHPASMTHSPYTREERLTAGITDGLVRISVGLENVEDIIEDLRRGLELV
>DJJS01000004.1_65@GB_GCA_002434265.1@p__Proteobacteria	Annotree	Annotree@>DJJS01000004.1_65@GB_GCA_002434265.1@p__Proteobacteria	MNNANRTPGFSTRAIHHGYDPLSHGGALVPPIYQTSTYAFASAEYGAACFAGEADGHVYSRISNPTLALLEQRMASLEGGEAGLALASGMGAITATLWTLLRPGDELIVGTTVYGCTFAFMHHGIGEFGVKVRHVDLADVHALKAAITPNTRMIYFETPANPNMRLVDIAAVAGVARGHDLVVVVDNTYCTPYLQQPLALGADLVVHSATKYLSGHGDLTAGLVVGRKALIERIRLQGLKDMTGAVLSPHDATLLMRGIKTLSLRMERHCSNAQQVAELLAGQANVAWVRYPGLPSFDQYALAQRQMRLPGGMVAFELGGGVEAGRRFMNALQLFARAVSLGDAESLAQHPASMTHSSYTAQERAHHGISDGLVRLSVGLEDVEDLLADVRQALEVCV
>DIWW01000024.1_77@GB_GCA_002435905.1@p__Firmicutes_B	Annotree	Annotree@>DIWW01000024.1_77@GB_GCA_002435905.1@p__Firmicutes_B	MLNDKNYGFATRQIHAGHKADNEGALCAPIYQTSTFIFDSVEQGGRRFAGKEDGYIYSRMGNPTASLLENKMASLENGEAALATSSGMGAIATALWSSLKAGDHVLSDDTLYGCTFALLTHGLTQYGIEVDLINFADPERVKKSIKPNTKVVYFETPCNPTMKIIDIALIAQIAHEADPAIQVMVDNTFASPYLQNPLDLGADTVVHSATKYLNGHGDVVAGIIVGKADFVTRCRTFGQKDMTGSVISPFDAFLLNRGLKTLDIRLDRHCQNAALLAEMLQAHPAVKKVYYPGLPDFEGHAIAKKQMRQFGGVLSFEVKADRAATAHFLNHLELVTIAVSLGDTETLVQQPATMTHSAYTPEELAAAGIAEGLIRVSVGLESSSDLLAAFKAGLDKIK
>DJTF01000212.1_5@GB_GCA_002438125.1@p__Proteobacteria	Annotree	Annotree@>DJTF01000212.1_5@GB_GCA_002438125.1@p__Proteobacteria	MRGSHNNNTGFSTRAIHHGYDPLSHGGALVPPVYQSATYAFATVEYGAACFAGEEGGHFYSRISNPTLALLEQRMASLEGGEAGLALASGMGAITSTLWTLLRPGDELIVGTTLYGCTFAFLHHGIGEFGVKIRHVDLNDSKALKAAITRKTRIIYFETPANPNMQLVDIAAVAEAARGHDIHIVVDNTYCTPYLQRPLELGADLVVHSATKYLSGHGDITAGLVIGRKALIDRIRLEGLKDLTGAVLSPHDASLLMRGIKTLALRMDRHCANAQQVAEYLARQPQVELIHYPGLPTFGQYALAQRQMRLPGGMIAFELKGGIEAGRRFMNALQLFARAVSLGDAESLAQHPASMTHSSYTPEERAHHGISEGLVRLSVGLEDVEDLLADVEQALKACS
>DJPP01000162.1_2@GB_GCA_002438575.1@p__Firmicutes_A	Annotree	Annotree@>DJPP01000162.1_2@GB_GCA_002438575.1@p__Firmicutes_A	MLNKDCGFGTKAIHAGNVKDTQYGALTTPIFQTSTFVFDSCEQGGRRFAGEEAGYIYTRLSNPTTSVLEAKVAALESGEACVAAASGMGAISSALWTVAGAGKHIVADGTLYGCTFSLLNHGMTRYGVEVSFVDTSDLDAVRKALKPNTCAVYLETPANPNLKIADISAVAALAHGYNKDIKVICDNTFASPYLQRPLELGADVVVHSATKYLNGHGDVIAGFVVGSAAFCSEVRAFGLKDMTGAVMDPFCSFLILRGLKTLEIRMQKHCANAKAVAEFLYDHPAVEKVYYPGLIDHPGHDIARRQMRDFGGMLSFEVKGGRAAGVKLVNALRLVTVAVSLGDAETLIEHPASMTHSTYTEEELAASGIAAGLIRLSVGLENAEDLIADLKQALDTL
>DKGO01000195.1_65@GB_GCA_002453315.1@p__Firmicutes	Annotree	Annotree@>DKGO01000195.1_65@GB_GCA_002453315.1@p__Firmicutes	MRKDKKFATTTIHEGYDAKEMLGSLSTPLFQTSTYEFQSAEHGEQLFQGEAEGYIYTRIGNPTVTTLEKRIAALEGGEAGLAFSSGMGAISAVLVSLTKANDHVLCSTGLYGCTYGLLMMMKDKYNMSVDFSNLETEDEIKSLIKPETACIYIETPINPTMQLIDLALVAKVAQEHDIPVVVDNTFASPYLQRPLELGCDVVVHSATKYINGHGDVIAGLAVGKQELMDEISKTTRKDMGAVIGPFDAWLLLRGLKTLPIRMDRHCDNAEKIVGQLREHNKVKNVYYPGVGDQPIFEKQMERAGGVLAFEIEGGKAEAQKLMNDLSFVKVAVSLGDAETLIEHPATMTHAVIPEEKRQEMGIHDSLIRLSVGLEAWEDIWEDLEQALNKL
>DKGY01000078.1_112@GB_GCA_002453475.1@p__Firmicutes_A	Annotree	Annotree@>DKGY01000078.1_112@GB_GCA_002453475.1@p__Firmicutes_A	MGNNLKSMGFATRAIHGGHVKDQFGSLATPIHQTATFVFDSAEQGGRRFALEEGGYIYSRLGNPTNTQLEEKLAMLEGAEAAISTASGIGAVASAFWTALKAGDHVVAAKTLYGCTYAYLNHGISRYGVEVTFVDATNLEEVSRAMRENTKVVYLETPANPNLEVVDIEAISKIAHQNNDCIVMVDNTFCTPYIQRPLEFGADVVIHSGTKFLNGHGDVISGFVVGSAEFIKNVRLFGVKDMTGASLSPFDAFLIIRGMKTLEIRMEKHCANAMKVAKFLEEHSVVEKVYYPGLESFPQYELAKKQMSLPGAVIAFEVKGGIEEGKKVINSTELCTIAVSLGDAETLIQHPASMTHSPYTKEEREMAGISDGLIRIAVGLENVEDIINDLENALKSIS
>DKLF01000044.1_52@GB_GCA_002455655.1@p__Firmicutes_A	Annotree	Annotree@>DKLF01000044.1_52@GB_GCA_002455655.1@p__Firmicutes_A	MMENKQKLGFATRQIHVGKIKDASGALCTPIYQTSTFEFETVQQGGARFAGEEPGYIYSRLSNPSLTQAEEKLASLENGEAALAAASGMGAISAALWTSVVAGDEILASDTLYGCTFSLLCHGMTRFGVDTKFIDMVNLENFQEHLTPKTKVVYFETPCNPTLKILDIQAIAEAAHKYNPSIRVIVDNTFCSPYLQRPLELGADVVVHSATKYINGHGDVIAGFIVGTAEFIGQCRTFGLKDMTGAVMSPFDAFLIARGLKTLDIRMERHCSNARKVAEFLHSHPAVDKVYYPGLPDFKGSEVAQKQMKDFGGMLSIELKASREEVANALNNLGLCSIAVSLGDAETLVEHAATMTHSTYTPEELAAAGISEGLVRISVGLEDPDDIIADLKSVLDTLVS
>DKLF01000130.1_20@GB_GCA_002455655.1@p__Firmicutes_A	Annotree	Annotree@>DKLF01000130.1_20@GB_GCA_002455655.1@p__Firmicutes_A	MKHEQKLGFSTRQIHTGKEVNSAGSLCAPIYQTSTFSFTSVEQGGARFAGNESGYIYTRLGNPSLTQVEAKLASLEGGEAALAAASGMGAITTALWTSVVAGDEILADETLYGCTYALLSHGMPKFGVHVTLTDLSHPENLKKHLTRNTKVVYFETPCNPTMKVIDIAEIARIAHEFNPSIRVIVDNTFCSPYLQRPLELGADVVVHSATKYINGHGDVIAGFVVGSADFIGQCRMFGLKDMTGAVMSPFDAFLINRGLKTLSLRMERHCANAAKVAEFLQSHPAVSKVYYPGLEDFDGREIAQKQMKLPGGMMAFELKADRAATAAALNRLELCVIAVSLGDAETLVEHPASMTHSTYTPEELKSAGISEGLVRISVGLEDPEDIIADFKAALDTLL
>DKLM01000031.1_34@GB_GCA_002455975.1@p__Firmicutes_A	Annotree	Annotree@>DKLM01000031.1_34@GB_GCA_002455975.1@p__Firmicutes_A	MNKGQLKQMGFSTKAIHGGAKKNEYGALATPIYQSSTFVFDSAEQGGNRFALEEEGYIYSRLGNPTNSVLEEKLAILEGGEAAMSMSSGMGAISSALWTALKAGDHIVAAKTLYGCTFAYLSHGLTRFGVEITFVDTKDPQNVKDAMRENTRVVYLESPANPNLDLTDIEAICKIAHENENCLVMVDNTFCTPYIQRPLELGADVVIHSGTKFLNGHGDVVCGFVIGSSEFIKQVRLFGVKDMTGSSMSPFDAFLVIRGMKTLPLRMEKHCDNAMKVAEFLENHKAVEKVYYPGLESFPQYELAQKQMSLPGAIIAFEIKGGLEEGRKMINNTKLCSLAVSLGDAETLIQHPASMTHSPYAPEERLEAGIKDNLVRLAVGLEDVEDIILDLDRALKTIL
>DKRJ01000013.1_118@GB_GCA_002472145.1@p__Firmicutes_A	Annotree	Annotree@>DKRJ01000013.1_118@GB_GCA_002472145.1@p__Firmicutes_A	MKDCSGRIATTVVHGAHSENSCGALATPIYQTSTFVFSSAEQGGRRFSGQEDGFIYTRLGNPTTRQLEKTVAILEHGGDCVAFSSGMGAISGTLLTLLSSGDLIVADKSLYGCTFSLITETFPRYGIRHEFVDMTDEGAYRSAIVPGTKVVYFETIANPSMKVADIEKIASYAHQTAPGCLVVIDNTFASPLLVNPLDLGADVVVHSATKYLNGHGDVIAGFSVACKEISDRIRTVGLKDITGAVLGPQEAYLILRGIKTMKVRMDAVCDSAMKIAGFLHDSPFVEKVCYPGLADDPYHDTAARELKRFGGMISFEMKDYESAVKTLDALKLCKVAVSLGDCETLIEHPASMTHSMCTKEEIEEAGFSDRLIRLSVGLEDPDDIIDDLRQAFETSCGHA…
>DLPX01000019.1_28@GB_GCA_002477475.1@p__Proteobacteria	Annotree	Annotree@>DLPX01000019.1_28@GB_GCA_002477475.1@p__Proteobacteria	MSQSKDKDPKGFSTRAIHAGYDPMRHHGALNPPVYLNATYTFGSIAEGQQRFSGEAPGYVYARVGNPTQTVLEKRLASLEGGEAAVAVASGIGAITALLWSFIKSGDEIIADKTLYGCTFAFMEHGLSRFGIKVRFVDLTEPDALADAMTPNTRFVFFETPTNPNMRVIDIRKVCETAHAHNARVIVDNTYGTPYLQRPLECGADFVIHSMTKYLSGHGDLIAGAIIGPVDDMATVRSVGLKDMTGAVLSAFDSFLLLRGIKTLELRMERHCESALTLAREIESHPQVETVYYPGLPSHPQYALACKQMKAFGGMIALELRGGYEAGVRFMDAVQVAQRAVSLGDAETLVQHPASMTHNNYTEEERQAHGISLGLARISVGLENVEDLSADILKALDQS…
>DLNM01000041.1_8@GB_GCA_002479485.1@p__Firmicutes_A	Annotree	Annotree@>DLNM01000041.1_8@GB_GCA_002479485.1@p__Firmicutes_A	MENKNVGFGTKAIHAGNKKDTQYGSLTMPIYQTSTFAFDTCEQGGKRFAGEENGYIYTRLGNPTTSVLEEKVAALEGAEACVAVSSGIGAVSSIFWTMCKAGSHVIADGTLYGCTFAYLNHGMTRYGVEVSFVDTSNLDEIKAALKPNTAVVYLETPANPNLKIADIKAVADIVHDYSKDIKVVCDNTFATPYLQRPLELGADAVIHSATKYLNGHGDVIAGFICGSQEFMNEVRFFGLKDMTGSVMGPFEAFLILRGLKTLEVRMDRHCDSAQKIAEYLEKHPMVEKVYFPGLPSFEGHEIAKKQMSKFGGMIAFEVKGGREAGANLLNSLKLCTIAVSLGDAETLVEHPASMTHSPYTKEELAEQGISEGLVRLSVGLENVEDIIADLEYGFNCLK
>DLCS01000133.1_1@GB_GCA_002480735.1@p__Firmicutes	Annotree	Annotree@>DLCS01000133.1_1@GB_GCA_002480735.1@p__Firmicutes	LEDGEAALAFGSGMGAVSAVLVSLTKTGDHIVCSQGIYGCTFGLLQMMKEKYGITHDLSPMSTRDEIEKAIRPETVCIYVETPINPTMKLVDLELVCSVAKEKGIQVVVDNTFCSPYLQKPIPIGADIVIHSATKYIGGHGDVIAGIIVGKRAFIDEVRMTTQKDIGGIISPFDAWLLLRGLKTLAVRLDRHCSNASKLARFLSEHPKVEKIYYPGDPNHEDYPIMEKQMTQPGGLISFTIKGSKEDAQQFMNRLELIKIAVSLGDAETLIQHPATMTHAVVPENERKKMGIEDHLLRLSVGLEAWEDIRDDLASALNEI
>DLGF01000020.1_352@GB_GCA_002482545.1@p__Firmicutes_C	Annotree	Annotree@>DLGF01000020.1_352@GB_GCA_002482545.1@p__Firmicutes_C	MKNIKSAGYNTQLVHAGQYPDPLTGALSTPIYQTSTFVFETAEQGGARFALEEPGYIYTRLGNPTQQQLEDKVAILERGEAALAVASGMTAIAAPLWTLCQSGDHIVATDAIYGCTFALLSHSMPKFGIDVTFVDGTNPENFAKAMRKNTKVVLVETPANPTLSLVDLEAVAKIAHAHGAKLMVDNTFMSPYCQRPLELGADIVAHSATKYLNGHGDVIAGIVVGKQDFIDQVRLVGVKDITGGCISPFNAWLILRGIKTLGVRMDRHCANAMEVARWLEKQPKVEKIFFPGLSSHPQHALAKKQMSQFGAMIAFEVKGGVEAGRKIMNSVDLCSLAVSLGDTETLIQHPASMTHSPVPREERLKAGITDGLIRLSVGLEDPADIIADLEQAMAHI
>NVOY01000044.1_86@GB_GCA_002551005.1@p__Firmicutes	Annotree	Annotree@>NVOY01000044.1_86@GB_GCA_002551005.1@p__Firmicutes	MLMERIATDRKRLHKMRYKEDVCMKKKHIETTLIHHGYDAAQHKGSLTPPLFQTSTYTFETAQQGEESFAGYDSAYIYSRLGNPTVELFEERMAALEEGEAALAFGSGMAAISGTLFAFLKAGDHIVCSNGLYGCTYGFLEVLEEKFAITHTLCEMETAEEIKSSIGPNTKIIFVETPINPTMKLIDLELVVKVAKQHGLLVIVDNTFCSPYLQRPLTVGCDIVLHSATKYIGGHGDVVAGVTICKTNELAEKIRPIRKDVGGIMAPFDAWLLLRGLKTLAVRMDRHSDNAEKIAAFLRNHELVEEVWYREGLLANKQMKRGGGVLAFTVKGGKTEAQAVMDNLKLIAIAVSLGDTETLIQHPATMTHAVIPKYVREQMGISDNLLRLSAGLESWEDIV…
>NUQE01000041.1_48@GB_GCA_002582035.1@p__Firmicutes	Annotree	Annotree@>NUQE01000041.1_48@GB_GCA_002582035.1@p__Firmicutes	MLMERIATDRKRLHNIRYKGDVCMKKKHIETTLVHHGYDAMQHKGSLTPPLFQTSTYTFETALQGEASFAGYDSAHIYSRLGNPTVELLEERMAALEEGAAALAFGSGMAAISGTLLAFLKAGDHIVCSNGLYGCTYGFLEVLEEKFAITHTLCDMETEAEIANSIQPNTKIIFVETPINPTMKLIDLELVVKVAKQHGLLVIVDNTFCSPYLQRPLTIGCDVVLHSATKYIGGHGDVVAGVTICKTKELAEKIRPIRKDVGGIMSPFDAWLLLRGLKTLAVRMDRHSENAEKIVAFLRNHELVEDVWYPEGMLANKQMKRGGGVLSFTVKGGKAEAQALMDNLKLIAIAVSLGDTETLIQHPATMTHAVIPKHIREQMGIYDNLLRLSAGLEAWEDIV…
>NYWU01000033.1_117@GB_GCA_002685255.1@p__Proteobacteria	Annotree	Annotree@>NYWU01000033.1_117@GB_GCA_002685255.1@p__Proteobacteria	MSEGKQSTEHHQLATQVIHGGKAPQDPEGALVAPLYQTSTFKFSHADQGSARFAGEEPGYIYSRLGNPTITQLETRVAGLEGFSAAAASATGMGAIAATTMALVRSGDHVLVSDAIYGCSFALFSELFERFGIEAEFIDMADPDQITAHLRDNTRFVFIETPANPHLKLLDIAAIKTAMGSSAAKLIVDNTFMTPLLQQPKSLGADIVIHSATKFLNGHGDVVAGIVCGDEETIADIKMTTLKDMGATMSPHDAWLILRGLKTLDVRMQRHCDNAEKVVSFLQQHERVKKIYYPGLANHPKHDLVGSQMQRAGAVIAFELHSDESGARAFLDALDMIALAVSLGDAETLIQHPASMTHSPYTPEARQAAGISDTLLRIAVGLEDANDIIADLKQALDSV…
>NZQE01000018.1_135@GB_GCA_002695785.1@p__Proteobacteria	Annotree	Annotree@>NZQE01000018.1_135@GB_GCA_002695785.1@p__Proteobacteria	MAFDSSRPLGPATRAIHHGYEPADHENALTPPLHLTSTFAFPDAETGGALFAGDAEGHIYSRISNPTVSLLESRIASLEGAEAAIATASGMGAISATLWTLVKPGDEIITDETLYGCTFAFMRDGLSRFGVKITHVDLRDPEKLAAAISDTTRVVYFETPANPNMRLVDIRAVSDIARAVGALTIVDNTYASPLLTRPIELGADFVLHSATKYLGGHGDLVAGIVCGRAEPIQDIRMIGVKDMTGSVMAPFNAMLVMRGLKTLQLRMQRHCESGQKIAEWLEAQPSVSVVHYPGLPSHPQHELAKRQMDGFGGMIAFELDGGYQAGIDMMNRLQLIRRAVSLGDAETLIQHPASMTHSTYTEEERAAHGISDGLIRLSVGLEDVSDILTDLERALA
>PACZ01000027.1_36@GB_GCA_002700305.1@p__Proteobacteria	Annotree	Annotree@>PACZ01000027.1_36@GB_GCA_002700305.1@p__Proteobacteria	MAFDASRPLGPATRAIHHGYDPAKNDYALTPPVHLTSTFAFPDAQTGGALFAGEAEGHIYSRISNPTVALLEDRIASLEGAEAGLATASGMGAISSLMWTLLAPGDEIITDQTLYGCTFAFMRDGLSRFGVKITHVDLRDPENLSAAISEKTRIVYFETPANPNMRLVDIRETSRIAHAHDALVVVDNTYASPLLTRPISLGADFVVHSATKYLGGHGDLVAGMVLGRAEAIKDVRMIGVKDMTGSVMAPFNAMLVMRGLKTLQLRMARHCESGQKVAEWLEAQPGVDTVHYPGLPSHPQHELAKRQMDGFGGMIAFELAGGYEAGIEMMNRLQLIRRAVSLGDAETLIQHPASMTHSTYTEEERLEHGISNGLIRLSVGLEDVDDILADLEAALA
>PARB01000106.1_11@GB_GCA_002709505.1@p__Proteobacteria	Annotree	Annotree@>PARB01000106.1_11@GB_GCA_002709505.1@p__Proteobacteria	MLTNAPLGFATRAIHHGYDPMDHDGALTPPVHFTSTFAFDTAEQGGEIFAGERPGHVYSRISNPTLALLEDRIADLEGGEAGVAFGSGMGAITAVMWSFLSPGDEIIVDRTLYGCTFAFFRHGLAKFGITVTHVDLRDPKTLEAAISERTRIVYFESPANPNMRLVDIAAVSHVAHSAGARVVVDNTYATPVLTRPLELGADIVVHSATKYLGGHGDLVAGLAAGSAEDMQTVRLVGLKDMTGAVMAPLTAHLVLRGLKTLELRMERHSENAFAIAELLVDHPAVATVHYPGLASFPQHDLAARQMPGFGGMVAFELTGGTAAGIRFMNALSLARRAVSLGDAETLVQHPASMTHSTYTPEERAAHDIPDGLIRLSAGLETRADILADVSAALDSLRAQ…
>PAQR01000008.1_6@GB_GCA_002709775.1@p__Proteobacteria	Annotree	Annotree@>PAQR01000008.1_6@GB_GCA_002709775.1@p__Proteobacteria	MSAHDKHNSAKTGFATRAIHHGYDPQSHNGALNPPVYMSSTFAFETAEQGGRFFAGDEQGFIYSRIANPTLDLLEKRLAVLEGGEAAVATASGMGAITSVFWTFIEPGDEIIVDRTLYGCTFAYFRHGLEKFGIKHTHVDLTDPAELEKAISDQTKIVYFETPANPNMRLVDIEAVSEIAHKHGAKVVVDNTYCTPYLQRPIELGADIVVHSATKYLGGHGDLMAGAVIGTLEDMTQVRLVGLKDMTGAVLSAQDANLVMRGLKTLELRMERHCDNAEKIADFLAKHPKVEKVFYPGLESDPHHKLAKKQMDRFGGMIAFELKGGIEEGRKLMNGLNMITRAVSLGDAETLIQHPASMTHSTYTAEERAEYQITDGLIRLSAGLESIGDILADLSNALD…
>PBLF01000009.1_184@GB_GCA_002722295.1@p__Proteobacteria	Annotree	Annotree@>PBLF01000009.1_184@GB_GCA_002722295.1@p__Proteobacteria	MIRNRAAGFATRAIHHGYDPLDNEGALTPPVHMTSTFVFETAGAGGEMFAGDRVGHVYSRISNPTVELLEARMAALEEGEAALGFASGMGAITAVLWTFLSPGDEILVDETLYGCTFAFFHHGLARFGVTVTHVDMRDPANVKAAITEKTRVVYFETPANPNMRLVDIGAVAAIARKAGVRTVVDNTYATPVLTRPLALGADIVVHSATKYLGGHGDLVAGIAVGSGADMQAVRLVGLKDMTGAVMAPLTAHLVLRGLKTLELRMERHCASARAVAEQLEAHPAVATVHYPGLASFPQHNLAVRQMPGFGGMIAFELAGGKEAGIAFLDGLDLVARAVSLGDAETLAQHPASMTHSTYTAEERARHGISDGLVRLSVGLESLKDISDDIADALHRLARR…
>PBSU01000032.1_39@GB_GCA_002726415.1@p__Proteobacteria	Annotree	Annotree@>PBSU01000032.1_39@GB_GCA_002726415.1@p__Proteobacteria	MKKNGLNRPAGFSTRAIHEGYDPASHHGSLNPPVYLNATYSFESIAQGQQRFAGEVPGYVYARVGNPTQSVLESRLASLEGGEAAVAVASGIGAITALLWSFLESGDEIIADKTLYGCTFAFMGHGLSRFGVKVHFIDLTQPDTLEAVMTPATRFVFFETPTNPNMRLIDIDQICRLAHAHNARVIVDNTYGTPYLQRPLERGADFVVHSMTKYLSGHGDLIAGAIIGSADDMLNVRTVGLKDMTGAVLSAFDSFLLLRGIKTLELRMTRHCESALALARQIESYPGVESVLYPGLASHPQYALACEQMSAFGGMIALELSGGYEAGVRFMDAVQLAQRAVSLGDAETLVQHPASMTHNNYTDEEREAHGISLGLARISVGLENIEDLSADILQALDQA…
>PBTT01000020.1_11@GB_GCA_002729195.1@p__Proteobacteria	Annotree	Annotree@>PBTT01000020.1_11@GB_GCA_002729195.1@p__Proteobacteria	MKTQRSSRLRGFSTRAIHEGYDPGSHHGSLNPPVYLNATYSFDSIAQGQSRFAGETPGYVYARVGNPTQAVLEQRLASLEGGEAALAVASGIGAITALIWSFVRSGDEIVADKTLYGCTFSFLGQGLSRFGVTVRFVDLTVLEELAAAITPATQFVFFETPTNPNMRVIDIAAVAKIAHDQGARVIVDNTYGTPWLQRPIELGADFVVHSMTKYLSGHGDLLAGAVIGLAEDLLAVRTVGLKDMTGAVLSAFDSFLLLRGIKTLELRMARHCDNALALARQLEGHPAVGSIYYPGLQSHPQFALASRQMTAFGGMIALELAGGYEAGVRFMDSVKLAQRAVSLGDAETLVQHPASMTHNNYTEEEREAHGISFGLVRISVGLENLEDLSADILQALDLA…
>NVTC01000022.1_15@GB_GCA_002732905.1@p__Proteobacteria	Annotree	Annotree@>NVTC01000022.1_15@GB_GCA_002732905.1@p__Proteobacteria	MSASNKNKNHDTSNMGFATRAIHAGATPDQYGALVPPVYMTSTFAFDTVEQGAAMFEGELAGHFYSRVSNPTVDILERRFADLEGAEAALGFASGMGGITSTLWTLLSSGDEIIADETLYGCTFAFMEHGLTRFGIKIKYIDLQNVEAFEAAIGPATKLVYFETPANPNMRLVDIEAICKIARNNDLISIVDNTYSTPYLTRPIEMGADLVVHSATKYLGGHGDLIAGLVAGSTALMSRIRVEGLKDMTGAVMXPLTAHQIMRGMKTLELRMDRHCATAMTVALTLEAHPAVAQVFYPGLETSPDHDLAKRQMSDFGGMIAFELKGGIEAGRTMMNALSLIKRAVSLGDPDSLIQHPASMTHATYTPEERAQHGITDGLIRMSVGLETPDDILDDLLVG…
>NVTS01000077.1_7@GB_GCA_002732995.1@p__Proteobacteria	Annotree	Annotree@>NVTS01000077.1_7@GB_GCA_002732995.1@p__Proteobacteria	MKNTPKGFATRAIHHAYDSRKNEGALTPPLHLTSTFTFETAEQGGEIFAGEREGYVYSRTNNPTNNLLEQRIATLEGAEAGIALASGIGAISSVMWTLLKPGDEIITDQTLYGCTFSYFNHGLAKFGITITHIDMTDPKNLKKAISAKTRVVYFETPANPNMRLVDIAAVSKIAHAHGASVVVDNTYSTPYITRPIELGADLVVHSATKYLGGHGDVIAGLVAGTQEQTDEIRGYGLKDMTGAAMAPFNAMLIMRGLKTLTLRMDRHXENAMAVAELLEASDAVETVNYPGLTSXPQHELAKQQMAGFGGMISFELAGGYEAGTKMMNRLKMVARAVSLGDAETLIQHPASMTHATYTVEERAEHGISEGLVRLSVGLEDIGDILDDIKQALPRTNVTA…
>NVVU01000006.1_38@GB_GCA_002733485.1@p__Proteobacteria	Annotree	Annotree@>NVVU01000006.1_38@GB_GCA_002733485.1@p__Proteobacteria	MADQTSKTGFATRAIHGLEHARQPEGALNPPLYLSSTFTFDRVEEGAAMFAGERPGHFYSRVSNPTLSALEERFAALEEAEASLSFASGMGAITSVFWTFLSAGDEVIADKTLYGCTFAFLHHGLSRFGVKVIHVDMTDPAAVAAVLSDKTKIVYFETPANPNMRLVDITAISTLARRVGAKTIVDNTYCTPYLQQPLKLGADIVVHSATKYLGGHGDLIAGMAAGSADDMLRVRTEGLKDMTGAVMTPLTAHQIMRGLKTLDLRMDRHSASAQIIAERLEAHPLVKTVSYPGLQSFDQFDLAKRQMRNSGGMIALELNTDIGGAMHMMNTLTLIKRAVSLGDADSLIQHPASMTHAAYSAEERAEHGISDSLIRLSVGLESVEDIWADLESALSALKV…
>NVVV01000033.1_14@GB_GCA_002733495.1@p__Proteobacteria	Annotree	Annotree@>NVVV01000033.1_14@GB_GCA_002733495.1@p__Proteobacteria	MADQTSKTGFATRAIHGLEHARQPEGALNPPLYLSSTFTFDRVEEGAAMFAGERPGHFYSRVSNPTLSALEERFAALEEAESSLCFASGMGAITSVFWTFLSAGDEVIADKTLYGCTFAFLHHGLSRFGVKVIHVDMTDPAAVAAVLSEKTKIVYFESPANPNMRLVDIAAISTIARNVGAKTIVDNTYCTPYLQQPLKLGADIAVHSATKYLGGHGDLIAGMAAGSADDMMQVRVEGLKDMTGAVMTPLTAHQIMRGLKTLDLRMDRHCASAQEIAERLEAHPLVKSVSYPGLKSFAQFALAKRQMRAPGGMIALELNTDIGGAMHMMNALTLIKRAVSLGDADSLIQHPASMTHAAYSKEERAEHGISDSLIRLSVGLESARDIWADLESALGTLKA…
>NVVX01000042.1_9@GB_GCA_002733545.1@p__Firmicutes_A	Annotree	Annotree@>NVVX01000042.1_9@GB_GCA_002733545.1@p__Firmicutes_A	MKFHTKAIHAGHKHDKAAGAHATPIFQTSTFVFDSAEQGARRFEGTEEGYIYSRLGNPNMSELEEKMAALENGGAAISTGSGMAAISTVLLSQLRAGDHMIAGDALYGCTNSLMTHVLPRFNIETTFVNTSDLSSIEKAIKGNTKVIYVETPANPTMQVTDIKAVSEIARKHGAILVVDNTFMTPYLQKPLDLGADIVVHSATKYIGGHGDVVAGIIVGSKEVIMNMKFPYFKDFGGITSPFDAWLLVRGLKTLPARVDIHCKNAKIVVDYLVNHPAISDVYFPGLKDHPQHEIAKKQATDFGSMIAFELKGGIEAGKTLMNNVNMIALAVSLGCVDSLIQHPASMTHSPVAKEDRLRAGITDGLVRLSVGIENVEDIIADLDQALSQI
>NVWK01000011.1_53@GB_GCA_002733605.1@p__Proteobacteria	Annotree	Annotree@>NVWK01000011.1_53@GB_GCA_002733605.1@p__Proteobacteria	MYASNDRDKKGFATRAIHAGSEEREVHGSLVPPVYMSSTFTFDSAEQGAAMFEGEEKGHFYSRISNPTLDILERRFASLEGAEAALACASGMGAITSCFWTLLSAGDEIIVDETLYGCTFAFIRSGLAKFGVTPLYVDMSDPENVRAAITDKTRFIYFETPANPNMRLVDIAAIADIAKDHDVLSIVDNTYCTPYLTRPIEMGVDLVVHSATKYLGGHGDLMGGLVTGSLELITAIRLEGLKDMTGAVMSPLTAHQIMRGLKTLELRMDRHCSSAMTIAKILAAHPTVKTVSYPGLKSFPQHALAKKQMAGFGGMIAFELHGGIEAGRALMNALGLIKRAVSLGDPDSLIQHPASMTHSAYTPEERQEYGISDSLIRLSVGLETPADILDDLLQGLEQA…
>NVXG01000055.1_6@GB_GCA_002733805.1@p__Proteobacteria	Annotree	Annotree@>NVXG01000055.1_6@GB_GCA_002733805.1@p__Proteobacteria	MHDNKQAGFSTRAIHTGYDGREAEGAINPPVYMSSTFAFDTTEQGAARFAGEAPGHFYSRISNPTLQVLETRFADLENAEAGLSFASGMGAITSVLWTFLSAGDEIITDKTLYGCTFAFLQHGLARFGVKVTTIDLSDPLALQAAINPKTKIVFFESPANPNMKLVDIAAIAKIARANGAKTIIDNTYCTPYLQRPLDLGADIVVHSATKYLSGHGDLIAGLAAGNADDMLRVRTEGLKDMTGAVLDPLSAHQLMRGIKTLALRMDRHCASALTLAQHLQSHQAIAQIRYPGLPSFPQYELAQKQMLAGGGLITLELAGGYHQAVRFMNQLQLIKRAVSLGDADSLIQHPASMTHSAYTPDERAEYGISESLIRLSVGLEDVDDIWNDIEQALASLEQT…
>NVXM01000012.1_6@GB_GCA_002733865.1@p__Proteobacteria	Annotree	Annotree@>NVXM01000012.1_6@GB_GCA_002733865.1@p__Proteobacteria	MTDPIGFSTRAIHEGYNPLDEQGALAPPVYMTSTFVAETSEELGARFAGEAPGHFYSRISNPTVDLLERRVASLEGAESSLGTASGMGAIAAAIWTLIKPGDEILVDKTLYGCTFAFMKHGLTRFGVTINHVDMTRPENLAAIIGQRTRIVYFETPANPNMRLVDIEAISEIAHAHEATVIVDNTYASPYLTRPVEHGADLVVHSATKYLGGHGDLVAGIVAGTAEIIKEIRLSGLKDMTGAVMSPFTAMLVLRGLKTLSLRMERHCFNAQRVADYLQGHPALSAIHYPGLLDFKQHDLAKRQMRDFGGMIAFELHGGIAAGKSLIDNLKLIHCAVSLGDADTLVQHPATMTHSTYTEDERAEFGISEGLVRLSVGLEDVEDIIADLDASLPTVGSAAS…
>NVXK01000023.1_5@GB_GCA_002733905.1@p__Proteobacteria	Annotree	Annotree@>NVXK01000023.1_5@GB_GCA_002733905.1@p__Proteobacteria	MSNFNPKSKLSFATRAIHHGYNPKDEQGALTPPLHMTSTFTFETAEEGGEIFAGERAGYFYSRVSNPTLDILERRIANLEGAEAGLANASGMGAITSVFWTFLEVGDEVIVDKTMYGCTFSFLHHGLSKFGIKITHVDLSDPQNLAQAINVKTKLVYFETPANPNMRLVDIAAISAIAKAAGARTVVDNTYATPVLTRPIERGADIVVHSATKYLGGHGDLVAGLVVGSEEDIMRVRLEGMKDMTGSIMSPFTAMLVMRGLKTLELRMERHCESAMTIARALEVHGAVEKIYFPGLKSFEQHRLAKQQMSDFGGMIAFEVSGGRQGGIATMNRMNLIKRAVSLGDCETLVQHPASMTHSTYTPEELTDHGISEGLIRISVGLENVYDILEDIMNALPTV…
>PDRH01000002.1_6@GB_GCA_002748015.1@p__Bacteroidota	Annotree	Annotree@>PDRH01000002.1_6@GB_GCA_002748015.1@p__Bacteroidota	MKGKGFSTRAIHAGHLPNQFGALATPIYQSSTFVFDSAEQGGRRFALEEDGYIYTRLGNPNSTEVEEKLADLEGAEACMSTASGIGAITSALWTSVSAGDHIVAAKTLYGCTFAFLNHGLSRFGVEVDFVDTRDPQNVKAALKPNTKVVYLETPANPNMYISDIKAISKIAHEHNADIQVYVDNTYCTPYIQHPLQLGADVVVHSATKYINGHGDVIAGFVLGKKEFIDQVRFVGVKDMTGATLGPFEAYLIGRGMKTLSIRMEKHCANAQKIAEFLESHPKVEKVMYPGLKSFPQHELAMSQMCLPGAMIAFELKGGIEAGKSLINGCRLCTPAVSLGDAETLIQHPASMTHSPYTPEERAASDIAEGLVRLSVGLEDAEDLIADLKQALDK
>PDTB01000019.1_12@GB_GCA_002748665.1@p__Synergistota	Annotree	Annotree@>PDTB01000019.1_12@GB_GCA_002748665.1@p__Synergistota	MSHRFDTLCVHHGTHPDHETGALSTPIYQTSTFAFIDADQGARRFKGEEDGYVYTRLGNPNHTAVEKKIAILEGGEAAAVAASGMGAIASLLWTALSGGDHVIAARSVYGCTYSLMSHQFPRFGIDVTFIDLRDPQTVKKALKSNTKMIYCESPANPTMDLMDIPGLAQVAHDAGAILVVDNTYCTPVIQRPLALGADVVVHSATKYLNGHGDVIAGVVVGSQDFISRVKGEGLKDLTGATLSPFDAYLMLRGMKTLHIRVPRHCESALEIARFLETRPEVAEVRYPGLDSYPQKELADRQMAYYGAMIAMELKGGYDAGKKFINSTKLWTLAVSLGDTESLIQHPASMTHAALTDDEQKAAGISKGLIRLSVGLEAPEDLIEDLTCAFEKL
>PDTX01000012.1_11@GB_GCA_002749065.1@p__Bacteroidota	Annotree	Annotree@>PDTX01000012.1_11@GB_GCA_002749065.1@p__Bacteroidota	MSKECEIRGKGFATRAIHAGRLPNQFGALNTPIYQSSTFVFDSAEQGGRRFALEEEGYIYTRLGNPNSTEIEAKLAELEGAEACLSAASGMGAITSALWTSVSAGDHIVAAKTLYGCTFALLNAGLSRFGVEVDFVDARDPQNVKAALKPNTKVVYLETPANPNMYISDIRAIAKLAHEHSADIQVYVDNTYCTPYLQRPFDLGANVVVHSATKYLNGHGDVIAGFVLGKKEFIDQVRFVGMKDMTGATLGPFEAYLIGRGMKTLALRMDRHCASAQKVAEFLESHPKVAKVMYPGLKSFPQHDVAMGQMCQPGAMIAFELQGGIEAGRALINSCRLCIPAVSLGDAETLIQHPASMTHSPYTPEERAASDIAEGLVRLSVGLEDADDIIADLKQALEG
>NVVY01000036.1_32@GB_GCA_002749135.1@p__Proteobacteria	Annotree	Annotree@>NVVY01000036.1_32@GB_GCA_002749135.1@p__Proteobacteria	MTGPKXXXPNXFATXXIHHGYDPQDEHGALXPXXHLTSTFAFATAEEGGEMFQGERAGHIYSRISNXTLDLLERRIANLEGGEAXXANXSGMGSITXVXWXXXEPGDEVILDKTLYGCTFXFMHXXLRKFGITITHVDMSDPENLVXAMSXKTKXVXFETPANPNMRLVDIAXXARIAKAGGAKVVVDNTYATPLLTRPLELGADIVVHSXTKYLGGHGDLVAGXVXGSHDDILRIRMXGMKDMXGXIMAPXNAMLXTRGLKTLELXMARHCESAMTVARELDXHPAVENVFFPGLXNXAQHDLAKKQMADFGGVIAFEITGGRPASIKAMNRMTMIHRAVSLGDAETXIQXPASMTHSTYTPEERAAHGISXGLIRLXIXLENXDDILEDLIGALPTA…
>PFGL01000048.1_80@GB_GCA_002783505.1@p__Proteobacteria	Annotree	Annotree@>PFGL01000048.1_80@GB_GCA_002783505.1@p__Proteobacteria	MQDESGKMWKAATQVIHGGHEREAFGALVTPLYQSATFVFESAQQGGERFAGNEPGYIYTRLGNPTTAELERKMAILEGAEAAAATASGMGAVSAALLANLQMGDHLVASNAVYGCTFALMTTQFARFGIEVSLVDFSSLADIEAAIKANTKVIFCETPVNPHLQVFDLAAIANIAKRHQLVSIVDNTFMTPLLQRPLDFGIDLVIHSATKYLNGHGDVIAGIVCGSEAQLHKVKYEILKDIGAVISPHDAWLILRGLKTLDVRLQRHCDSAQRVAEFLAEHPSINRVYYPGLKSHQGHKFIGKQMKRAGGVIAFELAANLEEAMAFVGHLSLFSIAVSLGDAESLIQHPASMTH
>PGZF01000001.1_789@GB_GCA_002840125.1@p__Proteobacteria	Annotree	Annotree@>PGZF01000001.1_789@GB_GCA_002840125.1@p__Proteobacteria	MHDNNKKAETLCIHAGKEKNQHGTLATPLYQSSTFIFDNAEQGAARFAGEAEGYIYTRLGNPTTRELELKIAALEGMADAAATATGMGAVAASTMAFLQQGDHLIASKAIYGCSFALFNHMFARYGIEVSFVDMTDHAAVEQALQPNTKMLFAETPINPNLVVLDLAFLGDFCQRHQLISVIDNTFLTPLLQKPAEYGINIVIHSATKYLNGHGDVVAGLIVSDAETIKTIKLTTLKDMGATISPHDAWLIIRGLKTLSVRLERHCSNAQKVAEFLQQHDAVREVFYPGLPSHPGFKFIGNQMKAAGGVLAFELNASLDDSRYFINQCKLLSLAVSLGDAESLIQHPASMTHSPYTAEERQMAGISDGLIRVSVGLEHVDDIIADLAQALDKMQERQR
>PHCS01000008.1_47@GB_GCA_002840845.1@p__Proteobacteria	Annotree	Annotree@>PHCS01000008.1_47@GB_GCA_002840845.1@p__Proteobacteria	MSQAKVPGKGFSTRAIHHGYDPYEGHGAVNPPLYLSSTFAFPTVEDGSARFAGEQAGFVYSRVGNPTTCLLESRIADLEGGEAALVTASGMGATTSLMWTLLSPGDEVIADKTLYGCTFGYFNHGLAKFGVKITHVDMTQPANLEAAIGAQTKVVFFESPANPNMRLVDIAAIAAIAHRHGAKVVVDNTYCTPYLQRPLALGADYVVHSATKYLGGHGDLIAGAIVGPKESLDQVRFYGIKDMTGAVMSSQDAFLVLRGLKTLALRMARHSSNAQAIAECLAGHDKVDVCHYPGLDTFPQRELARRQMKLPGGMVAFELKGGIEAGRRFMNALQLITRAVSLGDAESLAQHPASMTHSFYTPEERRAHLIGEGLVRISAGLEDPEDLLDDVRQALDTA
>PHEH01000002.1_14@GB_GCA_002841155.1@p__Proteobacteria	Annotree	Annotree@>PHEH01000002.1_14@GB_GCA_002841155.1@p__Proteobacteria	MAFDDARPLGPATRAIHHGYDPAAHDYALTPPLHLTSTFAFPDAQTGGALFAGEAEGHIYSRISNPTVALLEARIANLEGAEAGLATASGMGAISSLMWTLLKPGDEIITDKTLYGCTFAFMRDGLSRFGIKITHVDLRELDNLAAAISGQTRLVYFETPANPNMRLVDIRAAAQIAHEAGALVVVDNTYASPLLTRPIELGADFVVHSATKYLGGHGDLIAGIVVGRAEAIREVRMIGVKDMTGSVMSPFNAMLVMRGLKTLQLRMARHCESGLKVAHWLEAQPSVQTVYYPGLESHPQYALAKRQMSGFGGMIALELKGGYEAGIAMMNRLRMICRAVSLGDAETLIQHPASMTHSTYSPEERLEHGISDGLVRLSVGLEDVEDILADLAEAMGNNQG
>PGZZ01000003.1_160@GB_GCA_002841545.1@p__Firmicutes_A	Annotree	Annotree@>PGZZ01000003.1_160@GB_GCA_002841545.1@p__Firmicutes_A	MNTPKMGFATQAIHSGKMKDAYGAITIPIYQTASFEFESCAQGAAVFAGEQNAFFYSRVGNPTVSMLEDTIAILEHGEAALATSSGMGAFTSVIWPLISSGDHIVADKTLYGCTFEFFSKHLNRFGVNVTFVDTTDEDALKSALTPATKVLYLETPANPNMKIVDLSKVCDIAHKYNPAIKVICDNTFASPYLQTPLTMGVDIVLHSATKYLNGHGDVIAGFVVSDAETISAARLIGLKDMTGAVMAANEAYLILRGLKTLEVRMQRHCESAMKIAEYLLGHPKIKNVYYPGLPSHIGHDIAARQMHNGFGGMISFELKGTREDGSKLLNSLELCTLAVSLGGAETLIEHPASMTHSTYTLEELAVAEISEGLVRLSVGLENVEDIIEDLDKGLARL
>PKTR01000003.1_288@GB_GCA_002869065.1@p__Proteobacteria	Annotree	Annotree@>PKTR01000003.1_288@GB_GCA_002869065.1@p__Proteobacteria	MSTDSDGRAYGFSTRAIHHGYDPLDDQGALTPALHLTSTFAFESAEAGGEIFAGERQGYVYSRVGNPTTDLLEKRIATLEGAEAGLATASGMGAITAVLWTFLAPGDELITDLTLYGCTFAYLRHGLAKFGVTVTHIDMTDPANLERAISAKTRIVYFETPANPNMRLIDIAAVSAIARKAGARTIVDNTYATPVLTRPIELGADIVVHSATKYLGGHGDLIAGLAVGTLEDMTEVRVFGLKDMTGAVMAPFNAMLVLRGLKTLSLRMARHSATAMAVARMLDAHEAVETVYYPGLESFPQHDLAKQQMADFGGMIAFELKGGYEAGLKAMNALTLIRRAVSLGDAESLIQHPASMTHATYTPEERAEHGISEGLVRLSVGLEDEADILADLREALRVA…
>PQCP01000069.1_3@GB_GCA_003062205.1@p__Proteobacteria	Annotree	Annotree@>PQCP01000069.1_3@GB_GCA_003062205.1@p__Proteobacteria	MNKKPTPGGFSTRAIHAGHDPFDHHGALNPPLYLNATYAFESIAQGQRRFLGEEPGYVYSRVGNPTASVLESKLANLEGGEASLAVASGMGAIASLIWTFTQPGDQILADTTLYGCTYAFLTEGLAKFGVGIRFADFTRPEQVSEALGDNTRFLLFESPANPNMRLIDIEQISDIAHQAGAQVIVDNTYCTPYLQRPIELGADFVVHSLTKYLCGHGDIIAGAVIGPQEDIQQIQFHGVKDMTGAVISPMDAYLTIRGLKTLAVRMDRHCATARRLAAAIEDHPAVEQLFYPGLDSHPQHQLARRQMSDFGGMIAFELKGGYESGVRFMDSLQLAMRAVSLGDAETLVQHPASMTHITYPEEERIRHGISDGLVRLSVGLEDYDDLHQDITQALARA
>QBLP01000440.1_1@GB_GCA_003070825.1@p__Firmicutes_F	Annotree	Annotree@>QBLP01000440.1_1@GB_GCA_003070825.1@p__Firmicutes_F	QTGAHNTPIYQTSTFAFKNVQDGADKFAGEKEGYIYTRLGNPTQSALEEKMAALEGAEAAIATASGMSAISASVMAVAYAGDHILAHDCLYGCTHSLMEEILPRYGIEVTFADLSDLDNVDEYLQDNTKLVYLETPSNPTLNLVDIEEISKKAHAAGAKVIVDNTFMTPYLQNPLALGADMVVHSATKYIGGHGDAIAGIIAGKEEMLAEIRMTTLKDFGGIISPFNAWLLLRGLKTLPIRVDKHTENAKEVAEFLEAHDKVERVFYPGLESHPQHDLAKKQASGFGSMISFELKGGYDAGEKMMNNVNLATLAVSLGDVDTLIQHPASMTHAPVPREERLAAGITDGLVRISIGIEDVEDIIADLDNSLSVLADVEEDESLATV
>PQAF01000013.1_84@GB_GCA_003105015.1@p__Proteobacteria	Annotree	Annotree@>PQAF01000013.1_84@GB_GCA_003105015.1@p__Proteobacteria	MSQSRTPGKGFTTRAIHHGYDPYAGHGSVNPPIYLSSTYAFPTVEDGSARFAGEQAGFVYSRVGNPTTCLLEGRIADLEGGEAALVTASGMGATTSLMWTLLSPGDEVIADKTLYGCTFGFFNHGLAKFGVRITHVDLAQPANLEAAIGAQTKVVFFESPANPNMRLVDIAAIAAIARRHGAKVVVDNTYCTPYLQRPIELGADYVVHSATKYLGGHGDLIAGAIVGPQESLNQVRFYGIKDMTGAVLSSQDAFLILRGLKTLALRMERHSSNAQAIAECLAGHDKVEVCHYPGLAAFPQRELARRQMKLPGGMVAFELKGGIEAGRRFMNALQLITRAVSLGDAESLAQHPASMTHSFYTPEERREHLIGEGLVRISAGLEDPEDLLDDVRQALAAA
>QIKG01000043.1_17@GB_GCA_003232965.1@p__Proteobacteria	Annotree	Annotree@>QIKG01000043.1_17@GB_GCA_003232965.1@p__Proteobacteria	MNKPMNARTNMNIETLAIHGPGHAKNPYGSLATPIYQTSTFVFDSVAQGAARFSGEQSGYVYGRLDNPTVHELEERMAALEQTEAAAAFGSGMGAISASLLTLLKSGDEMVSTAALYGCSYSLFRHHLPAMGINVKLVEPHSDAVMEELLEQAVSDKTRVMYLETPSNPGLQVLDLQRLINFCKARGITTVVDNTFMSPVLQNPAVLGADLVVHSATKYLNGHGDVIAGIACGSAQLITEIKTTLRKDLGAILSPNDAWLLMRGLKTLPLRIEKHISNAEKIAFWLDQHPHIHSVNYPGLPSHPGYHLIGSQMRAGGAVIAFELDGEFEQAVTMMNKVSLCRLAVSLGDVESLIQHPASMTHSTYTAEELADAGISGSMIRLAVGLEHADDIIADLEQA…
>QGUT01000062.1_3@GB_GCA_003242255.1@p__Firmicutes_A	Annotree	Annotree@>QGUT01000062.1_3@GB_GCA_003242255.1@p__Firmicutes_A	MGFNTKAIHAGQKPDPATGAHVTPIYQTSTFVFENVDQGARRFAGEEEGYIYTRLGNPTVAELEEKIAVLEGGEAAIATASGMAAISTVLFTLLKKGDHIVANDTLYGCTHSFLSHIAPKYGIEVTFTDLSDLSNLEKAVRSNTKVVYIETPANPTLKLVDIKGAAEIAHKVGARVVVDNTFMTPYLQRPIEHGADVVVHSATKYLGGHGDVVAGIIVGPKDLLTEMRMPYLKDIGGIIGPFDAWLLLRGLKTLGLRMDRHCENAQKVAEYLEGHPMIEKVYYPGLPSNPQYELAKRQMDGFGGMISFELKGGIEAGKVLMNSVKLITLAVSLGCVDSLIQHPASMTHSPVPREERLKAGITDGLVRLSVGIEDVEDIIADLEQALDKVQKSLMA
>PIVP01000111.1_2@GB_GCA_003354085.1@p__Proteobacteria	Annotree	Annotree@>PIVP01000111.1_2@GB_GCA_003354085.1@p__Proteobacteria	MSTSKHIETQAIHAGRINDEQFGSLATPLYQTSTFIFENAQQGADRFAGEAEGYIYSRLGNPTTRQLEMRVAAMEEMEDAAATATGMGAVSGALLANLSCGDHLISSKAVYGCSFALMNHQLTRWGIEVSFVDMANPAEIEAAIKSNTKVIFLETPVNPNLAVYDLAAIGKIAQQHKIISVVDNTFLTPVLQQPKKYGIDIVVHSATKYLNGHGDVVAGIICGSSEMIMNIKMTVLKDIGATMSPHDAWLIMRGLKTLPIRMERHCNNAQIIAEFLENHEKVAQVYYPGLKSHPGHKFIGSQMKAAGGVIAFEIDSDLAGGSDFINRMELFSIAVSLGDAESLIQHPASMTHSPYTQEERVAAGISDSLIRISVGLENVDDMIEDLNQSLAMIK
>PIVP01000159.1_3@GB_GCA_003354085.1@p__Proteobacteria	Annotree	Annotree@>PIVP01000159.1_3@GB_GCA_003354085.1@p__Proteobacteria	MQKKWDLATLAIHGGHKKEQFGALVTPLYQSATFLFDNAQQGGARFAGEEPGYIYTRLGNPTTDELERKMALLEGAESAAACASGMAAVSAALMTHLKAGDHLVASNVVYGCTFALLNTQLTRFGIDVSFVDFTDTLAVEAAVQPNTKLVFCETPVNPHLEVYDLRAIADIAKRNGLVSIIDNTFMTPLLQQPLSMGIDMVVHSATKYLNGHGDVIAGIVCGSKEHIDGLKHDILKDFGGVMSPHDAWLILRGLKTLDVRLTRHCDSAEIIANFLENHPQISQVFYPGLKSHQGHVYLGKQMKRAGGVIAFELNGDMKTAINFVNALSLFTIAVSLGDAESLVQHPASMTHSAYSPEAKEEAGITDNLLRISVGLENVEDLIADIEQAFIKGN
>QQTG01000031.1_80@GB_GCA_003370465.1@p__Proteobacteria	Annotree	Annotree@>QQTG01000031.1_80@GB_GCA_003370465.1@p__Proteobacteria	MKSSDNKQSFKHLETRAIHAGRVGDPSFGSLATPIHQTSTFIFDNVQQGSDRFAGEEQGYIYSRLGNPTVRELEQKMAALESTEDAAAFGSGMGAVSATLLANLKQGDHLVASSALYGCSFALINHKFADFGIEVTFVDITNEQEVKAAIQENTKLIYFETPINPNLVCVDMAMIEAIAKKHDLLTIMDNTFMSPVLQQPSDYGMDLIIHSATKYLNGHGDVIGGIVCGSAEQIGHIKMTTQKDMGATMSPNDAWLITRGLKTLSVRVERHCDNAEKLADYLEGHGDIEQVYYPGLKNHPANHLIGSQMKRAGGIIAFEVAGGFDDAVRFMNHLELCHIAVSLGDAETLIQHPASMTHSTYTPEERAAAGISETLIRISVGLEHPEDIIADLEQALQKM…
>CP031729.1_4841@GB_GCA_003428805.1@p__Proteobacteria	Annotree	Annotree@>CP031729.1_4841@GB_GCA_003428805.1@p__Proteobacteria	MRDSHNNTGFSTRAIHHGYDPLSHGGALVPPVYQTSTYAFPSVEYGAACFAGEEGGHFYSRISNPTLALLEQRMASLEGGEAGLALASGMGAITSTLWTLLRPGDELLVGRTVYGCTFAYMHHGIGEFGVKVRHVDLNDAKALKAAITHKTRMIYFETPANPNMQLVDIAAVAEAARGHDLHIVVDNTYCTPYLQRPLELGADLVVHSATKYLSGHGDITAGLVIGRKALVDRIRLEGLKDMTGAVLSPHDASLLMRGLKTLALRMDRHCANAQQVAEFLARQPQVELIQYPGLPSFAQYELAQRQMRLPGGMIAFELKGGIEAGRRFMNALQLFARAVSLGDAESLAQHPASMTHSSYTPEERAHHGISEGLVRLSVGLEDVEDLLADVEQALKACS
>PUMM01000021.1_22@GB_GCA_003551365.1@p__Firmicutes_E	Annotree	Annotree@>PUMM01000021.1_22@GB_GCA_003551365.1@p__Firmicutes_E	MHDGERKELSFSTRAVHPVEPESTDGVRPHAPPIYQTSTFLFDNVEQGARRFAGEEEGYIYSRLGNPTTRILEMTGADLENAEDGAAFASGMGAISAVLLQLLSAGDHLVAGRTLYGCTYSLMQGILPRMGVQVTFVDATDITAVKEAVRPETRVLYAETPANPSMDLVDLEAFAALGRETGATTVVDNTFMSPYLQRPLDWGIDVSVHSATKYIGGHGDVVAGLAFSSADLVAEVKEEALKDIGAILGPFDAWLLIRGLKTLPLRMEKHSTNAQTIAEWLQEHPRVSRVRYPGLPSHPQHQLARRQNPRGLYGGMLSLEMEGGFEAGRQLLDRVRLCTLAVSLGATDTLIEHPASMTHSTIDEKDQRAVGISPGLVRMSVGVEDCDDLLSDLEQAMRGL
>PUNE01000048.1_5@GB_GCA_003551665.1@p__Firmicutes_F	Annotree	Annotree@>PUNE01000048.1_5@GB_GCA_003551665.1@p__Firmicutes_F	MKKLGINTRLVHSGEKPCPVTGSLRMPIYQTSTFVFENVEQGARRFSGEEEGYIYTRLGNPTQNALEVKMADLEGGEAAIATASGMAAVTSATMGFLQQGDHVVSSEAVYGCTHSLFKELFPRWGIKVTFVDSSNPEEIEAAIRPETKLLYLESPANPTMVIVDLEKAVEIARRHKLKTIFDNTFMTPYYQRPLEWGIDIVIHSATKYIGGHGDVVAGIIVGNEEDINHIRATTLKDFGGIISPFNAWLLLRGLKTLGLRMERINSNCQEVARFLHDHPKVEKIYYSGLADHPQHQLAKNQMSGFGGMLSFELKGGFSAGKQLMEAVQLCSLAVSLGDVDTLIQHPASMTHSVLDEKDQIEAGITPGLVRLSVGIEDVQDIISDLECGLDRLE
>PUNT01000228.1_24@GB_GCA_003551905.1@p__Firmicutes_F	Annotree	Annotree@>PUNT01000228.1_24@GB_GCA_003551905.1@p__Firmicutes_F	MTNWHFNTRAVHKGESPCPLTGALRTPIYQTSTFAFKDVEQGGNLFKGEDKGYIYTRLGNPTQTVLEEKMADLEEGEAACAAASGMAAVTSATLAFLNKGDHIISSRPLYGCTYSLFKDFFPRWGIEVSFVDLANIESIPKNIKENTRMIYFETPANPTMKLADLAKVAALGKSNNCITVVDNTFMTPYFQKPLTYGIDIVLHSATKYIGGHGDVIAGIIISNKDYIDEIKKGTLKDLGGVISPFDAWLLIRGLKTLPLRMERINNNAIEVAHFLASSPKIQEIYYPGLAQHPQHQLAKEQMTGFGGMISFELKGGFAAGKKLMNNLKLCTLAVSLGDAETLIQHPSSMTHSVVCEDDRLLAGISEGLVRLSVGIEDARDIISDLQQGLANL
>PUNF01000113.1_13@GB_GCA_003552525.1@p__Firmicutes_E	Annotree	Annotree@>PUNF01000113.1_13@GB_GCA_003552525.1@p__Firmicutes_E	MPRVLLPVKEHAVCIFARPRDFPCPKVVQEEEPHEVNYLRLMQEPTPVHFAGAKEKGRFILTDFGRHFDTRAIHAGESPGPDPGSHVVPIYQTSTFIFDDAEQGARRFAGEESGYIYTRLGNPTVRALEEKMADLENAEDAVAFGSGMGAISAAFLQMLSAGDHVVSIRTIYGCTYALLTGMLKRFGIEVTFVDGRDIDAIRDAVRPNTRMLYGETPANPNMALVDLEAFAALGKETGIPTVIDNTFMSPALQRPIDWGVDVVVHSATKYLGGHGDVIGGILVGSSDFVGQIKDDVLKDVGAVLGPFDAWLLIRGLKTLPLRMSRHNENAQRVAEFLQAHPAVSSVHYPGLPSHPQHALATRQNPMGFGGMISFHLDGGITAGRRLLNAVNVCTLAVSL…
>PUOO01000121.1_14@GB_GCA_003552825.1@p__Firmicutes_F	Annotree	Annotree@>PUOO01000121.1_14@GB_GCA_003552825.1@p__Firmicutes_F	MKKEWNFNTRTVHAGEDPCPQTGALRVPIYQSSTFVFDSAEQGGRRFAGEEPGYIYTRLGNPTQTALEEKMANLEGTDSAIALGSGMAAVSSTVMGLLEAGDHIIASKTLYGCTFSLFSELLPKWNIEVSFVEMSDLNNIKAAIKDNTKVIYTETPSNPTMNLVDLAELSDIAGEDIITVVDNTFMSPCLQKPAEFGIDIIIHSATKFIGGHGDTIAGIICGPEDLLNSFRETTVKDFGGIIAPFDTFLLLRGLKTLSVRMERITKNAKKVAEFLSNHPAVDTVYYPGLKDHPQYELGEKQMKGPGGVMAFELKGGIEEGKKLLNSLDLCILAVSLGDVDTLIQHPASMTHYVVPEEDRRSAGITDGLIRLSVGIEDVNDIIDDLEQGLNKIK
>PWEJ01000031.1_47@GB_GCA_003553485.1@p__Firmicutes_F	Annotree	Annotree@>PWEJ01000031.1_47@GB_GCA_003553485.1@p__Firmicutes_F	MKKYQDFATRAIHSDEGHKNELGALRTPIYQSSTFVFDNVQQGANRFAGEEEGYIYTRLGNPTQADLEKQIADLEGGEAAIATASGMAATSAAVLQFLSAGDHLIASDTLYGCTHSFFEEMLPRWNIEVSFVDMTDLNNVRKAAQNSTKVIFAETPANPTLDLVDIAELAKISDDISSRLIIDNTFMTPYLQRPLEMGADIVIHSATKYIGGHGDTIAGLIIGSEEDIIEIRESTIKDIGGIIAPFNAFLLLRGIKTLCIRMDRICKNTRKVAEYLNAHPRVIEVYYPGLTSHPQHELAKRQMEDFGGIIAFELEGGFTAGRNLMNEVELCVLAVSLGDVDTLIQHPASMTHYVVPEEERLEAGITDSLVRISVGLESVDDIIADLDQALEACH
>PWEO01000106.1_12@GB_GCA_003553525.1@p__Firmicutes_A	Annotree	Annotree@>PWEO01000106.1_12@GB_GCA_003553525.1@p__Firmicutes_A	MDLKKMNKETQITYAAPCKTTGSHIQPLYQTSTFVFDNAEQGAARFAGEESGYIYSRLGNPTVRVLEEKMALLEEGEDATIYGSGMAAVSASILAFVEQGDHIVAQQCLYGCTHSFLNEIVKKWGIEVTFVTDASNPENFKKAMRPNTKIVYIESPANPVMQLTDIKACADIAHENDARLIVDNTYMTPYFQRPLTLGADIVLHSATKYINGHGDVVAGILVGSKEDMDTIRMTTQKDLGGITSPFDAWLMQRGIKTLALRMREHEKNAMEVAKFLESHPKVQNIFYPGLPSHPQHELAKKQADGFGGMIAFELHGGLEAGRVLMNNIEIFHLAVSLGTVDSLIQHPASMTHSPVPEEDRRCAGITDGLVRVSVGIENVKDLIDALDRALALV
>PWFQ01000046.1_11@GB_GCA_003554105.1@p__Firmicutes_A	Annotree	Annotree@>PWFQ01000046.1_11@GB_GCA_003554105.1@p__Firmicutes_A	MDLKKCKRETQLVYGEACKTTGSHIQPIYQTSTFVFDNVDQGANRFAGEEEGYIYSRLGNPTVKLLEDKMALLEEGEDATIYGSGMAAVSAGILAFVEQGDHIVAQRCLYGCTHSFLSHIVTKWGIEVTFVDDASNPESFKNAMRPNTKIIYIETPANPAMQLTDIKACAEIAHNGGARLIVDNTFMTPYLQRPITLGADLVLHSATKYINGHGDVVAGILIGNKEDMDHIRMTTQKDIGGITSPFDAWLMLRGVKTLAIRMKEHEKNAMKVASFLENHPKVERVYYPGLPSHPQHELAKIQADGFGGMISLELKGGLEAGKTMMNTIEIFHLAVSLGTVDSLIQHPASMTHSPVPVEERCAAGITDGLVRISVGIEDAEDLIQALEKSLSTI
>PWFS01000118.1_6@GB_GCA_003554145.1@p__Firmicutes_F	Annotree	Annotree@>PWFS01000118.1_6@GB_GCA_003554145.1@p__Firmicutes_F	MDKKGINTRMVHSGEKPCPVTGAMRMPIYQTATFVFENVEQGARRFAGEEEGYIYTRLGNPTQNALEVKMADLEGGEAAIATASGMAAVSSATMGLLKQGDHVVSSEAVYGCTHSLFKELFPRWGLGVSFVDTSDPEEIAAAIKPETRMLYLESPANPTMSLVDLEKAVALAKENGLKTVIDNTFMTPYYQRPLEKGIDLVVHSGTKYIGGHGDAVAGIIVGSKEDLDIIRGTTLKDFGGIISPFNAWLLLRGIKTLGLRMERITSNCQKVAEFLQQHPQVERVYYPGLKNHPQHELAQKQMDGFGGMLSFELKGGYSAGKKLMESLELCTLAVSLGDLDTLIQHPASMTHSVLELEDQEEAGILPGLVRLSVGIEDGEDIIKDLDDGLKLIGQA
>PWGR01000247.1_4@GB_GCA_003554565.1@p__Firmicutes_E	Annotree	Annotree@>PWGR01000247.1_4@GB_GCA_003554565.1@p__Firmicutes_E	MLMNDSDRKNLGFSTRAIHPVRREEDDGIRPHTPPIYQTSTFLFEDVDQGARRFAGDESGYIYSRLGNPTIRILEETAADLENAGDGAAFASGMGAISAVLMQVLSSGDHLVASRTLYGCTYSLMQGILPRMGVEVTFVDATDLSAIESALRPNTRALYAETPANPSMDLVDLEGFAALGEEAGVLTIVDNTFMSPYLQRPLDWGIDIVVHSATKYIGGHGDVVAGLVASDAEFIASLKGEAMKDIGAIIGPFDAWLLIRGLKTLQLRMQRHSENAQCIAEWLEEHPRVRKVNYPGLPSHPQHDLARKQNPRGLFGGMISFEMCGGYEAGRDLLNGVRLCTLAVSLGATDTLIEHPASMTHSTIDEEDQLKVGITPGLVRLSVGVEDCEDLIRDLERAM…
>PWGV01000181.1_8@GB_GCA_003554585.1@p__Firmicutes_F	Annotree	Annotree@>PWGV01000181.1_8@GB_GCA_003554585.1@p__Firmicutes_F	MKKLGVNTRLVHSGEKPCPVTGALRMPIYQTATFVFENVEQGARRFSGEEEGYIYTRLGNPTQNALEVKMADLEGGDAAIATASGMAAITSATMAFLEQGDHVVSSEAVYGCTHSLFKELFPRWGINVSFVNTSDPGEIEEAIRPETKMLYLESPANPTMALVDMEKAAEIARRHNLKTIFDNTFMTPYYQLPLQRGMDIVIHSATKYIGGHGDVVAGIIVGNEEDINHIRGTTLKDFGGIISPFNAWLLLRGLKTLGLRMERINSNCQEVAWFLHDHPRVEKVYYSGLADHPQHELAKKQMDGFGGMISFELKGGFSAGKNLMEELELCSLAVSLGDVDTLIQHPASMTHSVLDEKDQIEAGITPGLVRLSVGIEDVQDIIADLECGLDRIE
>PWLI01000068.1_14@GB_GCA_003559415.1@p__Firmicutes_D	Annotree	Annotree@>PWLI01000068.1_14@GB_GCA_003559415.1@p__Firmicutes_D	MSTKKQGFSTKAIHAGQQPDPSYGSLSTPIYQTSTFVFKDVAQGAARFSGDEEGYIYTRLGNPTQTALEEKMAVLEGGEAAAAFASGMAAVTAVLLAMLSKGDHVVHTSALYGCTYAFLHELAPRFGISATSIDTSDLQAVDRAMQPNTKVVYLESPANPTMKLCDIAAIAEIARSRGAKVVVDNTFMTPYFQQPLALGADVVVHSATKYIGGHGDVIAGLAVGEKEFIDEVKMTTLKDIGGTISPFNAWLLLRGLKTLPVRMERHDSNGRAVTEFLEQHPAVDKVYYPGLESCEQYQLAMRQMSGFGGILAFELKEGYEAGVRMMNKVKLCHLAVSLGDVDTLIQHPASMTHSVVPEDERVRAFITPGLVRLAVGLEDVEDIIADLEQAMS
>PWLM01000214.1_6@GB_GCA_003560495.1@p__Firmicutes	Annotree	Annotree@>PWLM01000214.1_6@GB_GCA_003560495.1@p__Firmicutes	MKKRELETRLIHGFFDRQSQHGSLTHPLYQTSTFVFDSAEQGEARFAGKEAGYMYSRLGNPTTAEFEKKMADLEEGEEGVAFASGMGAVSAVLMHMLKTGDHVLVSEGVYGCTFGFLEMANEKFQIDFDLMQMDSEEAVQQMIRPETKIIYVETPINPTMKLVDLEMVIRTAKKNNLKVVVDNTFCSPYLQQPLKMGADFVIHSATKYISGHGDVIAGVAVGPAEEMQKIRMTTQKDVGAVLGPFDAWLLLRGLKTLAVRMDRHCHNAKVIFEKLKKHSRIHHIIYPGDPDFSGHLLADRQMNDYGGLISFEVEGGKQAAQRFLNGLKVVQTAVSLGDAESLIQHPATMTHSVVPEEQREKMGITDSLVRLSVGLESPEDIWEDIEQSLEKTFAEEKV
>PWWF01000274.1_17@GB_GCA_003561595.1@p__Proteobacteria	Annotree	Annotree@>PWWF01000274.1_17@GB_GCA_003561595.1@p__Proteobacteria	MTQKKGFATRAIHCGYDAMHNHGALTPPLHLTSTFAFDTAEAGGELFAGAGGGHVYSRISNPTLDLLEQRIATLEGAEAGLALASGMGAITSVLWTLLAPGDEVIVDKTLYGCTFAYMQHGLRKFGITITHVDLTEPENLTDAMSARTRIVYFETPANPNMRLVDIAAVARIAHAGGAQVVVDNTYATPYLTRPIALGADLVAHSATKYLGGHGDLVAGLIAGRAEAISEIRLVGMKDMTGAVMAPFNAMLVMRGLKTLALRMDRHCASAQVVADWLDGHPAVAKVHYPGLSGFAQADLASRQMAQPGGMIAFELEGGMQAGQAMMNRLQMIARAVSLGDAETLIQHPASMTHSTYTPEERAVHGIGDGLIRLSVGLEDVDDIVDDLDTALGQYPAAQSA
>PWSR01000200.1_1@GB_GCA_003563985.1@p__Firmicutes_E	Annotree	Annotree@>PWSR01000200.1_1@GB_GCA_003563985.1@p__Firmicutes_E	MNEEKSHFETRAIHAGEMHMADPGSHVVPIYQTSTFVFENTEQGARRFAGEEPGYIYTRLGNPTVRVLEQKMADLENAEDAVAFGSGMGAISAAFLQLLSAGDHVVSIKTIYGCTYALLTGMMRRMGIDVTFVDGTDIEAIRSAIRPETKVLYGETPANPNMAVLDLEAFAQLGRESGIPTIIDNTFMSPATQRPLDWGIDVVVHSATKYLGGHGDLIAGILVGSSDFVAEVKEDVLKDVGAVLGPFDAWLLIRGLKTLPLRIARHNENAMAVAEFLRDHPAVAEVHYPGLPSHPQYRLSQKQNHGGFGGMISFELSGGIEAGRKLLDSVDLCTLAVSLGACDTLIQHPASMTHSTMDEDQLRASGIGPGLIRLSVGLEHRDDIISDLKSSLDAL
>QEVK01000002.1_124@GB_GCA_003577315.1@p__Proteobacteria	Annotree	Annotree@>QEVK01000002.1_124@GB_GCA_003577315.1@p__Proteobacteria	MNPQRPAGFATRAIHLGYDPMQNQGALTPPLHLTSTFAFDSAEAGAAIFAGQTPGHFYSRVSNPTTDLLERRAADLEGAEAGLALASGMGAITAVMWTFLAPGDEIVTDKTLYGCTFAFFHHGLAKFGITVTHADMTDPEAVRAALSPRTRIVYFETPANPNMRLVDIEAVSQIAKAHGARVVVDNTYATPVLTRPIERGADIVVHSATKYLGGHGDLVGGIAVGSAEDMTQVRLCGMKDMTGAVMAPFTAMLALRGLKTLKLRMEQHCRSAMAVARMLEAHPAVAEVHYPGLESFPQHALAARQMPGFGAMIAFELKGGLEAGRAMMNAMELVRRAVSLGDTESLIQHPASMTHSTYTAEERAAHGICEGLIRLSVGLEDVEDIVADLARALNTLPQA…
>QYZZ01000089.1_40@GB_GCA_003838145.1@p__Firmicutes_A	Annotree	Annotree@>QYZZ01000089.1_40@GB_GCA_003838145.1@p__Firmicutes_A	MKKEQLSKQGFATQSIHAGALRNEQGTLATPIYQTATFLFDSAEQGGNRFAGEEEGYIYSRIGNPTSTVIEEKMALLEGGEAALATASGMGAITSAIWTAVKAGDHIIAAKALYGCTFALLSHGLSRFNVEVTFVDMKDPENVRKAMKPNTRIVYMESPANPTMEIADIEAISKIAHENENCMVMVDNTFCTPYLQKPLELGADVVVHSATKYLNGHGDVIAGFVVGSQEFLMEVRTFGLKDMTGAAISPFNSFLIERGLKTLKLRMDKHCENAREVAEFLRNHPAVKEVYYPGFDDFPQAELVKKQMTQPGAMIAFLIHGGLEKGKQVMEKVELCGLAVSLGDAESLIQHPASMTHSTYSPEECQMAGISPDLIRLSVGLEEAEDIMADLDQALNSIL
>QNYN01000002.1_1@GB_GCA_003973585.1@p__Fusobacteriota	Annotree	Annotree@>QNYN01000002.1_1@GB_GCA_003973585.1@p__Fusobacteriota	IAIHGGAEKNSYGTLTTPIYQSSTFVFDSAEQGGRRFALEESGYIYSRLGNPTSAVAEKKLALLEGAEAALATSSGMGAISSTMWTLLQAGDHLLADKTLYGCTYAFFSHGLTKFGIEVEFIDTSDLEAVKKAMKPNTKIVYLETPANPNMKIIDIQEVAKIVHETKGARVVVDNTFATPYLQRPLELGADLVVHSATKYLNGHGDVIAGFVVGDLETVTQIRLIGVKDMTGSVLGPQEAFLMIRGLKTLELRMAKHCSNAYEVAKFLDNHEKIEKVYYPGLASHKGHEIAKDQMDGFGGILAFEIKGGFESGKKLLNNLELCTLAVSLGDTETLIQHPASMTHSPYTVEERAAAGIAEGLVRISVGLEDANDIISDLEQGLSKI
>PIPR01000001.1_576@GB_GCA_003987355.1@p__Proteobacteria	Annotree	Annotree@>PIPR01000001.1_576@GB_GCA_003987355.1@p__Proteobacteria	MRSNDNNNKRWQPATVTIHGGKKRDEHGALVSPLYQTATFAFENTAQGSARFAGEEAGYIYSRLGNPTVTELEQRVAALEGYPAAAACATGMGAVSASMLAFLQQGDHVVISDAIYGCSFALFSHLFTRFGIEVTFVDMSTPDQVRAAMRPETQVVFLESPVNPHLRVIDIAMVSTIAHEFDARVIVDNTFMTPLLQQPIQQGADLVLHSATKYLNGHGDVVAGVVCGSTDDIELIKLTTLKDMGATMSPHDAWLILRGLKTLDVRMERHCRNAAEVAAYLQQQPLVREVYYPGFPTHPAQRLMGTQMHGAGAVIAFELHGDMDSARQLLDELELITIAVSLGDAETLIQHPASMTHSPYTPEARAAAGITDTLIRISVGLEAVGDIITDLEQAFATVA…
>SHBR01000060.1_9@GB_GCA_004212795.1@p__Proteobacteria	Annotree	Annotree@>SHBR01000060.1_9@GB_GCA_004212795.1@p__Proteobacteria	MSKKDKSKEQGFSTRAIHAGYKPRSHNGALNPPVYLNATYTFDSIAEGQQRFAGETPGYVYARVGNPTQTVLEKRLATLEGGEAAVAVASGIGAITALLWTFIRSGDEIIADKTLYGCTFAFMEHGLSRFGIKVNFVDLTETDALAAAMTSKTRFVFFETPTNPNMRIINIQEVTELAHAHGARVIVDNTYGTPYLQRPLECGADFVVHSMTKYLSGHGDLIAGAIIGPADDMKSVRSVGLKDMTGAVLSAFDSFLILRGVKTLELRMERHCESALTLARQIEVHPNVKQVFYPGLPSHPQHALACQQMKAFGGMIALELNGGYESGVRFMDAVQLAQRAVSLGDAETLVQHPASMTHNNYTDEERQAHGISRGLARISVGLENVEDLSADILRALDQS…
>SFIY01000010.1_48@GB_GCA_004555205.1@p__Firmicutes_A	Annotree	Annotree@>SFIY01000010.1_48@GB_GCA_004555205.1@p__Firmicutes_A	MMNNNCGFGTKSIHAGNVKDVQYGALTTPIYQTSTFVFDSCEQGGRRFAGEEGGYIYTRLGNPTVSVLEAKIAALECGEACVAAASGMGAISSALWTIAGAGKHIIADGTLYGCTFALLNHGMTRYGVEVDFIDTSDLEAVKAHLKENTVAVYLETPANPNLKITDIAAVAEIAHAYNPEIKVVCDNTFASPALQTPLTLGADVVVHSATKYLNGHGDVIAGFVVGSAEFCMQVRMFGLKDMTGAVMDPFAAFLILRGLKTLELRMARHCENGRKVAAFLDAHPAVEKVYYPGLKNHVGHDIAAKQMKDFGGMVSFEVKGGRAAGVKLVNALHLITVAVSLGDAETLIEHPASMTHSTYTEEELAASGIAAGLIRLSVGLENAEDIIADLEQALNQL
>SFHC01000008.1_75@GB_GCA_004555725.1@p__Firmicutes_A	Annotree	Annotree@>SFHC01000008.1_75@GB_GCA_004555725.1@p__Firmicutes_A	MKDLKDLSFATRQIHVGKQKNSAGALCDPVYMTSTFAFDSVEQGGRRFAGEEDGYIYTRLGNPSLRAVEEKLASLEGGEDAVVTASGMGAISSALWSVLKQGDEIVAEEALYGCTFSLMSHGLSEFGVTAKFIDMSDPEQLKKALSDRTKVVYFETPCNPTLTVIDIEETAKIAHAYNPDIKVIVDNTFCTPYIQRPLSKGADIVVHSATKYLNGHGDVIAGAVISDAEFIQKVKMFGLKDMTGSVMSPFNAFLIARGMKTLDIRMERHCANAMKIAEFLEGHPAVKKVYYPGLESFEGHQTALKQMDHMGGMMSFELKADREQVAAALNKLQLCIVAVSLGDAETLVEHPASMTHSTYSSEELASAGISEGLVRLSVGLEDPDDIIADLKDVLDPLAK
>SFIR01000007.1_60@GB_GCA_004556165.1@p__Firmicutes_A	Annotree	Annotree@>SFIR01000007.1_60@GB_GCA_004556165.1@p__Firmicutes_A	MEKNQGFATKQIHVGKVEIPGIAPLATPIFQTSTFEFETTSEGARRFAGEEQGYIYTRLGNPNTAKIGAKLAALEHAEAGMAMASGMGAVTTVMWTALKAGDHLLADDTLYGCTFSYFTHGLTRCGIDVTLVNFEDLDAVRAAIRPNTKVFYFETPTNPSLKLIDIEAISKLAHETCPEAKVIVDNTFATPYIQRPLDLGADVVIHSATKYLNGHGDVIAGMAAGKADFITECSMFGLKDMTGAVLGPFEAYLIDRGLKTLDIRVQKHCDNAMKVARFLESHPAVANVSYPGLESHPRHELAKKQMEHGFGGIVTFELKCGREKSAEFVNSLKLCTIAVSLGDAETLIEHPATMTHSTYTPEALAQAGIGESMLRLSVGLEDAEDIIADLKEGLDRIK
>SFFW01000017.1_25@GB_GCA_004556755.1@p__Firmicutes_A	Annotree	Annotree@>SFFW01000017.1_25@GB_GCA_004556755.1@p__Firmicutes_A	MEKEMLDKMGFGTRAVHAGNVRDTQYGSLTMPIYQTSTFYFDSCEQGGRRFAGEEGGYIYTRLGNPTTTVLENKIAALEGGEACAAASSGMGAISSCLWSIAGAGKHIIADETLYGCTFALLSHGMTQYGVEVTFTDLSKLENLTANLRENTVAVYLETPANPNLKITDIELLAKAAHEYNPEILVVCDNTFASPALQNPLKLGADVVVHSATKYLNGHGDVIAGFVVGSAEFITKVKMFGLKDMTGATLGPFESWLILRGLKSLEIRVERHTASAKKIAEYLYNNDKVEHVNYPGLPTHPGHEIAKRQMKDFGGMISFEIKGGKEAGMKFCNALKLCTIAVSLGDAETLIEHPASMTHSTYGPEDLKAAGISAGLIRLSVGLENADDIIADMQQAFDSI
>SFGJ01000002.1_167@GB_GCA_004557655.1@p__Firmicutes_A	Annotree	Annotree@>SFGJ01000002.1_167@GB_GCA_004557655.1@p__Firmicutes_A	MLNEKCGFGTKAIHAGNVKDTQYGALTTPIYQTSTFVFDSCEQGGRRFAGQEAGYIYTRLGNPTTSVLEAKIAALEGGEACVATASGMGAISSCLWTIAGAGKHILADGTLYGCTFALLNHGMTRYGVEVDFIDTSDLEAVKAHLKPNTCAVYLETPANPNLKITDIAAVAEVAHAYNKDIKVICDNTFASPYLQRPLELGADVVVHSATKYLNGHGDVIAGFVVGSAEFCGEVRMFGLKDMTGAVMDPFCSFLILRGLKTLEIRMQKHCSNAKAIAEFLNNHPMVEKVYYPGLPSHVGHDIAARQMSDFGGMMSFEVKGGRAAGAKLVNALHLVTVAVSLGDAETLIEHPASMTHSTYTEEELAASGIAAGLIRLSVGLENAEDIIADLKQALDQL
>SFEB01000014.1_7@GB_GCA_004558105.1@p__Firmicutes_A	Annotree	Annotree@>SFEB01000014.1_7@GB_GCA_004558105.1@p__Firmicutes_A	MKITPKGFGTLAIHAGNMENEKFGALATPIYQSSTFYFDSCEQGGRRFAGEEGGYIYTRLGNPTTTVLEEKVAALEGAEAACAVGSGIGAVTSCLWTIAAAGKHIVADKALYGCTFAYLNHGMTRYGVEVTFIDTSDLNEVKKALRENTCCVYLETPANPNLKVTDLKAVAKIAHDYNPEIMVVCDNTFATPYLQRPLELGCDAVIHSGTKYLNGHGDVIAGFVVGSAEFIGKVKLFGLKDMTGAVMDPFAAFLILRGLKTMEIRMERHCANAQKVAEFLDKHPKVAKVYYPGLADHEGHEIAAKQMHNGFGGVIAFEVKGGMEKGIKFCNSLQMATIAVSLGDAETLIEHPASMTHSPYTPEERAAAGISDGLVRISVGLENVEDIIADLEHGFENI
>SFDT01000013.1_17@GB_GCA_004558115.1@p__Firmicutes_A	Annotree	Annotree@>SFDT01000013.1_17@GB_GCA_004558115.1@p__Firmicutes_A	MSHNIGNGFGTKVIHGGDTKDRGYHSLGMPIYQTSTFYFDTCEEGGRCFAGESDGYIYTRLGNPTTVLAEEKVAELEGAEAAAAAGSGMGAISATLWTLAGAGKHIVADGTLYGCTFALLSHGMTRYGVEVTFVDSSDPEEVRKALKENTVAVYLETPANPNLKIADIQAIAELTHAYNKDIKVVVDNTFATPYLQQPLALGADVVVHSATKYINGHGDVVAGFVAGSKEFITQVKMFGLKDMTGAVLGPQEAFLILRGLKTFEIRMQRHCDNARKLAAYLAAEPKVEKVYFPGLESHPNHEVAKKQMKDFGAMISIEVKGGKAAGMKLVNALKLSTIAVSLGDAETLVQHPASMTHSAYSPEELKEAGIPEGLVRISVGLENPDDIIADFQQAFAQL
>SFDT01000011.1_1@GB_GCA_004558115.1@p__Firmicutes_A	Annotree	Annotree@>SFDT01000011.1_1@GB_GCA_004558115.1@p__Firmicutes_A	MSQHDTCGFSTLAIHAGKIKDAFGALTPPIYQTSTFEFESCQHGGDIFAGKRAGYAYSRTANPTVMAVEQKVAAMEGGEAALATSSGMGAITSLIWSIVSTGDHIVADKTLYGCTYEFLAHHLRRMGVNVDFIDTSDENALKSALKPETKIVYLETPANPNMKITDLRKVSDFVHGHNSAIKVVCDNTFATPYLQNPLREGADAVVHSATKYINGHGDLLAGFVISDAETVMKARMVGVKDMTGSVLAANEAFLIMRGLKTMELRMERHCASAMKIAEFLESCPKIEKVLYPGLKSHVGYEVAARQMHHGFGGMVSFVVSGGKEQAAKFVDSLELCTLAVSLGDAETLIEHPASMTHSTYSPEELADAGIPEGLVRLSVGLENVEDILADLEKGIRAI
>SFDT01000042.1_15@GB_GCA_004558115.1@p__Firmicutes_A	Annotree	Annotree@>SFDT01000042.1_15@GB_GCA_004558115.1@p__Firmicutes_A	MEQGGARFAGQESGYIYTRLANPSLLQVEEKLAALEGGEAALATASGMGAVSATLWSLVEAGDEIVADETLYGCTFTLLTHGLTKFGVKVTLVDMSDAENVKKALTPKTKVVYFETPCNPTLKLVDIQAVAEAAHTYNPAIQVVTDNTFCSPYLQRPLELGADIVVHSATKYINGHSDVIAGFIVGTREFIETCRSTGLKDMTGAVMSPFDAFLIARGLKTLDIRMDRHCANARKVAEFFRSHPAVDKVYYPGFEDFPGHDIAKKQMKDFGGMVSIELKADRAATAAALNKLELCTIAVSLGGAETLVEHAASMTHSTYTPEELAASNISEGLVRISIGLEDPEDVIADFKQALDTLL
>SFDM01000027.1_32@GB_GCA_004558205.1@p__Synergistota	Annotree	Annotree@>SFDM01000027.1_32@GB_GCA_004558205.1@p__Synergistota	MSHFDTMCVHCGTHPDHENGALGTPIYQTSTFVFKDADQGARRFRGEEDGYIYTRLGNPNHTAVEVKLAALEGGEAAAVASSGMGGIAAVLWTALKSGDHVLAAKSLYGCTFSLLSHHFPNYGITSDFIDFKDPAAVKAAMKPNTKLVYCETPANPTMEIVDIPAVAKIAHDNGALLVVDNTYCTPLIQRPLELGADVVVHSATKYLNGHGDIIAGAVVGTKEFIGRVKMEGLKDMTGATMDPFSAWLLLRGMKTLHVRMPRHCENAVKVAEFLESRPEVARVYYPGLKSFPQRDLAAKQMKYFGAMIAMELKDGFEAGKKFINSTKLWSLAVSLGDCESLIQHPASMTHSTLNDEELAAAGISKGLIRLSVGLEDADELIADLKQAFEAIK
>SFDB01000004.1_52@GB_GCA_004558825.1@p__Firmicutes_A	Annotree	Annotree@>SFDB01000004.1_52@GB_GCA_004558825.1@p__Firmicutes_A	MSSDMNQGFATKQIHTAHIDIPGINPLAMPIFQSSTFVFDNTKQGASRFSGEESGYIYTRLGNPNANQIAQKLAVLENAEAGLVMGSGMGAITTVMWTALKAGDHLLADDSLYGCTFSFFTHGLTRYGVEVTLVDFRDIELVKANIRPNTKVVYFETPTNPNLKLIDIEKVAKVAHSYNSDIKVIVDNTFCTPYIQRPLDLGADVVVHSATKYLNGHGDVIAGMAAGSAEFISECNLFGLKDMTGAVIGPFEAYLIGRGMKTLDIRVKRHSENAMTVAKYLESNPKVKRVYYPGLESHPQHELAIRQMRNGFGGIISFELNATKEESEKFINSLKLCTLAVSLGDAETLIEHPASMTHSTYTPEALAAAGIGESLIRLSVGLEEPEDIIKDLEEGLSLI
>SZXW01000010.1_648@GB_GCA_005862285.1@p__Bacteroidota	Annotree	Annotree@>SZXW01000010.1_648@GB_GCA_005862285.1@p__Bacteroidota	MVTIVLYRVAVLFNMQPDTSQKPEIPERDTMTRNNPDMKGFSTRAIHRGYDPYEAPGALNPPIHVSSTYTFPTVEDGSARFAGEQEGFIYSRTGNPTTALLEERIADLEGGEAALVTASGMGATAALLWTLLAPGDEIIADKTLYGCTFGFFNHGLAKFGVRITHIDLTDAANLEAAISPRTKAVFFESPANPNMRLVDIDAVSAVAHAHGAPVIVDNTYCTPYLQRPLELGADYVVHSATKYLGGHGDLVAGAIVGPKESITNIRYYGLKDMTGAVLSSQDAFLILRGLKTLAIRMDRHSENAQGIAEFLASHNKVAVCHYPGLSSFPQRELAERQMKLPGGMVAFELRGGIEAGRRFMNALQLITRAVSLGDAESLAQHPASMTHSFYTPEERKLHL…
>SBHG01000130.1_12@GB_GCA_006226305.1@p__Proteobacteria	Annotree	Annotree@>SBHG01000130.1_12@GB_GCA_006226305.1@p__Proteobacteria	MSKSTRSRGFATRAIHEGYDPADHDYALVPPVHFSSTFTFEDAQHGGDLFAGVRDGHFYSRISNPTLDLLERRLAALEGAEAGLVTASGMGAITATFWTFIEPGAEVVMDETLYGCTFAFLRSGLAKFGIKVTPVDLREPENLEKVLTDQTRIVYFETPANPNMRLVDIARVSEIAHTKGARVIVDNTYATPYLQNPLALGADLVIHSATKYLGGHGDLVAGAVVGSAEDIQRIRLEGLKDMTGAVMSPFSAMLIMRGLKTLELRMDRHVKAAKVIADMLEAHPMVERVSYPGLESYPQYALAQAQMAQPGGMMAFELKGGMLMGRKFIDSVSLVQRAVSLGDPETLVQHPATMTHSAYTPEERARHGISDGLIRLSAGLETIEDILEDLTRALDACKG…
>SBGZ01000054.1_32@GB_GCA_006226415.1@p__Proteobacteria	Annotree	Annotree@>SBGZ01000054.1_32@GB_GCA_006226415.1@p__Proteobacteria	MSSKTGLKGFATRAIHEGYDPADHDHALVPPVHFSSTFTFEDAQHGGDLFAGVREGHFYSRISNPTLDLLERRLAALEGAEAGLVTASGMGAITATFWTFIEPGAEVVMDETLYGCTFAFLRSGLAKFGIKVTPVDLRDPENLEGALTDQTRIVYFETPANPNMRLVDIARVAEIAHTKGAKVIVDNTYATPYLQNPLALGADLVIHSATKYLGGHGDLVAGAVVGGAEDIQRIRLEGLKDMTGAVMSPFSAMLIMRGLKTLELRMDRHVKAAKVIADMLEAHPMVERVFYPGLQSYPQYELAEAQMAQPGGMMAFELKGGMLMGRKFIDSVSLVQRAVSLGDPETLVQHPATMTHSAYTPEERARHGISDGLIRLSAGLESIEDIVDDLTRALDACKV…
>CP041233.1_742@GB_GCA_006974205.1@p__Proteobacteria	Annotree	Annotree@>CP041233.1_742@GB_GCA_006974205.1@p__Proteobacteria	MSATAVGHDFATRAIHYGYDPQRYQGALSPPVFMSSTFAFPTAEYGGACFAGTEPGYFYSRIANPTLNLLEQRIANLEEGEAAVAFASGMGAITACCWTLLRPGDELIVDETVYGCTFSYFHHGLARFGVKITHVDLTRPERLASAMGPHTRLVYCETPANPNMRLIDIAAVAEIAHRHQALLLVDNTYCTPYLQRPLALGADIVVHSATKYLGGHGDLLAGIAVTRQALAEAIRLEGLKDMNGAVLSAQDAALVLRGMKTLPLRMDRHCDNAQRLAEILTEHPAIERVYYPGLANFPQHALARRQMVRPGGMLAFELRGGMRAGIRFLNALQLILRAVSLGDCESLAQHPASMTHSAYTPEERKRHHISEGLVRLSAGLEAFDDLQADILQALAQAQ
>VJWY01000001.1_396@GB_GCA_007097585.1@p__Proteobacteria	Annotree	Annotree@>VJWY01000001.1_396@GB_GCA_007097585.1@p__Proteobacteria	MAKGSTMHPDTLVIHGGEHIQDPYGALSTPLYQTSTFVFPDAETGGRRFAGEEPGYMYSRLGNPTITQLEQRMAALEGMDAAAAAATGMGAVASATLAFLKAGDHVIASDCIYGCSFALFTHMFERFGIHVDFVDMTNPKALSDAFRDTTKVVFLETPANPHLRLIDLAMVGDVCKAHTDVRMIVDNTFMTPLLQRPVDFGAHIVVHSATKYLNGHGDVVAGMITGSAEDIHLIKMTALKDMGATMSPHDAWLIIRGLKTLSVRMEKHCENARHVANFLRDYPGVSQVYYPGFTDHPGHHLLGTQMKSAGAVIAFELDAGYSTAVQVLNQLKMIRVAVSLGDAESLIQHPASMTHSPLSPEARARAGISDGLIRISVGLEHVDDIIADLQQSLDRALNA…
>SKSA01000067.1_15@GB_GCA_007118195.1@p__Firmicutes	Annotree	Annotree@>SKSA01000067.1_15@GB_GCA_007118195.1@p__Firmicutes	MERKSTHFETKVVHSGYDSKNHLGSLSTPIYQTSTFTFDTAEQGEKFFAGEEEGYIYSRLGNPTVTALQEKVADIEGGQACLAFGSGMAAISAVLLSLTKANEHVLVSQGIYGCTYGLLTLMEEKYQISHDFSTMESEEQIKELIRPETACIYLETPINPTMKVIDIEMVVRIAKQYDIPVVVDNTFSTPYLQKPLEMGCDVVVHSATKYLCGHGDVVAGLAIGTKELMNHIAMTTQKDIGGILAPFDAWLLLRGLKTLPVRMDRHCENTRKLAEWLSEQPLIKAVYYPGDPSHPDYAITKKQMKQGGGLFSFEIDGTKQDAQRFINHLKMIKIAVSLGDPESLIQHPATMTHSPVPEDVRLSMGITDQLIRLSVGLEAWEDIRDDIKQSLDQMVESEK
>SKRE01000186.1_2@GB_GCA_007118655.1@p__Firmicutes_A	Annotree	Annotree@>SKRE01000186.1_2@GB_GCA_007118655.1@p__Firmicutes_A	MDLKKMKRETQITYASPCKTTGSHIQPLYQTSTFVFDNAEQGAARFAGEESGYIYSRLGNPTVRCLEEKMALLEEAEDATIYGSGMAAVSSSILAFVEQGDHIVAQQCLYGCTHSFLNEIVTKWGIEVTFVTDASNPENFKEAMRPNTKIVYIETPANPVMQLTDIKACAKIAHENNAKLIVDNTYMTPYFQRPLTLGADIVLHSATKYINGHGDVVAGILAGRKEDMDTIRMTTQKDLGGITSPFDAWLMQRGIKTLALRMREHEKNAMEVAKYLEAHPKVKNIFYPGLPSHPQHELAKEQADGFGGMIAFELIGGLEAGRVLMNNIEIFHLAVSLGTVDSLIQHPASMTHSPIPEEDRRCAGITDGLVRVSVGIENAEDLIDALDRALALV
>SKTZ01000098.1_18@GB_GCA_007122335.1@p__Firmicutes_F	Annotree	Annotree@>SKTZ01000098.1_18@GB_GCA_007122335.1@p__Firmicutes_F	MKKLGFNTRLVHSGEKPCPVTGALRMPIYQTATFVFENVEQGARRFAGEEEGYIYTRLGNPTQTALEVKMADLEGGDAAIATASGMAAVTSATMAFLEQGDHVISSEAVYGCTHSLFKELFPRWGINVTFVNTSDPEEIEEAVRPETKMLYLESPANPTMALVDIEKAVEIARKHKLKTIFDNTFMTPYYQLPLQWGIDIVIHSATKYIGGHGDVVAGLIVGNEEDINHIRGTTLKDFGGIISPFNAWLLLRGLKTLGLRMERINSNCQEVAQFLHDHPQVEKVYYSGLADHPQHELAKKQMKGFGGMISFELKGGFSAGKNLMEEVELCTLAVSLGDVDTLIQHPASMTHSVLDEKDQIEAGITPGLVRLSVGIEDVQDIINDLECGLDCIE
>SKXF01000233.1_12@GB_GCA_007128555.1@p__Firmicutes_E	Annotree	Annotree@>SKXF01000233.1_12@GB_GCA_007128555.1@p__Firmicutes_E	MADDRLGFSTRAARIVHPVGPNPRPHVPPIYQTSTFVFDTVQQGAHRFGGEEPGYIYTRLGNPTVRAFERTIADLENAEDGAAFGSGMGAISATLLQLVRSKDHIVSGRTVYGCTHSLLKGLMSRMDVEVTFVDSRSIDNIREALQPNTRVIYAETPSNPTMDLVDLEALGELGRRTGITTVVDNTFMTPYLQRPLDWGIDIVVHSATKYLSGHGDVVAGAVAAGEAFLSELRADTMKDVGAILGPFDAWLVQRGIRTLPLRMERHSDSALKLARWLQDHPQVARVYYPGLDSHPQHDLATRQSENGFGGIVAFELQDGLEAGRILMDSVRLLTLAVSLGTTDTLIEHPASMTHSVLDEVELEFARISPGLVRISVGLEDVQDLVDDLDQAISRL
>SLSL01000174.1_7@GB_GCA_007130465.1@p__Firmicutes_F	Annotree	Annotree@>SLSL01000174.1_7@GB_GCA_007130465.1@p__Firmicutes_F	MTKEWNFNTRTVHAGEDPCPQTGALRVPIYQSSTFVFDDAEQGGRRFAGEEPGYIYTRLGNPTQTALEEKMANLEETESAIALGSGMAAVSSTVMGLLEAGDHMIASKTLYGCTFSLFSELLPKWNIDVSFVDMSELDNVKNAIQDNTKIIYTETPSNPTMNLVDLSELSDIAGENIITVVDNTFMSPYLQKPAKFGIDIIIHSATKFLGGHGDTIAGIICGPEDLLNSFRETTVKDFGGIIAPFDTFLLLRGLKTLSVRMDRITENAKVIAEFLSDHPAVESVYYPGLKDHPHFDLGEKQMKGPGGVMSFELNGGIEEGKKLLNSLDLCILAVSLGDVDTLIQHPASMTHYVVPEEERRSAGITDGLIRLSVGIEDVNDIIYDLEQGLNKIN
>SLMV01000007.1_1@GB_GCA_007133365.1@p__Firmicutes_E	Annotree	Annotree@>SLMV01000007.1_1@GB_GCA_007133365.1@p__Firmicutes_E	MTMNQFHFDTRAVHAGEKAVDATGSHVPPIYQTSTFVFSDVDQGARRFAGEESGYIYTRLGNPTVRLFETMMADLEGGEDAAAFASGMGAISAVLLQLLSPGDHIVSLRTLYGCTYTLMTGLLKRMGIETTFVDGRDPENFRQAVRPETRLIYIETPANPNMALTDLKALGQMGRELGMPTVVDNTFMTPYLQRPLEHGIDLVVHSATKYLGGHGDVVAGVVIGSEAMIGAIKEEVQKDVGASLGPFDAWLLIRGIKTLPLRMMRHCESAFTIAKWLEQHPKVDWVAYPGLESHPQHALALRQHADGFGGMISFELKGGFEAGKQLLNHVQLCTLAVSLGTVDTLIQHPASMTHSSLSEDEQRETGITPGLIRLSPGLEHAEDIILDLKQALE
>SLLE01000096.1_4@GB_GCA_007134225.1@p__Firmicutes_A	Annotree	Annotree@>SLLE01000096.1_4@GB_GCA_007134225.1@p__Firmicutes_A	MNKEQLKQQGFATKSIHAGAIRNEQGTLATPIYQTATFLFDSADQGGKRFAGEEEGYIYSRIGNPTSAVIEEKMALLEGGEAALATASGMGAITSALWTAIKSGDHIIAAKALYGCTFALLSHGLNRFNIEVTFVDMKDPENVRKAMKPNTRIVYMESPANPTMEIADIEAISKIAHEKDNCLVMVDNTFCTPYLQKPLELGADVVVHSATKYLNGHGDVIAGFVVGKQEFLLEVRTFGLKDMTGAAISPFNSFLIERGLKTLKLRMDKHCENAREVANFLRNHPAVKEVYYPGFDDFPQADLVKKQMSQPGAMIAFLIHGDLEKGKKVMNKVELCGLAVSLGDAESLIQHPASMTHSTYSPDECQTAGISPDLIRLSVGLEEVEDIIADLDQALNSIL
>SLKF01000026.1_2@GB_GCA_007134725.1@p__Firmicutes_A	Annotree	Annotree@>SLKF01000026.1_2@GB_GCA_007134725.1@p__Firmicutes_A	MDLKKMKRETQITYAAPCKTTGSHIQPLYQTSTFVFDSAEQGAARFAGEESGYIYSRLGNPTVRCLEEKMALLEEGEDATIYGSGMAAVSASILAFVEQGDHIVAQQCLYGCTHSFLSEIVKKWGIEVTFVNDASDPENFKKAMRPNTKIIYIESPANPVMQLTDIKACAKIAHDNDARLIIDNTYMTPYLQRPLNLGADIVLHSATKYINGHGDVVAGILVGSKEDMDTIRMTTQKDLGGITSPFDAWLMQRGIKTLALRMREHEKNAMEVAKFLEVHPKVKNIFYPGLPSHPQHELAKQQADGFGGMIAFELHGGLEAGKVLMNNIEIFHLAVSLGTVDSLIQHPASMTHSPISEEDRLAAGITNGLVRVSVGIENVEDLIGALDRALALV
>SLJW01000077.1_8@GB_GCA_007134865.1@p__Proteobacteria	Annotree	Annotree@>SLJW01000077.1_8@GB_GCA_007134865.1@p__Proteobacteria	MTQSQGFATRAIHLGYNPMEHEGALTPPLHLTSTFAFETAEAGGEIFAGDRPGHIYSRISNPTLDLLERRVADLEGAEAGLALASGMGAITAIFWTLLSPGDEVIVDKTLYGCTFAFMHHGLRKFGITITHVDLTNPDNLTAAMTERTRLVYFETPANPNMRLVDISAVAAIAHAGGAQVVVDNTYATPYLTTPIALGADLVLHSATKYLGGHGDLVAGVVVGRAEAVSEIRLVGMKDMTGAVMAPFNAMLILRGLKTLALRMERHCASARVVAEWLEAHPEVAKVHYPGLAGFGQYALARRQMALPGAMIAFELKGGLEAGRRMMNGLRMIARAVSLGDAETLIQHPASMTHSTYTPEERAKHGIGDGLIRLSVGLEDVADILNDLDDALAPPHVMRSA
>SLGS01000038.1_11@GB_GCA_007136565.1@p__Firmicutes_E	Annotree	Annotree@>SLGS01000038.1_11@GB_GCA_007136565.1@p__Firmicutes_E	MDDSRKHFDTRAIHSGESPGPDPGSHVVPIYQTSTFIFDNAAQGARRFAGEEPGYIYTRLGNPTVRALEEKMADLENGEDAVAFGSGMGAISAVFLQLLSAGDHVVSIKTIYGCTYSLLTGLLKRMGIEVTFVDGTDISQVRDAIKPNTRVLYGETPANPNMAVLDLEAFGRVGRERGITTVVDNTFMSPAVQRPLDWGVDVVVHSATKYLGGHGDVIGGIMVGSSEFVSQVKEDALKDVGAVLGPFDAWLLIRGLKTLPLRAERHNTNAQVVAEFLENHPAVSRVHYPGLASHPGHELSKRQSIGGFGGMIAFELSGGLQAGRNLLDSVKLCTLAVSLGACDTLIQHPASMTHSSLDEAQLLAAGVHPGLIRLSVGLEHPDDIIYDLRTSMEGA
>CP041614.1_3938@GB_GCA_007197555.1@p__Proteobacteria	Annotree	Annotree@>CP041614.1_3938@GB_GCA_007197555.1@p__Proteobacteria	MQEKWKQATQVIHAGRIKDSSGALVTPLCQSATFVFDNAQQGGARFSGDEAGYIYTRLGNPTTAELERKMARLEGAAAAAATASGMAAVSSALLANLSQGDHLVASKAVYGCTFSLMSTQLNKFGIDVSLVDFKDLDAISAAITDKTRVLFCETPVNPHLDVFDLDALASIAKKHGLISVIDNTFMTPLLQQPLAHGIDLVVHSATKYLNGHGDVIAGIICGSDEQIEKIKFETMKDLGGVLSPHDAWLILRGLKTLDVRMERHCDNADRVVEYLLSHPKVLKVYYPGIEGSYGQYLLGKQMRRGGGVIAFELNADLDKSIEFINSLQLFSIAVSLGDAESLIQHPASMTHATYEKEQREAAGIGENLLRISVGLESVEDLIVDLEQGLANI
>VKGK01000010.1_3@GB_GCA_007197645.1@p__Proteobacteria	Annotree	Annotree@>VKGK01000010.1_3@GB_GCA_007197645.1@p__Proteobacteria	MQDKWKLATKVIHAGHIRSSCGALVSPLCQSATFVFDTAEQGGERFAGEQPGYIYTRLGNPTTAELERKMAELEGAEAAAATGSGMAAVSSALLANLQQGDHLVASKAVYGCTFSLMTSQFLRFGIEVSLVDFNDLSAISAAIKPTTKVLFCETPVNPHLDVFDLDAIAVIAKNHNLVSIVDNTFMTPLLQQPLTHGIDLVVHSATKYLNGHGDVIAGIICGSHEQIEKIKYETLKDLGGVLSPHDAWLILRGLKTLDVRLERHCDNAERVAHYLLKHQKVTKVYYPGLEGHSGYPLLGTQMKRAGGVIAFELQGGMDQSLTFINSLTLFSIAVSLGDAESLIQHPASMTHATYTEEERELAGISENLLRVSIGLESVEDLIVDLDKALSLV
>CP041638.1_749@GB_GCA_007197775.1@p__Proteobacteria	Annotree	Annotree@>CP041638.1_749@GB_GCA_007197775.1@p__Proteobacteria	MKNKFKHLETAAIHAGKVKDEQYGSLTTPIYQTSTFVFDSAEQGGERFAGEASGYIYSRLGNPTVRQLEQKVAQLEGMEDAAATATGMGAVSAALLTNLSAGDHLIASKALYGCSYSLIRHQLTRFGIDVTFVDMRVPGSIEKAVRANTKVIFAETPINPTLDVINLDMLGKVAKQHQLISIVDNTFLSPILQQPAKFGIDIVIHSATKYLNGHGDVVAGIVCGSKTMIEQIKLTVLKDIGATISPHDAWLILRGLKTLPIRVKQHCESAQVVAEYLQSHPKVKHVYYPGLSSHPGNPYMGTQMLGAGGVIGFEIKGGIEDGKKLINSTQLFSIAVSLGDAESLIQHPASMTHSPYSEEERLEAGISNGLIRIAVGLEHVDDIIADLKHALSVIPEPKD…
>LN650648.1_1146@GB_GCA_900002575.1@p__Firmicutes_A	Annotree	Annotree@>LN650648.1_1146@GB_GCA_900002575.1@p__Firmicutes_A	MENLKNKRFATKAIHGGHHKDPVSGALTTPICQTSTFVFDSAEQGGRRFALQEGGYIYSRLGNPTNAQLEEKVALLEGAEACMSTASGIGAISSALWTALKAGDHVVASKTLYGCTFALLNHGLTRYGVEVTFVDATNLEEVKAAMKENTRVVYLETPANPDLKLIDIEAVAKIAHEKKDCIVMVDNTFCTPYIQRPLEWGADVVLHSATKYLNGHGDVIAGFVVGKQDFINQVRLFGVKDMTGAVLSAFDAYLILRGMKTLQIRMDKHSKNALEVAKFLEGHKNVVKVNYPGLESFPQRELAKKQMHLPGGMIAFEVKGGLEAGKKLLNSLELCTLAVSLGDCETLIQHPASMTHSPYTAEERAEAGISDGLIRISVGLEDPEDIIDDLKQALDLL
>LN650648.1_800@GB_GCA_900002575.1@p__Firmicutes_A	Annotree	Annotree@>LN650648.1_800@GB_GCA_900002575.1@p__Firmicutes_A	MENLRGKKFATKAIHGGHHKDPVSGALTTPIFQTSTFVFDSAEQGGRRFALEEGGYIYSRLGNPTNSQLEEKMALLENGEACMSTASGIGAISSALWTALKAGDHVVASKTLYGCTFALLNHGISRYGVDVTFVDASNIDEVKSAMRENTRVVYLETPANPDLKIMDIETISNIAHEVKNCIVIVDNTFCTPYIQRPLELGADVVVHSATKYLNGHGDVIAGFVVGKQDFINQVRLFGVKDMTGAVLSPFDAYLILRGMKTLQIRMDRHTQNAMKVAEFLETHENVIKVNYPGLKSFPQYELAKKQMDMPGGMIAFEVKGGLEAGKKLLNSLELCTLAVSLGDCETLIQHPASMTHSPYTPEERAAAGISDGLIRISVGLEDCDDIIADLKQGLDRL
>FIZK01000049.1_2@GB_GCA_900018335.1@p__Firmicutes_G	Annotree	Annotree@>FIZK01000049.1_2@GB_GCA_900018335.1@p__Firmicutes_G	MTKDYDMKGFSTKAIHGGQQKNAAGALVTPIYQASTFVFESAQQGARRFALEEEGYIYTRLGNPNATELERKVALLEGAEAALATGSGMGAITSALWSVLQPGDHVVAGQALYGCTFAFLNHVTSKYGIETTFVDASDLEAVRQALRPNTKVVYLESPANPTMAIADIKSISAIAHEIPDCMVFVDNTYCTPYLQRPIELGADVVLHSATKYLNGHGDVIAGLVVGRKEFIDHVRYYGIKDVTGSVLSPFDAYLICRGLKTLALRMERHCSNAQQVAEFLEGHPAVSSVCYPGLASFPQRELAQQQMRLPGGMISFELQGGVEAGVTLMNNVQLCTLAVSLGDTETLIQHPASMTHSTYPPEERAKCGITDGLVRLSVGLEDPEDIIDDLKGVLDTL
>FMGR01000001.1_97@GB_GCA_900066925.1@p__Firmicutes_A	Annotree	Annotree@>FMGR01000001.1_97@GB_GCA_900066925.1@p__Firmicutes_A	MENLKNKKFATRAIHGGHHKDPVSGALTTPICQTSTFVFDSAEQGGRRFALQEGGYIYSRLGNPTNTQLEEKVALLEGAEACMSTASGIGAISSALWTALKAGDHVVASKTLYGCTFALLNHGLTRYGVEVTFVDASNLEEVKAAMKENTRVVYLETPANPDLKLIDIEAVAKIAHEKKDCIVMVDNTFCTPYIQRPLEWGADVVLHSATKYLNGHGDVIAGFVVGKQDFINQVRLFGVKDMTGAVLSPFDAYLILRGMKTLQIRMDRHSKNALEVAKFLEGHKNVVKVNYPGLESFPQRELAKKQMDLPGGMIAFEVKGGLEAGKKLLNSLELCALAVSLGDCETLIQHPASMTHSPYTAEERAEAGISDGLIRISVGLEDPEDIIDDLKQALDLL
>FYAM01000013.1_17@GB_GCA_900185645.1@p__Firmicutes_A	Annotree	Annotree@>FYAM01000013.1_17@GB_GCA_900185645.1@p__Firmicutes_A	MNKEHMINMGFGTKAIHGGHEKDAQFGSLSTPIYQTSTFIFDTAEQGGRRFALEEPGYIYSRLGNPTSSEVENKMAILEGAEAAVATASGMGAISSVLWTLLKSGDHIVAADTLYGCTFALLNHGITRFGIDVTFVDTSNLEEVKNAMRSNTRIVYLETPANPTLKITDIGVISEIAHEVEGCVVVVDNTFSTPYIQRPIELGADIVVHSATKYLNGHGDVIAGFAAGKQDVINQVRLVGIKDMTGSVLSPFDAFLIIRGMKTLEIRMERHCANAMKVAKFLETHPAVDKVYYPGLESFEYYDLAKKQMKLPGAMISFELKGGVEEGRMVMNTVKLASLAVSLGDTETLIQHPASMTHSPYTSEERAAAGISDGLVRLSVGLETAEDIIADLKQALDLII
>FYAU01000029.1_32@GB_GCA_900185725.1@p__Proteobacteria	Annotree	Annotree@>FYAU01000029.1_32@GB_GCA_900185725.1@p__Proteobacteria	MTRSNRPLGFATRAIHHGYDPLANEGALTPPVHLTSTFAFETAEAGGEMFAGERAGHVYSRLSNPTLSLLEERMAVLEGGEAAIAFASGMGAITAVMWTFLAPGDEILVDRTLYGCTFAFFRHGLAKFGITVTHVDMRDPKNVEAAISPRTRIVYFETPANPNMRLVDIAAVSGIARAAGARTVVDNTYATPVLTRPLELGADIVVHSATKYLGGHGDLIAGIAAGSAEDMREVRLVGLKDMTGAVMAPLTAHLIMRGLKTLELRMERHCASAQAAARLLEDHPAVATVHYPGLPSFAQHGLAVRQMPGFGGMIAFELVGGMQAGIEFLNALALTRRAVSLGDAETLVQHPASMTHSTYTPEERQEHDISDGLIRLSVGLETPEDILADLAQALDKVWR…
>OMQS01000175.1_6@GB_GCA_900313295.1@p__Firmicutes_A	Annotree	Annotree@>OMQS01000175.1_6@GB_GCA_900313295.1@p__Firmicutes_A	MLNENCGFGTKAIHAGNVKDAQYGALTTPIFQTSTFVFDSCEQGGRRFAGEEAGYIYTRLGNPTTSVLEAKVAALEGGEACVATASGMGAISSCLWTIAAAGKHILADATLYGCTFALLNHGMTRYGVEVDFIDTSDLEAVRAHLKPNTCAVYLETPANPNLKITDIAAVAKVAHTYNKDIKVVCDNTFASPALQNPLRLGADVVVHSATKYLNGHGDVIAGFVVGSAEFCSEVRMFGLKDMTGAVMDPFCSFLILRGLKTLEIRMQKHCANAKAIAEFLDGHPMVEKVYYPGLKSHEGHDIAARQMADFGGMMSFEVKGGRAAGAKLVNSLHLVTVAVSLGDAETLIEHPASMTHSTYTEEELAASGIAAGLIRLSAGLENAEDIIADLKQALDQL
>OMTF01000033.1_22@GB_GCA_900313925.1@p__Firmicutes_A	Annotree	Annotree@>OMTF01000033.1_22@GB_GCA_900313925.1@p__Firmicutes_A	MQKEGISTRVVHGGHAKNAENSLSTPIYQTSTFIFDSAEQGGRRFAGQESGYIYTRLGNPTTSQLEERIALLEGGESCTAFSSGMGAISATMLSLLSCGDRLVADKTLYGCTFSLFTETLPRFGVKVELVDMSDLDAFQAAMTPDTTAVYFETIANPNMKVIDISAVSECAHRIAPNCSVVIDNTFASPLLVRPLSLGADVVVHSATKYLNGHGDVIAGFSVSDKERMERIRMVGLKDITGAVLGPQEAFLIIRGLKTLKIRMDAICANAMKVARFLESCPYVDAVYYPGLESSPCHEVAAKEMRQFGGMISFEMHSFDEAKSTLNHVRLCSLAVSLGDAETLIQHPASMTHSTYSREEIEAAGFTDRLIRLSVGLEDPEDIIADLTQAFEAACGK
>ONCI01000021.1_19@GB_GCA_900316255.1@p__Firmicutes_A	Annotree	Annotree@>ONCI01000021.1_19@GB_GCA_900316255.1@p__Firmicutes_A	MTQEACGFGTKAIHAGNEKDSRFGALSTPIYQTSTFTFDSCEQGGRRFAGAEKGYIYTRLGNPTAAVLENKVAALEGGETCLATASGMGAISSCLWTIAGAGKHIIADGTLYGCTFALLNHGLSRYGVEVDFIDTSDLDALRSHLKENTVAVYLETPANPTLKITDVAAVAELAHAYSPAIKVVCDNTFASPALQNPLKLGADVVVHSATKYLNGHGDVVAGFVVGKADFIQQVRMFGLKDMTGAVMDPFAAWLLLRGLKTLELRMSRHCENARKIAAFLNAHPAVEKVNYPGLESHRGHDIAARQMKDFGGMLSFEVRGGKEAGMALVNGLRLITVAVSLGDAESLIEHPASMTHSTYAEDELRAAGIAPGLIRLSAGLENAEDLIADLEQAMAQL
>ONDN01000028.1_2@GB_GCA_900316595.1@p__Firmicutes	Annotree	Annotree@>ONDN01000028.1_2@GB_GCA_900316595.1@p__Firmicutes	MKKQITNDKVKTAHASIVSDKTKAIHAGTIKNSYGAVNVPIYQSSTFIFDSVDQGAKRFKGEEDGYIYTRLGNPTTTALQNKIAALENGEACVMTASGMGAIASVMWTFLKAGDRLIADSNLYGCTFALFTHTLIRFGIDVQIVDFSNIENIKAKLNKHTTMVYFETPTNPTMKVNDIELIAKTVHAFNNKINVVVDNTFPSPYLQKPLNFGADIVVHSGTKYINGHSDVIVGAVVSSKEKIMQVTMVGLKDCTGAVLDPHAAFLVNRGLLTLPIRMKAHCENAKKFVDYLLHSKYVKVVHYPGLPTCVGHVAAKKQMKDFGGMASFETNLSFEQTKVFVNSLKLWTLAVSLGGVESLIEHPASMTHSTYSTKELAKYNITPGLIRISIGTENVDELIE…
>ONGJ01000008.1_24@GB_GCA_900317375.1@p__Firmicutes_A	Annotree	Annotree@>ONGJ01000008.1_24@GB_GCA_900317375.1@p__Firmicutes_A	MKKDACGLGTKAIHAGNVKDAQYGALSTPIYQTSTFVFDSCEQGGRRFAGEEDGYIYTRLGNPTVSVLEAKIAALEGGEACVAAGSGMGAISSCLWTIAGAGKHILADGTLYGCTFALLNHGMSRYGVEVDFVDTTDLKAVKSHLKPNTAAVYLETPANPNLKITNIAAVAKIAHAFNPDIKVVCDNTFASPALQNPLALGADVVVHSATKYLNGHGDVIAGFVVGKSDFIKEVRMFGLKDMTGAVLDPFAAFLILRGLKTFELRMQRHCESARVIAKYLSKHPAVEKVYYPGLPGHPGHRIARKQMKDYGGMISFEVRGGKDAGIQLVNSLKMITVAVSLGDAESLIEHPASMTHSAYSPQELEESGIAPGLIRLSVGLENVEDILRDLDQALAGL
>ONGR01000028.1_25@GB_GCA_900317425.1@p__Firmicutes_A	Annotree	Annotree@>ONGR01000028.1_25@GB_GCA_900317425.1@p__Firmicutes_A	MNYETCGFGTRAIHAGHAKDKQYGALSTPIYQTSTFVFDNCEQGGRRFAGEENGYIYTRLGNPTVSALEERVAALEGGEACVAAGSGMGAVASCLWTIAAAGKHILADKTLYGCTFALLNHGLTRYGVEVDFIDTTDLEVVKAHLKPNTAAVYLETPANPTLKITDIAAVAAIAHGYNADIKVVCDNTFASPMLQNPLALGADVVVHSATKYLNGHGDVIAGFVVGSADFIGEVRLFGLKDMTGAVMDPFAAYLILRGIKTLELRMARHCENAARVAEFLCGHPAVEKVYYPGLPDSPGHDVAKRQMRDFGGMVSFEVKGGREAGMKLVNSLHMIAIAVSLGDAESLIEHPASMTHSTYTAEELAVSGIAPGLIRLSAGLENAEDIIADLKQALDQL
>ONPF01000008.1_9@GB_GCA_900319635.1@p__Firmicutes_A	Annotree	Annotree@>ONPF01000008.1_9@GB_GCA_900319635.1@p__Firmicutes_A	MQKEFGFGTKSIHAGNVKDTQYGALSTPIFQSSTFIFDSCEQGGRRFAGAENGYIYTRLGNPTTSVLESKIAALEGGEACLATASGMGAISSCLWTIAGAGKHIIADGTLYGCTFALLNHGVTRYGVEVDFIDTSDLDALRAHLKDNTVAVYLETPANPTLKITDISAVAEVAHAYNPEIKVVCDNTFASPALQNPLALGADVVVHSATKYLNGHGDVVAGFVVGKADFIQQVRMFGLKDMTGAVMDPFAAWLLLRGLKTLELRMARHCENAAKIAAFLAQHPAVEKINYPGLPTHKGHDVAARQMKDFGGMLSFEVRGGKAAGMKLVNSLKLITVAVSLGDAESLIEHPASMTHSTYSEEELREAGIAPGLIRLSAGLENAEDLIADLAQAMENL
>ONPY01000001.1_66@GB_GCA_900319835.1@p__Firmicutes_A	Annotree	Annotree@>ONPY01000001.1_66@GB_GCA_900319835.1@p__Firmicutes_A	MVDLSKCGFATKQIHVGKHENSAGALTTPIYQTSTFEFDSVEQGGRRFAGQEPGYIYTRLANPTVAAVEEKVAALEGGEAALGTAAGMGAISSALWSSVVAGDEIVASDTLYGCTFALLNHGMTKFGVSVKFIDMADLEAVKAAMSEKTKVVYLETPCNPTLKVVDIAAVAKIAHDFNKDIRVIVDNTFASPYLQQPLKLGADTVVHSATKYINGHGDVIAGFVVGKADFIAKVRMFGLKDMTGAVMSPFDAFLIARGLKTLDIRMEKHCANAMKVARFLHDHPAVAKVYYPGLEDFEGYEIAKKQMKLPGGMMSIELKADRDKVAAALNKLQLCTIAVSLGDAETLVEHAASMTHSTYTKEELAASGISEGLVRISVGLEDAEDIIADMKAVLDTLV
>UAVY01000010.1_68@GB_GCA_900446925.1@p__Proteobacteria	Annotree	Annotree@>UAVY01000010.1_68@GB_GCA_900446925.1@p__Proteobacteria	MSDCRTYGFNTQIVHAGQQPDPSTGALSTPIFQTSTFVFDSAEQGAARFALEESGYIYTRLGNPTTDALEKKLAVLERGEAALATASGISAITTTLLTLCEQGDHIVSASAIYGCTHAFLSHSIPKFGIDVSFVNAANPDEIREAIRPETKVVYIETPANPTLSLVDIETVAGIAHQRGVLLVVDNTFMSPYCQQPLLQGADIVVHSVTKYINGHGDVIGGVIVGKQEFIDQARFIGLKDITGGCMSPFNAWLTLRGVKTLGIRMERHCENALKIARFLESHPKITHVWYPGLPSHPQYELGRRQMSLPGGIISFEIAGGLEAGRRMINSVELCLLAVSLGDTETLIQHPASMTHSPVAPEERLKAGITDGLIRLSVGLEDPEDIINDLEHAIRKATF
>UWSO01000032.1_1@GB_GCA_900538385.1@p__Bacteroidota	Annotree	Annotree@>UWSO01000032.1_1@GB_GCA_900538385.1@p__Bacteroidota	MIDPKELQQMGFATRAIHAGSERNQHGTLATPIYQTSTFVFDSAEQGGRRFALEEDGYIYTRLGNPTCTAAEQKVAFLEGGEACVSASSGIGAITSAIYPLVQAGDHIVAGKTLYGCTYSFLEHGLSRFGVEVTFVDARNLDEIKAAMRPNTKLVYIETPANPNMYLTDIEGAAKIAHSQEGTVLMVDNTYCTPFITRPLDLGADVVVHSATKYLNGHGDVIAGFVVGRKDYIDQVRLFAVKDMTGSVLGPFEAYLIARGIKTLEIRMERHCANAQRVAEFLEKHPAIASIAYPGLKSFPQYELAKKQMRLPGAMIAFELKGGLEAGRKLMNSLHLATLCVSLGDAETLIEHPASMTHSPYTPEERAASDIGEGMVRLSIGLENVEDIIADLKCGLDALL
>UPYX01000011.1_43@GB_GCA_900538655.1@p__Firmicutes_A	Annotree	Annotree@>UPYX01000011.1_43@GB_GCA_900538655.1@p__Firmicutes_A	MNSKDELKKMHFETKAIHGGYEKNKFGALATPIYQTSTFIFDSAEQGGRRFALEEDGYIYSRLGNPTNEQVEEKVALLEEGEACVSAASGMGAITSSIWPFIKCGDHMIAAKTLYGCTFAFLEHSVSRMGVDIDFVDITNVDNIMKVMKENTKIVYLETPANPNMDICDIEEVAKRVHEKNKDTLVIVDNTYCTPYIQRPLTLGADIVVHSATKYLNGHGDVIAGFAIGRKELIDQVRLVGIKDCTGAVLAPFNAYLILRGMKTLQVRMDKHCANAMKVAEFLEKHPKVKSIQYPGLKSFKYYEVAKKQMALPGAMIAFEIEGGKEAGAKLMNSVKLLTLAVSLGDAETLIQHPASMTHSPYTAEERAAAGISEGLIRLSVGLENADDIIEDLKQALDQI
>UPZV01000025.1_13@GB_GCA_900538925.1@p__Firmicutes_C	Annotree	Annotree@>UPZV01000025.1_13@GB_GCA_900538925.1@p__Firmicutes_C	MEKELLKQMGFATKAIHGGAMKNEFGALTNPIYQSSTFIFDSAEQGGNRFALKEPGYIYSRLGNPSDTQVEEKVALLEGAEAACSAASGMGAIASALWTLLHAGDHVVASDTLYGCTFALLNHGLSRYGVDVSFVDITDLDAVKQAIKPNTRVVYLETPANPTLKISDIEGISKIAHASGDIKVVVDNTFCSPYIQQPLSLGADVVVHSATKYLNGHGDVIAGFVAGSQEYINNVRLFGIKDMTGSVLSPFDAFLVARGMKTLALRMEKHSANAMQVAEFLEGHPAVEKVYYPGLKSFPQYELAKKQMRLPGGMISFELKGGKEEGAVVMNNVKLCSLAVSLGDAETLIEHAASMTHSTYTPEELKAAGISEGLVRLSVGLENAEDIIADLKQALDLIQ
>UQBE01000016.1_26@GB_GCA_900539155.1@p__Bacteroidota	Annotree	Annotree@>UQBE01000016.1_26@GB_GCA_900539155.1@p__Bacteroidota	MIDPKELQQMGFATRAIHAGSEHNQHGTLATPIYQTSTFVFDSAEQGGRRFALEEDGYIYTRLGNPTCTAAEQKVASLEGGEACVSASSGIGAITSAIYPLVQAGDHIVAGKTLYGCTYSFLEHGLSRFGVEVTFVDARNLEEIKAAMRPNTKLVYIETPANPNMYLTDIAGAAKIAHSQEGTVLMVDNTYCTPFITRPLELGADVVVHSATKYLNGHGDVIAGFVVGSKEYIDQVRFFAVKDMTGSVLGPFEAYLIARGLKTLEIRMERHCANAQRVAEFLEQHPAVASIAYPGLKSFPQYELAQKQMRLPGAMIAFELKGGLEAGRTLMNTLHLATLCVSLGDAETLIEHPASMTHSPYTPEERAASDIGEGMVRLSIGLENVEDIIADLKRGLDALL
>UQBH01000001.1_57@GB_GCA_900539295.1@p__Firmicutes_C	Annotree	Annotree@>UQBH01000001.1_57@GB_GCA_900539295.1@p__Firmicutes_C	MEKEMLKKMGFATQAIHAGAMKNEFGALTNPIYQTSTFIFDSAEQGGNRFALQEPGYIYSRLGNPSNTQVEEKVAMLEGGEACCSMGSGMGAISSALWTLLSAGDHVVAGDTLYGCTFALLNHGMTRYGVEVSFVDITDLEAVKKAIKPNTRVVYLETPANPTLKISDIEGISKIAHEMGDITVVVDNTFCSPYIQKPLDLGADVVVHSATKYLNGHGDVIAGFVVGKLDYITNVRLFGLKDMTGAVLSPFDAFLISRGMKTLALRMEKHSANAMKVAEFLESHPAVKSVAYPGLKSFPQYELAKKQMSLPGGMISFELKGGKEEGAVVMNNVKLCSLAVSLGDAETLIEHAASMTHSTYTPDELKAAGISEGLVRLSVGLEDPEDIIADLKQALDLVK
>UQDF01000082.1_1@GB_GCA_900539765.1@p__Bacteroidota	Annotree	Annotree@>UQDF01000082.1_1@GB_GCA_900539765.1@p__Bacteroidota	MIDPKELQQMGFATRAIHAGSERNQHGTLATPIYQTSTFVFDSAEQGGRRFALEEDGYIYTRLGNPTCTATEQKVASLEGGEACVSASSGIGAITSAIYPLVQAGDHIVAGKTLYGCTYSFLEHGLSRFGVEVTFVDARNLDEIKAAMRPNTKLVYIETPANPNMYLTDIEGAAKIAHSQEGTVLMVDNTYCTPFITRPLDLGADVVVHSATKYLNGHGDVIAGFVVGRKEYIDQVRLFAVKDMTGSVLGPFEAYLIARGIKTLEIRMERHCANAQRVAEFLEQHPAIASIAYPGLKSFPQYELAQKQMRLPGAMIAFELKGGLEAGRKLMNSLHLATLCVSLGDAETLIEHPASMTHSPYTPEERAASDIGEGMVRLSIGLENVEDIIADLKCGLDALL
>UQFT01000118.1_1@GB_GCA_900540355.1@p__Firmicutes_A	Annotree	Annotree@>UQFT01000118.1_1@GB_GCA_900540355.1@p__Firmicutes_A	MDNKKGFATTSIHAGHHKNAAGALSLPIYQTSTFVFESAEQGGKRFAGEEEGYIYSRLGNPTNTSLEEKVAALEGGEACASTSSGMGAIAATLWTALKAGDHVLACDTLYGCTQSLMSSGLTKFGIEVDFVDLSDLDLVKSKIKDNTKVVYLETPANPTLKICDIEGISKIAHKKEGTIVVVDNTFCSPYIQRPLELGADVVVHSATKYINGHGDVIAGLVVGKKDFITAVKMEGIKDFTGAVLSPNDAFLIARGLKTLPIRMEKHCENAMKVAEFLQNHPAIESILYPGLKDFPQYDLAKKQMSLPGAMLSFEVKGGIEAGAKLMNTIKLCTLAVSLGDAETLIEHPASMTHSPCTPEERAAANITDGLVRLSVGLEDADDIIADLKQALDKLV
>UQJY01000004.1_12@GB_GCA_900541465.1@p__Fusobacteriota	Annotree	Annotree@>UQJY01000004.1_12@GB_GCA_900541465.1@p__Fusobacteriota	MHDLKDKGIGTQAIHGGHSKNAFGALATPIFQTSTFIFDSAEQGGRRFALEEEGYIYSRLGNPTTSVIEEKIALLEHGEMAVATSSGMGAISSTLWTLLKAGDHVIADTTLYGCTFALLNHGLTKFGIEVTFLNTGDIEAVKAAMRPNTRVVYLETPANPNLKITDIEAVAKVAHENEYTKVIVDNTFASPYNQNPLLLGADVVVHSATKYINGHGDVLAGFAVGSKELITQIKLVGLKDMTGSVLGPQEAYYIIRGMKTFEVRMQRHCESAMKVAKWLEGRPEVAKVYYPGLESHEGHEIAKKQMKNFGGMLSFELKGGLEAGKTLLNNTKLFGLAVSLGDTETLIQHPASMTHSTYSKEELAEAGIAEGLVRLSVGLENVEDIIADLEQGLAKIK
>UQMC01000025.1_2@GB_GCA_900542115.1@p__Firmicutes_A	Annotree	Annotree@>UQMC01000025.1_2@GB_GCA_900542115.1@p__Firmicutes_A	MDCKNMGFATRQIHAGKHDNGVGALCTPIYQTSTFEFDTVQQGGARFAGQEEGYIYSRLGNPSLTQVEEKLAALEGGEAALATASGMGAISSALWSSVEAGDEIVASDTLYGCTFALLNHGMTKFGVSVKFVDFADLAAVKAALTEKTKVVYLETPCNPTLKVVDIAEVAKIAHEYNKNIRVIVDNTFCSPYIQQPLSLGADVVVHSATKYINGHGDVIAGFVISDAEFIGKCRMFGLKDMTGAVMSPFNAFLIARGLKTLDIRMERHSANAMKVARFLHDHPAIDKVYYPGLEDFEGHEIAKKQMKLYGGMMSIELKADRDAVANALNKLQLCTIAVSLGDAETLVEHAASMTHSTYTPEELKASGISEGLVRISIGLEDPEDIIADLKSVLDTLV
>UQNF01000004.1_16@GB_GCA_900542285.1@p__Firmicutes_A	Annotree	Annotree@>UQNF01000004.1_16@GB_GCA_900542285.1@p__Firmicutes_A	MDKNSGFATKQIHVGKIEIPGIAPLATPIFQTSTFEFDSTAEGAARFAGEEEGYIYTRLGNPNTAKIAAKLAALEHAEAGMAMGSGMGAVSSVMWTVLHAGDHLLADDTLYGCTFAFFTHGLTRYGVEVTLVNFEDIDAVKAAIRPNTKAFYFETPTNPSLKLIDIEAIASLAHSACPDAKVIVDNTFSTPYIQTPIDLGADIVIHSATKYLNGHGDVIAGMAVGTKEFINECNMFGLKDMTGAVLGPFEAFLIDRGMKTLDIRVQKHCDNAMKVARFLESHPMVERVLYPGLESHPRHELAKKQMHNGFGGIITFELKCSREKSAEFVNSLKLCTIAVSLGDAETLIEHPATMTHSTYTPEELAQAGIGESMLRLSVGLEDAEDIIEDLRAGLDGIR
>UQOH01000001.1_88@GB_GCA_900542625.1@p__Fusobacteriota	Annotree	Annotree@>UQOH01000001.1_88@GB_GCA_900542625.1@p__Fusobacteriota	MHDLKNKGIGTQAIHGGHAKNPFGALATPIYQTSTFIFDSAEQGGRRFALEEEGYIYSRLGNPTTTVVEDKIALLEHGEMAVATSSGMGAISSTLWTLLKAGDHVIADTTLYGCTFALLSHGLTKFGIEVEFLNTGDLEAVRKAMRPNTRVVYLETPANPNLKITDIEEIAKIAHTNEYTKVVVDNTFATPFNQTPLTLGADIVVHSATKYLNGHGDVIAGFAVGSKELVTQIKLVGIKDMTGSVLGPQEAYYITRGMKTFEIRMERHCSNAMKVAKWLANHPKIEKVYYPGLETHEGHDIAKKQMKNFGAIISFELKDGFEAGKTLLNSLELCSLAVSLGDTETLIQHPASMTHSPYSREERLAAGITDGLVRLSVGLENVEDIIADLEQGLAKA
>UQQF01000079.1_2@GB_GCA_900543085.1@p__Firmicutes_A	Annotree	Annotree@>UQQF01000079.1_2@GB_GCA_900543085.1@p__Firmicutes_A	MKDVNKTGFSTQAIHAGMEKNPFGALATPIYQTSTFVFDSCAQGGRRFAGEEAGFIYSRLGNPTTATLERKVAALEHAEDAVAASSGMGAITSAIWTVCKAGDHIIADSVLYGCTFSFLEHGMQRYGVDVSFIDTSNLDEVRAAIRPETSLIYIETPANPTLKIEDIAGICEIAHSDGRSITVMCDNTFASPYNQLPIELGCDVVVHSVTKYLNGHGDVIGGIVCGRKAFIDEVRMFGLKDMTGAVMGPFEAYLVLRGLKTMDVRMERHNANAMRVAEWLEACDKVEKVYYPGLASFDGHELAAKQMSGFGGMLSFEVKGGRAAGAKLLDSFEMISTAVSLGDAETLAEHPASMTHSPYSAEELKEAGISEGLVRMSVGLENVEDIIADLAQAFEQI
>UQUC01000016.1_2@GB_GCA_900544105.1@p__Firmicutes_A	Annotree	Annotree@>UQUC01000016.1_2@GB_GCA_900544105.1@p__Firmicutes_A	MDCKNMGFATRQIHAGKHDNGVGALCTPIYQTSTFEFESVQQGGARFAGQEEGYIYSRLANPSLTQVEEKLAALEGGEAALATASGMGAISSALWSSVEAGDEIVASDTLYGCTFALLNHGMSKFGVGVKFVDFADLAAVKAALTEKTKVVYLETPCNPTLKVVDIAEVAKIAHEYNKNIRVIVDNTFCSPYIQQPLSLGADVVVHSATKYINGHGDVIAGFVISDAEFIGKCRMFGLKDMTGAVMSPFNAFLIARGLKTLDIRMERHSANAMKVAEFLHDHPAIDKVYYPGLEDFEGHEIAKKQMKLYGGMMSIELKADRDAVANALNKLQLCTIAVSLGDAETLVEHAASMTHSTYTPEELKASGISEGLVRISVGLEDPDDIIADLKAVLDTLV
>UQWD01000025.1_4@GB_GCA_900544555.1@p__Firmicutes_A	Annotree	Annotree@>UQWD01000025.1_4@GB_GCA_900544555.1@p__Firmicutes_A	MSHDNSGGFATRQIHAGALEIPGISPLATPIFQTSTFVFDSTDQGASRFSGEEKGYIYTRLGNPNLAQVSAKLASLEGAEAALVMGSGIGAITTVLWTALSAGAHLLADETLYGCTHSYFTHGLTRYGVDVTLTNFTCLKSVKESLRPETKVVYFETPCNPDLKMIDIEAVSALVHAYNPQIKVIVDNTFCTPFIQKPLSLGADVVVHSATKYLNGHGDVIAGAAAGPEDFMNEVAMFGLKDMTGAVLSPIDAYLIARGLKTLDIRMIKHCQSAMKIAEFLHSHPAVKRVSYPGLASHPAHELAKKQMHNGFGGIVTFELYANRAQSGAFLNGLSLCTLAVSLGDAETLIEHPATMTHSVYSAEELASVGIGESMVRLSVGLEDAEDIIADLKQGLDKLI
>UQXE01000019.1_1@GB_GCA_900544965.1@p__Firmicutes_A	Annotree	Annotree@>UQXE01000019.1_1@GB_GCA_900544965.1@p__Firmicutes_A	MSSDMYKGFSTKQIHTAHVDIPGINPLATPIFQTSTFVFDNTEQGARRFRGDESGYIYTRLGNPNANQLGEKIAVLENGEAGMVMSSGMGAITTVVWTALKAGDHLLADDALYGCTFSYFTHGLTRFGVEVTLVDFQDIDAVKANLRENTKVLYFETPTNPNLKLVDITAISEIAHKHNPDIKVIVDNTFCTPYLQRPLDMGADVVIHSATKYLNGHGDVIAGMAAGKVDFIAECSMFGLKDMTGAVIGPFEAFLINRGLKTLDIRVKKHCESALEIAKYLENHPMVKRVYYPGLKSHPQHELALKQMKNGFGGIISFELNATKDESERFINALKLCTLAVSLGDAETLIEHPASMTHSTYTPEALEAAGISESLIRLSVGLEDVEDIIDDLDMGLKLI…
>UQXM01000088.1_4@GB_GCA_900545035.1@p__Fusobacteriota	Annotree	Annotree@>UQXM01000088.1_4@GB_GCA_900545035.1@p__Fusobacteriota	MHDLKNKGIGTQAIHGGHQKNPFGCLATPIYQTSTFIFDSAEQGGRRFALEEEGYIYSRLGNPTLTVIEEKIALLEHGEMAVSTSSGMGAISSALWTLLKAGDHVIADTTLYGCTFAFLSHGLTKFGVEVEFLNTADLEAVKKAMKPNTRVVYLETPANPNLKITDIEEVCKAAHTNPYTKVVVDNTFATPYNQTPLTLGADIVVHSATKYLNGHGDVIAGFVVGSKELVTEIKLVGIKDMTGSVLGPQEAYYITRGMKTFEIRMERHCENAMKVAKWLAAHPKVEKVYYPGLEDHEGYETAKKQMKNFGGIMSFELKGGFEAGKTLLNSLEMCSLAVSLGDTETLIQHPASMTHSPYTREERLAAGITDGLVRLSVGLENVEDIIADLEQGLAKC
>UQZJ01000017.1_2@GB_GCA_900545495.1@p__Firmicutes_A	Annotree	Annotree@>UQZJ01000017.1_2@GB_GCA_900545495.1@p__Firmicutes_A	MNDQNFGFGTKAIHAGNVKDSQYGALTTPIFQTSTFVFDSCEQGGRRFAGEEGGYIYTRLGNPTVSVLESKVAALEGGEACVAAASGMGAISSCLWSIAAAGKHIVADGTLYGCTFALLNHGMTRYGVEVTFVDTADLDAVRAALKPNTCAVYLETPANPNLKITDIAAVAAVAHGYNKDIKVVCDNTFASPYLQNPLALGADVVVHSATKYLNGHGDVIAGFVVGSAAFCNEVRMFGLKDMTGAVMDPFSAFLILRGLKTLEIRMQKHCLNARLVAEFLDQHPAVEKVYYPGLANHEGHDIAARQMRDFGGMLSFEVKGGRAAGVKLVNALHLITVAVSLGDAETLIEHPASMTHSTYTEEELAASGIPAGLIRLSVGLENAEDIIADLEQALARL
>URAL01000001.1_104@GB_GCA_900545805.1@p__Firmicutes_A	Annotree	Annotree@>URAL01000001.1_104@GB_GCA_900545805.1@p__Firmicutes_A	MEKEMLKNAGFGTRAVHAGNIRDTQYGSLTMPIYQTSTFYFENCEQGGRRFAGEEGGYIYSRLGNPTTTVLEDKIAALEGGEACAAAASGMGAISSCLWSIAGAGKHIIADETLYGCTFALLNHGMTEYGVDVTFTDLSDIENLKANLKKNTVAVYLETPANPNLKITDIELLAKTAHEYNGDIKVVCDNTFASPALQNPLKLGADVVVHSATKYLNGHGDVIAGFVVGSAEFITRVKMFGLKDMTGSTLGPFEAWLILRGLKTLELRVARHTESAKKIALYLYDNDKVEHVNYPGLPSHPGHEIAKRQMRDFGGMISFEIKGGKEAGMKFCNSLKLCTIAVSLGDAETLIEHPASMTHSTYGPEELKAAGISAGLIRLSVGLENVDDIIADFEQAFKQI
>URCD01000003.1_2@GB_GCA_900546215.1@p__Firmicutes_A	Annotree	Annotree@>URCD01000003.1_2@GB_GCA_900546215.1@p__Firmicutes_A	MSHNYSEATVVVHGNHVKNAEGSLSIPIFQTSTFVFDTAEQGGRRFAGQENGFIYSRLGNPTVNVLEQKIALLESTEDCVAFSSGMGAISGTFLSLLSTGDHMVADKTLYGCTFALINESLTRFGIDAECIDMSDFETFKLSMRPNTKIVYFETIANPSMKVIDIEKIAEYAHSVNPDCLVIVDNTFATPLLVQPVKLGADIVVHSATKYLNGHGDVVAGFSAGKKEVIDKIRMVGLKDITGSVLGPQEAYLILRGLKTLKVRMDAICDGAEKVAAFLESAPEVASVYYPGLKNSKYYETAKKELKNFGGMISFEMNSFEEAKAVLNNVKLCVLAVSLGDCETLIQHPASMTHSMCTKEEIEAAGFSDRLIRLSVGLEDPEDIIYDLKQAFEAAKK
>URCD01000073.1_2@GB_GCA_900546215.1@p__Firmicutes_A	Annotree	Annotree@>URCD01000073.1_2@GB_GCA_900546215.1@p__Firmicutes_A	MEANFKGFGTKAIHAGNIEKETFGSLSTPIYQSSTYYFDSCEQGGRRFAGEEDGFIYTRLGNPTSTVLEAKVAALENAEAAIATSSGMGAISATLWTIAKAGAHIIADGTLYGCTFALLNHGLTRYGVDVSFIDTSNLDEVKANLRENTVAVYLETPANPNLKVTDIAAICEIAHNYNKDIKVVCDNTFATPFLQRPLELGADVVVHSATKYLNGHGDVIAGFVVGKADFISEVRMFGVKDMTGAVIDPFAAFLILRGLKTFELRMLRHCENARAVAELLEKSDKVDKVYYPGLASFPNHDVAAKQMKDFGGMVSFEVKGGKAAGIKFVNALKMCTIAVSLGDAETLVEHPASMTHSPYTPEELKEAGIPEGLVRLSAGLENKEDLLADIEQALAQI
>URDQ01000087.1_6@GB_GCA_900546675.1@p__Bacteroidota	Annotree	Annotree@>URDQ01000087.1_6@GB_GCA_900546675.1@p__Bacteroidota	MIDPKELQQMGFATRAIHAGSEHNQHGTLATPIYQTSTFVFDSAEQGGRRFALEEDGYIYTRLGNPTCTAAEQKVASLEGGEACVSASSGIGAITSAIYPLVQAGDHIVAGKTLYGCTYSFLEHGLSRFGVEVTFVDARNLDEIKAAMRPNTKLVYIETPANPNMYLTDIEVAAKIAHSQEGTVLMVDNTYCTPFITRPLDLGADVVVHSATKYLNGHGDVIAGFVVGRKEYIDQVRLFAVKDMTGSVLGPFEAYLIARGIKTLEIRMERHCANAQRVAEFLEQHPAIASIAYPGLKSFPQYELAKKQMRLPGAMIAFELKGGLEAGRKLMNSLHLATLCVSLGDAETLIEHPASMTHSPYTPEERAASDIGEGMVRLSIGLENVEDIIADLKCGLDALL
>URFJ01000035.1_10@GB_GCA_900547135.1@p__Firmicutes_A	Annotree	Annotree@>URFJ01000035.1_10@GB_GCA_900547135.1@p__Firmicutes_A	MSSDMYKGFSTKQIHTAHVDIPGINPLATPIFQTSTFVFDNTEQGARRFKGDESGYIYTRLGNPNANQLGEKIAVLENGESGMVMSSGMGAITTVIWTALKAGDHLLADDALYGCTFSYFTHGLTRFGVEVTLVDFQDIDAVKANLRDNTKVVYFETPTNPNLKLVDITAISEIAHKYNPDIKVIVDNTFCTPYLQRPLDMGADVVIHSATKYLNGHGDVIAGMAAGKADFITECTMFGLKDMTGAVIGPFEAFLINRGLKTLDIRVKKHCESALEVAKHLENHPMVKRVYYPGLKSHPQHELALKQMKNGFGGIVAFELNATKDESERFINSLKLCTLAVSLGDAETLIEHPASMTHSTYTPEALEAAGISESLIRLSVGLEDVEDIIDDLDMGLKLI…
>URHK01000008.1_68@GB_GCA_900547625.1@p__Firmicutes_A	Annotree	Annotree@>URHK01000008.1_68@GB_GCA_900547625.1@p__Firmicutes_A	MNKEQLKQMGFSTKAIHGGAKKNEYGALATPIYQSSTFVFDSAEQGGNRFALEEEGYIYSRLGNPTNSVLEEKLAILEGGEAAMSMSSGMGAVSSALWSALKAGDHMIASKTLYGCTFAYLSHGLTRFGVDVTFVDTKDPQNVKDAMRENTRVVYLESPANPNLDLADIEAICKIAHENEECLVMVDNTFCTPYIQRPLELGADVVIHSGTKFLNGHGDVVCGFVIGSSEFIQQVRLFGVKDMTGSSMSPFDAFLVIRGMKTLQLRMEKHCDNAMKVAEFLENHKAVEKVYYPGLESFPQYELAQKQMLLPGAIIAFEIKGGVEEGKKMINNTKLCSLAVSLGDAETLIQHPASMTHSPYSPEERLEAGIKDNMVRLAVGLEDVEDIILDLDKALKTIL
>URHT01000010.1_9@GB_GCA_900547745.1@p__Firmicutes_A	Annotree	Annotree@>URHT01000010.1_9@GB_GCA_900547745.1@p__Firmicutes_A	MYDQNCGFGTKAIHAGNVKDTQYGALTTPIFQTSTFVFDSCEQGGRRFAGEEGGYIYTRLGNPTVSVLENKVAALEGGEACVAAGSGMGAISACLWSIAGAGKHIVADGTLYGCTFALLNHGMTRYGVEVSFVDTTDLDAVRAALKPNTCAVYLETPANPNLKITDIAAVAGVAHGYSKDIKVVCDNTFASPYLQNPLALGADVVVHSATKYLNGHGDVIAGFVVGSAEFCNEVRMFGLKDMTGAVMDPFTAFLILRGLKTLEIRMQKHCLNARLAAEFLDKHPAVEKVYYPGLESHEGHDIAARQMRDFGGMLSFEVKGGKAAGMKLVNAVKLITVAVSLGDAETLIEHAASMTHSTYTEEELAASGIPAGLIRLSLGLENAEDIIADLEQALAQL
>URKO01000057.1_6@GB_GCA_900548415.1@p__Bacteroidota	Annotree	Annotree@>URKO01000057.1_6@GB_GCA_900548415.1@p__Bacteroidota	MIDPKELQQMGFATRAIHAGSERNQHGTLATPIYQTSTFVFDSAEQGGRRFALEEDGYIYTRLGNPTCTAAEQKVASLEGGEACVSASSGIGAITSAIYPLVQAGDHIVAGKTLYGCTYSFLEHGLSRFGVEVTFVDARNLDEIKAAMRPNTKLVYIETPANPNMYLTDIEGAAKIAHSQEGTVLMVDNTYCTPFITRPLELGADVVVHSATKYLNGHGDVIAGFVVGRKEYIDQVRLFAVKDMTGSVLGPFEAYLIARGIKTLEIRMERHCANAQRVAEFLEQHPAIASIAYPGLKSFPQYELAQKQMRLPGAMIAFELKGGLEAGRKLMNSLHLATLCVSLGDAETLIEHPASMTHSPYTPEERAASDIGEGMVRLSIGLENVEDIIADLKCGLDALL
>URKQ01000002.1_34@GB_GCA_900548455.1@p__Firmicutes_A	Annotree	Annotree@>URKQ01000002.1_34@GB_GCA_900548455.1@p__Firmicutes_A	MEKDLKSMGFATKAIHGGHAKDQYGALATPIHQTATFVFDSAEQGGRRFALEEGGYIYSRLGNPTNTQLEEKIAMLEGAEAAISTGSGIGAVASAIWTVLKAGDHVVAAKTLYGCTYAYLCHGLTRYGVKVTFVDTTNIEEVKNAMRDNTKLVYLETPANPNLAVADIEAISNIAHAKEDCVVMVDNTFCTPYIQRPLELGADIVIHSGTKFLNGHGDVISGFVAGSAEYIKNVRLFGVKDMTGSCLSPFDAFLIIRGLKTLEIRMDRHCSNAMKVAEFLECHKAVEKVYYPGLKSFPQYDLAKKQMSLPGAVIAFEVKGGMEEGKKVINSTELCKIAVSLGDAETLIQHPASMTHSPYTKEEREIAGISDGLIRIAIGLENVEDIIADLDQALNAIL
>URKI01000021.1_34@GB_GCA_900548505.1@p__Firmicutes_A	Annotree	Annotree@>URKI01000021.1_34@GB_GCA_900548505.1@p__Firmicutes_A	MNTEKKLGFATRQIHAGKVKNAAGALCDPIYQTSTFEFDTVEQGGARFAGQESGYIYSRLGNPTVATLEEKVAQLEGGEAALATASGMGAITTALWSSVEAGDEIVADETLYGCTFALLSHGITKFGVKVRLVDMTDLEAMKAALSEKTKVVYLESPCNPTLKIVDIEAVAAAAHAYNPAIQVMVDNTFCTPYLQRPLELGADVVVHSATKYLNGHSDVIAGMVVGKADFITQCRMFGLKDMTGAVMSPFNAFLMARGMKTLDIRMERHCANAQKVAEFLESHPAVEKVYYPGLKSFEGYEIAKRQMKLPGGMISMELKAGREATAAALNKLQLCTIAVSLGGAETLVEHAASMTHSTYTPEELKEANISEGLVRISVGLEDPEDIIADFKAVLDTLL
>URKI01000033.1_19@GB_GCA_900548505.1@p__Firmicutes_A	Annotree	Annotree@>URKI01000033.1_19@GB_GCA_900548505.1@p__Firmicutes_A	MNTEKKLGFATRQIHTGKVKNAAGSLCDPIYQTSTFEFDTVEQGGARFAGQESGYIYSRLGNPTVATVEAKLAELEGGEAALATASGMGAISTAIWSSVEAGDEIVASDTLYGCTFALFNHGICKFGVKVHFIDMTDMAALKAALNEKTKVVYLETPCNPTLKIVDIAAVAKEAHAYNAGIKVIVDNTFCTPYLQRPLELGADVVVHSATKYLNGHGDVIAGAIISNNEFVNTARMFGLKDMTGAVMSPFNAFLMARGMKTLDIRMERHCANAKKVAEFLVSHPAVEKVYYPGLESFEGHEIAARQMKLPGGMISIELKADKAATAAALNKLQLCTIAVSLGDAETLVEHPATMTHSTYTAEELKASGISEGLVRISVGLEDPEDIIADFKAAFDTLL
>URLI01000029.1_16@GB_GCA_900548585.1@p__Bacteroidota	Annotree	Annotree@>URLI01000029.1_16@GB_GCA_900548585.1@p__Bacteroidota	MLTKEEIAKAGFATRAVHVGAEKNMYGTLATPIYQTSTFIFDNAEQGGRRFALEEEGYIYSRLGNPTCTAVEQKVASLEGAEACVSMSSGMGAITSAVWVCVEAGDHIIAGKTLYGCTFAFMEHGLKRYGVDVTFVDMRDTKAVEKAMRPNTKLVYVETPANPNMHVADIEAIAEIAHRQEGCRVMVDNTFCTPYLCRPLEHGADMVVHSATKFLNGHGDVIAGFVAGTKEYTDQVRLVGVKDLTGSVLGPFEAFLINRGLKTLHVRMDRHCENAQKVAEYLEKHPKVESIAYPGLKSFPQYELAKKYMKKPGSMIAFEVKGGLEAGRTLINSVHLCSLAVSLGDTETLIEHPASMTHSPYTPEERAACNISEGLVRLSVGLEDAEDIIADLDQAFRKI
>URLB01000033.1_15@GB_GCA_900548595.1@p__Firmicutes_A	Annotree	Annotree@>URLB01000033.1_15@GB_GCA_900548595.1@p__Firmicutes_A	MKEEYKGFGTMAIHAGNFEKETFGALSTPIYQSSTYYFDSCEQGGRRFAGEENGFIYTRLGNPTTNVLEEKVAALENAEAAAAASSGMGAISSALWTIAEAGAHIVADSTLYGCTFALLNHGMTRYGVEVSFIDTSNLEEVRANLKENTVAVYLETPANPNLKIADIKEISKIAHEFNKDIKVVCDNTFATPYLQRPLELGADVVVHSATKYLNGHGDVIAGFVVGSAEFINEVKMFGIKDMTGAVIDPFAAYLILRGLKTFELRMMRHCENARAIAEMLSKHEKVEKVYFPGLETSAGHDIAVKQMRDFGGMVSFEVKGGKTAGTKFVNALKLCTIAVSLGDAETLVEHPASMTHSPYSPEELKEAGIPEGLVRLSAGLENKEDIIADIEQALAQI
>URKW01000091.1_4@GB_GCA_900548615.1@p__Firmicutes_A	Annotree	Annotree@>URKW01000091.1_4@GB_GCA_900548615.1@p__Firmicutes_A	MMNPNVGLGTKAIHAGNVKDAQYGALTTPIYQTSTFVFDSCEQGGRRFAGQEGGYIYTRLGNPTVSVLENKVAALEGGEACVAAASGMGAISSALWTIAGAGKHIVADGTLYGCTFALLNHGMSRYGVEVSFVDTSDLAAVKAALKENTCAVYLETPANPNLKIADIAAVAEIAHGYNPAIKVVCDNTFASPALQNPLALGADVVVHSATKYLNGHGDVIAGFVVGKADFIGEVRMFGLKDMTGAVMDPFAAYLILRGLKTLEIRMERHCANAKAIAEYLDKHPAVEKVYYPGLKDHVGHDIAARQMKDFGGMLSFEVKGGRAAGTKLVNALHLITVAVSLGDAETLIEHPASMTHSTYTEEELAASGIPGGLIRLSAGLENAEDIIADLEQALAQL
>UROG01000025.1_9@GB_GCA_900549485.1@p__Firmicutes_A	Annotree	Annotree@>UROG01000025.1_9@GB_GCA_900549485.1@p__Firmicutes_A	MNEKNIATAVLHGVHHESPFGALTPPIIQSSTFVFDSSEQGAARFAGKEDGFIYTRLGNPTTAMLEEKIAFLEGAEAGACFASGMGAVSGVLLTLLGSGDHLIADTTLYGCTLSLMAEHLTRFGINVQFEDLSDLDRLRAALKPDTKVVYFETPANPTMKVIDIEAVAKAAHEIAPECKVVVDNTFCTPIITKPLELGADVVLHSATKYLNGHGDVVAGMCASDKKTISEIKKAGLKDITGSVMDPFAAYLILRGMKTLKLRMDAHSANAQKVAEYLSESEHVTAVYYPGLPGCKGHDIAKKQMKQFSGVLSFEVKSYDQAVAIMNNVKVCTLAVSLGDCETLIQHPASMTHSGYTKEELIAAGFSDTLIRLSVGLEDAQDIIDDLEQAMNIAAKL
>URRX01000102.1_4@GB_GCA_900550345.1@p__Firmicutes_A	Annotree	Annotree@>URRX01000102.1_4@GB_GCA_900550345.1@p__Firmicutes_A	MTENKKRSFATETIHAGAIKDTYGSLGLPVYQTSTFIFDSAEQGGRRFALEEEGFIYSRLGNPTNDALEKKLAALEGAEAAVSTASGMGAITSSIWPFIKSGDHILACGTLYGCTFAFLNEIQKFNIEVEFIDMTNLEEVKSHLKENTRIVYLETPANPTLDIIDIEEVAKLAKENSKDTLVISDNTFATPYLQNPLKLGADIVVHSATKYLNGHGDVIAGFSCGSKELMTQVRLVGQKDFTGSVLSAHDAFLIFRGMKTLEVRMKQHIENAKKVVEFLQNHKNVEKVYYPGLEDFKNHQVAKKQMKDYGAMVTFEVKGGIEAGRSVMNNVKLCSLAVSLGDAETLIEHPATMTHSTYTEQALKEAGIAPGLIRLSVGLEDVEDIIDDLNQALNLI
>URST01000041.1_3@GB_GCA_900550585.1@p__Firmicutes_A	Annotree	Annotree@>URST01000041.1_3@GB_GCA_900550585.1@p__Firmicutes_A	MHDQNFGFGTKAIHAGNVKDSQYGALTTPIFQTSTFVFDSCEQGGRRFAGQEGGYIYTRLGNPTTSVLEAKIAALEGGEACVATASGMGAISSCLWSIAGAGKHIVADGTLYGCTFALLNHGMTRYGVEVSFVDTADLDAVRAALRPNTCAVYLETPANPNLKITDIAAVAGVAHGYNKDIKVVCDNTFASPYLQNPLALGADVVVHSATKYLNGHGDVIAGFVVGSADFCNEVRMFGLKDMTGAVMDPFSAFLILRGLKTLEIRMQKHCLNARLVAEFLDKHPAVEKVYYPGLESHEGHDTAARQMRDFGGMLSFEVKGGKAAGMKLVNAVKLITVAVSLGDAETLIEHAASMTHSTYTEEELAASGIPAGLIRLSVGLENAEDIIADLDQALAQL
>URVR01000150.1_5@GB_GCA_900551355.1@p__Firmicutes_A	Annotree	Annotree@>URVR01000150.1_5@GB_GCA_900551355.1@p__Firmicutes_A	MNDQNFGFGTKAIHAGNVKDSQYGALTTPIFQTSTFVFDSCEQGGRRFAGEEGGYIYTRLGNPTVSVLESKVAALEGGEACVAAASGMGAISSCLWSIAAAGKHIVADGTLYGCTFALLNHGMTRYGVEVDFIDTSDLEALKAHLKPNTCAVYLETPANPNLKITDIAAVAELAHGYNKDIMVVCDNTFASPVLQNPLALGADVVVHSATKYLNGHGDVIAGFVVGKKSFISEVRMFGLKDMTGAVMDPFCAFLILRGLKTLEIRMARHCENARQVAAFLDAHPAVEKVYYPGLESHERHEVAARQMADFGGMLSFEVKGGRPAGVKLVNSLHLVTVAVSLGDAETLIEHPASMTHSTYTEEELAASGIAAGLIRLSVGLENVEDIIADLKQALDQL
>URXW01000003.1_39@GB_GCA_900551995.1@p__Firmicutes_A	Annotree	Annotree@>URXW01000003.1_39@GB_GCA_900551995.1@p__Firmicutes_A	MLHENCGFGTKAIHAGNVKDSQYGALTTPIFQTSTFVFDSCEQGGRRFAGAESGYIYTRLGNPTTSILEAKIAALENGEACVAAASGMGAISSALWSVAAAGKHIVADGTLYGCTFALLNHGMTRYGVEVSFVDTSNLEEVRKALRPNTCAVYLETPANPNLKIADITAVAEIAHGYNKDIKVICDNTFASPYLQRPLELGADVVVHSATKYLNGHGDVIAGFVVSSAEFCNEVRMFGLKDMTGAVMDPFSAFLILRGLKTLEIRMQKHCANAMAVAEFLYNHPAVEKVYYPGLVDHPGHDVARRQMSDFGGMLSFEVKGGRAAGVKLVNALHLITVAVSLGDAETLIEHPASMTHSTYTEEELAASGIAAGLIRLSVGLENAEDIIADLKQALATL
>USAT01000055.1_2@GB_GCA_900552725.1@p__Firmicutes_A	Annotree	Annotree@>USAT01000055.1_2@GB_GCA_900552725.1@p__Firmicutes_A	MMNPNVGLGTKAIHAGNVKDTQYGALTTPIYQTSTFVFDSCEQGGRRFAGQEGGYIYTRLGNPTVSVLENKVAALECGEACVAAASGMGAISSALWTIAGAGKHIVADGTLYGCTFALLNHGMSRYGVEVSFVDTSDLAAVKAALKENTCAVYLETPANPNLKIADIAAVAEIAHTYNPAIKVVCDNTFASPALQNPLTLGADVVVHSATKYLNGHGDVIAGFVVGKADFIGEVRMFGLKDMTGAVMDPFAAYLILRGLKTLEIRMERHCANAKAIAEFLDQHPAVEKVYYPGLKNHVGHDIAVRQMKDFGGMLSFEVKGGRAAGTKLVNALHLITVAVSLGDAETLIEHPASMTHSTYTEEELAASGIPGGLIRLSAGLENAEDIIADLEQALAQL
>USGG01000034.1_7@GB_GCA_900554215.1@p__Firmicutes_C	Annotree	Annotree@>USGG01000034.1_7@GB_GCA_900554215.1@p__Firmicutes_C	MKREELMNLGFATRAIHGGAAPNTFGALSAPIYQTSTFVFDSAAQGGSRFALQEDGYIYSRLGNPTCAVAEEKIALLEGTEACVSAGSGMGAISSALWTLLEQGGHLVASETLYGCTFALMNHGLTRYGVDVTFVDMTDLDAVQKALRPDTKAVYLETPANPTLKIMDIESISAMAHQIEGCQVVVDNTFCTPYIQRPVELGADIVVHSATKYLNGHGDVIAGFVCGRKDYIDQVRLFGIKDMTGSVLSPFDAFLIARGLKTLEIRMERHCANAMKVAAFLEDHPAVASVSYPGLKSFPQYDLAKKQMALPGGMISFELKGGKAEGAVVMDNVKLCKLAVSLGDAETLIEHAASMTHSTYTPDELKMAGISEGLVRLSVGLENAEDIIADLEQALNLIAK
>USMD01000139.1_3@GB_GCA_900555725.1@p__Firmicutes_A	Annotree	Annotree@>USMD01000139.1_3@GB_GCA_900555725.1@p__Firmicutes_A	MENVNMRFNSKALHGGKFHDKVIGSHATPIFQTSTFIFNDADQGARRFAGEESGYVYSRLGNPNSTELEETIALLEGAEAGMATASGMAAVSTPLLTLLKKGDHIVASDTLYGCTFGFITEMLPKYGIDVTLVDGVDLEQMENAMKENTKVVYLETPANPTLKVIDIREVSKIAHKFGAKVIVDNTFMTPYLQRPIELGADIVVHSATKYLGGHGDLIAGLVVGPRDIISEMKIPYLKDLGGILSPFDAWLLVRGIKTLGVRMDKHCENAQKVAEYLEDHPLVDTVYYPGLSSSPYHELAKKQMDGFGGMISFELKGGVEEGKTLMNSIKMISLAVSLGCVDSLIQHPASMTHSPVPKEERLAAGITDGLVRLSVGIEDVEDIIADLDQALEVVANMKN…
>USMI01000232.1_1@GB_GCA_900555735.1@p__Firmicutes_A	Annotree	Annotree@>USMI01000232.1_1@GB_GCA_900555735.1@p__Firmicutes_A	MMNPNVGLGTKAIHAGNVKDAQYGALTTPIYQTSTFVFDSCEQGGRRFAGAEAGYIYTRLGNPTVSVLENKVAALEGGEACVAAASGMGAISSALWTIAGAGKHIVADGTLYGCTFALLNHGMSRYGVEVSFVDTSDLAAVKAALKENTCAVYLETPANPNLKITDIAAVAEVAHAYNPAIKVVCDNTFASPALQNPLALGADVVVHSATKYLNGHGDVIAGFVVGKADFIGEVRMFGLKDMTGAVMDPFAAYLILRGLKTLEIRMERHCANAKAIAEFLDKHPAVEKVYYPGLKDHVGHDIAARQMKDFGGMLSFEVKGGRAAGTKLVNSLHLITVAVSLGDAETLIEHPASMTHSTYTEEELAASGIPAGLIRLSAGLENAEDIIADLEQALAQL
>USML01000064.1_6@GB_GCA_900555855.1@p__Firmicutes_A	Annotree	Annotree@>USML01000064.1_6@GB_GCA_900555855.1@p__Firmicutes_A	MATKEMALATKVIHGASHRNPEGALATPIYQTSTFLFDSAQQGGDRFAGRETGFIYSRLGNPTVDRLEEKIALLEGAEDCVAFSSGMGAISGTVLSFLGRGRHLVADRTLYGCTFSLFTETLPRFGVEVTLVDFHDRQALAQALRPDTAMVYFESPANPNMKIIDIAAVAALAHEAAPQALVVVDNTFATPILTQPLALGADIVLHSATKYLNGHGDVIAGFSVGRREQMAQVRAVGRKDITGSVLGPQEAYLILRGLKTLKIRMDAHCRGGAAVARWLEDCPLVERVYYPGLPSHPDHAAAKKQMRDFGAMISFEVKSFAMAKELLDHLELCGLAVSLGDCETLIQHPASMTHSMCTPEEIAAAGFSDRLIRLSVGLEDPADIIADLQQALEKAAK
>USNH01000089.1_4@GB_GCA_900556015.1@p__Firmicutes_A	Annotree	Annotree@>USNH01000089.1_4@GB_GCA_900556015.1@p__Firmicutes_A	MLHENCGFGTKAIHAGNVKDTQYGALTTPIFQTSTFVFDSCEQGGRRFAGEEGGYIYTRLGNPTTTVLESKIAALENGEACVAAASGMGAISSALWTVAAAGKHIVADGTLYGCTFALLNHGMTRYGVEVSFVDTSNLDEIRQALKPNTCAVYLETPANPNLKIADIAAVAALAHGYNKDIKVICDNTFASPYLQRPLELGADVVVHSATKYLNGHGDVIAGFVVGSAEFCTQVRMFGLKDMTGAVMDPFSAFLILRGLKTLEIRMQKHCANAHAVAEFLYNHPAVDKVYYPGLVDHPGHDIARRQMSDFGGMLSFEVKGGRAAGVKLVNSLHLVTVAVSLGDAETLIEHPASMTHSTYTEEELAASGIAAGLIRLSVGLENAEDIIADLKQALDQL
>USQR01000008.1_5@GB_GCA_900556925.1@p__Firmicutes_A	Annotree	Annotree@>USQR01000008.1_5@GB_GCA_900556925.1@p__Firmicutes_A	MSEQKKLGFATRQIHAGRIENAAGALCAPIYQTSTFAFSSVEQGGARFAGQEDGYIYTRLSNPSLAAVELKLASLENGEAALVTASGMGAIAAAIWTSVAAGDEVVASDTLYGCTFSLLSHGVAKFGVKANFVDMTDIANLKAALTEKTKVVYLETPCNPTMKIVDIAAAAKAAHDYNPGIRVIVDNTFCTPYLQRPLELGADVVVHSATKYLNGHGDVIAGVIVGEKAFIDACRGFGLKDMTGAVMSPFDAFLLARGLKTLDIRMERHCANAQKVAAFFHGHPAVAKVYYPGLDDFEGHEIAARQMKLPGGMMAIELKSGREATAAALNKLQLCTIAVSLGDAETLVEHPATMTHSTYTAEELKMAGISEGLVRISIGLEDPEDIIADFKSVLDPLV
>USQR01000013.1_8@GB_GCA_900556925.1@p__Firmicutes_A	Annotree	Annotree@>USQR01000013.1_8@GB_GCA_900556925.1@p__Firmicutes_A	MEHTGTGFGTQVIHSGVTPGKDCRPLSMPIYQTSTFYFDTCEQGGRCFAGEEGGYYYSRMGNPTVQLLEEKIAALESAEAAVAAGSGMGAISSALWSIAGAGKHILADKTLYGCTFALLGHGMTRYGVEVTFIDTSDLKAVEENLRENTCAVYLETPANPTLKIADIQAVARIAHGYDPNIKVVVDNTFATPYLQRPLELGADMVVHSATKFLNGHGDALAGFVCGRRDLMDQVRMFGVKDMTGSVLGAQEAFLVLRGLKTFELRMMRHCENARKLADYLVTDPRVETVYFPGVPTHPGHETAKKQMRCFGPVMSIEIKGGKQAGMDFVDHLRMCRIAVSLGDAETLVQHAASMTHSAYSPEELKAAGIPEGLVRISVGLENAEDIIADVKQALDHVK
>UWOR01000003.1_140@GB_GCA_900604495.1@p__Firmicutes_A	Annotree	Annotree@>UWOR01000003.1_140@GB_GCA_900604495.1@p__Firmicutes_A	MENLKNKKFATQAIHGGHKKDPVSGALTTPIYQTSTFVFDSAEQGGRRFALEEDGFIYSRLGNPTNMQLEEKIALLEKGEACVSTASGMGAITSTLWSALKAGDHMVASKTLYGCTYALLNHGMSRYGVDVTFVDATDLDEVKAAMRENTKVVYLETPANPDLKLIDIESVSKIAHEVEGCMVVVDNTFCTPYIQRPLEFGADVVVHSATKYLNGHGDVLAGFVVGKQEFINQVRLFGIKDMTGAVLSAFDAYLIIRGMKTLQVRMDRHTKNAKEVAKFLESHTNVEKVNYPGLESFPQYELAQKQMDMPGGMIAFEVKGGLEAGKKLLNSLELCTLAVSLGDCETLIQHPASMTHSPYTPEERAEAGISEGLIRISVGLEDPEDIIADLKQGLDKLEC…
>LR133904.1_132@GB_GCA_900635025.1@p__Proteobacteria	Annotree	Annotree@>LR133904.1_132@GB_GCA_900635025.1@p__Proteobacteria	MHDYTNKGYDTKIVHAGQQADPLTGALSTPIYQTSTFVFDSAAQGAARFALEEEGYIYSRLGNPTNAALEEKMRVLENGEAALATSSGIAAISTTILTMCGQGDHIVASDTLYGCTYALLSHTLPKFGIEVTFVRANDPANIKAAMKPNTKMVYVETPANPTLAMIDLEAAANVAHEGGAMLVVDNTFMSPYCQRPLELGADIVVHSVTKYINGHGDVIGGVIVGPADFLVPARLVGVKDITGGVMSPFNAWLTLRGLKTLHVRMERHCSNAMKVAKYLESNPNVEAVFYPGLPSHPQHELAKKQMSNFGGMISFEIKGGIEAGRKVMDSVELCMLAVSLGDTETLIQHPASMTHSPVPAEERLKAGITDGLIRISVGLETPEDIIADLEQAIAKAVA
>NC_013791.2_1333@RS_GCF_000005825.2@p__Firmicutes	Annotree	Annotree@>NC_013791.2_1333@RS_GCF_000005825.2@p__Firmicutes	MSSKESNREQGFQTLAVHKGYKPDPLTGSLALPIHQTSTFVFPSAETGGRRFAGEEEGYVYSRLGNPTVTALEEKIAALEKGEKALAFASGMAAISAVLLGLVRSGDHILCSRGLYGCTFGFLSILKDKFNVDYTLCDMRDKESILREIKENTKVIYIETPINPTMQIIDLALIGQIGKEHNVTTVVDNTFMSPYLQRPLEYGCDVVVHSATKYLGGHGDLVAGVAVGTKEFLEHIQFTTQKDIGGILAPFDAFLLVRGIKTLGVRMDRHSENAQKVAEFLESHPKVTNVMYPGLKSFPQHELAKRQMDGFGGLISFELKEGLEAGLNMMNKLELLKCAVSLGDVDSLIQHPASMTHSVVPREERIKMGIADGLIRLSVGIENVEDIIYDLEQALS
>NC_003454.1_1949@RS_GCF_000007325.1@p__Fusobacteriota	Annotree	Annotree@>NC_003454.1_1949@RS_GCF_000007325.1@p__Fusobacteriota	MEMKKSGLGTTAIHAGTLKNLYGTLAMPIYQTSTFIFDSAEQGGRRFALEEAGYIYTRLGNPTTTVLENKIAALEEGEAGIAMSSGMGAISSTLWTVLKAGDHVVTDKTLYGCTFALMNHGLTRFGVEVTFVDTSNLEEVKNAMKKNTRVVYLETPANPNLKIVDLEALSKIAHTNPNTLVIVDNTFATPYMQKPLKLGVDIVVHSATKYLNGHGDVIAGLVVTRQELADQIRFVGLKDMTGAVLGPQEAYYIIRGLKTFEIRMERHCKNARTIVDFLNKHPKVEKVYYPGLETHPGYEIAKKQMKDFGAMISFELKGGFEAGKTLLNNLKLCSLAVSLGDTETLIQHPASMTHSPYTKEEREVAGITDGLVRLSVGLENVEDIIADLEQGLEKI
>NC_004722.1_4685@RS_GCF_000007825.1@p__Firmicutes	Annotree	Annotree@>NC_004722.1_4685@RS_GCF_000007825.1@p__Firmicutes	MKKKHMETALIHHGYKPEEYKGSLTPPLFQTSTFTFETAQQGEASFAGVDPSYIYSRLGNPTVKLFEERMAVLEGGEEALAFGSGMAAISATLIGFLKAGDHIICSNGLYGCTYGFLEVLEEKFMITHSFCDMETEADIENKIRSNTKLIFVETPINPTMKLIDLKQVIRVAKRKGLLVIVDNTFCSPYLQRPLELGCDAVVHSATKYIGGHGDVVAGVTICKTKALAEKIRPMRKDIGGIMAPFDAWLLLRGLKTLAVRMDRHCDNAEKIVSFLRKHDAVEGVWYPEGELASRQMKRGGGVISFSVKGGKEETQAFINDLHFITIAVSLGDTETLIQHPATMTHAAIPAELRKEMGIFDNLIRLSVGLESWEDIVSDLEQALKKISTVNQ
>NC_002967.9_2046@RS_GCF_000008185.1@p__Spirochaetota	Annotree	Annotree@>NC_002967.9_2046@RS_GCF_000008185.1@p__Spirochaetota	MNRKELEKLGFASKQIHAGSIKNKYGALATPIYQTSTFAFDSAEQGGRRFALEEEGYIYTRLGNPTTTVVEEKLACLENGEACMSASSGIGAVTSCIWSIVNAGDHIVAGKTLYGCTFAFLNHGLSRFGVDVTFVDTRDPENVKKALKPNTKIVYLETPANPNMYLCDIAAVSKIAHAHNPECKVIVDNTYMTPYLQRPLDLGADVVLHSATKYLNGHGDVIAGFVVGKKEFIDQVRFVGVKDMTGSTLGPFEAYLIGRGMKTLDIRMEKHCANAQKVAEFLEKHPAVESIAFPGLKSFPQYELAKKQMKLCGAMIAFTVKGGLEAGKTLINSVKFATIAVSLGDAETLIQHPASMTHSPYTPEERAASDIAEGLVRLSVGLEDAEDIIADLKQALDKL…
>NC_006512.1_731@RS_GCF_000008465.1@p__Proteobacteria	Annotree	Annotree@>NC_006512.1_731@RS_GCF_000008465.1@p__Proteobacteria	MSSDLKPHNNKWQPATQVIHAGAAHDDPHGALTAPLYQTSTFRFSSAEQGTRRFAGEEEGYIYSRLGNPTTAELERRMASLEGYEAAAAAATGMGAIAAATMAFVRSGDHIVVSDAIYGCSFALFSELFERFGVEADFIDLNNEGLLKETLRENTRLVFLETPANPHLKVVDIEKVHAVIADSDIRLVVDNTFMTPLMQQPKRHGADIVVHSATKFLNGHGDVVAGIICGSDDDINTIKSTTLKDMGATISPHDAWLILRGLKTLDVRMQRHCENADAVYDFLAARQDIKKIYYPGAPDHEAQALMGKQMSRNGAVIAFELEGDEAKARYFLNQLRMIALAVSLGDAETLIQHPASMTHSPYTPEARLKAGISDTLIRIAVGLEAADDIIADLEQALEA…
>NC_010729.1_1530@RS_GCF_000010505.1@p__Bacteroidota	Annotree	Annotree@>NC_010729.1_1530@RS_GCF_000010505.1@p__Bacteroidota	MRSGFATRAIHGGAIENAFGCLATPIYQTSTFVFDTAEQGGRRFAGEEDGYIYTRLGNPNCTQVEEKLAMLEGGEAAASASSGIGAISSAIWVCVKAGDHIVAGKTLYGCTFAFLTHGLSRYGVEVTLVDTRHPEEVEAAIRPNTKLVYLETPANPNMYLTDIKAVCDIAHKHEGVRVMVDNTYCTPYICRPLELGADIVVHSATKYLNGHGDVIAGFVVGKEDYIKEVKLVGVKDLTGANMSPFDAYLISRGMKTLQIRMEQHCRNAQTVAEFLEKHPAVEAVYFPGLPSFPQYELAKKQMALPGAMIAFEVKGGCEAGKKLMNNLHLCSLAVSLGDTETLIQHPASMTHSPYTPEERAASDISEGLVRLSVGLENVEDIIADLKHGLDSLI
>NC_004193.1_3096@RS_GCF_000011245.1@p__Firmicutes	Annotree	Annotree@>NC_004193.1_3096@RS_GCF_000011245.1@p__Firmicutes	MKYKHMETSVIHEGYDSTQMLGSLTPPIFQTSTYTFDSAEQGEARFAAEEEGYIYSRLGNPTVRILEEKIAALEGGERGLAFSSGMAAVSAILFALTKANDHIICSSGLYGCTYGLLSMMKEKYNIKTDYSNMSSEQELENQITKETVLIYVETPINPTMQVIDLELVVKVAKKHQLLVVVDNTFSSPYLQRPLEIGCDFVIHSATKYISGHGDVIAGLAVGKKDIMDTIALTTQKDIGGVLSPFDAWLLIRGLKTLPLRMDRHSSNAEKIVQQLKLHKAVKNVYYPGDPDFSNVAITNKQMKLAGGVLAFEINGGKKEAQKVLNQLHFIKIAVSLGDAESLMEHPASMTHAVIPVEEREKMGITESLLRLSVGIEAWEDIWEDIQQALDNI
>NC_006569.1_333@RS_GCF_000011965.2@p__Proteobacteria	Annotree	Annotree@>NC_006569.1_333@RS_GCF_000011965.2@p__Proteobacteria	MTHAKGFASRAIHHAYDPLDHEGALTPPLHLTSTFAFETAEAGGEMFAGERQGHIYSRISNPTLDLLEQRIATLEGAEAGLALSSGMGAITAVLWTLLSPGDEVIVDKTLYGCTFSYMRHGLAKWGVTITHVDLTDPENLKTAISDKTRVVYFETPANPNMRLVDIAAVSEIAHGASASVVVDNTYATPYLTRPIEMGADIVLHSATKYLGGHGDVVAGLVVGGAEQISEIRLYGMKDMTGAVMAPFNAMLILRGLKTLALRMDRHCASAQVVAEWLAAHPAVGEVHFPGLTSFSQHALANQQMAQPGAMIAFELKGGMDAGRAMMNRLNMIARAVSLGDAETLIQHPASMTHSTYTPEERAEHGISDGLVRLSVGLEEVEDILADLAQSLDAPQVQAAA
>NC_003910.7_1503@RS_GCF_000012325.1@p__Proteobacteria	Annotree	Annotree@>NC_003910.7_1503@RS_GCF_000012325.1@p__Proteobacteria	MTQFKSKNIETNAIHAGRINDTQFGSLATPLYQTSTFIFDNAQQGGDRFAGESEGYIYTRLGNPTTRQLEQRVAAMECMDDAAATATGMAAVSAALLTNLQAGDHMISSKAVYGCSFALMNHMLKKFNIEVTFVDMTEPDNIKAAIKENTKLVFLETPINPNLVVLDLEKICAIAKAHNLLSIVDNTFLTPVLQQPAKFGADIVVHSATKYLNGHGDVVAGVVCANFEMINEIKMTTLKDIGATISPHDAWLIMRGLKTLPIRMDRHCSNAQTVAEFLEQHPMVDEVYYPGLKSHSGNKFVGNQMKAAGGVIAFELNTDLTGGKTFIDAMELFSIAVSLGDAESLIQHPASMTHSPYTPEERADAGISDSLIRISVGLENVDDIISDLTQALEKVKLPS…
>NC_007908.1_3711@RS_GCF_000013605.1@p__Proteobacteria	Annotree	Annotree@>NC_007908.1_3711@RS_GCF_000013605.1@p__Proteobacteria	MSKTTAVKGFSTRAIHFGYNPADHQGALVPPIYTSATFAFPDAAYGARCFTGEEAGYFYTRIANPTLALLEGRLASLEQGAGAVVFGSGMGAITATLWSMLEPGDEVLADMTLYGCTYAFLTHGLSRFGVTVRHVDMTDAANVAQAMGEKTRVVYFESPANPNMRLVDIEAVSRVAHQGGAQVVVDNTYCTPYLQQPLLLGADVSVHSMTKYLGGHGDLTAGAAIFADAQLAQRVRLFGLKDMTGAVMSAQDAHLVMRGLKTLTLRMDRHCQSAQKVAELLQRHPATKMVHFPGLPTFAQHALAKRQMRQFGGMIAFELQGGLAAGICFMDALQLVTRAVSLGDAESLAQHPASMTHSTYTPEERAAHGISDGLVRLSIGLEDIEDILADIAQALDQAH…
>NC_007954.1_2601@RS_GCF_000013765.1@p__Proteobacteria	Annotree	Annotree@>NC_007954.1_2601@RS_GCF_000013765.1@p__Proteobacteria	MQDKWKSATVAIHGGHQREAFGALVTPLYQSATFAFETAEQGGARFAGDEPGYIYTRLGNPTTAELERKMALLEGADDAAATASGMAAVSAALLTHLEQGDHLIASKAVYGCTYALITTQLSRYGISTSLVDFSDMQAVEAAIKPNTRVLFCETPVNPHLQVFDLDAMAKVAKKHGLISIVDNTFMTPLLQKPLAMGIDMVIHSATKYLNGHGDVIAGIVCGNSEHMHKLRYEILKDFGGVMSPHDAWLILRGLKTLDVRLARHCDNAEILANYLVEHKAFSQVFYPGLSTHQGHAFIGKQMKRAGGVIAFELKGDKQDAINFVNRLKLFTIAVSLGDAESLIQHPASMTHSPYTLEARMEAGITDNLLRISVGLEDVQDLIADIEQALA
>NC_008044.1_2771@RS_GCF_000014065.1@p__Proteobacteria	Annotree	Annotree@>NC_008044.1_2771@RS_GCF_000014065.1@p__Proteobacteria	MSETKGFATRAIHHAYDPMQNEGALTPPLHLTSTFVFENAEAGGEMFAGEREGHIYSRISNPTCSLLEQRIATLEGAEAGLALASGMGAVTAILWTLLSPGDEVIVDKTLYGCTFAYMRHGLAKWGVTITHVDMTDPAALSAAVSEKTRVVYFETPANPNMRLVDIKRAAEIAHSVDARVVVDNTYATPYLTRPIELGADLVLHSATKYLGGHGDVVAGLVAGSAELLTEIRLVGMKDMTGAVMAPFNAMLIMRGLKTLALRMDRHCASAQTVAEWLEAQPGVAKVYFPGLKSSEQHEIAKAQMAQPGGMIAFELEGGMEAGISLMNRLQMIQRAVSLGDAETLIQHPASMTHSTYTPEERAEHGISDGLVRLSVGLEEVSDILDDLQQALSPQMRQAAE
>NC_008593.1_1681@RS_GCF_000014125.1@p__Firmicutes_A	Annotree	Annotree@>NC_008593.1_1681@RS_GCF_000014125.1@p__Firmicutes_A	MSNEHNLSNMGFGTKTVHGGHIKDTQFGSLATPIFQTSTFIFDSAEQGGNRFAGKEDGYIYSRIANPTVAEIERKIALLEGGEAAIGTASGMGAISSALWTALKAGDHVVASDTLYGCTFALLNHGLTKMGVEVTFVDPTNLEEVKNAMKENTRVVYLETPANPTLKVTDIEGIAKIAHEVKDCLVFVDNTFNTPYIQRPLELGADVVVHSATKYINGHGDVVAGFVIGNADFIGAVRGQGLKDMTGAVMSPLSAFLIIRGMKTLEIRMERHCANAMKVAQFLEAHPAVEKVYYPGLESFEYHDLAKKQMDLPGAMISFEIKGGVEEGRTIMNNVKLASLAVSLGDTETLIQHPASMTHSPYTKEERAEAGISDSLVRLSVGLETVDDIIADLKQALDL…
>NC_008322.1_2611@RS_GCF_000014665.1@p__Proteobacteria	Annotree	Annotree@>NC_008322.1_2611@RS_GCF_000014665.1@p__Proteobacteria	MQDESSKMWKAATQAIHAGHEREAFGTLVTPLYQTATFVFESAQQGGERFAGNEPGYIYTRLGNPTVAELERKMAILEGAEAAAATASGMGAVSAALLANLQMGDHLVASNAVYGCTFALMTSQFARFGIEVTLVDFTDLAAIERAIKPNTRVIFCETPVNPHLQVFDLKDIADIAKRHQLVSIVDNTFMTPLLQQPLAFGIDLVVHSATKYLNGHGDVIAGVVCGSEEQLHRVKYEILKDIGAVMSPHDAWLILRGLKTLDVRLQRHCDSAQRVAEFLEQHPAVTRVYYPGLESHSGYRYIGGQMKRAGGVIAFELAADLAQAMAFVGYLKLFSIAVSLGDAESLIQHPASMTHSPYTPEARQAAGISDNLLRISIGLEDCDDIIEDLSQALAMLT
>NC_008576.1_802@RS_GCF_000014865.1@p__Proteobacteria	Annotree	Annotree@>NC_008576.1_802@RS_GCF_000014865.1@p__Proteobacteria	MATTKDTKLGFTTRAIHHGYDPYAGHGSLTPPIYMSSTYTFATTESGQKRFAGEEEGYIYARVGNPTTALLEQRLAELEGAEAGLVTASGMGATSALLWTLLKPGDEIITDKTLYGCTYAFFNHGLHKFGVTITHLDLTDPTQLAQAISAKTRVVFFESPANPNMRLVDIAAIAEIAHQHHALVVVDNTYCTPYLQRPIEFGADFVVHSATKYLGGHGDLLAGAILGPKAALTEVRFYGLKDMTGAVLSAQDAFLILRGLKTLALRMDRHCANALTLAQLLEAHPQVTACYYPGLPSFAQYTLAQRQMAQPGGIIAFELKGGMEAGRRFLDALQLITRAVSLGDTESLAQHPASMTHSVYRPEERAAHLISEGLVRLSAGLEDPEDLIADVTQALAAIS
>NC_011566.1_2894@RS_GCF_000014885.1@p__Proteobacteria	Annotree	Annotree@>NC_011566.1_2894@RS_GCF_000014885.1@p__Proteobacteria	MQEKWQQATQVIHAGHIPNEHGALVTPLCQSATFVFDNAEQGGARFAGEEPGFIYTRLGNPTTAELERKIAALEGSDCAAATASGMAAVSAALLANLQNGDHLIASNAVYGCTFALMNSQLAKFGIEVSLVDFSRLDEIEAAIKPNTKVLFCETPVNPHLKVFDLDAIARIAKAYKLVSVVDNTFMTPLLQQPIKHGIDIVIHSATKYLNGHGDVIAGVVCSSREQMDVIKYEVLKDIGGVISPHDAWLILRGLKTLDVRLQRHCDSAERVAEFLEGHSKVSKVYYPGLKTHCGNGLVGHQMKRAGGVIAFELEADLQASIKFINQLELFSIAVSLGDAESLIQHPASMTHSPYSPEEREKAGITDNLLRISIGLEAVEDIIFALDKGLAAL
>NC_008700.1_1272@RS_GCF_000015245.1@p__Proteobacteria	Annotree	Annotree@>NC_008700.1_1272@RS_GCF_000015245.1@p__Proteobacteria	MQEKSKLATLVVHGGHERDAMGALVSPLYQSATFVFDNARQGGARFAGDEAGYIYTRLGNPTTAELERKLAILEGAEEAAATASGMGAVSAALLANLSQGDHLVASRAVYGCTFALMTDLMARFGIEVTLVDFKEPAAIEAAIRDNTRAIFCETPVNPHLDVFDLDAIAAIGKRHGLLTIVDNTFMTPLLQRPLDHGIDMVIHSATKYLNGHGDVIAGMVAGSKEQIDKVKYQIIKDIGAVMSPHDAWLILRGMKTLDVRVQRHCDNAEKIADFLEAHPRVGRVYYPALKSHQGHRFLGTQMRRAGGVIAFELKSDIEGSINFVDSLKVFTIAVSLGDAESLIQHPASMTHSPYTPEARLEAGITDTLLRISVGLEDVDDLIADLSQALAKI
>NC_009092.1_2510@RS_GCF_000016065.1@p__Proteobacteria	Annotree	Annotree@>NC_009092.1_2510@RS_GCF_000016065.1@p__Proteobacteria	MQDKWKLATQVIHAGHEANQHGALVSPLVQSATFTFETVEQGGDCFAGEQQGYIYTRLGNPTTAELERKMAVLEGSEAAAATASGMAAVSAALLTNLSQGDHLVASKAVYGCTFALMTEQFKRFGIEVTLVDFCEVANIAQAIRPNTKALFCETPVNPHLDVYDLAAIAALAKRHQLVSIVDNTFMTPLLQRPLSMGIDMVIHSATKYLNGHGDVIAGIVCGTEEMITKVKLEVLKDIGGVISPHDAWLILRGLKTLDVRLARHCDNAERVAEYLQQHPQVARVYYPGLKGHSGHALLGKQMLRAGGVVAFELKGSFDAAKAFANRLKLFKIAVSLGDAESLIQHPASMTHSPYSPEARMDAGIGDSLLRISLGLEDSDDIIADLAQAFGE
>NC_009674.1_3392@RS_GCF_000017425.1@p__Firmicutes	Annotree	Annotree@>NC_009674.1_3392@RS_GCF_000017425.1@p__Firmicutes	MKKSNMETDFIHYGYEPGVHKGSLTPPLFQTSTYTFETAKQGEDSFTGQDSSYIYSRLGNPTVELFEERMAALEGGEVALAFGSGMASISATLLACLRAGDHMICSNGLYGCTYGFLEVLEEKFMISHSFCDMETDEQIEKEILPNTKLIFVETPINPTMKLIDLEKVIKVAKKNHLLVIVDNTFCSPYLQNPLVLGCDAVLHSATKYIGGHGDVVAGVTVCKTRELAEKIRPIRKDIGGIMAPFDAWLLLRGLKTLAVRMDRHCDNAEKVVAFLKNHEKVEKVWYPEGERASRQMKRGGGVISFSIKGGKEEAQAFMDKLNLIAIAVSLGDTETLVQHPATMTHAVIPAEVRQKMEIFDNLIRLSVGLESWEDIISDLQQALNSSNVISSSIHYK
>NC_009831.1_1611@RS_GCF_000018025.1@p__Proteobacteria	Annotree	Annotree@>NC_009831.1_1611@RS_GCF_000018025.1@p__Proteobacteria	MQDKWKPATKVIHAGHIKDSSGALVSPLCQSATFVFDSAEQGASRFAGDEAGYIYTRLGNPTTAELERKMAVLEGAEAATATASGMAAVSSALLANLSHGDHLVASKAVYGCTFSLVTSQLVKFGIRVTLVDFNDLNAVADAITSDTKVIFCETPVNPHLDVFDLDGIAEIAKQHGLISIVDNTFMTPLLQQPLSHGIDIVIHSATKYLNGHGDVIAGIICGSDEQIEKIKYETLKDLGGVLSPHDAWLILRGLKTLDVRLERHCDNAEVIAQYLLNHNRVTKVYYPGIKGHSGHQFIGQQMKRAGGVIAFELDASLEQSIKFINGLHLFAIAVSLGDAESLIQHPASMTHSPYSDEEREAAGIGASLLRISVGLESVEDLIVDLEQALSRI
>NC_009901.1_2727@RS_GCF_000018285.1@p__Proteobacteria	Annotree	Annotree@>NC_009901.1_2727@RS_GCF_000018285.1@p__Proteobacteria	MQDRWQLATKVIHAGREANESGALVTPLCQSATFVFETAEQGGARFAGDEQGYIYTRLGNPTTAELERKIAALEGSDAAAATASGMAAVSAALLANLSHGDHLVASHAVYGCTFSLMTSQLVKFGIEVTLVNFSDETEIKAAIKPNTKVIFCETPVNPHLDVYNLDLIAAIAKQHNLVSVVDNTFMTPLLQQPIKHGIDIVIHSATKYLNGHGDVIAGLICASVEQMEVIKFEILKDVGAVISPHDAWLILRGLKTLDVRLTRHCDNAEKVASYLEGHPKVSKVYYPGLESHPGHSLIGTQMRRGGGVIAFELEASLEQSIAFINRLSLFSIAVSLGDAESLIQHPASMTHSPYSEDERIKAGIKDNLLRISVGLESVEDIIQALEDGLASVE
>NC_010322.1_4544@RS_GCF_000019125.1@p__Proteobacteria	Annotree	Annotree@>NC_010322.1_4544@RS_GCF_000019125.1@p__Proteobacteria	MRDSHNNTGFSTRAIHHGYDPLSHGGALVPPVYQTATYAFPTVEYGAACFAGEEAGHFYSRISNPTLALLEQRMASLEGGEAGLALASGMGAITSTIWTLLRPGDELIVGRTLYGCTFAFLHHGIGEFGVKIHHVDLNDAKALKAAINSKTRMIYFETPANPNMQLVDIAAVVEAVRGRDVLVVVDNTYCTPYLQRPLELGADLVVHSATKYLSGHGDITAGLVVGRKALVDRIRLEGLKDMTGAVLSPHDASLLMRGIKTLALRMDRHCANALQVAQFLARQPQVELIHYPGLPSFAQYELAQRQMRLPGGMIAFELKGGIDAGRRFMNALQLFARAVSLGDAESLAQHPASMTHSSYTPQERAHHGISEGLVRLSVGLEDVEDLLADVEQALQACK
>NC_010334.1_2814@RS_GCF_000019185.1@p__Proteobacteria	Annotree	Annotree@>NC_010334.1_2814@RS_GCF_000019185.1@p__Proteobacteria	MQDRWKLATKVIHAGRESNQAGALVTPLCQSATFVFDSAEQGGARFAGTEQGYIYTRLGNPTTAELERKIAALEGSEAAAATASGMAAVSAALLANLSHGDHLVASNAVYGCTFSLMTSLLTKFGIEVTLVNFSDEAAIKAAIKPNTKVIFCETPVNPHLDVYNLDLIAAIAKQHNLVSVVDNTFMTPLLQQPIKHGIDIVIHSATKYLNGHGDVIAGLVCASNEQMEVIKYEVLKDVGAVLSPHDAWLILRGLKTLDVRLERHCDNAEKVASYLEYHPKVSKVYYPTLKSHPGHKLLGPQMRRAGGVIAFELDASLEESIKFINQLPLFSIAVSLGDAESLIQHPASMTHSPYTDEERSRAGITDNLLRISVGLESVEDIIQALEGGLDKLHINQLL
>NC_010501.1_916@RS_GCF_000019445.1@p__Proteobacteria	Annotree	Annotree@>NC_010501.1_916@RS_GCF_000019445.1@p__Proteobacteria	MRDSHNNTGFSTRAIHHGYDPLSHGGALVPPVYQTATYAFPTVEYGAACFAGEEAGHFYSRISNPTLALLEQRMASLEGGEAGLALASGMGAITSTIWTLLRPGDELIVGRTLYGCTFAFLHHGIGEFGVKIHHVDLNDAKALKAAINGKTRMIYFETPANPNMQLVDIAAVVEAVRGSDVLVVVDNTYCTPYLQRPLELGADLVVHSATKYLSGHGDITAGLVVGRKALVDRIRLEGLKDMTGAVLSPHDASLLMRGIKTLAVRMDRHCANALQVAQFLARQPQVELIHYPGLPSFAQYELAQRQMCLPGGMIAFELKGGIEAGRRFMNALQLFARAVSLGDAESLAQHPASMTHSSYTPQERAHHGISEGLVRLSVGLEDVQDLLADIEQALGHL
>NC_010506.1_3130@RS_GCF_000019525.1@p__Proteobacteria	Annotree	Annotree@>NC_010506.1_3130@RS_GCF_000019525.1@p__Proteobacteria	MQDKWKLATKVIHAGHIRSSSGALVTPLCQSATFVFDSAEQGGERFAGDQPGYIYTRLGNPTTAELERKMAALEGAEAAVATASGMAAVSSALLANLQHGDHLVASKAVYGCTFSLMTAQFLRFGIEVTLVDFNDLSAIKEAIKPTTKVLFCETPVNPHLDVFDLDAIAKIAQANKLVSIVDNTFMTPLLQQPLTHGIDIVVHSATKYLNGHGDVIAGVICGSNEQIEQIKYETVKDLGGVLSPHDAWLILRGLKTLDVRLARHCDNAECLAYYLLNHEKVTKVYYPGLEGHSGYPLLGTQMKRAGGVIAFELNGAMEQSLQFINSLTLFSIAVSLGDAESLIQHPASMTHSPYSEQERELAGIGESLLRISVGLESVEDLISDLEQALALV
>NC_010718.1_2693@RS_GCF_000020005.1@p__Firmicutes_D	Annotree	Annotree@>NC_010718.1_2693@RS_GCF_000020005.1@p__Firmicutes_D	MAREYKHKFETRAVHADEGHKNEVGALRTPIYQSSTFVFDNVEQGANRFCGEEAGYIYTRLGNPTQRDLEKQMANLEGAEDAIAVGSGMAAVSAVVMNLLNSGDHMVASDTLYGCTHSLFDELLPNWNVDVTFVDMTDPDNVRNAIRNSTKVIYTETPANPTLSIIDLNEIVNIAKDKNITTITDNTFMTPYLQRPIEMGIDVVIHSATKYLGGHGDTIGGVIVGSQELMNELRMTTVKDFGGIIGPFDAFLLLRGIKTLTVRMDKICENAKKIAKFLEEHSEVERVYYPGLESHPQHSLAKKQMGDFGGMITFELKGGYEAGKKLMNSVELCVLAVSLGDVDTLIQHPASMTHYVVPPEEREKAGITDGLVRLSVGIEDPEDVMNDLKQGMES
>NC_010718.1_2470@RS_GCF_000020005.1@p__Firmicutes_D	Annotree	Annotree@>NC_010718.1_2470@RS_GCF_000020005.1@p__Firmicutes_D	MKDSKLTTRIVHADEGQKNEAGALRTPIYQSSTFVFDNVEQGAARFAGEEAGYIYTRLGNPTQKNLEKQMANLEGGDDAIALGSGMAAVSAVVMNLLNCGDHMVASDTLYGCTHSLFDELLPNWGIEVTFVDTSEPENIRAAIKDNTKVIYTETPANPTISITDLEEVVKIAKEKDDITTVVDNTFMTPYLQRPLEMGIDIVIHSATKYLGGHGDTVAGIVVGFEELIGDIKMTTVKDLGGIIAPFDAFLLLRGIKTLAVRVDKICENAMKVAKFLEEHPAVERVYYPGLESHPQHELAKKQMEDFGGIIAFELKGGFEAGKNLLNNVELCTLAVSLGDVDTLIQHPASMTHSVVPQEEREKAGITDGMVRVSVGIEDVDDIIEDLKQGMEQ
>NC_011772.1_4574@RS_GCF_000021305.1@p__Firmicutes	Annotree	Annotree@>NC_011772.1_4574@RS_GCF_000021305.1@p__Firmicutes	MKKKHMETALIHHGYTPEEHKGSLTPPLFQTSTFTFETAQQGEASFAGVDPSYIYSRLGNPTVKLFEERMAVLEGGEEALAFGSGMAAISATLIGFLKAGDHIICSNGLYGCTYGFLEVLEEKFMITHSFCDMETEANIENKIRSNTKLIFVETPINPTMKLIDLKQVIQVAKQNGLLVIVDNTFCSPYLQRPLELGCDAVVHSATKYIGGHGDVVAGVTICKTKALAEKIRPMRKDIGGIMAPFDAWLLLRGLKTLAVRMDRHCDNAEKIVSFLRKHDVVEDVWYPEGELASRQMKRGGGVISFSVKGGKEETQAFINDLHFITIAVSLGDTETLIQHPATMTHAAIPAELRKEMGIFDNLIRLSVGLESWEDIVSDLEQALKKISTVNQ
>NC_013166.1_1441@RS_GCF_000024085.1@p__Proteobacteria	Annotree	Annotree@>NC_013166.1_1441@RS_GCF_000024085.1@p__Proteobacteria	MSSGKFSNIETKAIHSGRIGDPSFGSLSTPIHQTSTFVFDNVEQGASRFAGEEQGYIYSRLGNPTVRELEQKMAALENTEEAAAFGSGMGAVSATLLANLKTGDHLVASAALYGCTFALINHKFKDLGIEATFVDITKPIEVEAAIKENTKLIYFETPINPNLVCADMQAISDIAKRHDMLTILDNTFMSPVLQQPSDFGMDLIIHSATKYLNGHGDVVAGITCGSAEQIENIKMTTLKDMGAVMSPNDAWLIIRGLKTLSVRVERHCDNAEKVAEFLEANDQIEQVYYPGLKSHPAHHLIGKQMKRAGGVIAFEVKGGFDDAVRFMNSLKMCRIAVSLGDAETLIQHPASMTHSPYTPEERAAAGISETLIRISVGLEHVDDIIGDLEQALKAKQIKAA
>NC_014011.1_466@RS_GCF_000025885.1@p__Synergistota	Annotree	Annotree@>NC_014011.1_466@RS_GCF_000025885.1@p__Synergistota	MSYRFDTQCVHLGTHPDPITGALSTPIYQTSTFAFHNADEGARRFKGEEEGYIYTRLGNPNHTAVEEKIAALEGGEAAAVAASGMGAIASVMWTALSAGDHVIAAKSLYGCTHALMNHQFPRFGMEATFMDLKDLAAVKAAMRPNTRMIYCESPANPTMEIADLEGLARIAHEGNAILVVDNTYCTPVIQRPLEFGADVVVHSATKYLNGHGDIIAGVIVGSKEFIGRIKLEGLKDLTGATLSPFDSYLLLRGMKTLHIRVPRHCETALKVARFLNGCPEVEKVWYPGLDDFPQRELADKQMKYYGAMIAMELKGGYEAGKKFINSTKLWTLAVSLGDAESLVQHPASMTHSALSDEELEKAGISKGLVRLSVGLEDVEDLIDDLKEAFAVM
>NC_008027.1_4122@RS_GCF_000026105.1@p__Proteobacteria	Annotree	Annotree@>NC_008027.1_4122@RS_GCF_000026105.1@p__Proteobacteria	MRDSNNNTGFSTRAIHHGYDPLSHGGALVPPVYQTATYAFPTVEYGAACFAGEEGGHFYSRISNPTLALLEQRMASLEGGEAGLALASGMGAITSTLWTLLRPGDELIVGRTLYGCTFAYLHHGIGEFGVKIRHVDLNDLQALKAALTPKTRMIYFETPANPNMQLVDIAAVADATRGHDLNIVVDNTYCTPYLQRPLELGADLVVHSATKYLSGHGDITAGLVVGRKALIDRIRLEGLKDMTGAVLSPHDASLLMRGIKTLALRMDRHCANAQQVAEHLARQPQVELINYPGLPSFAQYALAQRQMRLPGGMIAFELKGGIEAGRRFMNALQLFSRAVSLGDAESLAQHPASMTHSSYTPQERAHHGISEGLVRLSVGLEDVDDLLADIDQALKACA
>NC_011740.1_3356@RS_GCF_000026225.1@p__Proteobacteria	Annotree	Annotree@>NC_011740.1_3356@RS_GCF_000026225.1@p__Proteobacteria	MNHNQNYGMNTRIVHAGQQPDPSTGALSMPIFQTSTFVFDSAEQGAARFALEEPGYIYTRLGNPTVDALEKKLAVLEQGEAALATASGISAITTTLLTLCQQGDHIISASAIYGCTHAFLQHSIPKFGINVSFVNASKPEEIVAALRQETKVIYIETPANPTLSLVDIAAVADIAHQSGVILIVDNTFMSPYCQQPLTLGADIVIHSLTKYINGHGDVIGGVIIGKQEFIDQARFVGLKDITGGCLSPFDAWLTLRGVKTLGIRMERHCQNALRIAHYLESHPAITQVWYPGLPSHPQYILGKKQMSLPGGVISFEIAGGLETGRRMINSVELCLLAVSLGDTETLIQHPASMTHSPFAPEERLEAGITDGLIRLSVGLEDPEDIINDLDQAIRKATH
>NC_014012.1_2802@RS_GCF_000091325.1@p__Proteobacteria	Annotree	Annotree@>NC_014012.1_2802@RS_GCF_000091325.1@p__Proteobacteria	MQEKWKLATQVIHAGHIKDSSGALVTPLCQSATFVFDSAQQGGARFAGDEPGYIYTRLGNPTTAELERKMARLEGAEAAAATASGMAAVSSALLANLSQGDHLVASKAVYGCTFSLMSTQLSKFGIEVSLVDFKDLDAISAAITNKTKVLFCETPVNPHLDVFDLDALVSIARKHGLISIIDNTFMTPLLQQPLAHGVDLVVHSATKYLNGHGDVIAGIICGSNEQIEKIKFETMKDLGGVLSPHDAWLILRGLKTLDVRMERHCDNAQRVVEYLLSHPKVVKVYYPGIEGSYGQHLLGKQMRRGGGVIAFELDADLDKSIEFINSLQLFSIAVSLGDAESLIQHPASMTHATYDKEEREAAGIGENLLRISVGLESVEDLIVDLDQGLAQI
>NC_014100.1_795@RS_GCF_000092285.1@p__Proteobacteria	Annotree	Annotree@>NC_014100.1_795@RS_GCF_000092285.1@p__Proteobacteria	MRGDQGGFSTRAIHAGYDPANEHGALTPPVHLTSTFAFDSAEAGGEMFAGTREGHFYSRISNPTTDLLERRLASLEGGEAAVATASGMGAITAVLWSFLQAGDEVITDQTLYGCTFAFMRDGLTRFGVTVRQVDMTDPRALAAAISDKTRIVYFETPANPNMRLVDIAAISRIARAAGAKVVVDNTYATPVLTRPLALGADIVVHSATKYLGGHGDLVGGIAIGGVEDMRRVRMVGVKDMTGAVMSPFTAFLVMRGLKTLSLRMARHGESALAVARWLETHPAVTGVFYPGLASFPQHALAARQMAHGGGMMAFELKGGHAAGVAMMNRLTLIRRAVSLGDAETLIQHPASMTHSTYTPQERAEAGIGEGLVRLSVGLEDVADILGDLETALEPERVAA…
>NC_014219.1_2051@RS_GCF_000093085.1@p__Firmicutes	Annotree	Annotree@>NC_014219.1_2051@RS_GCF_000093085.1@p__Firmicutes	MDKHLETRIIHSHFDQERHYGSLTQPLYQTSTFVFGNAEEGERRFAGEEEGYMYTRLGNPTVAELEHKMADLEATESAVAFASGMGAVSAVLMHLLNSGDHVIVTRGVYGCTYGFLELFRDKYGLTYDLIHMDDESSLEQVLVPETKVIYVETPINPTMKVVDLEMVTAFAKKHGLKVVVDNTFSSPYLQQPSLSGADFILHSATKYISGHGDVIAGIVCGPKEDMDIIRMSTLKDIGAVLGPFDAWLLLRGIKTLGVRMDRHCENAAFLFDKLKQADGVTSIIYPGDSSFPDHKITQKQMRKPGGMISFEIDGGKKAAQSFLNHLKLCKRAVSLGDAETLIQHPASMTHAVVPEEERLKMGINDSLIRISAGLEHKEDIWADIRQSLLAATTQEG
>NC_014377.1_1581@RS_GCF_000144645.1@p__Firmicutes_A	Annotree	Annotree@>NC_014377.1_1581@RS_GCF_000144645.1@p__Firmicutes_A	MGFNTKAVHAGQKHDPVTGSHVTPIYQTSTFVFENVDQGARRFAGQEEGYIYTRLGNPTITELEEKMAVLEGGEAAIATASGMAAISTVLFTLLKQGDHVVASDALYGCTHSFLSHVAPKYGIDVTFTDASDLTNLEKAMKPNTKVVYVETPANPTLKLIDLKGAAEIAHKFGARLVVDNTFMSPYLQRPIEHGADVVVHSATKYIGGHGDVIGGIIVGPKDLITEMKMPYLKDIGGVIGPFDAWLLIRGLKTLGLRMERHCQNAQKVAEYLEGHPMIERVYYPGLPSHPQHDLAKRQMDGFGGMISFELRGGIEAGKLLMNSVKMITLAVSLGCVDSLIQHPASMTHSPVPREERLKAGITDGLVRLSVGIEDVEDIIGDLDQALEKVQKGLKDGFST…
>NC_004347.2_1687@RS_GCF_000146165.2@p__Proteobacteria	Annotree	Annotree@>NC_004347.2_1687@RS_GCF_000146165.2@p__Proteobacteria	MQDKSSKMWKAATQAIHAGHEREAFGSLVTPLYQTATFVFDSAQQGGERFAGNEPGYIYTRLGNPTVAELERKMAILERAEAAAATASGMGAVSAALLANLQIGDHLVASNAVYGCTFALMTNQFARFGIEVTLVDFSDVELIERAIKPNTKVIFCETPVNPHLQVFDLSAIAAIAKRHSLTSIVDNTFMTPLLQQPIALGIDVVVHSATKYLNGHGDVIAGIVCGSEAQLHRVKYEILKDIGAVMSPHDAWLILRGLKTLDVRLQRHCESAQRVAEFLEQHPAVTRVYYPGLKSHSGHRFIGQQMRRAGGVIAFELAADFTQAMAFVGNLKLFSIAVSLGDAESLIQHPASMTHSPYSPEARAAAGIGDNLLRISVGLEDCDDIIADLSQALAALV
>NZ_GL397071.1_819@RS_GCF_000146345.1@p__Firmicutes_A	Annotree	Annotree@>NZ_GL397071.1_819@RS_GCF_000146345.1@p__Firmicutes_A	MNTRDELMKMGVGTQAIHGGTVHDQYGALATPIYATSTFIFDSAEQGGRRFALEEDGYIYSRLGNPTNSMVENKVALLEGAEAALSTASGMGAITSAIWPFIKAGDHILASKTLYGCTFAFLEHGLTRLGIDVEFINMADLDEVKAKIRDNTRIVYLETPANPNMDICDIEEISKIAHEKEGRMVIVDNTYCTPYIQKPLSLGADLVVHSATKYLNGHGDVIAGFVVGSAELVAQARLVGLKDMTGAVLSPFEAYLINRGLKTLHLRMERHCENAMKIAEFLEKHEQVASIQYPGLKSFKFYDLAKKQMRLPGAMISFELKGGIEAGRTLMNSVKLCTLAVSLGDCETLIQHPATMTHSPYTAEERAKAGITDGMVRLSVGLENVDDLIADLDQALAKIK
>NC_014541.1_2579@RS_GCF_000148645.1@p__Proteobacteria	Annotree	Annotree@>NC_014541.1_2579@RS_GCF_000148645.1@p__Proteobacteria	MAAFKHQGTCVIHGGHHRAEPGSLATPLYQSATFVFPDCERGGARFAGEESGPIYTRLGNPTTDEFERRMALLEGAEDAVAFGSGMGAVSGALLSQLSAGDHLVAAIGLYGCTHAFITEQLPRFGVESDSVDFADLDALEAAIRPNTKVLYLETPVNPHLAVYDLDAIVTLARRKGLVTIVDNTFMTPLLQQPLRHGVDIVLHSATKYLNGHGDVIAGVVCGSAEQMAPVRMAIRKDFGAVLSPHDAWLILRGLKTLALRMERHSDNAMAVAHFLEAQPQVARVHYPGLPSHPGHRLLGRQMRAAGGVLALELHGGFDTAVRFVNQLRLFSIAVSLGDAESLVQHPASMTHSPYTPEDRAAAGISDSMVRLAVGLEHIEDILADLKQALAACAEAGETA…
>NZ_CH672428.1_1620@RS_GCF_000152745.1@p__Proteobacteria	Annotree	Annotree@>NZ_CH672428.1_1620@RS_GCF_000152745.1@p__Proteobacteria	MASPCCVAARILSRSVREDDDVDGSAPITRKPGFSTRAIHAGYEPAKEGGALVPPLHLSSTFAFETVEDAGAAFSGEQPAHFYTRISNPTLDLLERRIADLEGGEAGVSFGSGMGAITSVLWSLLEPGDEILADKTLYGCTFAFLNHGLSRFGIKVRHVDMSDIDAVISAMSEKTRVVYFETPANPTMKLVDIAAVAAVARAHSAMCVVDNTYATPLITRPIERGADVVVHSATKYLGGHGDLVAGMAVGSAEVMERVRLYGLKDMTGAALSPFNAMLILRGLKTLSLRMERHSQTGGAVARWLSAHPQVREVAYPGLEDGPQYALARSQMQHFGGMIAFELEGGFEAGVRMMNAMKLALRAVSLGDAETLIQHPASMTHSAYSAEERALYGISDGLVR…
>NZ_CH672406.1_238@RS_GCF_000152885.1@p__Proteobacteria	Annotree	Annotree@>NZ_CH672406.1_238@RS_GCF_000152885.1@p__Proteobacteria	MSADKQSTEHHQLATQVIHGGKAPQDPEGALVAPLYQTSTFKFSHSDQGSARFAGEEPGYIYSRLGNPTVTQLETRVAALEGFSAAAASATGMGAIAATTMALVRSGDHVLVSDAIYGCSFALFSDLFERFGVEAEFIDMADASQVTKHLRDNTRFVFLETPANPHLKLLDIAAIKTAMGASAAKLIVDNTFMTPLLQHPKSLGADIVIHSATKFLNGHGDVVAGIVCGDEETIADIKMTTLKDMGATMSPHDAWLILRGLKTLDVRMQRHCDNAEKVVSFLQQHELIKKIYYPGLASHPKHDLVGSQMQRAGAVIAFELHSDEQGARAFLDALDMIALAVSLGDAETLIQHPASMTHSPYTPEARQAAGISDTLLRIAVGLEDANDIIADLKQALDSV…
>NZ_AANB01000005.1_225@RS_GCF_000152965.1@p__Proteobacteria	Annotree	Annotree@>NZ_AANB01000005.1_225@RS_GCF_000152965.1@p__Proteobacteria	MTRLTDDFATRAIHHGYDPQQNQGALTPPLHMTSTFVFETAEAGGEMFAGERQGHFYSRISNPTNDLLEQRIACLEGAEAGLALASGMGGITSTLWTLLSPGDELIIDKTLYGCTFAFMQHGLSKFGITVTPIDMTDPANLARAISENTRVVYFETPANPNMRLVDIAAVSAIAKTSGATVVVDNTYATPFLTRPLEHGADIVVHSATKYLGGHGDLVAGLVAGSAEMIQQIRLFGMKDMTGAVISPFNAMLVLRGIKTLALRMERHCQSAMTVAQMLEAHPAVREVHYPGLTSFAQHDLAKRQMDGFGGMIAFELEGGIAAGRAMMNALTMIGRAVSLGDAETLIQHPASMTHSTYSPEERAEHGISDGLIRLSIGLEGVEDILADLSSALPAPQTAAA
>NZ_CH672432.1_431@RS_GCF_000153025.1@p__Proteobacteria	Annotree	Annotree@>NZ_CH672432.1_431@RS_GCF_000153025.1@p__Proteobacteria	MANNNKIETQAIHAGRINDEQFGSLATPLYQTSTFIFDNAQQGADRFAGEEEGFIYSRLGNPTTRQLEMRVAAMEHMEDAAATATGMGAVSGALLTNLKAGDHMIASKAIYGCSYALISHMLTRFGIEVSFVDMTDMTEFKSAIKHNTKLVFLETPINPNMVVLDLRAIANIAKQHQLISIVDNTFLTPVLQQPGQFGIDLVVHSATKYLNGHGDVVAGVICGSTEMINEIKMTVLKDIGATISPHDAWLILRGIKTLPIRMERHCQNAQQVAEFLENNKHVSKVHYPGLKSHSGYGFIGNQMKAAGGVIAFELDTDLQGGAAFIDSMKLFSIAVSLGDAESLIQHPASMTHSPYTQEERLDAGISDGLIRISVGLEHIDDLIKDLKQALDQIDTRLNL…
>NZ_CH672396.1_688@RS_GCF_000153445.1@p__Proteobacteria	Annotree	Annotree@>NZ_CH672396.1_688@RS_GCF_000153445.1@p__Proteobacteria	MSIDHHKKLSFATRSVHAGYDSSANQGALNPPIYMTSTYSFGSVADGAGRFSGEQKGHFYSRISNPTQEILETRLADLEEGEAALATASGMGAITAALWTLVGPGDQILVDKTLYGCTFSFMEHGLKKFGVEICYADFTNHAEVQAHLSDKTKVVYFETPVNPNMRVIDIAAVSALVKGHSSAIKIMVDNTYCTPALQRPLSLGADLVVHSATKYLGGHGDLIAGAVVGDAETIQQIRLFGLKDMTGAVISPMNVFLILRGIKTLQLRMERHCQNAQAIAEMLEQHPAVDQVFFPGLKSDPWHAIASKQMDDFGGMIALELKGGYEASVRMLNKLKLAKLAVSLGDAETLIQHPASMTHSVYTPEERAEHGISEGLVRISAGLEAAEDIIADLQQALAD
>NZ_DS499562.1_42@RS_GCF_000154445.1@p__Firmicutes_A	Annotree	Annotree@>NZ_DS499562.1_42@RS_GCF_000154445.1@p__Firmicutes_A	MMNNKKGFATTSIHAGHHKNAAGALSLPIYQTSTFVFDSAEQGGRRFAGEEEGYIYSRLGNPTNTSLEQKVAALEGGEAAASTASGMGAISSALWTALKAGDHVLACDTLYGCTQALLSKGLTKFGIEVDFVDLSNLDLMKEKMKDNTRVVYLETPANPTLKICDIEAISKIAHEKEGTIVMVDNTFCSPYIQRPLELGADVVLHSATKYLNGHGDVIAGFVVGSSEFITAVKMEGIKDFTGAVLSPNDAFLINRGLKTLEIRMEKHCANAMKVAEFLQSHPAIESILYPGLKDFPQYDLAKKQMSLPGAMISFEVKGGIEAGAKLMNTLELCTLAVSLGDAETLIEHPASMTHSPCTPEERAAANITDGLVRLSVGLEDADDIIADLKQALDKLV
>NC_020911.1_2059@RS_GCF_000155675.2@p__Proteobacteria	Annotree	Annotree@>NC_020911.1_2059@RS_GCF_000155675.2@p__Proteobacteria	MRNRPDSFATRAIHHGYDPMENEGALTPPLHLTSTFAFETAEAGGEMFAGERAGHIYSRISNPTCELLEKRIAVLEGAEAGLALASGMGAISATMWTLLAPGDEIILDKTLYGCTFSFMQHGLAKFGVIVTHVDLTTPENLAAVISDKTKVVYFETPANPNMRLVNIEAVSAIAHAHDAYVVVDNTYATPYLTQPISHGADIVVHSATKYLGGHGDVIAGLLVGSTELVSEIRLSGMKDMTGAVMAPFNAMLILRGLKTLELRMDRHCASAGTIATLLEQSYGVQKVWYPGLDSFEQRGVAKRQMAQFGGMIAFELGGGIDAGRSMMNKLQLITRAVSLGDAETLVQHPASMTHSTYTPEERALHGISEGLVRLSIGLEGIDDVIFDLEQALPKRPVRS…
>NZ_GG730302.1_214@RS_GCF_000155975.1@p__Proteobacteria	Annotree	Annotree@>NZ_GG730302.1_214@RS_GCF_000155975.1@p__Proteobacteria	MSDCRTYGFNTQIVHAGQQPDPSTGALSTPIFQTSTFVFDSAEQGAARFALEESGYIYTRLGNPTTDALEKKLAVLEKGEAGLATASGISAITTTLLTLCQQGDHIVSASAIYGCTHAFLSHSMPKFGINVSFVDAANPEEIRAAMRPETKVVYIETPANPTLSLVDIETVAGIAHQQGALLVVDNTFMSPYCQQPLQLGADIVVHSVTKYINGHGDVIGGIIVGKQEFIDQARFVGLKDITGGCMSPFNAWLTLRGVKTLGIRIERHCENALKIARFLEGHPSITHVYYPGLASHPQYELGQRQMSLPGGIISFEIAGGLEAGRRMINSVELCLLAVSLGDTETLIQHPASMTHSPVAPEERLKAGITDGLIRLSVGLEDPEDIINDLEHAIRKATF
>NZ_GG703819.1_572@RS_GCF_000156395.1@p__Proteobacteria	Annotree	Annotree@>NZ_GG703819.1_572@RS_GCF_000156395.1@p__Proteobacteria	MSLNQKRSFETRAIHSHYNASEHLGSLASPIYQTSTYVFKDVEEGADCFSGEKEGYIYTRINNPTLNLLENRIASLEEGEAAIVFASGMGAITSTLWALLNPGDELLVDLTVYGCTYSFFHHGLARFGVTVRHIDMSDPQIVEQSITDKTRMIFFESPANPNMRLVDIASVSEIAHRHNVLVAVDNTYCTPYIQQPLVLGADIVLHSLTKYMNGHGDAMGGAVIATTECAKQIRLVGLKDMTGACLSPHDASLILRGMKTLSVRMERVVQSTHKIAKYLESHPLVESVMYPGLPSFKQFALAQKQMKLAGGMIACELKGGLNAGKYFLNRLNLFSRAVSLGDCESLAQHPASMTHSTYSPEERQRYGISDGLIRLSIGLEDANELIEDIQQALET
>NZ_CM011002.1_275@RS_GCF_000158095.2@p__Proteobacteria	Annotree	Annotree@>NZ_CM011002.1_275@RS_GCF_000158095.2@p__Proteobacteria	MTDHLKGFATRAIHHAYDPLQNEGALTPPLHLTSTFAFESAEAGGEMFAGERAGHIYSRISNPTLDLLERRIALLEGAEAGLALASGMGSITAALWTLLSPGDEIIVDKTLYGCTFAYMHHGLSKFGITVTHVDLTEPDNLIPVISGKTRVVYFETPANPNMRLVDIAAVSKIAHEAGATVVVDNTYATPYLTRPIELGADLVLHSATKYLGGHGDVVAGLIAGRAEQVQEIRLVGMKDMTGAVMAPFNAMLILRGLKTLALRMDRHCASAQPVAEWLEAHPAVGEVYFPGLTSFAQHDLARQQMAKPGAMIAFELKGGLEAGRNMMNRLQMIGRAVSLGDAETLIQHPATMTHSTYTPEERAAHGITDGLIRLSVGLEDIEDILADLDQALSGVPASM…
>NZ_GL987993.1_89@RS_GCF_000158195.2@p__Fusobacteriota	Annotree	Annotree@>NZ_GL987993.1_89@RS_GCF_000158195.2@p__Fusobacteriota	MEDKIKMEDLKNKGIGTIAIHAGQHKNPFGALATPIYQTSTFVFDSTEQGGARFAGKEDGYIYSRLGNPTVAVAEAKVAALEEGEAAAATSSGMGAISSVLWTLLKAGDHVIADKILYGCTFALLAHGMTRYGVEVDFIDTSDLEEVKKHMKENTRVVYLETPANPNLKISDIEEIAKIAHTNSKTMVVVDNTFATPYLQKPLKLGADIVVHSATKYINGHGDVIAGFAVGKKKIIDEIKLFGIKDMTGSVLGPTEAHLIIRGLKTFEIRMQRHCDNAQKVAEFLEKHPKIDKVYYPGLIKHPGHEIAKKQMKGFGGIMSFELKGGFEAGKTLLNNVKLCALAVSLGDTETLIQHPASMTHSAYSKEELKEAGIPEGLVRLSVGLENVEDIIEDLEQAL…
>NZ_GL987988.1_194@RS_GCF_000158195.2@p__Fusobacteriota	Annotree	Annotree@>NZ_GL987988.1_194@RS_GCF_000158195.2@p__Fusobacteriota	MKKGIGTMSIHTGNHKNPFGALAVPIYQTSTFVFDSAEQGGKRFALEEEGYIYSRLGNPTTAVFEEKIAALEGGEAAVATSSGIGAITSTLWTLLKAGDHVIADKTLYGCTFAYLNHGVAKFGVEVDFIDTSDLELVRKTMKSNTRVVYLETPANPNMKVVDIKAVAEIAHTNPNTLVVVDNTFATPFCQRPLELGCDVVVHSVTKYLNGHGDVIAGVVISKKEIIDQVRLVGVKDMTGSVLGPTEAFYIIRGMKTFELRMRRHCENAMKVAEYLEAHDKIEKVYYPGLKSHDGYEVASKQMDAFGGILAFELKGGFEAGKTLLNNVKMAALAVSLGDAETLIQHPASMTHSPYTKEERLAAGITDGLVRLSVGLENIEDIIADLEYGLAQIK
>NZ_GL987988.1_540@RS_GCF_000158195.2@p__Fusobacteriota	Annotree	Annotree@>NZ_GL987988.1_540@RS_GCF_000158195.2@p__Fusobacteriota	MKDLKNKGIGTKAIHGGVIKNKYGALATPIYQTSTFVFKNVEEGAKRFLGEEEGYIYSRLSNPTLTVAEEKVAILENGEKALATSSGMGAISATLWTLLKAGDHVLADKTLYGCTYAYISHGLTKFGVEVDFVDMSDLEEVKIKLKDNTKVIYLETPANPNLKIVDIQKISELSHNKNSNIKVVVDNTFATPFCQKPLLLGADIVVHSATKYLNGHGDVIAGFVVGSQEMINDIRTVGLKDMTGAVLGPNEAFLIIRGLKTFEIRMQKHCENAMKVAEFLEQNEKVEKVYYSGLKTHVGYEVAVKQMQAFGGILAFEVKGGLEAGKKLLNNLEMITIAVSLGDAETLIQHPASMTHSPYTKEERELAGITDGLIRLSVGLENVEDIILDLEKAFLKI
>NZ_CP007062.1_259@RS_GCF_000158275.2@p__Fusobacteriota	Annotree	Annotree@>NZ_CP007062.1_259@RS_GCF_000158275.2@p__Fusobacteriota	MEMKKLGLGTTAIHAGTLKNLYGTLAMPIYQTSTFIFDSAEQGGRRFALEEAGYIYTRLGNPTTTVLENKIAALEEGEAGIAMSSGMGAISSTLWTVLKAGDHVVTDKTLYGCTFALMNHGLTKFGVEVTFVDTSNLDEVKKAMKENTRVVYLETPANPNLKIVDLEGVCKVAHTNPNTLVIVDNTFATPYMQKPLKLGVDVVVHSATKYLNGHGDVIAGLVVTNKELADQIRFVGLKDMTGAVLGPQEAYYIIRGLKTFEIRMERHCKNARTIADFLNKHPKVEKVYYPGLESHPGYEIAKKQMKDFGAMISFELKGGFEAGKTLLNNLKLCSLAVSLGDTETLIQHPASMTHSPYTKEEREAAGITDGLVRLSVGLENVEDIIADLEQGLEKI
>NZ_GG665893.1_272@RS_GCF_000160475.1@p__Fusobacteriota	Annotree	Annotree@>NZ_GG665893.1_272@RS_GCF_000160475.1@p__Fusobacteriota	MEIKKSGLGTTAIHAGTLKNLYGTLAMPIYQTSTFIFDSAEQGGRRFALEEAGYIYTRLGNPTTTVLEDKIAALEEGEAAVATSSGMGAISSTLWTVLKAGDHIVTDKTLYGCTFALMCHGLTKFGIDVTFVDTSNLDEVKNAMKENTRVVYLETPANPNLKIVDIKALAKMAHTNPNTLVIVDNTFATPYMQKPLTLGADIVVHSVTKYINGHGDVIAGLVITNKELADQIRFVGLKDMTGAVLGPQDAYYIIRGMKTFEIRMERHCKNARRVVEFLNNHPKIEKVYYPGLETHPGYEIAKKQMKDFGAMISFELKGGFEAGKTLLNSLKLCSLAVSLGDTETLIQHPASMTHSPYTKEEREAAGITDGLVRLSVGLENVEDIIADLEQGLEKI
>NZ_GG668576.1_1303@RS_GCF_000160755.1@p__Proteobacteria	Annotree	Annotree@>NZ_GG668576.1_1303@RS_GCF_000160755.1@p__Proteobacteria	MTQSNKCFNTQAIHYGYSPLDYQGALVPPVFQTSTFAFPTAQYGADCFAGKEKGHFYTRISNPTLDLLEKRLAQLEQGDASVVFSSGMGAITSTCWSLLQPGDELIADMTVYGCTFTFFNHGLAKFGITIKHVDLTDPEKLAEAITDRTKLIFFETPANPNMRVSDIEKIANIAHQHDVLVMVDSTYCSPYLQKPLTLGADIVVHSMTKYLSGHGDVMAGAIITNYQLADKIRVEGLKDMTGACLSPHDAALVLRGIKTLSIRMEKICQNAQRIAQFLENHPKVATISYPGLNSFPQYELAKKQMALPGGMISMELNGGIKAGREFLNRLMLFTRAVSLGDCESLAQHPATMTHATYSAQERQRHGISDGLIRLSIGLEDVDDLIADLTQALA
>NZ_CM000745.1_3924@RS_GCF_000161455.1@p__Firmicutes	Annotree	Annotree@>NZ_CM000745.1_3924@RS_GCF_000161455.1@p__Firmicutes	MKKKQIETALIHHGYDSKMHKGSLTPPLFQTSTYTFETAQQGEASFAGQDPSYIYSRLGNPTVELFEERMAVLEGGESALAFGSGMAAISATLLAFLRAGDHIICSNGLYGCTYGFLEVLEEKFMITHSLCDMETEEEIQASMRPNTKLIFVETPINPTMKLIDLEKVIKVAKQNELLVIVDNTFCSPYLQTPLTLGCDVVLHSATKYIGGHGDVVAGVTVCKTKELTEQIRPIRKDIGGIMAPFDAWLLLRGLKTLAVRMDRHCDNAEKVVAFLKNHESVEAVWYPEGEIALSQMKRGGGVISFTIKGGKEEAQAFMNELQFITIAVSLGDTETLVQHPATMTHAVIPATVRHEMGISDNLIRLSVGLESWEDIVSDLAYAFQKQSNAFSHVNGE
>NZ_GG697169.2_1465@RS_GCF_000161835.1@p__Proteobacteria	Annotree	Annotree@>NZ_GG697169.2_1465@RS_GCF_000161835.1@p__Proteobacteria	MTKGFATRAIHLGYDPKDNQGALTPPLHMASTFAFESAEAGEEIFAGEREGYVYSRISNPTLDILEKRIASLEGAEAGLALASGMGAISATLWTLLSPGDELIVDKTLYGCTFAFMHHGLAKFGINVTHVDLTNPENLTTAMSEKTRIVYFETPANPNMRLVDIAAVSEIAHAGGATVIVDNTYATPYITQPTAHGADIVLHSATKYLGGHGDLVAGLVVGMADIINEIRLVGMKDMTGAVMAPFNALLVQRGLKTLALRMERHSHTAQQIAEWLSVHPAVGKVSFPGLPHGQQYDIAQKQMSLSGGMIAFEMTGGIAAGRELMNSLGMIQRAVSLGDAETLIQHPASMTHSTYTPEERAHHEISDGLVRLSIGLEDVQDILADLDQALSPRPMAMTG
>NZ_GG700527.1_1552@RS_GCF_000163295.1@p__Firmicutes_A	Annotree	Annotree@>NZ_GG700527.1_1552@RS_GCF_000163295.1@p__Firmicutes_A	MTENKKRSFATETIHAGAIKDTYGSLGLPIYQTSTFIFENAEQGGRRFALEEDGFIYSRLGNPTNDALEKKLATLEGAEAAVSTSSGMGAITSSIWPFIKAGDHILACGTLYGCTFAFLNEITKFNVDVEFIDMTNLEEVKKHLKENTRIVYLETPANPTLDVIDIEEVVKLAKKNSKDTLVIADNTFATPYLQNPLKLGVDIVVHSATKYLNGHGDVIAGFSCGSKELMTQVRLVGQKDFTGSVLSAHDAFLIFRGMKTLEVRMKQHVANTKKVVEALQKHKNVEKVYYPGLEDFKNHEVAKKQMKDYGAMVTFEVKGGIEAGRTVMNNVKLCSLAVSLGDAETLIEHPATMTHSTYSEEALKEAGIAPGLIRLSVGLEDADEIIEDLNQALDLI
>NZ_GG770383.1_75@RS_GCF_000163935.1@p__Fusobacteriota	Annotree	Annotree@>NZ_GG770383.1_75@RS_GCF_000163935.1@p__Fusobacteriota	MENKKCGLGTTAIHAGTLKNLYGTLAMPIYQTSTFIFDSAEQGGRRFALEEAGYIYTRLGNPTTTVLEDKIAALEEGEAAVATSSGMGAISSTLWTILKAGDHIVTDKTLYGCTFALMCHGLTRFGIDVTFVDTSNLDEVKNAMKENTRVVYLETPANPNLKIVDIEALAKLAHTNPNTLVIVDNTFATPYMQKPLTLGADIVVHSVTKYINGHGDVIAGLVITNKALADQIRFVGLKDMTGAVLGPQDAYYIIRGMKTFEIRMERHCKNARRVVEFLNNHPKIERVYYPGLETHPGYEIAKKQMKDFGAMISFELKGGFEAGKTLLNSLKLCSLAVSLGDTETLIQHPASMTHSPYTKEEREAAGITDGLVRLSVGLENVEDIIADLEQGLEKI
>NC_017455.1_64@RS_GCF_000165465.1@p__Firmicutes_F	Annotree	Annotree@>NC_017455.1_64@RS_GCF_000165465.1@p__Firmicutes_F	MEKKDLGKLGFQSLCCHAGQHADPQTGAHNTPIYQTSTFAFQNVEDGAKKFAGEKEGYIYTRLGNPTQTALEEKMAALEGAEAAIATASGMAAISASVMAVAFAGDHILAHDCLYGCTHSLMEEILPRYGIEVTFADLSNLDNVDKNLQDNTKLVYLETPSNPTLNLVDIEEISKKAHAAGAKVIADNTFMTPYLQNPLALGADMVVHSATKYIGGHGDAIAGVIAGNQEMLADIRMTTLKDFGGIISPFNAWLLLRGLKTLPLRVEKHNQNAMEVAKFLEKHDKVEEVFFPGLESHPQHELAKKQASGFGSMISFELKGGHSAGEKMMNNVNLATLAVSLGDVDTLIQHPASMTHAPVPREERLKAGITDGLVRISIGIEDLDDIIADLDSALAKI
>NZ_GL538208.1_68@RS_GCF_000165735.1@p__Firmicutes_C	Annotree	Annotree@>NZ_GL538208.1_68@RS_GCF_000165735.1@p__Firmicutes_C	MDRTELQKMGFATQSIHGGSSKNTFGALTAPIYQTSTFIFDSAEQGGKRFALEEEGYIYSRLGNPTNTVVEEKVALLEEAEACMSTASGMGAISATFWTILQHGDHVVASDTLYGCTFALLNHGMPRADVDVTFVDMNDLEAVKKAMKPNTKMVYIETPANPTLKIVDIKAVSDIAHEVDGCLVVVDNTFCTPYITKPLTLGADVVVHSATKYLNGHGDVIAGFVCGSAEFIAQVRLFGIKDMTGAVLSPFDAFLIARGMKTLALRMEKHCSNAMEVAAFLETHPAVESVAYPGLKSFPQFDLAKKQMSLPGGMISFELKGGKKAGGTVMDSVRLCKLAVSLGDAETLIEHAATMTHSPYTAEELKAAGISEGLVRLSVGLEDAQDIINDLKQALDKVK
>NZ_AAUW01000001.1_210@RS_GCF_000168975.1@p__Proteobacteria	Annotree	Annotree@>NZ_AAUW01000001.1_210@RS_GCF_000168975.1@p__Proteobacteria	MSAYKGFASRAIHLAYNPHDNEGSLTPPLHLTSTFVFETAEAGGEMFAGERAGHIYSRISNPTLNLLERRIADLEGAEAGLALSSGMGAITSTLWTLVAPGDEIIVDETLYGCTFVYMRHGLTKFGIKITHVDLTDPENLRSVISDKTRVVYFETPANPNMRLVDISHVSEIAHEAGATVIVDNTYATPYLTRPIELGADLVLHSATKYLGGHGDVVAGLVAGRAEQIQEIRLVGMKDMTGAVMAPFNAMLILRGLKTLALRMDRHCASAQKVAEWLEAHPAVSKVYFPGLESYEQHELAKRQMSQPGGMIAFELKGGLEAGISMMNGLKMIQRAVSLGDAETLIQHPASMTHSTYTLEERAAHGISDGLVRLSVGLEDLEDILEDMAQAMPQVPVAAAA
>NZ_AAYC01000011.1_96@RS_GCF_000169455.1@p__Proteobacteria	Annotree	Annotree@>NZ_AAYC01000011.1_96@RS_GCF_000169455.1@p__Proteobacteria	MTTSQGFATRAIHHGYDPQENEGALTPPIHMTSTFAFESAEAGGAMFAGEASGHFYSRISNPTLDLLEQRMATLEGAEAGLGTASGMGAITSTLWSLVRAGDEVIIDKTLYGCTFAFLTHGLTRFDVSVRPVDMTDPSNLEEVISDRTRVVYFETPANPNNRLVDIAAISKIAHRAGAKVVVDNTYATPVQTRPIEHGADIVVHSATKYLGGHGDLIAGIVVGSAEDITNIRLVGLKDMTGAVMAPMTAMLVMRGLKTLQLRVERHCKSALEVAQALEAHPAVAKVYYPGLASFEQGDLARRQMANFGGMIPFEVVGGKEGGIAFMNRLSMIQRAVSLGDAESLIQHPASMTHSTYTPEERAKHGIGEGLLRLSVGLEDVDDILSDLMRALGQHNSAAA
>NZ_ABFU01000052.3_13@RS_GCF_000171615.1@p__Firmicutes	Annotree	Annotree@>NZ_ABFU01000052.3_13@RS_GCF_000171615.1@p__Firmicutes	MNNGDVQFETSVIHHGYSSRDHHDSLTPPIYPSSTFAFANAKQGEERFSGEQEGYIYSRLSNPTVKILEERMAELEKGDQALAFSSGMAAVSAVLLALTKSGDHILCSKGVYGCTFGLLQFMQEKYGIGHDFSNLDTEEEIRKRILPTTTCIYVETPINPTMQVIDLTLLSGIAKEYSIPVVVDNTFSSPYLQQPLALGCDLVIHSATKYIGGHGDVVAGIAVGNKDIMTTIQKTTQKDIGGILSPFDAWLLLRGLKTLAIRMDRHTENAAKVFSFLKQHELIDKIYYPGDPDHPDYGIAKQQMKKPGGLLSFTIRGGKEMAQKLMDSLQLIQIAVSLGDAETLIQHPATMTHAVVPEENRLIMGITDGLLRLSVGLEHGDDLCRDLEQALSKTLEASK…
>NZ_ABIC01000041.1_21@RS_GCF_000172075.1@p__Proteobacteria	Annotree	Annotree@>NZ_ABIC01000041.1_21@RS_GCF_000172075.1@p__Proteobacteria	MKSERAGHASHTRRTYQRQFRGTFVFDSAQQGAARFAGDEAGYIYTRLGNPTTAELERKMAELEGAAAAAATASGMAAVSSALLANLSQGDHLVASKAVYGCTFSLMTTQLIKFGIEVSLVDFKDLDAISAAITEKTKVLFCETPVNPHLDVFDLDALVSIAKKHGLISIIDNTFMTPLLQQPLAHGVDLVVHSATKYLNGHGDVIAGIICGSDEQIEKIKFETMKDLGGVLSPHDAWLILRGLKTLDVRMERHCDNAEKVVEYLLSHPKVLKVYYPGIEGSYGQYLLGKQMRRGGGVIAFELDADLDLSIEFINSLQLFSIAVSLGDAESLIQHPASMTHATYDKNQREAAGIGENLLRISVGIESVEDLIVDLEQGLAKI
>NZ_ABID01000081.1_2@RS_GCF_000172095.1@p__Proteobacteria	Annotree	Annotree@>NZ_ABID01000081.1_2@RS_GCF_000172095.1@p__Proteobacteria	MGAITSTLWSFLEAGDEIIIDKTLYGCTFAFMTHGLPRFGVKVTLVDMTEPANLEAAISAQTKIVYFETPANPNNRLVDIAAVSRIAHRAGAKVVVDNTYATPVLTRPIEHGADIVVHSATKFISGHGDVVAGLIVGSKEDMTQVRLVGLKDMTGAVMSPLTAMLLLRGVKTLELRMERHCATARKVAEALEAHPAVLHVAYPGLSSFPQADLARRQMSDFGGMIPFEVKGGKPGGIAFMNRLNLIQRAVSLGDAESLIQHPASMTHSTYSQEERAEHGIAEGLVRLSVGLESADDIIDDLYAALGAHNMQAA
>NZ_ABXA01000032.1_32@RS_GCF_000173355.1@p__Firmicutes_A	Annotree	Annotree@>NZ_ABXA01000032.1_32@RS_GCF_000173355.1@p__Firmicutes_A	MAENNKRSFATQTIHAGAMKDKYGSLGLPVYQTSTFIFDSAEQGGRRFALEEEGFIYSRLGNPTNDALEKKLAALEGAEAAVSTASGMGAITSSIWPFIKAGDHILACGTLYGCTFAFLNEIKKFNVEVEFIDMTNLEEVKSHLKENTRIVYLETPANPTLDIIDIEEVVKLAKANSKDTMVIADNTFATPYLQNPLKLGADIVVHSATKYLNGHGDVIAGFSCGSKELMTQVRLVGQKDFTGSVLSAHDAFLIFRGMKTLEVRMKQHIENAKKVVEALQKHKNVEKVYYPGLEDFKNHEVAKKQMKDYGAMVTFEVKGGIESGRTIMNNVKLCSLAVSLGDAETLIEHPATMTHSTYTEQALKEAGIAPGLIRLSVGLEDSDDIIEDLNQALDLI
>NZ_ABXW01000049.1_136@RS_GCF_000173415.1@p__Proteobacteria	Annotree	Annotree@>NZ_ABXW01000049.1_136@RS_GCF_000173415.1@p__Proteobacteria	MSLDIKRSFETRAIHSHYNSQDHLGSLASPIYQTSTYVFKSVEEGAAYFSGEKDGYIYTRINNPTLSLLENRISSLEEGEAAIVFSSGMGAITSTFWSLLNPGDELLVDLTVYGCTYAFFHHGLARFGVKVRHIDMSEPENLAQAITENTRMIFFESPANPNMRLVDIAAVSQIAHQHNILVAVDNTYCTPYIQKPLVLGADIVLHSLTKYMNGHGDAMGGAVITTAERAKHIRLVGLKDMTGACLSPHDANLIIRGLKTLSVRMDRIVQSTQKIAEYLEAHPQVVAIMYPGLPSFEQYQLAQKQMELAGGMIAFELKGGLEAGKRFLNHLTLFSRAVSLGDCESLAQHPASMTHSTYTPEERQQYGISDGLIRLSIGLENVDELIADIHQALSVE
>NZ_ACLR01000047.1_7@RS_GCF_000174775.1@p__Bacteroidota	Annotree	Annotree@>NZ_ACLR01000047.1_7@RS_GCF_000174775.1@p__Bacteroidota	MIDPKELQQMGFATRAIHAGSEHNQHGTLATPIYQTSTFVFDSAEQGGRRFALEEDGYIYTRLGNPTCTAAEQKVASLEGGEACVSASSGIGAITSAIYPLVQAGDHIVAGKTLYGCTYSFLEHGLSRFGVEVTFVDARNLNEIKAAMRPNTKLVYIETPANPNMYLTDIEGAAKIAHSQEGTVLMVDNTYCTPFITRPLDLGADVVVHSATKYLNGHGDVIAGFVVGRKEYIDQVRLFAVKDMTGSVLGPFEAYLIARGIKTLEIRMERHCANAQRVAEFLEKHPAVASIAYPGLKSFPQYELAQKQMRLPGAMIAFELKGGLEAGRKLMNSLHLATLCVSLGDAETLIEHPASMTHSPYTPEERAASDIGEGMVRLSIGLENVEDIIADLKGGLDALL
>NZ_ACNN01000005.1_175@RS_GCF_000174815.1@p__Bacteroidota	Annotree	Annotree@>NZ_ACNN01000005.1_175@RS_GCF_000174815.1@p__Bacteroidota	MMNPEELRKTGFATRAVHVGAEKNQYGTLASPIYQTSTFVFDNAEQGGRRFALEEGGYIYTRLGNPTLTAVEQKVASLEGAEACMSASSGMGAITSAIWVCVEQGDHIVAGKTLYGCTYAFLEHGLKRYGVDVTFVDTRDPENVRKAMRPNTKLVYVETPANPNMYISDIEAIAKIAHAQEGVRVMVDNTFCTPYLCRPLEFGADIVVHSATKFLNGHGDVIAGFVCGSQEYIDQVRLLGVKDLTGSVLGPFEAFLINRGIKTLHVRMDRHCENAQKVAEFLEKHPKVESIAYPGLASFPQKALADKYMKKPGSMIAFEIKGGLEAGRKLMNSVHLAALAVSLGDTETLIEHPASMTHSPYTPEERAASDISEGMVRLSVGLEDAEDIIADLKQALDQL
>NZ_ABCF01000006.1_32@RS_GCF_000181495.1@p__Firmicutes	Annotree	Annotree@>NZ_ABCF01000006.1_32@RS_GCF_000181495.1@p__Firmicutes	MKKDFERFETKVIHEGYNSTEYNDSLAPPLYQTSTFTFKDAQQGERRFAGEEGGYIYSRLGNPTVTMLEDRMAALENGEAALAFGSGMAAVSAVLLSMTKANDHILCSQGVYGCTFGLLNLMEEKYGITHDFSAMDSADEIRRSIKPETVCIYVETPINPTMKLIDLELVASIAKEKGIPVIVDNTFSSPYLQKPLDFGCDIIIHSATKYICGHGDVIAGIVVGKKDLMDHIRMTTQKDIGGVISPFDAWLLLRGLKTLPVRMDRHCENAGKIADFLKEQPQVEKLYFPGDADNPNYETMKKQMSKPGGLIAFTIKGTKETAQQFMNELKLIKIAVSLGDAETLIQHPATMTHAVVPEESREKMGITDTLLRLSIGLEAWEDIQEDLLQAFSKVK
>NZ_AEPB01000012.1_74@RS_GCF_000189395.1@p__Firmicutes	Annotree	Annotree@>NZ_AEPB01000012.1_74@RS_GCF_000189395.1@p__Firmicutes	MNFETAVIHKGYDSTKHHDSLVTPLYQTSTYSFANAEQGEDRFAGNCEGNIYSRLGNPTVRVLEERMAEIEGGQGALAFGSGMASVSAILIYLTKAGDHVLCSRGIYGCTFGLLEIMEEKYGITHSLVSMTTEEEVERAIRPETVCIYVETPINPTMELVNLEAVMAVAKKYNIRVVVDNTFCSPYLQNPLRMGADFVLHSATKYLNGHGDVVGGVLVGSDAEEMQHIRMTVQKDVGGIMSPFDAWLLLRGLKTLHVRMDRHISNTKVVLAFLKQQEIVKNIYYPFDDSHPQVEIAKRQMREGGGLISFEIQGGKKEAQAFLNALSLIKIAVSLGDAETLIQHPATMTHAVVPPESRQAMGISDSLLRLSIGLEHTDDLIADLTKAFEQVKPKLQEI
>NZ_AEWH01000052.1_28@RS_GCF_000190475.1@p__Firmicutes	Annotree	Annotree@>NZ_AEWH01000052.1_28@RS_GCF_000190475.1@p__Firmicutes	MARTYKHMETSVIHEGYNSKDMLGSLTTPLFQTSTFTFQTAEQGERRFAGEEDGYIYSRLGNPTVTILEERIAALENGERGLAFGSGMAAVSAILLALTKANDHVLCSSGLYGCTFGLLTMMKEKYNINHDFSNMETEEEIRSQIKPETVCIYVETPINPTMKLIDLEMVAQVAKEYEIPVVVDNTFASPYLQNPLELGCDVVLHSATKYIGGHGDVIAGLAVGKKELIDEVATTTLKDIGGIMAPFDAWLLLRGLKTLPVRMDRHCDNAEEIYKRLKTHPNVRSVYYPNDDTHPDYEIMKKQMKRGGGVISFEIIGTKEDAQAFLNNLTFLKIAVSLGDAETLIEHPATMTHAVVPEDSRASMGITDQLIRLSVGLEAWQDIWHDLEQALDKINSDAY…
>NC_014614.1_2018@RS_GCF_000196455.1@p__Firmicutes_A	Annotree	Annotree@>NC_014614.1_2018@RS_GCF_000196455.1@p__Firmicutes_A	MNKDALKNMGFATRTIHGGYQKNEMGALATPIYQTSTFIFDSADQGGKRFAGEEEGYIYTRLGNPSNTPVEEKLALLEGAEACMSMGSGMGAISSALWTALKAGDHVVAADTLYGCTFALLSHGMPRYGVEVTFVDTKDPQNVKNAMKPNTKVVYLETPANPTLDVADIRAISDIAHQNEGCLVMVDNTFCTPYIQRPIELGADVVVHSATKYLNGHGDVIAGFVVGTKAFIDQVRFFGVKDMTGAVLSPFDAFLIARGMKTLHIRMEKHCENAVKVAEFLRNHPAVDKVYFPGFEDFPQAEIVKKQMSLPGAMIAFEIKGDIEKGKKVMDTVHLCVLAVSLGDAETLIQHPASMTHSPYTAEERAKAGISDGLIRLSVGLENPEDIIADLKQALDGIL
>NC_008577.1_2706@RS_GCF_000203935.1@p__Proteobacteria	Annotree	Annotree@>NC_008577.1_2706@RS_GCF_000203935.1@p__Proteobacteria	MQDESSKQWKAATQAIHAGHEREAFGTLVTPLYQTATFVFESAQQGGERFAGNEPGYIYTRLGNPTVAELERKMAILEGAEAAAATASGMGAVSAALLANLQMGDHLVASNAVYGCTFALMTSQFARFGIEVTLVDFTDLAAIERAIKPNTRVIFCETPVNPHLQVFDLKGIADIAKRHQLVSIVDNTFMTPLLQQPLAFGIDLVVHSATKYLNGHGDVIAGVVCGSEEQLHRVKYEILKDIGAVMSPHDAWLILRGLKTLDVRLQRHCDSAQRVAEFLEQHPAVTRVYYPGLKSHSGHRFIGGQMAKAGGVIAFELAASLEQAMAFVGYLKLFSIAVSLGDAESLIQHPASMTHSPYTPEARQAAGISDNLLRISIGLEDCGDIIEDLNQALAMLA
>NZ_AFCF02000006.1_109@RS_GCF_000203975.2@p__Proteobacteria	Annotree	Annotree@>NZ_AFCF02000006.1_109@RS_GCF_000203975.2@p__Proteobacteria	MKTSGGFATRAIHHAYDPQDNEGALTPPLHLTSTFTFETAEAGGEMFAGERQGHIYSRISNPTCDLLEQRIATLEGAEAGLALSSGMGAITAVLWTLLSPGDEVIVDKTLYGCTFAFMRHGLAKWGVTITHVDMTDMENLRAAVSDKTRVVYFETPANPNMRLVDIAAASEIAHAAGAQVVVDNTYATPYLTRPLELGADIVLHSATKYLGGHGDVVAGLVAGTAEQIAEIRLVGMKDMTGAVMAPFNAMLILRGLKTLALRMDRHCASAVTVADYLAAHPAVKSVSFPGHESFAQADVAKRQMAQPGAMIAFEVEGGLQGGIAFMNGLQMIQRAVSLGDAETLIQHPASMTHSTYTPEERAEHGISDGLIRLSVGLEDVADILADLEQALPAPVQHAAE
>NZ_AEVK01000098.1_6@RS_GCF_000209515.1@p__Proteobacteria	Annotree	Annotree@>NZ_AEVK01000098.1_6@RS_GCF_000209515.1@p__Proteobacteria	MNDKTIKTPSSASQGFATRAIHKGYDPMSHQGALVPPLYMTSTFAFPDAKSGGDRFAGETEGYIYTRLGNPTQALLEDRLATLEGGEAALAMSSGIGAITSTLWSLVEPGDEIIADKTIYGCTFSYLQHGLKKFGIKVTHVDMSDPKNVADAISDNTRVVYFETPSNPNNGLVDIAAVSKIAHANDALVVVDNTYCTPYLQRPIEFGADFVVHSATKYLGGHGDLIAGAVIGKKEHIDHVRYFGLKDMTGAVISPMDAFLIMRGLKTLELRMDRHCASALQVAKQIEAHPAVAKVYYPGLKSFPQHALAKKQMDNFGGMISFELHGGVDAGIQFIDSLKLAICAVSLGDAETLVQHPASMTHSPYEPEEREKFGISEGLIRLSVGLETLSDIQEDIAFG…
>NC_015501.1_504@RS_GCF_000212375.1@p__Bacteroidota	Annotree	Annotree@>NC_015501.1_504@RS_GCF_000212375.1@p__Bacteroidota	MIDPKKLQQMGFATRAIHAGSERNQHGTLATPIYQTSTFVFDSAEQGGRRFALEEDGYIYTRLGNPTCTAAEQKVASLEGGEACVSASSGIGAITSAIYPLVQAGDHIVAGKTLYGCTYSFLEHGLSRFGVEVTFVDARNLDEIKAAMRPNTKLVYIETPANPNMYLTDIEGAAKIAHSQEGTVLMVDNTYCTPFITRPLDLGADVVVHSATKYLNGHGDVIAGFVVGRKEYIDQVRLFAVKDMTGSVLGPFEAYLIARGIKTLEIRMERHCANAQRVAEFLEQHPAIASIAYPGLKSFPQYELAQKQMRLPGAMIAFELKGGLEAGRKLMNSLHLATLCVSLGDAETLIEHPASMTHSPYTPEERAASDIGEGMVRLSIGLENVEDIIADLKCGLDALL
>NZ_AFNU02000004.1_185@RS_GCF_000215935.2@p__Firmicutes	Annotree	Annotree@>NZ_AFNU02000004.1_185@RS_GCF_000215935.2@p__Firmicutes	MSKQDKGFSTRAIHAGHDDNKHGTLATPIYQTSTFVFDHADQGGNRFKLEEPGYIYTRLGNPTLTVLEDKIASLENADGCISTASGISAVSTPIWTLLSKGDHIVSDCNLYGCTFAYFMHGLSRFGVDVTLVDASNPNEVKNAMRKNTKLIYCETPSNPSLKLVDIKAMSVIAKEYNAYLMVDNTFATPYLQRPMDLGADLVIHSGTKYLNGHGDVICGFICAKEELLTDLRYVGLKDMTGSVLSPFDAFLVIRGVKTLALRMEKHCEQAEVVARYLEQHKKVKRVYYPGLESHPQYELAKRQMKRPGAIISFELDGGLEDGKELINSTKLCKLAVSLGDLETLIQHPASMTHSPYTKEERLASGISDELIRLSIGLEDVDDIIADLDQALATI
>NZ_AFOZ01000019.1_22@RS_GCF_000217915.1@p__Proteobacteria	Annotree	Annotree@>NZ_AFOZ01000019.1_22@RS_GCF_000217915.1@p__Proteobacteria	MQDESGKMWKAATQVIHGGHEREAFGALVTPLYQSATFVFESAQQGGERFAGNEPGYIYTRLGNPTTAELERKMAILEGAEAAAATASGMGAVSAALLANLQMGDHLVASNAVYGCTYALMTTQFARFGIEVSLVDFSSITETEAAIKSNTKVIFCETPVNPHLQVFDLAAIANIAKRHQLVSIVDNTFMTPLLQRPLDFGIDLVIHSATKYLNGHGDVIAGIVCGSEEQLHKVKYEILKDIGAVISPHDAWLILRGLKTLDVRLQRHCDSAQRVAEFLAEHPSINRVYYPGLASHQGHQFIGQQMKRAGGVIAFELAANLEQAMAFVGYLKLFSIAVSLGDAESLIQHPASMTHSPYTPEARAAAGISDNLLRISIGLEDCDDIIADLSQALERLA
>NZ_AFHI01000011.1_12@RS_GCF_000217935.1@p__Proteobacteria	Annotree	Annotree@>NZ_AFHI01000011.1_12@RS_GCF_000217935.1@p__Proteobacteria	MSKQQYSHPDTVCIHAGKTGLNPHGALATPLYQTSTFVFDSAEQGAARFAGEEQGYIYTRLGNPTTRELELKVAALEGMEDAAATATGMGAVAAATMAFLQQGDHLIASKAIYGCSFALFNHQFARYGIDVSFVDMTDHHAIKQALKANTKMIFAETPINPTLTVLDLDFIGQFAKQHQLLSVIDNTFLTPLLQRPADYGIDLILHSATKYLNGHGDVVAGIIVGSAEHITQIKLTTLKDMGATISPHDAWLIIRGLKTLSVRMERHCQNAQKVAEYLEAHPAIGQVYYPGLKSHPGHKFIGKQMKAAGGVLAFELNGSLDDGRYFINQCQLLSLAVSLGDAESLIQHPASMTHSPYTPEERQMAGISDGLIRISVGLEHVEDIIADLKQALTLMQQKQ…
>NZ_AFPO01000011.1_140@RS_GCF_000218785.1@p__Proteobacteria	Annotree	Annotree@>NZ_AFPO01000011.1_140@RS_GCF_000218785.1@p__Proteobacteria	MADTSSMHPETMVIHGGNAPADEHGALVAPLYQSSTFVFPDAETGGRRFAGEEAGYIYSRLGNPTVNMLEQRVAALENMPAGAATATGMGAVSAATMAFLRAGDHIIVSDCIYGCSFALFSHLFDRFGVSVSFVDMTHSENLEAAFRDNTRLVFLETPANPHLKLIDLAMVGAVCKRHENVRIIVDNTFMTPLLQRPVDFGADIVVHSATKYLNGHGDVVAGVITGSEEDIQLIKMTSLKDMGATISPHDAWLITRGLKTLAIRMERHCKNAEMVAEFLARHPSIADIYYPGFKQHPQHNLIGSQMKHAGAVIAFELHAGYQAAVDFLNRLTMIKVAVSLGDAETLIQHPASMTHSPLSPEVRAQAGITDGLIRISVGLEHIDDIIRDLSQSLAQS
>NZ_GL982998.1_247@RS_GCF_000220335.1@p__Firmicutes	Annotree	Annotree@>NZ_GL982998.1_247@RS_GCF_000220335.1@p__Firmicutes	MQQNNNWHKETAMIHEGYNSKEHQGSLAIPLYQTATYVFDSAEQGERRFAGEESGNIYSRLGNPTVGVLEERIAGMEEGAAGLAFTSGMAAVSAVLVHVTKANDHVLCSRGIYGCTFGLLKIMHEKYNITHDLISMATEEEIEKAVTPETVCIYVETPINPTMELVDLQAVVAVAKRHGLKVIVDNTFCSPYIQTPLTFGVDFVLHSATKYLNGHGDVIAGLLVGKNSDEIATIRSTVQKDYGGVISPFDAWLLLRGIKTLPVRMDRHSANAKILFDYLKKQPKVEEVFYPFDDQHSQYEIAKKQMKMGGGLISFTIKGGKKEAQQLLNKLELVKLAVSLGDAETLMQHPATMTHSGVPKAQREKMGVTDSLLRLSVGLEHMDDVIADLEQAFQSI
>NC_015946.1_298@RS_GCF_000224105.1@p__Firmicutes	Annotree	Annotree@>NC_015946.1_298@RS_GCF_000224105.1@p__Firmicutes	MNKKGFSTRAIHQGKIENKYRALATPIYQTSTFIFDSAEQGGNRFAGIEEGYIYSRLANPSVSVIEKKIALLEGAQAAVATSSGMGAITSLIWSQLKAGDHIVAAKTLYGCTFALLKHGITKYGVTVDFVDSRDVQNIQKALKPNTKMVYLESPANPNMYLTDIKAAAKVAHTIKDCLLVVDSTYCTPYIQRPIELGADVVVHSATKYLNGHGDVIAGFVVANQEIIDQVRMVGIKDMTGSVLGAFEAFLLERGMKTLEIRMKAHCENALKVAEFLESHPAVSNVLYPGLKSFPQYQLAQQQMDLPGAMISFELKNGREAGIKLMNSVKLCTLAVSLGDCETLIQHPASMTHSTYTAEQRQASDIAEGLVRLSVGLENYQDIIDDLKQALDKLI
>NZ_AGAV01000015.1_323@RS_GCF_000224785.1@p__Firmicutes	Annotree	Annotree@>NZ_AGAV01000015.1_323@RS_GCF_000224785.1@p__Firmicutes	MTNNHKRFNTSAIHDGYDPSDLLGSLTAPLFQTSTFTFETAEEGERRFAGEEDGYMYSRLGNPTVTVLEEKMAALEKGERGLAFASGMAAVSAILVALTKANDHILCSAGLYGCTFGLVSMMKEKYNIDHDFSMMETKDEVRGLIRPETACIYVETPINPTMKLIDLQMVAEVAHECGIPVVVDNTFASPYLQRPLELGCDVVIHSATKYIGGHGDVIAGVAVGKKDFLDHVQMTTQKDMGGIMSPLDAWLLIRGLKTLPIRVDRHCDNAEKIYAKLNKHPKVSRVLYPDDSDHPDYHIRQKQMKRGGGLISFEVKGTKKDAQKMLNNLGFIKIAVSLGDAETLIQHPATMTHSVVPEASRQQMGVNDQLIRLSVGLEEWEDIWGDLEQALDQL
>NC_016041.1_2665@RS_GCF_000226565.1@p__Proteobacteria	Annotree	Annotree@>NC_016041.1_2665@RS_GCF_000226565.1@p__Proteobacteria	MQGTNKNFSTLAIHHGYDAQANEGALTPPVHFTSTFAFETAEAGGQMFAGERDGHFYSRISNPTLDLLEKRIAILEGTEAGLALASGIGAISSTMWTLLSPGDEIIVDKTLYGCTFTFLHHGLAKFGIKVTHVDLSNHELLNDAISDNTKVVYFETPANPNMRLVDIEAVSKIAHKYKSTVVVDNTYATPYLTQPIKLGADIVVHSATKYLGGHGDLVAGLIAGPKDIVSEIRLYGMKDMTGACMAPFNAMLVMRGMKTLELRMDRHCQSAMRVAKMLEANPVVETVCYPGLPSFEQYELAKKQMSDFGGMITFEVKGGVQAGIKMMNKLQMIQRAVSLGDAETLVQHPASMTHSTYTPEERLEHGISDGLIRLSVGLEGVEDILDDLQQALNSISHEA…
>NZ_JH165061.1_448@RS_GCF_000227315.1@p__Firmicutes_A	Annotree	Annotree@>NZ_JH165061.1_448@RS_GCF_000227315.1@p__Firmicutes_A	MINRGFSTRAIHEGSDTNKYGALATPIYQTSTFVFDSAEQGGKRFALEEEGYIYSRLGNPTTTVIEKKLANLEGADAAVATSSGMGAISSVFWSQLKAGDHVVAAKTLYGCTFALLNHGLSKFGIEVDFVDTRDVKNIENAMRENTKIVYIETPANPNMYLTDIEAAAKVAHSVEGCILVVDNTYCTPYIQRPIELGADVVVHSATKYLNGHGDVVAGFAVGSKEIIDAVRLVGIKDCTGSVIGPFEAYLLGRGMKTLAVRVKQHCVNAVEVAKFLELHPAVEKIAYPGLESFPQYELAKKQMRLPGAMISFEVKGGKEAGIKLMNNVKLCTLAVSLGDCETLIQHPASMTHSPYTPEERKASDIAEGLVRLSVGLEDAEDIIADLKAALDQLV
>NZ_JH378957.1_31@RS_GCF_000235465.1@p__Fusobacteriota	Annotree	Annotree@>NZ_JH378957.1_31@RS_GCF_000235465.1@p__Fusobacteriota	MEMKKLGLGTTAIHAGTLKNLYGTLAMPIYQTSTFIFDSAEQGGRRFALEEAGYIYTRLGNPTTTTLENKIAALEEGEAGIAMSSGMGAISSTLWTVLKAGDHVVTDKTLYGCTFALMNHGLTRFGVEVTFVDTSNLEEVKNAMKENTRVVYLETPANPNLKIVDLEGVCKVAHTNPNTLVIVDNTFATPYMQKPLKLGVDIVVHSATKYLNGHGDVIAGLVVTKQELADQIRFVGLKDMTGAVLGPQEAYYIIRGLKTFEIRMERHCKNARAIADFLNKHPKIEKVYYPGLESHPGYEIAKKQMKDFGAMISFELKGGFEAGKILLNNLKLCSLAVSLGDTESLIQHPASMTHSPYTKEEREAAGITDGLVRLSVGLENVEDIIADLEQGLEKI
>NZ_CM001376.1_863@RS_GCF_000237805.1@p__Synergistota	Annotree	Annotree@>NZ_CM001376.1_863@RS_GCF_000237805.1@p__Synergistota	MGMKVPGFATQSIHAGAEKNGFGSLAVPIYETSTFIFDSAEQGGRRFALEEEGFIYTRLGNPTTATLERRVAALEGGDEAIATSSGMGAIASVFWALLKAGDHVVTDSCLYGCTFALLEHSLTRFGVEVSFVDTANLEEVRAAMKPNTRMVYLETPANPNLKIVDIAAVSKIAHSHENVVLVVDNTFATPYLQRPLELGADVVVHSATKYLNGHGDVIAGLVVTNKELASPIRWVGLKDCTGAVLGPQEAFLIIRGLKTLPIRMERHCANAKLVAEFLDKHPKVAKVYYPGLASHEGHDIAAKEMKDFGAMISFELKGGVEEGRTLMNSVKVCSLAVSLGDTETLIQHPASMTHSPYSPEERHAAGITDGLVRLSVGLEDPEDIIADLDAALAKI
>NZ_JH414566.1_23@RS_GCF_000238115.1@p__Firmicutes_A	Annotree	Annotree@>NZ_JH414566.1_23@RS_GCF_000238115.1@p__Firmicutes_A	MKMNDNMGFSTKQIHAGYEKNIFGALATPIYQTSTFVFDSAEQGGKRFALQEDGYIYTRLGNPTVSVVEKKLAVLEGGEAAVATASGMGAISSVMWSMLNAKDHVIAPKTLYGCTFSLLNHVLPRFGVETTFVDFRDINNIKNAMKENTRMVYFESPANPNMYLADIEAIAKMAHEKPNCIVVVDNTYCTPVIQRPLELGADIVVHSATKYLNGHGDVLAGFAVGKKELIDQVRLVGVKDCTGSVLSPFDAYLLGRGMKTLLIRMQRHCDNAMKVAEFLETHPAVKSVYYPGLKSFPQYELAQKQMKMPGAMISFEVKGGKEAGIKLMNSVKLCMLAVSLGDTETLIQHPASMTHSTYTEQERKDSDIAEGLVRLSIGHEDPEDIIADLKQALDLII
>NZ_CP011039.1_1816@RS_GCF_000238255.3@p__Proteobacteria	Annotree	Annotree@>NZ_CP011039.1_1816@RS_GCF_000238255.3@p__Proteobacteria	MKSQLSDNSLCIHGGKQHDHAHGPLSTPIYQSSTFVFDNAAQGAARFAGDEAGYIYSRLGNPTTRELELKIAALEEMEDGAATATGMGAVSASVLSFLAQGDHLIASKAVYGCTFALFSHMLPKFGIEVTFVDMEDHNAVENALKPNTKMIFAETPINPNLVVIDLAFIGDFAKRHNLISVIDNTFMTPLLQKPKHFGIDIVLHSATKYLNGHGDVVAGLVCGSKEHIETIKLTVLKDIGATISPHDAWLIIRGMKTLSVRMERHCNNAQKVAEFLAQHEKIEQVYYPGLKSHPGNKFIGTQMKAAGGVIAFELKGTLEMGAQFINATKLCTLAVSLGDAETLIQHPASMTHSPYTPEERLAAGISDGLVRISVGLEEADDIIDDLAQALAQI
>NZ_AHCF02000042.1_153@RS_GCF_000238275.2@p__Proteobacteria	Annotree	Annotree@>NZ_AHCF02000042.1_153@RS_GCF_000238275.2@p__Proteobacteria	MSKHHQNTQCIHGPQKANDPHGALTSPLYQTSTFHFENAAQGAARFAGEEPGYIYTRLGNPTTTELEQKVAQLEGCEAAAATATGMGAVSASVLSFLSQGDHLIASSALYGCTFAFFSHMLPRWGIEVTFVDMTNESELRAAIKPNSKMIFVETPINPTMAVIDLALIGDVAKQHNLLSVVDNTFLTPLLQSPKKYGIDIIMHSATKYLNGHGDVVAGIVCGSLEHITQIKMTVLKDIGATISPHDAWLINRGLKTLAIRVERHCQSAQTIAEYLEAHPQVNKVYYPGLKSHPGYKYIGKQMKAAGGVIAFEIKGSLTDGEQFIDSMQLCTLAVSLGDAETLIQHPASMTHSPYTPEERLAAGISDGLIRLSVGLEDVNDIINDLNQAFTKTS
>NZ_AHCD02000142.1_70@RS_GCF_000238295.2@p__Proteobacteria	Annotree	Annotree@>NZ_AHCD02000142.1_70@RS_GCF_000238295.2@p__Proteobacteria	MKKLHDQTNCIHGPHHFDDPHGALTAPLYQSSTFKFKDAAQGAARFAGEEAGYIYTRLGNPTTRELEEKLAQLEEMEDAAATATGMGAVSASVLSFLQQGDHLIASKALYGCSFALFAHMLPKFGIEVTFVDMTDPQALADAVQPNSKMLFAETPINPNMTVLDLAMLGQFAQQHKLISVVDNTFMTPLLQKPKHFGIDIVIHSATKYLNGHGDVVAGIVCGSAEHIELIKLTVLKDIGATISPHDAWLINRGLKTLHVRVARHCENAQKVAEFLDGHPKVDTVYYPGLPSHPGYRFLGEQMKGAGGVIAFEIKGGVSDGEKFINATELCTLAVSLGDPETLIQHPASMTHSPYTPEERQAAGISDGLIRISVGLEAVEDIIADLENAFLCI
>NZ_CP011924.1_1585@RS_GCF_000238315.3@p__Proteobacteria	Annotree	Annotree@>NZ_CP011924.1_1585@RS_GCF_000238315.3@p__Proteobacteria	MKKLRDDSQCIHGPNHFDDPHGALTAPLYQTSTFHFKDAAQGAARFAGEEPGYIYTRLGNPTTRELEEKVARLEGMEDAAATATGMGAVSASVLSFLQQGDHMIASSALYGCSFAIFAHMLPKFGIEVSFVDLTDEQALRDAVQENTKLLFAETPINPNMTVLDLKMLGEIAKQHELLFVVDNTFMTPLLQKPVNYGADLIVHSATKYLNGHGDVVAGLVCGSKEHIELIKLTVLKDIGATISPHDAWLINRGLKTLALRVQRHCQSAQTVAEFLEAHPKVNKVYYPGLPSHPGYQFLGEQMKGAGGVIAFEINGSLEQGEQFINATELCTLAVSLGDPETLIQHPASMTHSPYTQEERLAAGISDGLIRISVGLEDVEDIIDDLKQAFDKI
>NZ_AHCB02000016.1_78@RS_GCF_000238335.2@p__Proteobacteria	Annotree	Annotree@>NZ_AHCB02000016.1_78@RS_GCF_000238335.2@p__Proteobacteria	MTKHHLHTQCIHGPQKANDPHGALTSPLYQTSTFHFENAAQGAARFAGEEPGYIYTRLGNPTTTELEQKIAQLEDCEAAAATATGMGAVSASVLSFLSHGDHLVASSALYGCTFAFFAHMLPRWGIEVTFVDMTCEDELRAAIKPNSKMIFVETPINPTMAVIDLALIGAIAKQHSLISVVDNTFLTPLLQSPKQYGIDIIMHSATKYINGHGDVVAGLVCGSLEHITLIKMTVLKDIGATISPHDAWLINRGLKTLAIRMERHCQSAQTVAEYLEAHHKVNIVYYPGLKSHPGNKFIGNQMKAAGGVIAFEIKGTLQQGAQFIDSMKLCTLAVSLGDAETLIQHPASMTHSPYSPEERAAAGISDGLIRLSVGLEDVNDIISDLDQAFTQIF
>NZ_AHCA01000015.1_45@RS_GCF_000238355.1@p__Proteobacteria	Annotree	Annotree@>NZ_AHCA01000015.1_45@RS_GCF_000238355.1@p__Proteobacteria	MNTLHIDSQCIHGPEKANDPHGALTAPLYQTSTFHFSSAAQGAARFAGEEPGYIYTRLGNPTTTELEQKVAQLESCEAAAATATGMGAVSASVLSFLSQGDHLVASSALYGCTFAFFAHMLPRWGIEVTFVDMTDEQQLHDAIKPNSKMIFAETPVNPTMAVIDLALIGQVAKQHNLISVIDNTFLTPLLQKPMDYGIDLIVHSATKYLNGHGDVVAGLVCGSDEHINLIKMTVLKDIGATISPHDAWLINRGLKTLAIRMQRHCESAQIIAEFLEQHPQVNTVYYPGLASHPGFKFIGKQMKAAGGVIAFELKGSLKDGEQFINSTQLCTLAVSLGDAETLIQHPASMTHSPYSPEERAAAGISDGLIRLSVGLEDVNDIINDLNHAFTCIR
>NZ_AHBZ02000061.1_70@RS_GCF_000238375.2@p__Proteobacteria	Annotree	Annotree@>NZ_AHBZ02000061.1_70@RS_GCF_000238375.2@p__Proteobacteria	MKKYDDNTQCIHGPAHFDDPHGALTAPLYQTSTFKFKDAAQGAARFAGEEPGYIYTRLGNPTTRELEQKVAALEGMDDAAATATGMGAVSASVLSFLQQGDHLIASSALYGCSFALFSHMLPKFGIDVTFVDMTDEAELQAAVTPKTKMVFAETPINPNMTVLDLSMIGRFAEQHKLISVIDNTFLTPLLQKPKQFGIDIVVHSATKYLNGHGDVVAGLVCGCAEHIELIKLTVLKDIGATISPHDAWLINRGLKTLAVRMARHCESAQKVAEFLEKHPKVSQVFYPGLPSHPGYNYLGEQMKGAGGVIAFEIVGTLAQGEAFINATELCTLAVSLGDPETLIQHPASMTHSPYTPEERQAAGISDSLIRISVGLEAAEDIIADLESAFKSF
>NZ_CP011025.1_1046@RS_GCF_000238395.3@p__Proteobacteria	Annotree	Annotree@>NZ_CP011025.1_1046@RS_GCF_000238395.3@p__Proteobacteria	MSKHHINTQCIHGRQKANDPHGALTSPLYQTSTFHFENAAQGAARFAGDEPGYIYTRLGNPTTTELEQKVAQLESCEAAAATATGMGAVSASVLSFLSQGDHLVASSALYGCTFAFFSHMLPRWGIEVTFVDMTNEDELRAAIKLNSKMIFVETPINPTMAVIDLALIGAVAKEHNLISVVDNTFLTPLLQSPKKYGIDIIMHSATKYLNGHGDVVAGIVCGSLEHITHIKMTVLKDIGATISPHDAWLINRGLKTLAIRIERHCQSAQTIAEYLEAHPQVSTVYYPGLKSHPGYKFIGNQMKAAGGVIAFEIKGTLQDGAQFIDSMKLCTLAVSLGDAETLIQHPASMTHSPYTPEERAAAGISDGLIRLSVGLEDVNDIISDLDQAFTKIG
>NZ_AGTS01000032.1_18@RS_GCF_000238595.1@p__Proteobacteria	Annotree	Annotree@>NZ_AGTS01000032.1_18@RS_GCF_000238595.1@p__Proteobacteria	MTRTSATGFSTRAIHHGYNPADHQGALVPPIHTSATFAFPDVAYGARCFAGEEPGYFYTRIANPTLALLEGRLASLEQGAGAVVFGSGMGAITATLWSMLEPGDEILADLTLYGCTFSFLHHGLGRFGVSVRHVDMTDPAHVAAALSQKTRVVYLETPANPNMRLVDIAAVSALARAQGAKVVVDNTYCTPYLQQPLLLGADVSVHSMTKYLGGHGDLTAGAAVFAHAELAQRVRLYGLKDMTGAVMSAQDAHLVMRGLKTLALRMDRHCQSAQKVAEFIAAHPAAAAVHYPGLSSFAQHTLAKQQMRQMGGMIAFELRGGLQAGVRFMDALQLVTRAVSLGDAETLAQHPASMTHSTYTPEQRAAHGIAEGLVRLSVGLEDLDDLLADIGQALDLVQA…
>NZ_BADT01000100.1_35@RS_GCF_000239855.1@p__Proteobacteria	Annotree	Annotree@>NZ_BADT01000100.1_35@RS_GCF_000239855.1@p__Proteobacteria	MSKHHINTQCIHGPQKANDPHGALTSPLYQTSTFHFENAAQGAARFAGDEPGYIYTRLGNPTTTELEQKVAQLESCEAAAATATGMGAVSASVLSFLSQGDHLVASSALYGCTFAFFSHMLPRWGIEVTFVDMTNEDELRAAIKPNSKMIFVETPINPTMAVIDLALIGAVAKEHNLISVVDNTFLTPLLQSPKKYGIDIIMHSATKYLNGHGDVVAGIVCGSLEHITHIKMTVLKDIGATISPHDAWLINRGLKTLAIRIERHCQSAQTIAEYLEAHPQVSTVYYPGLKSHPGYKFIGNQMKAAGGVIAFEIKGRIQEGAQFINSMKLCTLAVSLGDAETLIQHPASMTHSPYTPEERAAAGISDGLIRLSVGLEDVNDIISDLNQAFTKIGCV
>NZ_AHHC01000019.1_4@RS_GCF_000242655.1@p__Proteobacteria	Annotree	Annotree@>NZ_AHHC01000019.1_4@RS_GCF_000242655.1@p__Proteobacteria	MKNKHNTFGFSTRAIHHGYDPQDHHGALVPPIYLSATFAFPTAEYGAACFAGEESGHFYTRISNPTLALLEARMATLENGEAAVAFSSGMGAIAATFWTLLRPGDEIIVSQTLYGCTFALLHHGIGEFGIKVRHVDLTDPNALREAINPATRMIYFETPANPNLQLVDIAAVAEIAHQQPGITVVVDNTYCTPYLQRPLEMGADVVVHSATKYLSGHGDITAGIAVSSQALAQRIRLQGLKDLTGAVMSPQDAALLMRGLKTLALRMDRHCSNALAIAEALQAHPLVEWVTYPGLRSFPQYELAARQMKQSGGMIAFELKGGIDMGRRFMNALKLFTRAVSLGDAESLAQHPASMTHSTYTPEQRAHHGISEGLVRLSAGLEDVADLLADVAQALNACA…
>NZ_AHTH01000048.1_108@RS_GCF_000245735.1@p__Proteobacteria	Annotree	Annotree@>NZ_AHTH01000048.1_108@RS_GCF_000245735.1@p__Proteobacteria	MKNNNKHAETLCIHAGKTKQPYGALSTPIYQTSTFVFDNAEQGAARFAGEQDGYIYTRLGNPTTRELELKVAALEGMADAAATATGMGAVAAATLAFLQQGDHLIASKAIYGCSFALFSHQFARYGIEVSFVDMTDHAAVVAAIKPNTKMLFAETPINPHLVVLDLAFLCGLCRQHNILSVIDNTFLTPLLQQPAKFGADIIIHSATKYLNGHGDVVAGIIVSDEEKIRTIKLTTLKDMGATISPHDAWLIIRGLKTLSVRLERHCSNAQKVAEYLAAHPAVAVVHYPGLPGHPGYRFLGTQMQAAGGVLAFELNASLEQSREMINRCRLLSLAVSLGDAESLIQHPASMTHSPYTAEERAAAGISDGLIRISVGLEHVDDILADLEQALAPLTQQSTK…
>NZ_BAEU01000110.1_143@RS_GCF_000246875.1@p__Proteobacteria	Annotree	Annotree@>NZ_BAEU01000110.1_143@RS_GCF_000246875.1@p__Proteobacteria	MQHSQQGCYHQEQGFATRAIHAGYDSRDEQGALTPPVHLTSTFTFESVEQGAERFAGEAPGHFYSRISNPTVATLEQRMANLEGAEAGLATASGMGAITALMWSLLRPGDELITDSHLYGCTHAFFHHGLTEFGIRVKHVDLSRPEALEAAIGERIKLVYFETPANPTMRLVDIEAVSRIAHRHGARVVVDNTYATPVITRPIERGADFVVHSATKYLGGHGDLIAGMLVGSEEEMHRVRLTGLKDFTGAVMSPFTAFLIMRGLKTLEIRMQRQSASALEVARWLERHPAVERVHYPGLTSFPQHELARRQMSDFGGIIAFELAGGLVAGRRFMNRLELIQRAVSLGDAESLIQHPASMTHSVLSPEERAEHGISETLIRLSVGLETPSDIQADLAQAL…
>NZ_BAET01000031.1_16@RS_GCF_000252165.1@p__Proteobacteria	Annotree	Annotree@>NZ_BAET01000031.1_16@RS_GCF_000252165.1@p__Proteobacteria	MKSLLHHPTTDNQSKHRGDLPSKHQQRQNLGFATQAIHHGYCARQHQGALNPPVHFSSTFTFENAQHGADLFSGEQEGHFYSRVSNPTLTVLEERIACLEKAEAGLAVASGISAITSTLWTLLAAGDEIIVDKTLYGCTYAFLHKGLAKFGVSVTHIDLTDIALLRAAIRPNTKVIYYETPANPNMRLIDIEAVSALSTAHNIISVVDNTYASPLITRPIELGADIVVHSATKYLGGHGDLIAGVLVGRKAMVDQIRLEGVKDMTGACMSPFTAMLVLRGLKTLELRMQQHSRSALIVAQFLDKCPQVSVVYYPGLPNFDQHALALKQMKMFGGMIAFELKGGMAAGKQLMNELKMIQCAVSLGDAESLIQHPASMTHSAYNDKERLVHGISDNLVRLS…
>NZ_JH650757.1_136@RS_GCF_000259195.1@p__Proteobacteria	Annotree	Annotree@>NZ_JH650757.1_136@RS_GCF_000259195.1@p__Proteobacteria	MSGSNNKTGFATRAIHHGYDPLEHNGALVPPVYQTATFAFPTVEYGAACFAGEQAGYFYSRISNPTLALLEQRMASLEGGEAGLALASGMGAITATLWTLLRPGDEVLVGRTLYGCTFAFLHHGIGEFGVKVRHVDMSDLHAVAAAISDKTRVIYFETPANPNMHMTDIGAVAKLAHAHDISVVVDNTYCTPYLQRPLELGADLVVHSATKYLSGHGDITAGLVVGRKALVDRIRLEGLKDMTGAVMSPHDAALLMRGMKTLTLRMERHCSNAQAIAEYLQQQPEVELINYPGLPGFAQYELAQRQMRLPGGMIAFELKGGISAGRRFMNALQLFSRAVSLGDAESLAQHPASMTHSSYTPEERAQYGISEGLVRLSVGLEDIDDLLADIQQALKACA
>NZ_CP015613.1_678@RS_GCF_000261045.2@p__Proteobacteria	Annotree	Annotree@>NZ_CP015613.1_678@RS_GCF_000261045.2@p__Proteobacteria	MSTSIRHAFATRAIHHGYDPQQHQGALCPPVYMSSTFTFPTAEYGGACFAGSEPGYFYSRIANPTLNLLEQRIANLEGGEAAVAFSSGMGAITACCWTLLSPGDELIVDETIYGCTFSYFHQGLARFGVKITHVDLTQPEKLAAAIGPRTRLVYCETPANPNMRLIDIAAVAEITHRQQALLLVDNTYCTPYLQQPMALGADIVVHSATKYIGGHGDLLAGLVVTTQDLAQEIRLVGLKDMNGAVLSAQDAALLLRGLKTLPLRMERHCDNAQRLAEMLAQHPAVERVDYPGLETFPQYALAQRQMARPGGMLAFELKGGMAAGIRFLNALRLILRAVSLGDCESLAQHPASMTHSAYSAEERQRHHIGDGLIRLSAGLEDIEDLRADIEQALAQV
>NZ_CM001514.1_3213@RS_GCF_000263715.2@p__Proteobacteria	Annotree	Annotree@>NZ_CM001514.1_3213@RS_GCF_000263715.2@p__Proteobacteria	MTNKHKTCGFSTRAIHHGYDPKDHHGALVPPIYLSATFAFPTVEYGAACFAGEASGHFYTRISNPTLALLESRMATLENGEAAVAFSSGIGAIAATFWTLLRPGDEVIVSQTLYGCTFALLHHGIGEFGIKVRHVDLTDLAALQAALSPATRMIYCETPANPNLRLIDIAAVARLAHQQPNVTLVVDNTYCTPYLQRPLELGADVVVHSATKYLSGHGDITAGIAVSNQALAQRIRLQGLKDLTGAVMSPQDASLLMRGLKTLALRMDRHCSNAQALAEALQAHPAVESVIYPGLRSFPQYELATRQMKLPGGMIAFELKGGIETGRRFMNALQLFTRAVSLGDAESLAQHPASMTHSTYTPEQRAQHGISEGLVRLSVGLEDVADLLADVHQALAKCG…
>NC_017956.1_2977@RS_GCF_000264455.2@p__Proteobacteria	Annotree	Annotree@>NC_017956.1_2977@RS_GCF_000264455.2@p__Proteobacteria	MTTSRSFSTRAIHSGYDPAANDGALTPPLHLTSTFVFETAEAGGEMFAGTRPGHVYSRISNPTLDLLERRMADLEGAEAGLALASGMGAITATLWTLVSPGDEVIVDRTLYGCTFAFMRHGLARFGVTITHVDLTDPENLAAAIGPRTRVVYFETPANPNMRLVDIRRVSEIARAAGAVTVVDNTYATPRLTRPIELGADLVVHSATKYLGGHGDLVAGLVVGDAETVGRIRLEGLKDMTGAVMAPFNAMLILRGLKTLSLRMERHSASALAVAQMLNTHPAVASVWYPGLADFPQHDLARRQMALPGGMIAFELTGGLAAGRETMNRLGLIGRAVSLGDAESLIQHPASMTHSTYTPEERAAYGISDGLIRLSVGLEDPEDLLEDLEQALPRPALRRQ…
>NZ_AKKV01000025.1_59@RS_GCF_000269865.1@p__Firmicutes	Annotree	Annotree@>NZ_AKKV01000025.1_59@RS_GCF_000269865.1@p__Firmicutes	MKYEHFETKAIHVGHDQSQHNDSLAVPIYQTSTFVFPSAESGERRFAGQEQGYVYSRLSNPTVACLEERMAALEGGDRGLAFASGMAAVSAVLLGLAKTGDHILCSEGVYGCTYGLLHYMEEKLNISHSLLSMETKEEIEQAIVHNTSLIYIESPINPTMKLVDLQMVAHVAKEKGIPVIVDNTFCSPYLQQPLALGCDLVLHSATKYICGHGDVIGGIVVGREDVMKQLAATVQKDIGGVMAPFDAWLLLRGIKTLAIRLDRHCENAEKIAALLKGHPHIESVYFPGDNQFPQYALAQRQMKRGGGMISFTIKGGKEEAQQFMNALSLIKIAVSLGDAETLIQHPATMTHAVVAEEDREKMGIGQNLLRLSLGLEAWQDIWEDLERGFTALQNMPTVT…
>NZ_AKIF01000021.1_26@RS_GCF_000269905.1@p__Firmicutes	Annotree	Annotree@>NZ_AKIF01000021.1_26@RS_GCF_000269905.1@p__Firmicutes	MAAVSATLIALTKANDHILCSQGLYGCTFGLLELMREKYNIQSDYSLMESEDILRKQIKDNTSLIYVETPINPTMKIIDLEMVARVAEEFNIPVVVDNTFSSPYLQRPIDLGCDIVLHSATKYIGGHGDVVAGLLVGKEDFISEVAMTTQKDIGGILSPFDAWLLLRGLKTLPIRMDRHSQNAERVVEQLKQHPKIKSVHYPFDQNNPDYEVAKKQMKLGAGVIAFEIEGGKKEAQAFLNRLSFIKLAVSLGDAESIIQHPATMTHAVVPEESRLNMGITDSLIRMSCGLEAWEDIWNDLNQALDQM
>NZ_AKKU01000011.1_379@RS_GCF_000272005.1@p__Proteobacteria	Annotree	Annotree@>NZ_AKKU01000011.1_379@RS_GCF_000272005.1@p__Proteobacteria	MKNNNKHAETLCIHAGKTKQPYGALSTPIYQTSTFVFDNAEQGAARFAGEQDGYIYTRLGNPTTRELELKVAALEGMADAAATATGMGAVAAATLAFLQQGDHLIASKAIYGCSFALFSHQFARYGIEVSFVDMTDHAAVIAAIKPNTKMLFAETPINPHLVVLDLAFLCGLCRQHNILSVIDNTFLTPLLQQPAKFGADIIIHSATKYLNGHGDVVAGIIVSDEEKIRTIKLTTLKDMGATISPHDAWLIIRGLKTLSVRLERHCSNAQKVAEYLAAHPAVAVVHYPGLPCHPGYRFLGNQMQAAGGVLAFELNASLEQSREMINRCRLLSLAVSLGDAESLIQHPASMTHSPYTAEERAAAGISDGLIRISVGLEHVDDILADLEQALAPLTQQSTK…
>NZ_ALAB01000010.1_33@RS_GCF_000280055.1@p__Proteobacteria	Annotree	Annotree@>NZ_ALAB01000010.1_33@RS_GCF_000280055.1@p__Proteobacteria	MKNNNKHAETLCIHAGKTKQPYGALSTPIYQTSTFVFDNAEQGAARFAGEQDGYIYTRLGNPTTRELELKVAALEGMADAAATATGMGAVAAATLAFLQQGDHLIASKAIYGCSFALFSHQFARYGIEVSFVDMTDHAAVVAAIKPNTKMLFAETPINPHLVVLDLAFLCGLCRQHNILSVIDNTFLTPLLQQPAKFGADIIIHSATKYLNGHGDVVAGIIVSDEEKIRTIKLTTLKDMGATISPHDAWLIIRGLKTLSVRLERHCSNAQKVAEYLAAHPAVAVVHYPGLPGHPGYRFLGTQMQAAGGVLAFELNASLEQSREMINRCRLLSLAVSLGDAESLIQHPASMTHSPYTAEERAAAGISDGLIRISVGLEHVDDILADLEQALAPLTQQSTK…
>NZ_AKJC01000119.1_6@RS_GCF_000282535.1@p__Proteobacteria	Annotree	Annotree@>NZ_AKJC01000119.1_6@RS_GCF_000282535.1@p__Proteobacteria	MRDSHNNIGFSTRAIHHGYDPLSHGGALVPPVYQTATYAFPTVEYGAACFAGEEGGHFYSRISNPTLALLEQRMASLEGGEAGLALASGMGAITSTLWTLLRPGDELIVGTTLYGCTFAFLHHGIGEFGVKIRHVDLNDSKALKAAITRKTRMIYFETPANPNMQLVDIAAVAEAARGHDIHIVVDNTYCTPYLQRPLEQGADLVVHSATKYLSGHGDITAGLVIGRRALIDRIRLEGLKDLTGAVLSPHDASLLMRGIKTLALRMDRHCANAQQVAEYLARQPQVELIHYPGLPTFGQYALAQRQMRLPGGMIAFELKGGIEAGRRFMNALQLFARAVSLGDAESLAQHPASMTHSSYTPEERAHHGISEGLVRLSVGLEDVEDLLADVEQALKACR
>NC_016048.1_3133@RS_GCF_000283575.1@p__Firmicutes_A	Annotree	Annotree@>NC_016048.1_3133@RS_GCF_000283575.1@p__Firmicutes_A	MKNEKQLGFSTRQIHAGKEVNSAGALCTPIYQTSTFEFATVEQGGARFAGKEGGYIYTRLGNPSLTQVEAKMASLESGEAAVAAASGMGAISSALWTSVVAGDEILADETLYGCTYALLMHGMSKFGVHVVFTDLSKPENLKKNLNRKTKVVYFETPCNPTMKVIDIAATAQTAHEFNPGIRVIVDNTFCSPYLQRPLEMGADVVVHSATKYINGHGDVIAGFVVGKADFIGQCRMFGLKDMTGAVMSPFDAFLIARGLKTLSIRMERHCSNAQKVAEFLHGHPAVEKVYYPGLDDFEGREIAQKQMKLPGGMMSIELKSDRTATAAALNKLELCTIAVSLGDAETLVEHPASMTHSTYTPEELKASGISEGLVRISVGLEDPEDIIADLKAVLDTLV
>NC_017668.1_3685@RS_GCF_000284515.1@p__Firmicutes	Annotree	Annotree@>NC_017668.1_3685@RS_GCF_000284515.1@p__Firmicutes	MNRKEKRMETSMIHGGKHSDEFLRSLSMPIFQTSTFSFQNASEGERRFSGEEEGYIYTRLGNPTVKALEERMAVLEGGEKGLAFASGMAAVSAVLIALTKANDHILCSNGLYGCTYGLLTTLKEKYNIQHDFSLMETEEELRDRITDSTACLFIETPINPTMKVIDLRMVAKVAGEYNIPVVVDNTFCTPYLQRPLELGCDIVIHSATKYIGGHGDVIAGLVVGKKDFMDELAMNEQKDIGGVLSPFDAWLLIRGLKTLHIRLDRHSSSAGKIAKYLKHHPLVNEVYYPDIESPNLKGQMSDGGGVLAFDIEGGKEEAHQVMDQLKLIKIAVSLGDAETLIQHPASMTHAVVPEEERKKMGIGDNLIRLSVGLESVDDIWEDLEQALNAGAGKKKRT
>NZ_HE610988.1_406@RS_GCF_000285535.1@p__Firmicutes	Annotree	Annotree@>NZ_HE610988.1_406@RS_GCF_000285535.1@p__Firmicutes	MSKESKHFDTLAIHAGGSASPDGSLTPPLYQTSTFTFETAEQGEARFAGIEEGYIYSRLGNPTVKLLEERIAILEGGEAGLSFGSGMAAVSAVLFAVTKSGDHILCSQGLYGCTFGLLQMMKEKYNIEHDFSDMNEEEEILSKLKPNTKLIYIETPINPTMKLIDLQKVVQIAKSKGIPVVVDNTFCSPYLQKPITLGCDIVVHSATKYIGGHGDVIAGLVVGKKEFIQQVAMTTKKDIGGIMSPFDAWLLLRGLKTLPVRMDRHCDNAEKIASLLKKHKNIEQIFYPGDTEHSNYGIMKKQMSKPGGLISFTIKGSKKDAQNILNRLQLIKIAVSLGDTETLIQHPATMTHAVVPEESRLDMGITDNLIRLSVGLEAWEDIWEDLNQALNRM
>NZ_HE611051.1_287@RS_GCF_000285575.1@p__Firmicutes_A	Annotree	Annotree@>NZ_HE611051.1_287@RS_GCF_000285575.1@p__Firmicutes_A	MSNENLKNMGFATKAIHGGNMKNAFGALSTPIFQTSTFVFDDAEQGGRRFALEEDGYIYSRLGNPTNTVLEDKLALLEGGEAAMSMSSGIGAITSAIWSIVEAGDHIVAAKTLYGCTFAFLNHGITKFGVEVTFVDATNPENIKNAMKDNTKLVYIETPANPNLALVDIKATAEIAHSKENCMLMVDNTFCTPYIQRPLELGADVVIHSGTKFLNGHGDVVCGFVVGNAEFIQKVRLFGVKDMTGSSMSPFDAYLVIRGMKTLPIRMEKHCCNAIKVAEFLEKHKAVERVYYPGLKSFPQYELGKEQMSLSGAIIAFEIKGDLEDGKKVINNTKLCALAVSLGDAETLIQHPASMTHSPYTPEEREEAGIKDNLIRLAVGLENAEDIIDDLDKALNSIL
>NZ_ALJG01000277.1_15@RS_GCF_000286315.1@p__Firmicutes	Annotree	Annotree@>NZ_ALJG01000277.1_15@RS_GCF_000286315.1@p__Firmicutes	MENKYSKKETVVVHKGYDSSQHHGSLSIPLYQTSTFAFDTAEQGERRFAGEESGNIYSRLGNPTVRVLEERIAELENGQSALAFGSGMAAVSAILIHLTKTGDHILCSRGIYGCTFGLLEMMQEKYNITHSFNAMSTEQEMEASIRPETVCIYVETPINPTMEIVDLELVYKVAQKHGLKIIVDNTFSSPYLQNPLDFGADYVLHSATKYINGHGDVVAGLLVGQDAEDMMNLRMTVQKDVGGIMSPFDAWLIIRGMKTLHVRMDRHSENAQKLVTYLQSSSLVKNIFYPFDPSHPQYEIAKKQMKAGGGLISFEIQGGKEMAQYFMNALQLIKIAVSLGDAETLIQHPASMTHSVIPESEREKMGITNSLLRLSSGLEHPDDLIADLKQAFTKVETHF…
>NZ_JH791996.1_796@RS_GCF_000291295.1@p__Firmicutes	Annotree	Annotree@>NZ_JH791996.1_796@RS_GCF_000291295.1@p__Firmicutes	MKKKHMETALIHHGYESNENKGSLTPPLFQTSTFTFETAQQGEASFAGEDPSYIYSRLGNPTVKLFEERIAVLEGGEEALAFGSGMAAISATLIGFLKAGDHIICSNGLYGCTYGFLEVLEEKFMITHSFCDMETETDIENKIRPNTKLIFVETPINPTMKLIDLEKVIGVAKRNDLLVIVDNTFCSPYLQRPLELGCDAVVHSATKYIGGHGDVVAGVTICRTKALADKIRPMRKDIGGIMAPFDAWLLLRGLKTLAVRMDRHCDNAEKIVSFLKNHEAVEGVWYPEGELASRQMKRGGGVISFSIKGGKEETQSFINDLHFITIAVSLGDTETLIQHPATMTHAAIPAELRKEMGIFDNLIRLSVGLESWEDIVSDLEQALKKISTVSNQ
>NZ_JH791984.1_3989@RS_GCF_000291355.1@p__Firmicutes	Annotree	Annotree@>NZ_JH791984.1_3989@RS_GCF_000291355.1@p__Firmicutes	MKKKHMETALIHHGYESNENKGSLTPPLFQTSTFTFETAQQGEASFAGEDPSYIYSRLGNPTVKLFEERMAVLEGGEEALAFGSGMAAISATLIGFLKAGDHIICSNGLYGCTYGFLEVLEEKFMITHSFCDMESEEDLESKIRPNTKLIFVETPINPTMKLIDLKQVIRVAKRNGLLVIVDNTFCSPYLQRPLELGCDAVVHSATKYIGGHGDVVAGVTICKTKALADKIRPMRKDIGGIMAPFDAWLLLRGLKTLAVRMDRHCDNAEKIVSFLKNHDAVEGVWYPEGDIASRQMKRGGGVISFSVKGGKEETQSFINDLHFITIAVSLGDTETLIQHPATMTHAAIPAELRKEMGIFDNLIRLSVGLESWEDIVSDLEQALKKISTVSNQ
>NZ_ALVD01000013.1_11@RS_GCF_000292935.1@p__Fusobacteriota	Annotree	Annotree@>NZ_ALVD01000013.1_11@RS_GCF_000292935.1@p__Fusobacteriota	METKKCGLGTTAIHAGTLKNLYGTLAMPIYQTSTFIFDSAEQGGRRFALEEAGYIYTRLGNPTTTVLENKIAALEEGEAAVATSSGMGAISSTLWTVLKAGDHVVTDKTLYGCTFALMCHGLTRFGIEVTFVDTSNLDEVKNAMKENTRVVYLETPANPNLKIVDLEALSKLAHTNPNTLVIVDNTFATPYMQKPLKLGADIVVHSVTKYINGHGDVIAGLVITNKELADQIRFVGLKDMTGAVLGPQDAYYIIRGMKTFEIRMERHCKNAKKVVEFLNKHSKIERVYYPGLETHPGHEIAKKQMKDFGAMISFELKGGFEAGKTLLNSLKLCSLAVSLGDTETLIQHPASMTHSPYTKEEREAAGITDGLVRLSVGLENVEDIIADLEQGLEKI
>NZ_CP015506.1_4510@RS_GCF_000294775.2@p__Firmicutes	Annotree	Annotree@>NZ_CP015506.1_4510@RS_GCF_000294775.2@p__Firmicutes	MDRKHRFNFETQVIHEGYDAERFKGSLAPPIFQTSTFTFETAQQGEKRFSGEEEGYIYSRLGNPTVKMLEERMAVLEKGEAALAFGSGMAAVSAVLFALTKTGDHILCSQGVYGCTFGLLEMMEEKFQISHDFSAMESKQQLLDEIKPETACIYVETPINPTMKLVDLSMVAEAAKEKGIPVVVDNTFCSPYLQNPIELGCDIVIHSATKYIGGHGDVVAGLVIGSKEFLDKVSMTTQKDIGGIISPFDAWLLLRGLKTLAVRLDRHCDNAERLASYLLAHPKVEKVYFPGDSNNADFEIGQKQMRRPGGMISFTLKGDKETAQEFMNRLNLIKIAVSLGDAETLIQHPATMTHAVVPKGSREKMGIEDTLLRLSVGLESVEDIRDDLSQALEGV
>NZ_BAFK01000007.1_9@RS_GCF_000296695.1@p__Proteobacteria	Annotree	Annotree@>NZ_BAFK01000007.1_9@RS_GCF_000296695.1@p__Proteobacteria	MHDNTPNNKNNHAETLCIHAGKEKNQHGTLATPLYQSSTFVFDNAEQGAARFAGEAEGYIYTRLGNPTTRELELKIAALEGMADAAATATGMGAVAASTMAFLQQGDHLLASKAIYGCSFALFNHMFARYGIEVSFVDMTDHAAVEQAIKPNTKMLFAETPINPNMVVLDLAFLADVCRQHQLISVIDNTFMTPLLQKPADYGIDIIIHSATKYLNGHGDVVAGLIVSDSETIKTIKLTTLKDMGATISPHDAWLIIRGLKTLAVRLERHCSNAQKVAEFLAAHPAVREVYYPGLPSHPGYKFIGSQMKAAGGVLAFELNASLDESRYFINQCQLLSLAVSLGDAESLIQHPASMTHSPYTAEERQMAGISDGLIRVSVGLEHVDDIIADLAQALTKMQ…
>NZ_JH921520.1_223@RS_GCF_000299035.1@p__Firmicutes	Annotree	Annotree@>NZ_JH921520.1_223@RS_GCF_000299035.1@p__Firmicutes	MKKKHIETALIHHGYESKMHKGSLTPPLFQTSTYTFETAQQGEASFAGQDPSYIYSRLGNPTVELFEERMAALEEGEVALAFGSGMAAISATLLAFLRAGDHIICSNGLYGCTYGFLEVLEEKFMITHSLCDMETEEEIEAEIRPNTKLIFVETPINPTMRLIDLEKVIKVAKQNELLVIVDNTFCSPYLQTPLTLGSDVVLHSATKYIGGHGDVVAGVTVCKTKELAEQIRPIRKDIGGIMAPFDAWLLLRGLKTLAVRMDRHCDNAEKVVSFLKNHESVEAVWYPEGEIAASQMKRGGGVISFTIKGGKEEAQAFMNELQFITIAVSLGDTETLVQHPGTMTHAVIPAAVRHEMGIADNLIRLSVGLESWEDIVSDLAYALQKLSNTFSHANGE
>NZ_AMRG01000004.1_67@RS_GCF_000299895.1@p__Proteobacteria	Annotree	Annotree@>NZ_AMRG01000004.1_67@RS_GCF_000299895.1@p__Proteobacteria	MATDNNNNAPPQHSSWRLATQTIHAGRAHDDPHGALVAPLYQSATFTFANSQQGSERFAGDAQGYIYSRLGNPTVTELEQKMAVLEAAATATGMGAVSAAMLAFLKQGDHILVAKAIYGCSFALFSELFTRFGISVDFVDMTTPQSVAKAMRDNTRLLFLETPANPHLQVIDIAAIADIGHQYGARVVVDNTFMTPLFQRPREQGADIVIHSATKYLNGHGDVVAGVICGNEDDIALIKSTTLKDMGATISPHDAWLILRGLKTLDVRMQRHMQNAQQVADFLQQHKAVATLYFPGCADHPAQALMGTQMHAAGAVIAFELEGDEAQARRFLDALQLITLAVSLGDAESLIQHPASMTHSPFTPEARQAAGISDTLVRLSVGLEAIEDILADLAQALAV…
>NZ_AMRI01000005.1_172@RS_GCF_000299915.1@p__Proteobacteria	Annotree	Annotree@>NZ_AMRI01000005.1_172@RS_GCF_000299915.1@p__Proteobacteria	MSHWQHPDTLAIHGGKDHSDPQRALATPLYQTSTFAFANTAQGAARFAGEDEGPIYTRLGNPTVAELERLVAKLEGTEAAVATASGMAAVSAALLGSLSCGDHLVASKAVYGCSFALMNHLLPRLGIEVSFVDMTRVAEVEAAIRPNTKALFLETPVNPNLEVVDLAAIGALLAKHQLLGIADNTFLTPLLQRPGDYGFELVLHSATKYLNGHGDVIAGILCGSKERIAEIRSTVIKDVGAVLGPFEAWLILRGLKTLPVRMARHCESALKVASWLEAHPKVKAVYYPGLPSHPGYRFLGRQMKGAGGVIAFELKAGLQASANFIDRLSLFTLAVSLGDAESLISHPASMTHSPYSPEERAMAGISDSLIRVSIGLEQVEDLLGDLAASLDKV
>NZ_AMQH01000014.1_90@RS_GCF_000300195.1@p__Firmicutes_A	Annotree	Annotree@>NZ_AMQH01000014.1_90@RS_GCF_000300195.1@p__Firmicutes_A	MDKNVLKNMGFSTRAVHGGAVKDQYGALATPIHQTATFIFDSAEQGGNRFALKEEGYIYSRLGNPTNTVLEEKLALLEGAEAAVSMSSGMGAVSSALWSSLRAGDHVVAAKTLYGCTFAYLSHGLTRYGVEVTFVDTRDPENVRKAMRPNTKVVYLESPANPNLDIADIEVISKIAHENEGCLVMVDNTFCTPYITKPLSLGADVVIHSGTKFLNGHGDVVCGFVAGYKEFLTQVRLFGVKDMTGSVMSPFDAYLVIRGMKTLEVRMERHCANAMKVAEFLENHPAVEKVYYPGLKSFPQYDLAKKQMALPGAVIAFEIKGGVEEGKKMINNTHLCSLAVSLGDCETLIQHPASMTHSPYTSEERLEAGIKDNLVRLAVGLENVEDIISDLDQALNIIV
>NZ_CP004388.1_3633@RS_GCF_000300235.2@p__Proteobacteria	Annotree	Annotree@>NZ_CP004388.1_3633@RS_GCF_000300235.2@p__Proteobacteria	MSDPRHTKSGFATRAIHHGYDPQSHNGALNPPVYMSSTFAFETAEQGGRMFAGEEQGFIYSRIGNPTLALLESRLAVLEGGEAALATASGMGAITSVFWTFIAPGDEIIVDRTLYGCTFAYFRHGLEKFGIKHTHVDLTDPKELEKAISDKTKIVYFETPANPNMRLVDIEAISDIAHKHGAKVVVDNTYCTPYLQRPIELGADIVVHSATKYLGGHGDLTAGAVIGRAEDLEQVRLVGLKDMTGAVLSPQDANLVMRGLKTLELRMERHCDNAEKIATFLENHPKVEKVFYPGLESFAQYELAKKQMARFGGMIAFELKGGIEEGRKLMNGLNMITRAVSLGDAETLIQHPASMTHSTYTPEERAEYQITDGLIRLSAGLESIDDILADLEQALDGDQ…
>NZ_AMRN01000001.1_81@RS_GCF_000300275.1@p__Proteobacteria	Annotree	Annotree@>NZ_AMRN01000001.1_81@RS_GCF_000300275.1@p__Proteobacteria	MSAHDKHNSAKTGFATRAIHHGYDPQSHNGALNQPVYMSSTFAFETAEQGGRFFAGDEQGFIYSRIANPTLDLLEKRLAVLEGGEAAVATASGMGAITSVFWTFIAPGDEIIVDRTLYGCTFAYFRHGLEKFGIKHTHVDLTDPAELEKAISDKTKIVYFETPANPNMRLVDIEAISDIAHKHGAKVVVDNTYCTPYLQRPIELGADIVVHSATKYLGGHGDLMAGAVIGTLEDMTQVRLVGLKDMTGAVLSAQDANLVMRGLKTLELRMERHCDNAEKIADFLDKHPKVEKVFYPGLESDPHHKLAKKQMDRFGGMIAFELKGGIEEGRKLMNGLNMITRAVSLGDAETLIQHPASMTHSTYTAEERAEYQITDGLIRLSAGLESIDDILADLSNALD…
>NC_018708.1_3327@RS_GCF_000302535.1@p__Proteobacteria	Annotree	Annotree@>NC_018708.1_3327@RS_GCF_000302535.1@p__Proteobacteria	MTRTTDHTTATGFSTRAIHHGYNPADHQGALVPPIHTSATYAFPDVAYGARCFAGEEPGYFYTRIANPTLALLEGRLAALEEGAGAVVFGSGMGAITATLWSMLEPGDEVLADLTLYGCTFSFLNHGLGRFGVTVRHVDMTDPARVAEALTAKTRVVYLETPANPNMRLVDIAAVSALAHAQGAKVVVDNTYCTPYLQQPLLLGADVSVHSMTKYLGGHGDLTAGAAVFADAELAQRVRLYGLKDMTGAVMSAQDAHLVMRGLKTLALRMDRHCQSAQKVAEFIAAHPAAAAVHYPGLPSFAQHALAKQQMRQMGGMIAFELRGGLQAGVRFMDALQLVTRAVSLGDAETLAQHPASMTHSTYTPEQRAAHGIAEGLVRLSVGLEDLDDLLADIGQALD…
>NZ_AJTN02000005.1_11@RS_GCF_000305495.1@p__Firmicutes	Annotree	Annotree@>NZ_AJTN02000005.1_11@RS_GCF_000305495.1@p__Firmicutes	MGEKYKHIETAVIHEGYDSKQHLGSLAAPIFQTSTFVFDTAEQGERRFAGEEEGYIYSRLGNPTVKALEDRIAVLEGAEAGLAFASGMAAVSAVLLALTKANDHIICSQGLYGCTFGLLKLMKEKYNIDHDFCEMKTADELEAIIRPETTCIYIETPINPTMKMIDLELVAAIAHKHGIAVVVDNTFSTPYLQKPLDHGCDIVLHSATKYICGHGDVIAGLAAGKQDLISQVAKSTLKDIGGILSPFDAWLLLRGLKTLPVRMDRHSENAERIFQMLKKEPMIDRVYYPGDTEHPDYLIMEKQMKQGGGLISFEVKGTKADAQRLLNELKLIKIAVSLGDAETLIQHPATMTHAVVPEQSRLEMGITDQLVRLSVGLENWEDLWDDLKRALTAVEMK
>NC_018868.3_2122@RS_GCF_000305785.2@p__Proteobacteria	Annotree	Annotree@>NC_018868.3_2122@RS_GCF_000305785.2@p__Proteobacteria	MWHSEHLETNTIHGGKDGQGQHGPLSTPIYQTSTFVFDDVQQGASRFAGEAGGHIYSRLGNPTVDELEARMALLEGTEAAAAFGSGMGAVSAVVLGLLKQGDHLVTSHRLYGCTFALFNHQLPAFGIEVSFVDLADEAAVRAAIKPNTKVIYGETPINPCLSVADLDMLAGIAKAHGITTVIDNTFMSPVLQKPAKHGIDIVLHSATKFLNGHGDVVAGILCGPKDLIDQIKMTTRKDMGAIISPHDAWLIIRGLKTLHLRVERHCENALRVADYLQSHPLVKKVDYPGLPGHPGYKLLGKQMKAGGGVLAFELKASFDQAVTFMNALKMCKRAVSLGDAETLIQHPASMTHSTYTPEELSEAGIPQTLIRLAPGLEHVDDIIADIEQALGAAAKQATQ…
>NZ_HE978618.1_206@RS_GCF_000307225.1@p__Firmicutes_A	Annotree	Annotree@>NZ_HE978618.1_206@RS_GCF_000307225.1@p__Firmicutes_A	MTENKKRSFATETIHAGAIKDAFGSLGLPIYQTSTFIFENAEQGGRRFALEEEGFIYSRLGNPTNDALEKKLATLEGAEAAVSTSSGMGAITSSIWPFIKAGDHILACGTLYGCTFAFLNEIRKFNIDVEFIDMTDLEEVKKHLKANTRIVYLETPANPTLDIIDIEEVVKLAKNNSKETLVIADNTFATPYLQNPLKLGVDIVVHSATKYLNGHGDVIAGFSCGSKELMTQVRLVGQKDFTGSVLSAHDAFLIFRGMKTLEVRMKKHVENTKKIVAALQKHKNVEKVYYPGLEDFKNHEVAKKQMKDYGAMITFEVKGGIEAGRCVMNNVKLCSLAVSLGDAETLIEHPATMTHSTYSEEALKEAGIAPGLIRLSVGLEDADEIIEDLNQALDLI
>NZ_DF158896.1_106@RS_GCF_000307265.1@p__Firmicutes_A	Annotree	Annotree@>NZ_DF158896.1_106@RS_GCF_000307265.1@p__Firmicutes_A	MMENEQKLGFATRQIHVGKIKDASGALCTPIYQTSTFEFETVQQGGARFAGEEPGYIYSRLSNPSLTQAEEKLASLENGEAALAAASGMGAISAALWTSVVAGDEILASDTLYGCTFSLLCHGMTKFGVDTKFIDMVDIENLKKHLTPKTKVVYFETPCNPTLKILDIQAIAEAAHQYNPAIRVMVDNTFCSPYLQRPLELGADVVVHSATKYINGHGDVIAGFIVGTVEFIGQCRTVGLKDMTGAVMSPFDAFLIARGLKTLDIRMERHCANARKVAKFLHSHPAVDKVYYPGLPDFEGYEVAKKQMKDFGGMLSIELKASREEVANALNKLQLCTIAVSLGDAETLVEHAATMTHSTYTPEELAAAGISEGLVRISVGLEDPDDIIADLKRVLDTLVS
>NZ_DF158896.1_582@RS_GCF_000307265.1@p__Firmicutes_A	Annotree	Annotree@>NZ_DF158896.1_582@RS_GCF_000307265.1@p__Firmicutes_A	MKNEKQLGFSTRQIHAGKEANSAGSLCTPIYQTSTFEFASVEQGGARFAGEEGGYIYTRLGNPSLTQAEAKLASLENGEAALAAASGMGAISSALWTSVVAGDEILADETLYGCTYALLVHGMGKFGVHVILTDLSNPENLKKHLSSKTKVVYFETPCNPTMKVIDIAVTSQMAHDFNPAIRVIVDNTFCSPYLQRPLDLGADVVVHSATKYINGHGDVIAGFVVGKADFIGQCRMFGLKDMTGAVMSPFDAFLIARGLKTLSIRMDRHCSNAQKVAEFLHGHPAVAKVYYPGLADFEGREIAQKQMSQPGGMMSIELKSDRAATAAALNKLELCTIAVSLGDAETLVEHPASMTHSTYTPEELKASGISEGLVRISVGLEDPEDIIADLKAVLDTLI
>NZ_HE978533.1_182@RS_GCF_000311745.1@p__Firmicutes_A	Annotree	Annotree@>NZ_HE978533.1_182@RS_GCF_000311745.1@p__Firmicutes_A	MTENKKRSFATETIHAGAIKDTYGSLGLPIYQTSTFIFDNAEQGGRRFALEEEGFIYSRLGNPTNDALEKKLAALEGAEAAVSTSSGMGAITSSIWPFIKAGDHILACGTLYGCTFAFLNEITKFNVDVEFIDMTDLEEVKKHLKDNTRIVYLETPANPTLDVIDIEEVVKLAKANSKDTLVIADNTFATPYLQNPLKLGVDIVVHSATKYLNGHGDVIAGFSCGSKELMTQVRLVGQKDFTGSVLSAHDAFLIFRGMKTLEVRMKQHVANTKKVVEALQKHKNVEKVYYPGLEDFKNHEVAKKQMKDYGAMVTFEVKGGIEAGRCVMNNVKLCSLAVSLGDAETLIEHPATMTHSTYSEEALKEAGIAPGLIRLSVGLEDADEIIEDLNQALDLI
>NZ_HE978571.1_5@RS_GCF_000311825.1@p__Firmicutes_A	Annotree	Annotree@>NZ_HE978571.1_5@RS_GCF_000311825.1@p__Firmicutes_A	MNSKDELKKMHFETKAIHGGYEKNKFGALATPIYQTSTFIFDNAEQGGRRFALEEDGYIYSRLGNPTNEQVEEKVALLEEGEACVSAASGMGAITSAIWPFVKCGDHMIAAKTLYGCTFAFLEHSVSKMGIEVDFVDITNVDNIINIMKENTKIVYLETPANPNMDICDIEEVAKRVHEKNKDCLVIVDNTYCTPYIQRPLTLGADMVVHSATKYLNGHGDVIAGFAVGRKELIDQVRLVGIKDCTGAVLAPFNAYLILRGMKTLQIRMDKHCSNAMKVAEFLEKHPKVKSIQYPGLKSFKYYDVAKKQMALPGAMIAFEIEGGKEAGAKLMNSVKLCTLAVSLGDAETLIQHPASMTHSPYTAEERAAAGISEGLIRLSVGLENADDIIEDLKQALDQI
>NZ_HE978586.1_201@RS_GCF_000311985.1@p__Firmicutes_A	Annotree	Annotree@>NZ_HE978586.1_201@RS_GCF_000311985.1@p__Firmicutes_A	MEKKNLKLDTIAVHGGYEPNKYGALATPIYQTSTFIFDNCNQGGNRFAGKEDGYIYGRLGNPTVANAEKKVALLEGAEDAVGTASGMGAIASTLWSFLSAGDHIIASEVLYGCTFALMNESLTRMGVEVSFIDTTDPKNVEKAMKDNTKIVYIETPVNPTIGLADIKAIADIAHKKEGVRVVVDNTFATPVCQKPLELGADIVVHSATKYLNGHGDVIAGFAVGSAEDMATVRLVGVKDCTGSVMSPFQAYLIIRGMKTLGVRVRQHCANAQKVAEFLEKHDKVERVIYPGLDSFDQKELADRQMKLPGAMISFMVKGGLDDAKKVMDSVKICTLAVSLGDCETLIEHAASMTHSTYSPEELEKAGIPVNLIRLSVGLEDPEDIIADLDQALNQL
>NZ_KB233222.1_7@RS_GCF_000314855.2@p__Proteobacteria	Annotree	Annotree@>NZ_KB233222.1_7@RS_GCF_000314855.2@p__Proteobacteria	MSSDKKNAFDTRIIHSFYDQSSNKGSLIPPLYQTSTYSFSSAEEGAAYFYGEKEGYIYTRINNPTLDLLEKRIADLEEGESAVVFSSGMGAITSTFWSLMNPGDELLVDMTVYGCTYSFFHQGLERFGVKIRHIDMSIPENVTQSIGKNTRMIFFESPANPDMRLVDIQAVSDIAKQHNIMVVVDNTYCTPYLQKPITIGADIVIHSLTKYMSGHGDVVAGAVITTQEIATQIRLVGLKDMTGACLSPHDASLIMRGMKTLPIRMERIAKNTQAIAEYLELHPKIAFVSYPGLSSFAQYELSKKQMKLPGGMIAFEIKGGMESGKLFLNRLNLFSRAVSLGDCESLAQHPASMTHSTYTSEERKYYGISDGLLRLSIGLEDVNDLIADLEQALR
>NZ_AMWJ01000193.1_20@RS_GCF_000319305.1@p__Proteobacteria	Annotree	Annotree@>NZ_AMWJ01000193.1_20@RS_GCF_000319305.1@p__Proteobacteria	MSGSSKQQGFATRAIHHGYDPQAHGGALVPPVYQTATFAFPSVEYGAACFAGEAAGHFYSRISNPTLAVLENRMASLEGGEAALALASGMGAITATLWTLLRPGDEVLLGSTLYGCTFAFLHHGIGEFGVRLKHVDMGDLKAVEAAITPATRVICFESPANPNMHLADIAGVAKIARQHGATLVVDNTYCTPYLQRPLELGADLVVHSATKYLSGHGDITAGLVIGAKALVDRIRLEGLKDMTGAVLSPHDASLLMRGLKTLNLRMERHCANAQALAEFLRKQPEVEVLHYPGLPSFPQHALAKRQMALPGGMLAFELKGGILAGRRFMNALQLFSRAVSLGDAESLAQHPASMTHSSYTSEERAQHGISEGLVRLSVGLEDIDDLLGDVRQALKACSPG
>NZ_HE578909.1_173@RS_GCF_000321005.1@p__Firmicutes_A	Annotree	Annotree@>NZ_HE578909.1_173@RS_GCF_000321005.1@p__Firmicutes_A	MTENKKRSFATQTIHAGAMKDTYGSLGLPVYQTSTFIFDSAEQGGRRFALEEEGFIYSRLGNPTNDALEKKLAALEGAEAAVSTSSGMGAITSSIWPFIKAGDHILACGTLYGCTFAFLNEIQKFNIEVEFIDMTDLEEVKSHLKENTRIVYLETPANPTLDIIDIEEVVKLAKKNSKDTMVIADNTFATPYLQNPLKLGVDIVVHSATKYLNGHGDVIAGFSCGSKELMTQVRLVGQKDFTGSVLSAHDAFLIFRGMKTLEVRMKQHIENAKKVVEALQKHKNVEKVYYPGLEDFKNHEVAKKQMKDYGAMVTFEVKGGIESGRTIMNNVKLCSLAVSLGDAETLIEHPATMTHSTYTEEALKEAGIAPGLIRLSVGLEDSDDIIEDLNQALDLI
>NZ_HE610717.1_793@RS_GCF_000321025.1@p__Firmicutes_A	Annotree	Annotree@>NZ_HE610717.1_793@RS_GCF_000321025.1@p__Firmicutes_A	MNNKDELKKMHFETKAIHGGYEKNKFGALATPIYQTSTFIFDNAEQGGKRFALEEEGYIYSRLGNPTNEQVEEKVAILEEGEACVSAASGMGAITSAIWPFVKCGDHMIAAKTLYGCTFAFLEHSVSKMGINIDFVDITNVDNIINVMKENTKIVYLETPANPNMDICDIEEVAKKVHEKNKDCLVIVDNTYCTPYIQRPLTLGADIVVHSATKYLNGHGDVIAGFAIGRKELIDQVRLVGIKDCTGAVLAPFNAYLILRGMKTLQIRMDKHCSNAMKVAEFLEKHPKVKSIQYPGLKSFKYYDVAKKQMALPGAMIAFEIEEGKEAGAKLMNSVKLCTLAVSLGDAETLIQHPASMTHSPYTAEERAAAGISEGLIRLSVGLENAEDIIEDLKQALDQI
>NZ_CAPG01000070.1_56@RS_GCF_000321185.1@p__Firmicutes	Annotree	Annotree@>NZ_CAPG01000070.1_56@RS_GCF_000321185.1@p__Firmicutes	MQRGYFMMKKFNNFETAVIHSGYEPREHSGSLSVPIYQTSTFIFDQAEIGERRFAGDESGYIYSRLGNPTVEILEKKMALIESGEAALAFGSGMAAVSAVLLSLTESGDHIVCSQGIYGCTFGLLHLMKEKYQINHTFSFLESEEEIRRVIQPTTSCIYIETPINPTMKMIDLELVVKIAKEKGICVVVDNTFSTPYLQRPLELGCDVVVHSATKYIGGHGDVVAGIAVGSIEFMEKVKRTTQKDIGGIMSPFDAWLLIRGLKTLPVRMDRHCKNAEKIFRLLKKHPKVKAIYYPGNEEHEDYFIKQKQMKKSGAVISFEIEGGKEEAQHFLNSLQLIKLAVSLGDTETLIQHPATMTHSGIPQQERDLMGINDRLIRLSIGLEAWEDIWKDLNQALKS…
>NC_019954.2_859@RS_GCF_000328765.2@p__Firmicutes_A	Annotree	Annotree@>NC_019954.2_859@RS_GCF_000328765.2@p__Firmicutes_A	MDGKVKGFNTKAIHAGQKPCPVTGAHVTPIYQTSTFVFKDVDQGARRFAGEEEGYIYTRLGNPTLTELEAKVAALEGGEAAIGAASGMAAISTALVTLLKKGDHIVAGDALYGCTHSFISEILPQYGIEVTMVDTSNLENIENAMKPNTKVIYVETPANPTMKLVDLEGASDIAHKHGAIIIVDNTFMSPYLQRPIEHGVDVVVHSATKYIGGHGDVLAGLIIGPKELIDTMRIPYLKDFGGILSPFDAWLLLRGLKTLGVRMDRHCANAQKVAEYLEKHPLIDKVYYPGLPSHPQYELAKKQMDGFGGMMSFELKGGLEAGKVLMNSVKMITLAVSLGCVDSLIQHPASMTHSPVPREERLKAGITDGQVRLSVGIEDVEDIIADLDQALKEVEKQTM
>NZ_AOPM01000023.1_1@RS_GCF_000336495.1@p__Proteobacteria	Annotree	Annotree@>NZ_AOPM01000023.1_1@RS_GCF_000336495.1@p__Proteobacteria	AARFAGEEAGYIYSRLGNPTVRELEQKLAALEQTEDAAACATGMGAVSAAVMSFLSAGDHLIASTTVYGCTYALFSHLLTRFGVEVTFVDCNDIQAVKQALRPNTKMLFVETPANPNIDVYDLQQLCDVAKSHQLISVVDNTFLTPILQKPAHFGADLIVHSATKYLNGHGDVVAGLVCGSNEHIQCIKSTVLKDIGATMSPFDAWLILRGMKTLAVRMQAHCQSAHQVAEFLHQHQSVERVYFPGLKNDPGHRLMGSQMQDAGGVIAFELKASLAQTEQFINSLQLCTLAVSLGDTETLIQHPASMTHSTYEPEQRRAAGISDGLVRISIGLEDVNEIIADLSQGLAKL
>NZ_CM001792.1_3209@RS_GCF_000340475.1@p__Firmicutes	Annotree	Annotree@>NZ_CM001792.1_3209@RS_GCF_000340475.1@p__Firmicutes	MKKKSYKHMETSVIHEGYDSTQMLGSLTPPIFQTSTYTFDSAEQGQARFAAEEEGYIYSRLGNPTVRILEERIAALEGGERGLAFSSGMAAVSAILLALTKANDHIICSSGLYGCTYGLLSMMEEKYNIRTDYSTMLSEKELEDQITKDTALIYVETPINPTMQVIDLELVVNVAKKYRLPVVVDNTFSSPYLQRPLELGCDFVIHSATKYIGGHGDVIAGLAVGKKEIMDTIALTTQKDIGGVLSPFDAWLLIRGLKTLPIRMDRHSSNAEKIVQQLKLHKAVKNVYYPGDPDFSNVEIANKQMKFAGGVLAFEVKGGKKEAQQVLNNLNFIKIAVSLGDAESLMEHPASMTHAVIPVEERAKMGITESLLRLSVGIEAWEDIWEDIQQALDNI
>NZ_CP017432.1_2743@RS_GCF_000346225.2@p__Proteobacteria	Annotree	Annotree@>NZ_CP017432.1_2743@RS_GCF_000346225.2@p__Proteobacteria	MTDKNNDFGFSTRAIHHGYDPLQNNGALIPPIYLTSTFAFPTVEYGAGCFAGEQSGHFYTRISNPTLALLESRMAALENGEAGVAFSSGMGAIAATFWTLLRPGDEIIVNRTLYGCTFALLHHGIGEFGVKVKHVDMSDLIELEAAISPATRMIYFESPANPNMKLVDIAAVSDIAHKHQDIVVAIDNTYCTPYLQRPLELGADLVVHSATKYLSGHSDITAGIVVTSQALADRIRLQGLKDLTGAVMSPQDAYLLMRGLKTLALRMDRHCSNAQVIAACLQEHPAVEWVAYPGLPSFPQHALASRQMKLPGGMIAFELKGGLAAGQRFMNALQLFSRAVSLGGAESLAQHPASMTHSTYTLEERERHDISEGLVRLAVGLEDIADLLADIEQALRA
>NZ_ANNV01000176.1_2@RS_GCF_000346755.1@p__Proteobacteria	Annotree	Annotree@>NZ_ANNV01000176.1_2@RS_GCF_000346755.1@p__Proteobacteria	MNNKHNAFGFSTRAIHHGYDPQDHHGALVPPIYLSATFAFPTAEYGAACFAGEESGHFYTRISNPTLALLESRMATLENGEAAVAFSSGMGAIAATFWTLLRPGDEVIVSQTLYGCTFALLHHGIGEFGIKVRHVDLTDLDALRAALSPATRMIYCETPANPNLQLVDIAAVAALAHAQPNITVVVDNTYCTPYLQRPLELGADVVVHSATKYLSGHGDITAGIAVSSHALAQRIRLQGLKDLTGAVMSPQDASLLMRGLKTLALRMDRHCANAQAVAEALQAHPAVQWVTYPGLRSFPQYELAQRQMKMPGGMIAFELKGGIDTGRRFMNALQLFTRAVSLGDAESLAQHPASMTHSTYTPEQRAHHGISEGLVRLSVGLEDVADLLADVQQALAKST…
>NZ_AOFT01000012.1_68@RS_GCF_000348905.1@p__Firmicutes	Annotree	Annotree@>NZ_AOFT01000012.1_68@RS_GCF_000348905.1@p__Firmicutes	MNKKVHRDTLIIHEGHDPHDHQDSLAVPLYQTSTYVFPDAATGAARFAGEQEGNIYSRLTNPTVKVLEERIAALEKGAGALAFGSGMAAVSAALVHATKAGDHILCSRGIYGCTFGLLNIMEEKYGITHDLIPMKSEEEIEQFVRPETSVIYLETPVNPTMEVADIRAAANVAKRHGLKVIVDNTFCSPYIQNPIELGADFVLHSGTKYINGHGDVIAGLLVGADEEEIGKIRMTVQKDYGGIISPFDAWLMIRGLKTLAVRMERHTSNAEAVIRYLKTVPAVREIHYPLDPAHPDVEIAKRQMNAGGGILSFTLDGGEEEARFFLDELRLVKLAVSLGDAESLIQHPASMTHSPVPEEGRREMGITDSMIRFSAGLEHPDDIIADLDAAFSALKRRAA…
>NZ_CAUI01000010.1_104@RS_GCF_000350165.1@p__Firmicutes_F	Annotree	Annotree@>NZ_CAUI01000010.1_104@RS_GCF_000350165.1@p__Firmicutes_F	MEKKDLGKLGFQSLCCHAGQHADPQTGAHNTPIYQTSTFAFENVQDGSAKFAGEKEGYIYTRLGNPTQNALEEKMAAIEGAEAAIATASGMAAISSSVMAVAFAGDHILAHDCLYGCTHSLMEEILPRYGIEVTFADLSNLDNVEENMQDNTKLVYLETPSNPTLNLVDIEEVSKKAHAAGAKVIVDNTFMTPYLQSPLALGADMVVHSATKYIGGHGDAIAGVIAGKEEMLADIRMTTLKDFGGIISPFNAWLLLRGLKTLPIRVEKHNQNAMEVAEFLEAHDKVEKVFYPGLESHPQHDLAKKQASGFGSMISFELKGGHSAGEKMMNNVNLATLAVSLGDVDTLIQHPASMTHAPVPREERLAAGITDGLVRISIGIEDVEDIIADLENSLSVLAD…
>NZ_AQVC01000012.1_43@RS_GCF_000372405.1@p__Bacteroidota	Annotree	Annotree@>NZ_AQVC01000012.1_43@RS_GCF_000372405.1@p__Bacteroidota	MNQEDQKTTAYGFDTKAIHGVPQKNPFGTLATPIYQTSTYVFDSAEQGGARFALEEPGYIYTRLGNPTCTRVEEKLALLEGAEAAISCASGMGAITSALWVLLQQGDHMVAHKTLYGCTYAYFSHGLSRYGIEVTFVDMTNPEELRKAIRPNTKVVYFESPANPTMDMVDIEQIAKIAHEHEGITVVADNTYCTPYLCRPIEYGVDVVVHSATKYLNGHGDVIAGFVVGSTEYITQVRLLGVKDLTGACLGPLEAFLIERGMKTLSLRMDRHSSNAQKVAEFLEAHPKVESVQYPGLASFKYKAIADKYMRLPGGMISFEVKGGKPAGQKLINSCQLCSIAVSLGDTETLIQHPASMTHSPYTEEECAAAGISQGLVRLSVGLESVEDIIADLKQALDQL
>NZ_APMP01000018.1_45@RS_GCF_000372645.1@p__Proteobacteria	Annotree	Annotree@>NZ_APMP01000018.1_45@RS_GCF_000372645.1@p__Proteobacteria	MRQDQAGFATRAIHAGYDPAEAQGALTPPLHLTSTFAFESAEAGGEMFAGTREGHFYSRISNPTTDLLERRLASLEGAEAAVATASGMGAITATLWSFLKAGDEVITDQTLYGCTFAFLRDGLTRFGVTVRQVDMTEPDALAAVISEKTRIVYFETPANPNMRLVDIAAIADIARAAGAKVVVDNTYATPVITRPIALGADIVVHSATKYLGGHGDLVGGVAVGGTEDMARVRLCGVKDMTGAVMSPFTAFLVLRGLKTLSLRMARHAASAETVARWLDAHPAVERVFYPGLAGFAQRALAERQMALGGGMIAFELKGGHQAGVSMMNRLALIRRAVSLGDAETLIQHPASMTHSPYTPEERAAAGIGEGLVRLSVGLEEVADILRDLEAALEVRKVPA…
>NZ_KB893168.1_87@RS_GCF_000374005.1@p__Proteobacteria	Annotree	Annotree@>NZ_KB893168.1_87@RS_GCF_000374005.1@p__Proteobacteria	MTDLKGKKGFATRAIHHGYNPLDHQGALNPPVYMTSTFAFDSAAQGGRRFAEEEAGYIYSRISNPTLALLEERMAILEGGEAALVTSSGMGAITSVFWTLVKPGDEIIVDRTLYGCTFSYFRHGLERFGVTTRHVDLTDPAKLEAAISDKTRIVYFETPANPNMRVVDIAAISEIAHSKSATVIVDNTYCSPYLQRPIELGADLVVHSATKYLGGHGDLTAGAVVGTAEAMHDIRLIGLKDMTGAVLSPQDAQLILRGIKTLNLRMDRHCASAMTVASYLESHPLVSRVFYPGLESFEQYDIAQKQMDNSGGMIAFELNGGLETGRKMIDGCQMIVRAVSLGDAETLIQHPATMTHSTYTAEERQEYDITDSLVRLSVGLEEVEDILSDLEYALDVAGG…
>NZ_KB893650.1_1476@RS_GCF_000374105.1@p__Proteobacteria	Annotree	Annotree@>NZ_KB893650.1_1476@RS_GCF_000374105.1@p__Proteobacteria	MSSGKFSNIETKAIHSGRIGDPSFGSLATPIHQTSTFVFDNVEQGANRFAGEEQGYIYSRLGNPTVRELEQKMAALENTEDAAAFGSGMGAVSATLLANLKAGDHLVASAALYGCTFALINHKLKDLGIEATFVDITKPIEVEAAIKENTKLIYFETPINPNLVCADMQAISDIAKRHDLLTILDNTFMSPVLQQPSDYGMDLIIHSATKYLNGHGDVVAGITCGSAEQIENIKMTTLKDMGAVMSPNDAWLILRGLKTLSVRVERHCDNAERVAEFLEANDQIEQVYYPGLKSHPAHHLIGKQMKRAGGVIAFEVKGGFDDAVRFMNSLKMCRIAVSLGDAETLIQHPASMTHSPYTPEERAAAGISETLIRISVGLEHVDDIIGDLEQALKAKQIKAA
>NZ_KB894528.1_811@RS_GCF_000374465.1@p__Proteobacteria	Annotree	Annotree@>NZ_KB894528.1_811@RS_GCF_000374465.1@p__Proteobacteria	MSDNNKDFSTRAIHHGYDAQSEHGALNPPIYMSSTFTFESAEAGGAMFAGEKEGHFYSRISNPTLDHLEQRIANLEGAEAGLCTASGMGAITSTLWSFLAAGDEIIIDKTLYGCTFAFMTHGLPRFGVKVKLVDMTTPANLADAISDKTKLVYFETPANPNNRLVDIAAISEIAHSVGAKVIVDNTYATPVITRPIEHGADIVLHSATKFLSGHGDVVAGLIVGSLEDMTQIRLVGLKDMTGAVMSPLTAMLLLRGIKTLELRVERHCQTAFKVAQILEAHPAVLNVFYPGLKSFPQHELACKQMSNFGGMIPFEVKGGKAAGIAVMNRLNLIQRAVSLGDAESLIQHPASMTHSTYTPEERAEHGIAEGLVRLSVGLEGAQDIIDDLQAALGAHNMPA…
>NZ_KB894497.1_39@RS_GCF_000374485.1@p__Proteobacteria	Annotree	Annotree@>NZ_KB894497.1_39@RS_GCF_000374485.1@p__Proteobacteria	MSNAYKPETLCIHAGREHAHPHGALTTPLYQTSTFVFENAAQGARRFAGEEEGYIYTRLGNPTTAELENRVAALEGMQAAAATATGMGAVSASIMAFVAAGDHIIASKAVYGCTFVFLSHLLEKFGVEVSFVDMTDHEAIQTARKPHTKLIFLETPVNPNLVVIDLEFVGRFAKQHQLVSVVDNTFLTPLYQKPAAFGIDLVIHSATKYLNGHGDVVAGIVVGDTERISHIKMTTLKDMGATISPHDAWLILRGLKTLALRMERHSDNAQCVAEYLQKHPKVKRVDYPGLKSHPGYRFIGQQMKRAGGVLSFEINGGVSHGEAFINATELWTLAVSLGDAESLIQHPASMTHSTYTSEERKLAGISDGLIRLSTGLEHVEDLILDLEKALKKI
>NZ_KB894689.1_14@RS_GCF_000374565.1@p__Firmicutes	Annotree	Annotree@>NZ_KB894689.1_14@RS_GCF_000374565.1@p__Firmicutes	MEKINRFETDVIHAGYKPSDHHGSLVPPIFQTSTYTFPSAEEGERRFAGESEGHIYSRLGNPTVKALEERMTVLEQGEAALAFASGMAAVSATLFHLTNTGDHILCSDGIYGCTFGLLQLMEKKYKINHNLISMDSEETVRSAIRENTKVIYVETPINPTMKLVDLEMIVSIAKEHDIRVVVDNTFCSPYLQRPLALGCDYVVHSATKYIGGHGDVVAGLVVGADKDEIAEMGVTMRKDIGGIMSPFDAWLLLRGLKTLAVRLDRHCENAEKIAGNLKAHPKVGRMFYPGDSEFPQYDLAKRQMKLPGGMISFEVKGSKEDAQAILNRVKLIRLAVSLGDTETLIQHPATMTHAVVPEEERKKMGITDTLIRMSVGLEAWEDIWEDLKQALDGI
>NZ_AQXL01000097.1_22@RS_GCF_000376225.1@p__Firmicutes	Annotree	Annotree@>NZ_AQXL01000097.1_22@RS_GCF_000376225.1@p__Firmicutes	MSEEWKGFTTRLLHERYQPEAATGALTLPIFQTSTFVFENPEQGAARFGGTEEGYMYSRLGNPTVDALAERIAILENGEMGVAFGSGMAAISHVMMGLVKKGDHIIASDALYGCTFAFFQSILAERFGVCVSFVDTSDMQKVMDSLRPETTVLYLETPANPTMKLSDIRALAQLVKPHNVKIVVDNTFMSPYLQRPLELGADVVVHSATKYISGHGDVVGGLAVGSKELMTSIKKSFLKDIGGVMGPFDAFLLLRGLKTLTVRMDKHCANAMKVAEFLRDHPAVERVLYPGLPDFPQYELAKQQMNGFGGTLSFEVKGGVEKGRRVMNSVRLCQLAVSLGDVHTLIQHPASMTHAVIPREERLQVGITDGLIRLSVGIEDVDDILQDLDGALSK
>NZ_KB898627.1_283@RS_GCF_000377705.1@p__Firmicutes	Annotree	Annotree@>NZ_KB898627.1_283@RS_GCF_000377705.1@p__Firmicutes	MKSSRFDTKLIHGAYDRAGHYGSLTPPLYQTSTYSFDSAEAGERRFAGEEAGYVYSRLGNPTVHTLEARMAELEGGEAAVAFSSGMAAVSAVLVTEGVYGCTYGFFSMLEERFGVEVDFLAMEDEEALSQALRPETKVIYVETPINPTMKLVDVEMVTRFAREHGLQVVVDNTFATPYLQRPLAQGADVVVHSATKYLGGHGDLIAGVAVGRENFMEQVRMETHKDIGGILAPFDAWLLLRGLKTLSLRMDRHCENAAYVFERLKDHPKVRSIRFPGDPASDTFRLAERQMSQFGGLISFELHGGKKEAQAFLNRLKLAQIAVSLGDPETLCQHPYTMTHSVVPVDKRREMGISDALLRVSVGLEHPEDIWQDLKQALDG
>NZ_KB899147.1_67@RS_GCF_000378065.1@p__Bacteroidota	Annotree	Annotree@>NZ_KB899147.1_67@RS_GCF_000378065.1@p__Bacteroidota	MRSGFATRAIHGGAIENAFGCLATPIYQTSTFVFDSAEQGGRRFAGEEGGYIYTRLGNPNCTQVEEKLAMLEGGEAAASAASGIGAISSAIWVCVKAGDHIVAGKTLYGCTFAYLTHGLSRYGVEVTLVDTRNPQEVEAAIRPNTKLVYLETPANPNMYMTDIKAVCDIAHKHEGVRVMVDNTYCTPYICRPLELGADIVVHSATKYLNGHGDVIAGFVVGKEDYIKEVKLVGIKDLTGANMSPFDAYLISRGMKTLQIRMEQHCRNAQAVAEFLEKHPAVEAVYFPGLPSFPQYELAKKQMALPGAMIAFEVKGGCEAGKKLMNSLHLCSLAVSLGDTETLIQHPASMTHSPYTPEERAASDISEGLVRLSVGLENVEDIIADLKHGLDSLI
>NZ_KB899544.1_982@RS_GCF_000378345.1@p__Proteobacteria	Annotree	Annotree@>NZ_KB899544.1_982@RS_GCF_000378345.1@p__Proteobacteria	MTDKAFGFNTRAIHHAYEPQDHEGALTPPLHLTSTFSFETAEAGSELFAGERSGHFYSRISNPTLDLLEQRIAVLEGAEAGLATASGMSAITSVLWTLLSPGDELIVDKTLYGCTFSFMQHGLAKFGIKITHVDLTNPNNLEAAINDKTKVVYFETPANPNMRIVDIATCVEIAHQRDIKVVVDNTYSTPYLSRPIELGADVVVHSATKYLGGHGDVVAGLAVGSAELIQEVRLFGMKDMTGGVMSPFNAMLVLRGLKTLSLRMDRHCSSAMKIAEKLESHSAVVNVSYPGLKSFQQHELAKRQMSNFGGMIAFELSGGIEAGRTAMNKLKMIQRAVSLGDAETLIQHPASMTHSTYSPEERLAHGISDGLIRISVGLEDEVDIWADLEQALKS
>NZ_KB905176.1_32@RS_GCF_000378625.1@p__Proteobacteria	Annotree	Annotree@>NZ_KB905176.1_32@RS_GCF_000378625.1@p__Proteobacteria	MTQFKSQNIETKAIHAGRINDEQFGSLATPLYQTSTFIFDSAQQGGDRFSGESEGYIYTRLGNPTTRQLEQRVAAMECMDDAAATATGMAAVSAALLTNLQAGDHMISSKAVYGCSFALMNHMLKKFAIEVTFVDMTEPENIKAAIKENTKLIFLETPINPNLVVLDLEKICAIAKEYKLLSIVDNTFLTPVLQQPAKFGADIVVHSATKYLNGHGDVVAGIVCASFEMINEIKMTTLKDIGATISPHDAWLIMRGLKTLPIRMDRHCSNAQTVAEFLEQHPMVAEVYYPGLKSHSGYKFIGKQMKAAGGVIAFELNTDLTGGTTFIDAMELFSIAVSLGDAESLIQHPASMTHSPYTPEERAEAGISDSLIRISVGLEHVDDLIADLSQALAQVTKGK…
>NZ_KB904283.1_30@RS_GCF_000379925.1@p__Bacteroidota	Annotree	Annotree@>NZ_KB904283.1_30@RS_GCF_000379925.1@p__Bacteroidota	MNKDNQKPAYGFDTRAIHGAGGKNPFGTLATPIYQTSTYVFDSAEQGGARFALEEPGYIYSRLGNPTCTQVEEKLALLEGAEAAISCASGIGAITSALWVLLQQGDHMIAHKTLYGCTYAYFSHGLRRYGIEVSFVDMTDPEEVRKAIRPNTKVVYFESPANPTMEMVDMETIATIAHEQEGITVVADNTYCTPYLCRPLEYGVDVVVHSATKYLNGHGDVIAGFVVGSAEYITQVRLVGVKDLTGACLGPLEAFLISRGMKTLSIRMDRHSKNAQKVAEFLAHHPKVADVAYPGLDSFKYKALADKYMKLPGGMISFEVKGGKPAGQRLINACKLCAIAVSLGDTETLIQHPASMTHSPYTPEECAAAGISQGLVRLSVGLENVEDIIADLEQALTQV
>NZ_KB904125.1_46@RS_GCF_000379945.1@p__Bacteroidota	Annotree	Annotree@>NZ_KB904125.1_46@RS_GCF_000379945.1@p__Bacteroidota	MNKDQMKKSGFATRAIHAGSQKNEFGTLAQPIYQTSTFVFENAEQGGRRFALEEEGYIYTRLGNPTCTVVEKKMANLEGAEACVSAASGIGAISSAIWVCVQAGDHIVAGKTLYGCTFAFLNHGLSRYGVEVSFVDTRDPENVRKAMRPNTKLVYIETPANPNMYITDIKAVCDIAHKQEGVKVMVDNTYCSPYLCRPLEFGADIVVHSATKYLNGHGDVIAGFVAGTKEYIDQVRLLGIKDLTGASMSPFDAYLINRGMKTLHIRMDRHCENALKVAEFLQTHPAIEKIMYPGLPSFPQYELAKKQMDKPGAMIAFELKGGREAGIKLMNSVHLCALAVSLGDTETLIQHPASMTHSPYTPEERAASDISEGLVRLSVGLENAEDIIADLKQALDQL
>NZ_HG428744.1_94@RS_GCF_000380245.2@p__Firmicutes	Annotree	Annotree@>NZ_HG428744.1_94@RS_GCF_000380245.2@p__Firmicutes	MGEKFNNIETAVIHFGYDSKKHNGSLSVPIYQTSTFTFESAEQGEKRFGGEEDGYIYSRIGNPTVDILTEKMAFLEGGEAALAFGSGMAAVSAVLLSLTKAGDHIVCSQGLYGCTFGLLNLMQDKYNITHSFSWLSSVEDLEQVIKPETTVIYIETPINPTMKMIDLSMVAKFAKEHGVTVVVDNTFSTPYLQKPIELGCDVVVHSATKYIGGHGDVIAGVAVGTKAFMNTVESTTQKDIGGIMSPFDAWLLLRGLKTLPVRMDRHCENAEKVFSHLKAHPKVKAIYYPGDQEHPDYAITHKQMKKSGGVISFEINGSKQEAQDFLNALTLLKIAVSLGDTETLIQHPASMTHSGIPEKERLEMGITDQLIRLSVGLEAWEDIWKDIEQALNAI
>NZ_KB907347.1_12@RS_GCF_000381985.1@p__Proteobacteria	Annotree	Annotree@>NZ_KB907347.1_12@RS_GCF_000381985.1@p__Proteobacteria	MSKTSDTAKTTATVSTPGFATRAIHHAYDPQDHNGALVPPVYMTSTFAFPDAATGGRRFAGEDPGYIYTRLGNPTLRLLEARLAELEGGEAAMVTGSGMGAITSALWTLVKPGDEIIVDKTLYGCTFAFMRHGLARFGVTVSHVDLTDAGALRAAMTDNTAVVYFETPANPNMRVVDIRAIAAIAHEKQAVVVVDNTYCSPYLQQPISLGADLVVHSATKYLGGHGDLTAGAVIGRAEMITAIRFFGLKDMTGAVLSAMDASLIMRGLKTLELRMDRHCSSAQTVAEMLESHPAVARVYYPGLSSHPQHDLAKTQMKLPGGMIAFELTGGYDAGIRLMDSLSMIVCAVSLGDAETLIQHPASMTHSSYTPEERAAYGISEGLIRLSVGLETPADILADL…
>NZ_KB907703.1_44@RS_GCF_000382165.1@p__Proteobacteria	Annotree	Annotree@>NZ_KB907703.1_44@RS_GCF_000382165.1@p__Proteobacteria	MCGSLTTLRSKPMHTKNVHPHTLCIHAGKEKNQHGTLATPLYQTSTFVFDNAEQGAARFAGEQEGYIYTRLGNPTTRELEQKIAALEGMDDAAATATGMGAVAASTMAFLQHGDHLIASKAIYGCSFALFNHMFARYGIEVSFVDMTDHAAVAAALKPNTKMLFAETPINPNLVVLDLAFLGQFCQQHKLISVVDNTFLTPLLQQPAKYGIDIVIHSATKYLNGHGDVVAGIIVADSEKIATIKMTTLKDMGATISPHDAWLIIRGLKTLAVRMERHCQNAQQVAEFLQAHPAVKEVYYPGLPSHAGYRFLGEQMQGAGGVLAFELNASLEQSRYFINQCRLLSLAVSLGDAESLIQHPASMTHSPYTPEERKMAGISDGLIRVSVGLEHVADIIADLE…
>NZ_KB907784.1_2596@RS_GCF_000382185.1@p__Proteobacteria	Annotree	Annotree@>NZ_KB907784.1_2596@RS_GCF_000382185.1@p__Proteobacteria	MSKLKAKGFATRAIHHGYDPLNNQGALIPPIYLSATFAFPTVEYGAQCFSGEEKGHFYTRISNPTLQLLEARMASLEGGEAAVAFSSGMGAITSTIWPLVRPGDEILADKTLYGCTFAFLEHGVGQFGVRVRYVDMSDLDAVAAALTPQTKIAYFESPANPSMSLVDIAAIAQLARRVGAKVVVDNTYCTPYLQRPLELGADIVVHSATKYLSGHGDITAGIAISSREIIDPIRLKGLKDMTGAVMSPQDAFLLLRGLKTLAIRMERHCDSAAELAAMLDEHPAVSKVYFPGLPSFAQHELATRQMRRYGGMIAFELTQGVQAGRRFMNALTLFARAVSLGDCESLAQHPATMTHSTYTPQERAAHGISDGLVRLSVGLEDCADLIQDIGQALERCSL
>NZ_KB908056.1_564@RS_GCF_000382325.1@p__Proteobacteria	Annotree	Annotree@>NZ_KB908056.1_564@RS_GCF_000382325.1@p__Proteobacteria	MDGSPFSNKTGFATRAIHHGYAPKDAGGALTPPVHMSSTFTFNTVEEAGAAFSGEHPAHFYSRISNPTVEILEQRMASLENGEAAVAFASGMGAITAVLWSFLAPGDEILADKTLYGCTYAFLKHGLAKFGVKVRFADLSDVKAAAEAMTFKTKIVYFESPANPTMRLVDIATVSALAHTHGAKVIVDNTYASPYLTRPLDLGADIVVHSATKYLGGHGDLIAGLAVGRHSDMHEVRVFGLKDMTGAAMSPFTAMLVMRGLKTLPLRMERHSANAMEIAQALDSHPKVATVFYPGLESFPQKDLAARQMRDFGGMIAFELDCDARAAMRFMNALNMIARAVSLGDAESLIQHPASMTHSTYTPEERAAHGISESLIRLSVGLEDVEDIRADLFQALHQI
>NZ_KB910929.1_51@RS_GCF_000383235.1@p__Firmicutes	Annotree	Annotree@>NZ_KB910929.1_51@RS_GCF_000383235.1@p__Firmicutes	MLMERIATDRKRLHTMRYKGDICMKKKHIETTLIHHGYDAAEHKGSLTPPLFQTSTYTFETAQQGEESFAGYDSAYIYSRLGNPTVELFEERMAALEEGEAALAFGSGMAAISGTLFAFLKAGDHIVCSNGLYGCTYGFLEVLEEKFAITHTLCEMETAEEIENSIGPNTKIIFVETPINPTMKLIDLELVVKVAKQHGLLVIVDNTFCSPYLQRPLTVGCDIVLHSATKYIGGHGDVVAGVTICKTKDIAEKIRPIRKDVGGIMAPFDAWLLLRGLKTLAVRMDRHSDNAEKIAAFLRNHELVEDVWYPEGLLANKQMKRGGGVLSFTVKGGKAEAQAVMDNLKLIAIAVSLGDTETLIQHPATMTHAVIPKHVREQMGISDNLLRLSAGLESWEDIV…
>NZ_KB912915.1_87@RS_GCF_000383875.1@p__Firmicutes	Annotree	Annotree@>NZ_KB912915.1_87@RS_GCF_000383875.1@p__Firmicutes	MDYGNRMETMLIHSGYDARDYKDSLSPPLYLSSTFVFPTAEQGEQRFSGKDDGFIYSRLANPTVRILEERMAALEKGEDAIAFASGMAAVSAVLLHLTKAGDHILCSRGIYGCTFGLLRLFQEKNGITYSFCSMTDEKEIEAGLRENTACIFLETPVNPTMEVNDLELVVKAARRRGIPVVVDNTFSSPYLQNPLEFGCDYVVHSATKYIGGHGDVIAGIVVGKDREAMQQLRNRIQKDIGGIISPFDAWLLLRGLKTLHVRMDRHVENAKKLFEYLKTVPLVEKIFYPGDPENKYYPVVKKQMRAPGAMLSFTVKGGREMAQALIDALKMVKIAVSLGDAETLIQHPATMTHSAVPAESREAMGITDNMLRLSVGLEAAEDIIEDFRRAFQKAERLWS…
>NC_021237.1_3531@RS_GCF_000397205.1@p__Proteobacteria	Annotree	Annotree@>NC_021237.1_3531@RS_GCF_000397205.1@p__Proteobacteria	MNNKNSDLGFSTRAIHHGYNPQEHQGALIPPIYLTSTFTFATAEYGAGCFAGEEPGYFYTRIGNPTLALLEARMAALENGEAAVAFGSGMGAIAATLWTLLRPGDEVIVGQTLYGCTFALLHHGLGEFGVKVRHVDLTDLGELRAAIGPATRMIYFETPANPNMQLVDIAAVAQVARQHPGLLVAVDNTYCTPYLQRPLELGADLVLHSATKYLSGHGDITAGIVVTGQALAERIRLQGLKDLTGAVLSPQDAFLLMRGLKTLALRMDRHCANAQAVAQFLQDHPAVAWVAYPGLASFAQHALAARQMKLPGGMIAFELKGGLASGRRFMNALGLFSRAVSLGDAESLAQHPASMTHSTYTQEERAEHGIAEGLVRLSVGLEDIADLLADIAQALDASA…
>NZ_KE150421.1_82@RS_GCF_000411295.1@p__Firmicutes	Annotree	Annotree@>NZ_KE150421.1_82@RS_GCF_000411295.1@p__Firmicutes	MENKKMKKETAVVHKGFDTSIHHDSLSVPLYQTSTFAFSTAEQGEKRFAGEEVGNIYSRLGNPTVRVLEERMAELENGQSALAFGSGMAAVSAVLIHVTKTEDHILCSRGIYGCTFGLLEMMNEKYNISHSFSSMSSEQEIEAAIRPETVCLYVETPINPTMEIVDLELVGRVARKHGLKVIVDNTFSSPYLQNPIDFGADYVLHSATKYINGHGDVIAGLLVGKDAEDMMNLRMTVQKDVGGIISPFDAWLIIRGLKTLHVRMDRHSDNASKLLSFFKSSPIVNEIYYPFDPDHPQYEIAKKQMKAGSGLISFTIHGGKEVAQYLMNSLKLIKIAVSLGDAETLIQHPATMTHSVIPEMEREKMGITHSLLRLSVGLEHSDDLIEDLQQAFAKVETHF…
>NC_021505.1_814@RS_GCF_000412675.1@p__Proteobacteria	Annotree	Annotree@>NC_021505.1_814@RS_GCF_000412675.1@p__Proteobacteria	MRDSHNNTGFSTRAIHHGYDPLSHGGALVPPVYQTATYAFPTVEYGAACFAGEEAGHFYSRISNPTLALLEQRMASLEGGEAGLALASGMGAITSTLWTLLRPGDELIVGRTLYGCTFAFLHHGIGEFGVKIHHVDLNDAKALKAAINSKTRMIYFETPANPNMQLVDIAAVVEAVRGSDVLVVVDNTYCTPYLQRPLELGADLVVHSATKYLSGHGDITAGLVVGRKALVDRIRLEGLKDMTGAALSPHDAALLMRGIKTLALRMDRHCANALEVAQFLAGQPQVELIHYPGLPSFAQYELAQRQMRLPGGMIAFELKGGIEAGRRFMNALQLFARAVSLGDAESLAQHPASMTHSSYTPQERAHHGISEGLVRLSVGLEDVEDLLADIEVALEACA
>NZ_KE332527.1_433@RS_GCF_000413095.1@p__Spirochaetota	Annotree	Annotree@>NZ_KE332527.1_433@RS_GCF_000413095.1@p__Spirochaetota	MNRKDLEKLGFASKQIHAGSIKNKYGALATPIYQTSTFSFDSAEQGGRRFALEEEGYIYTRLGNPTTTVVEEKLACLENGEACMSASSGIGAVTSCIWSIVNAGDHIVAGKTLYGCTFAFLNHGLSRFGVDVTFVDTRDPENVKKALKPNTKIVYLETPANPNMYLCDIAAVSKIAHAHNPECKVIVDNTYMTPYLQRPLDLGADVVLHSATKYLNGHGDVIAGFVVGKKEFIDQVRFVGVKDMTGSTLGPFEAYLIGRGMKTLDIRMEKHCANAQKVAEFLEKHPAVESIAFPGLKSFPQYELAKKQMKLCGAMIAFTVKGGLEAGKTLINSVKFATIAVSLGDAETLIQHPASMTHSPYTPEERAASDIAEGLVRLSVGLEDAEDIIADLKQALDKL…
>NZ_ATUP01000001.1_1110@RS_GCF_000420265.1@p__Proteobacteria	Annotree	Annotree@>NZ_ATUP01000001.1_1110@RS_GCF_000420265.1@p__Proteobacteria	MDGSAPITRQPGFSTRAIHAGYEPAQEGGALVPPLHLSSTFAFETVEDAGAAFSGERPAHFYTRISNPTLDLLERRIADLEGAAAGVSFGSGMGAITSVLWSLLEPGDEILADKALYGCTFSFLNHGLARFGIKVRHVDMSDIDAVIAAFSDKTRVVYFETPANPTMTLVDIAAVSAVARAHDVLTVVDNTYATPLITRPIELGADVVVHSATKYLGGHGDLVAGIAVGSAEVMERVRLYGLKDMTGAALSPFNAMLILRGLKTLSLRMERHSQTGLAVARWLHAHPQVRTVAYPGLEDGPQYALAKAQMRHFGGMIAFELEGGYEAGVTMMNAMKLALRAVSLGDAETLIQHPASMTHSAYSPEERALHGISDGLVRLSVGLEDADDILADLEQALMA
>NZ_ATVH01000016.1_198@RS_GCF_000420625.1@p__Proteobacteria	Annotree	Annotree@>NZ_ATVH01000016.1_198@RS_GCF_000420625.1@p__Proteobacteria	MKSNQPAGFATRAIHLGYDPQDNEGALTPPLHLTSTFAFETTEQGAALFAGEAQGHIYSRISNPTLDLLERRVAALESAEAGLALASGMGAITSVLWTFLSPGDEVITDETLYGCTFSFLRHGLEKFGITVTHVDLTDPTALETAISSRTQIVYFETPANPNMRLVDIAAICTIARKHDARTVVDNTYATPVLTRPIELGADIVVHSATKYMGGHGDLVGGLAVGRTEDIGEVRVIGMKDMTGAIMAPFNAMLVLRGLKTLKLRMDRHCENAMEVANMLERHPAVSTVHYPGLESFPQHALARRQMPGYGGMIAFELKDGLEAGRTMMNRLQLVRRAVSLGDAESLIQHPASMTHSTYTAEERAAHGITEGLIRLSVGLEEVEDIIADLKEALKAPVPV…
>NZ_ATWN01000002.1_4@RS_GCF_000421265.1@p__Proteobacteria	Annotree	Annotree@>NZ_ATWN01000002.1_4@RS_GCF_000421265.1@p__Proteobacteria	MSADLKTNAKTGFATRAIHHGYDPQSHNGALNQPVYMSSTFAFETAEQGGRFFAGGEQGFIYSRIANPTLDLLEKRLAVLEGGEASVATASGMGAITSVFWTFIAPGDEIIIDRTLYGCTFAYFRHGLEKFGIKHTHVDLTDPAELEKAISDKTKIVYFETPANPNMRLVDIEAISEIAHKHGAKVVVDNTYCTPYLQRPIELGADIVVHSATKYLGGHGDLMAGGVIGSTEDMMQVRLIGLKDMTGAVLSAQDANLVMRGLKTLELRMERHCDNAEKIADFLANHPKVEKVFYPGLESDPQHVLAKKQMDRFGGMIAFELKGGIEEGRKLMNGLHMITRAVSLGDAETLIQHPASMTHSTYTPEERAEYQITDGLIRLSAGLESIGDILADLGQALDG…
>NC_021741.1_645@RS_GCF_000422085.1@p__Proteobacteria	Annotree	Annotree@>NC_021741.1_645@RS_GCF_000422085.1@p__Proteobacteria	MSAIFRQAFATRAIHHGYDPQQYLGALCPPVFMSSTFTFPTAEYGGACFEGTEPGYFYSRIANPTLNLLEQRIANLEGGEAAVAFSSGMGAITACCWTLLNPGDELIVDETIYGCTFSYFHHGLARYGVKITHVDLTRPERLAAAIGPRTRMVYCETPANPNMRLVDIAAVAEIAHRQQALLLVDNTYCTPYLQRPLEQGADIVVHSATKYIGGHGDLLAGLVVTRQDLAQDIRLVGLKDMNGAVLSAQDAALLLRGLKTLPLRMERHCDNAQRLAEMLAQHSAVERVYYPGLEDFPQYELAQRQMARPGGMLAFELKGGMAAGIRFLNALRLILRAVSLGDCESLAQHPASMTHSAYSPEERQRHHISDGLIRLSAGLEDLGDLQADIRQALAQS
>NZ_AULT01000050.1_14@RS_GCF_000422425.1@p__Proteobacteria	Annotree	Annotree@>NZ_AULT01000050.1_14@RS_GCF_000422425.1@p__Proteobacteria	MKQSDKAHKAGFATRAIHSGYDASTEKGSLTPPIYMTSTFAFDSVEQGAERFAGEAEGPIYSRLGNPTQDILETRLADLEEGEAALATASGMGAISATFWTLLSAGDHIVADKTLYGCTFALLEHGLTKFGVTVSYVDCCDVKAVEAALTAQTRLVYFESPVNPTLRVMDIAAISERVHAYNADIKVIVDNTYCTPALQRPLTLGADLVVHSATKYLGGHGDLIAGAVIGDAETLQRIRLEGIKDMTGAVISPMTAFLIQRGLKTLEIRMQRHSESALKIAQWLAEQPEIEHVYYPGLEESPFYELAKKQMALSGGMIAFELKGGLEMGKRFMSNLEMIKRAVSLGDAETLCQHPASMTHSTYTPEERIAHGISEGLVRLSIGLESVSDIQDDVRQALT…
>NZ_AUGL01000029.1_13@RS_GCF_000422645.1@p__Proteobacteria	Annotree	Annotree@>NZ_AUGL01000029.1_13@RS_GCF_000422645.1@p__Proteobacteria	MASKMHPETAVIHAGHLREPQGSLVSPLYQSATFVFDDVQTGSARFAGEQTGPIYTRLGNPTVAEFERRMAHLEESEGAIAFASGMAAVSAVFLGLLSSGDHLICNTCLYGCTHSLVSEQLPRFGIEVTQVDFADLQAVEAAIRPNTRMLFLESPVNPHLAVYDLAAVAGLASRRGLTSVVDNTFMTPLLQRPKSLGIDIVLHSATKYLNGHGDVIAGVVCADGESLELMRHRSLKDIGGVLSPHDAWLILRGMKTLALRMERHCLNAQTLAEFLEGHPAVTRVYYPGLKTHPGYHLLGSQMGGAGGVLALELNADFDAAVAFVNRLKLFNIAVSLGDAESLVQHPASMTHATYDVEDREKAGISDTLIRLSAGLENAEDLLTDLRQALAPLSQSSTLE…
>NZ_AUGM01000019.1_70@RS_GCF_000422665.1@p__Proteobacteria	Annotree	Annotree@>NZ_AUGM01000019.1_70@RS_GCF_000422665.1@p__Proteobacteria	MDSTTHPPMMHPETCVIHGGHQRDPSGALVTPLLQSATFAFADCRTGGARFAGEQTGPIYTRLGNPTTDELERRLALLEGADDAVAFASGMGAVSAVLLGLLSQGDHLIVANGLYGCSHALAVEQLPRFGIEVTEVDFADLASVQQAILPNTKMLLLETPVNPHLQAYDLDGVMALTTPPGCLTVVDNTFMTPLLQKPLSHGADLVLHSATKYLNGHGDVVAGIVCGRRELTEVIRGVGRKDFGAVLSPHDAWLILRGLKTLALRVDRHCQNALKVAQYLEQHAAIAKVYYPGLQSHMGYKLLGNQMRAGGGVLAIELHGDYDDALRFVDSLKLFTIAVSLGDPESLVQHPASMTHACYDPEVRRAAGISDNLVRLAIGLEHGDDLLSDLEQALVATFA…
>NZ_AUGR01000026.1_35@RS_GCF_000422765.1@p__Proteobacteria	Annotree	Annotree@>NZ_AUGR01000026.1_35@RS_GCF_000422765.1@p__Proteobacteria	MNNNKSLSFSTRAIHSGYDASENEGALNPPVYMTSTFCFDNVEQGAARFAGEEQGHFYSRISNPTQALLETRLADLEDGEAALATASGMGAITAALWTLVAPGDRVIADKTLYGCTFAYLQHGLRKFGVDVEFIDCTDIEAVASALTENTKVVYFESPVNPNMRVMDITAISQLVHDYDPSIKVMVDNTYCTPALQRPLNLGADLVVHSATKYLGGHGDLIAGAVIGKQSVIDQIRIFGLKDMTGAVIAPLTAFLILRGLKTLELRMERHCNSAQEIATRLQQHNTVESVYYPGLVDNPYHALAKAQMTRNGGMIAMELKGGFASGVQFMNELKMIKRAVSLGDAETLCQHPASMTHATYTPEERAKYGISEGLVRISVGLEDIEDIYADIAQALQRV
>NZ_KE383978.1_182@RS_GCF_000423105.1@p__Firmicutes	Annotree	Annotree@>NZ_KE383978.1_182@RS_GCF_000423105.1@p__Firmicutes	MNKRFESEIIHHGYDSKEHFDSLATPIYQTSTFTFDSAEQGEQRFAGEQDGYIYSRLGNPTVKNLEERMAAIENGDAALAFSSGMAAVSATIIALTKANDHILCSQGLYGCTFGLLEMLHSKYNISSDFSFMENEESLREAIRPETTCIYVETPINPTMKIIDLEMVARVAKEFELPVVVDNTFSSPYLQRPLDLGCDIVIHSATKYIGGHGDVIAGIVVGSQEFIEEVAMTTQKDIGGTISPFDAWLLIRGLKTLPVRMDRHSSNAEKIVEKLKEHQNITAVHYPFDPENPSYEIAKKQMKLGAGVIAFELDGGKKEAQAFLNRLSFIKIAVSLGDTETLIQHPATMTHSVVPEESRLQMGITDSLVRISCGLEAWEDIWADLEQALR
>NZ_KE383983.1_1134@RS_GCF_000423165.1@p__Proteobacteria	Annotree	Annotree@>NZ_KE383983.1_1134@RS_GCF_000423165.1@p__Proteobacteria	MRNNNNSKSQWQPATMTIHGGKQRDEHGALVAPLYQTATFSFTHTAQGSARFAGEESGYIYSRLGNPTTSELEQRVAALEGYPAGAACATGMGAVSAAMLAFLQQGDHVIAGETIYGCSFALFTHLFAKFGIEVDFVDMTDPKTVAQAMRPNTKMVFVETPANPHLRVIDIAAIVTIAHAQQARVIVDNTFMTPLLQRPREQGADLVIHSATKYLNGHGDVVAGLICGGQEDIELIKMTTLKDMGATMSPHDAWLILRGLKTLDVRMQRHCENAATVAEFLRNHALVREVYFPGFAEHPAQRLMGTQMHGSGAIIAFELNGDSATARAMLDHLELITIAVSLGDAETLIQHPASMTHSPYTPEARAKAGITDTLIRISVGLEAVDDIIADLAQALATAV…
>NZ_AUHV01000003.1_285@RS_GCF_000423365.1@p__Proteobacteria	Annotree	Annotree@>NZ_AUHV01000003.1_285@RS_GCF_000423365.1@p__Proteobacteria	MTHNNKNQGFATKAIHHAYDPQDEGGALTPPLHLTSTFAFPTAEHGGEIFAGDREGHVYSRISNPTNDLLEKRMAALEGAEAALANASGMGSITSALWTFVAPGDEIIVDTTLYGCTFAYMRHGLQKFGVDITHVDMTDPQNVAKAISGKTKVVYFETPANPNMRLVDIEAVSAIAHEFDAMVIVDNTYSTPYLTRPIEHGADLVLHSATKYLGGHGDVIAGLIAGRKEDIDQVRLVGMKDMTGAVMAPFNAMLIMRGLKTLQLRMDRHCASAMEIAQRLEQHPMISKVYFPGLPSFEQHELAKKQMADFGGMIAFELIGGLHAGISTMNRLDMIQRAVSLGDAETLIQHPASMTHSTYTPDERAEHGISEGLVRLSVGLEEVEDIWADLEQALPAVKA…
>NZ_AUIH01000055.1_8@RS_GCF_000423605.1@p__Proteobacteria	Annotree	Annotree@>NZ_AUIH01000055.1_8@RS_GCF_000423605.1@p__Proteobacteria	MNKKLSFTTRSIHSGYDASQHEGSLNPPVYMTSTYCFDDVEQGAARFAGEAQGHVYSRISNPTQAVLETRLADLEDAEACLATASGMGAITAAIWTLVRPGDTVIADKTLYGCTFSFFQHGLTRFGVNVEFVDCTDIEAVSRALSAKTRVVYFESPVNPTMRVIDIAAISQRVHDYNPGIKVMVDNTYCTPALQRPINLGADLVVHSATKYLGGHGDLIAGAVAGKQDLIGEIRLFGLKDMTGAVIAPLTAFLILRGLKSLSLRMERHSTSALALAKHLQGHKAVRAVYYPGLEDSPYFPLASRQMKAPGGMIAMELEGGFDAGVAFMNGLQLIKRAVSLGDAETLCQHPASMTHSTYAPEERAEHDISEGLVRLSVGLEDVEDVLADVEQALAGV
>NZ_AUIJ01000024.1_28@RS_GCF_000423645.1@p__Proteobacteria	Annotree	Annotree@>NZ_AUIJ01000024.1_28@RS_GCF_000423645.1@p__Proteobacteria	MTRQNPDFATRAIHHGYDPQDAGGALTPPVHMTSTFAFDSAEAGGEIFAGEATGHVYSRISNPTTDLLEARIASLEGAEAGLATASGMGAIAAVLWTFLSPGDEVIVDETLYGCTFAFMRHGLSRFGVRITHVDMTDPANVEAAIGPKTRLVYFETPANPNMRLVDIAAVSAIARHHGARTVVDNTYATPVLTRPIELGADIVVHSATKYLGGHGDLVAGVAVGGAEDMAEVRMVGLKDMTGAVMAPLTAMLLLRGLKTLHLRMQRHCASARIVAGILAAHPAVEAVHYPGLPDAPGHALACRQMSDFGGMIAFELRGGYAAGAAMMNRLRLIARAVSLGDAETLIQHPASMTHSTYTPEERAAHGISEGLIRLSVGLEGVGDIIDDLTQALAPTAKEQ…
>NZ_AUIM01000010.1_302@RS_GCF_000423705.1@p__Proteobacteria	Annotree	Annotree@>NZ_AUIM01000010.1_302@RS_GCF_000423705.1@p__Proteobacteria	MLKNAPLGFATRAIHHGYDPLDHEGALTPPVHFTSTFAFDTAEQGGEIFAGERAGHVYSRISNPTLALLEERIADLEGGAAGVAFASGMGAITAVMWSFVAPGDEIIVDKTLYGCTFAFFRHGLAKFGITVTHVDLRDPQNLEAAISDRTRIVYFETPANPNMRLVDIEAVSGIAHAAGARVVVDNTYATPVLTRPLELGADIVVHSATKYLGGHGDLVAGLAAGSAEDMQEVRLVGLKDMTGAVMAPLTAHLVLRGLKTLELRMERHCANAQAIAELLVDHPAVAIVHYPGLAGFPQHDLAARQMPGFGGMVAFELTGGTTAGIRFMNALSLARRAVSLGDAETLVQHPASMTHSTYTAEERTAHDIPDGLIRLSAGLETQADLLADISTALDRACAQ…
>NZ_AUJL01000030.1_20@RS_GCF_000424205.1@p__Firmicutes_A	Annotree	Annotree@>NZ_AUJL01000030.1_20@RS_GCF_000424205.1@p__Firmicutes_A	MNNKDLKNKGFATKAIHGGHQPNQYGALSTPIYQTSTFVFDNAKQGGDRFALKEDGYIYSRLGNPTNTSLEEKLALLEGTEAAISTASGIGAISAAMWTALKAGDHVVASDTLYGCTFAYLNHGLTRYGVEVTFCDASDPENIRKAMQENTRVVYLETPANPSLKINDIEAISKIAHENKNCLVFVDNTFCTPYIQRPTELGADVVIHSGTKYLNGHGDVISGFVCGTKEFIDNVRFFGIKDMTGANLSPFDAFLIIRGLKTLAIRMDRHCANAMKVAEFLESHPAVEKVYYPGLKSFPQYELAKKQMKLPGGMVAFELKGGLEEGIKVMDNVKLCKLAVSLGDAESLIEHPASMTHSPYSAEERAEAGISDSLVRLSVGLEDATDIIEDLNNVLNMLL
>NZ_AULI01000001.1_318@RS_GCF_000425205.1@p__Firmicutes	Annotree	Annotree@>NZ_AULI01000001.1_318@RS_GCF_000425205.1@p__Firmicutes	MKNKEEFATTSIHGGYASKDHHGSLSTPVYQTSTFTFETAEQGEARFQGEEAGFIYSRLGNPTVQALESRMAQLEEGESGLAFGSGMAAVSAVLLYMTKMNDHIVSSKGVYGCTYGLMEFMKEKYNIVTEFVDLTDERSLEASIRANTSCIYIESPINPTMQLIDLEMVGHVAKRHGLPLIVDNTFSSPYFQQPLKHGATVVLHSATKYISGHGDVIGGIAVGDRELMGEIGRSTHKDLGGILSPHDASLLLRGLKTLPIRMERHADNARHIFNKLRNHSEVTSVFFPDDPTREDYEVYKRQMTGPSGVISFQLARTKEEVQSFMNELKLIKIAVSLGDAETLIQHPATMTHAVIPKVEREKMGITDQLVRLSIGLEHWEDVWDDLEQALKKVSEPIRK
>NZ_AULJ01000064.1_3@RS_GCF_000425225.1@p__Firmicutes	Annotree	Annotree@>NZ_AULJ01000064.1_3@RS_GCF_000425225.1@p__Firmicutes	MKKSQHGFETNVIHGGYDSKEFLGSLSTPIFQTSTFTFDSAEQGEKRFAGEEDGFIYSRLGNPTVRALEERIALLEGGGAGLAFGSGMAAVSAVLIELTKANDHIVCSRGIYGCTFGLLSMLEEKYNITTDYSEMKTEAQIRSLLKPETSCIYVETPINPTMELIDLELVTRVAKEFDIPVVVDNTFCSPYVQKPLEIGCDLVVHSATKYIGGHGDVVAGLVVGKADFMQKMAMSTQKDIGGIISPFDAWLLLRGLKTLPVRMDRHTENAEKVVEKLKNHPNIAKVFYPGDPDNPDYPIMKKQMTQGGGLISFEIKGTKEDAQSMMNKLSFIKTAVSLGDTETLIQHPATMTHSVVPLETREKMGITDQLIRLSVGLENWQDIWNDLCQALD
>NZ_AUDG01000002.1_161@RS_GCF_000425345.1@p__Proteobacteria	Annotree	Annotree@>NZ_AUDG01000002.1_161@RS_GCF_000425345.1@p__Proteobacteria	MHNNNKNAETLCIHAGKEKNQHGTLATPLYQTSTYIFDNAEQGAARFAGEAEGYIYTRLGNPTTRELELKIAALEGMEDAAATATGMGAVAASTMAFLQQGDHLIASKAIYGCSFALFNHMFARYGIDVSFVDMTDHAAVEQSIKPNTKMLFAETPINPNMVVLDLSFLGEFCQRHQLISVIDNTFMTPLLQKPAEYGIDIVIHSATKYLNGHGDVVAGVIVSDAERIKTIKLTTLKDMGATISPHDAWLIIRGLKTLSVRLERHCSNAQKVAEFLEAHPAVKEVYYPGLPSHPGFKFIGTQMKAAGGVLAFELEASLDDGRFFINQVQLLSLAVSLGDAESLIQHPASMTHSPYTAEERQMAGITDSLIRLSVGLEHVDDIIADLAQALDKMQQRQR
>NZ_KE384364.1_12@RS_GCF_000425405.1@p__Proteobacteria	Annotree	Annotree@>NZ_KE384364.1_12@RS_GCF_000425405.1@p__Proteobacteria	MASKMHPETAVIHAGHLQEPQGALVSPLYQSATFVFDRVETGSARFAGEQAGPIYTRLGNPTVAEFERRMAELEGYDGAVAFASGMAAVSAVLLGLLDQGDHLICNTCLYGCTHSLVSEQLPRFGIEVTAVDFADIEAIRAAIRPNTRMLLLETPVNPHLAVYDLAAVATLARAHQLISVVDNTFMTPLLQQPKTQGIDIVLHSATKYLNGHGDVIAGVVCADQVHLELLRSRSLKDIGGVLSPHDAWLILRGMKTLALRMERHSVSAQVVAEFLQRHPAVTRVYYPGLDGHPGKALIGTQMRAGGGVLALELKADFEQAVAFVNRLSLFKIAVSLGDAESLVQHPASMTHATYDSDDRARAGIADTLIRLSIGLEHCDDLLADLTQGLAPLTAGLAQE…
>NZ_AUDQ01000002.1_155@RS_GCF_000425545.1@p__Firmicutes	Annotree	Annotree@>NZ_AUDQ01000002.1_155@RS_GCF_000425545.1@p__Firmicutes	MKTNNNWHKETAMIHEGYDSEDHQGSLAVPLYQTSTYVFDSAEQGERRFVGEEAGNIYSRLGNPTVAVLEDRIAKMEEGAAGLAFASGMAAVSSVLVHLTKANDHIICSRGIYGCTFGFLKILEEKYNITHDLISMKTEQEIEKAVKPETTCIYVETPINPTMELADLEAVVNVAKRHNLKVVVDNTFCSPYIQTPLTFGVDYVLHSATKYINGHGDVIAGLLVGNDADEMAKIRGTVLKDFGGIISPFDAWLLLRGIKTLPIRMDRHSANAKIIFDYLQKHPKVEDVFYPFDDQHPQYEIAKKQMKMGGGLISFTIKGGKEDAQKLLNHLSLVKLAVSLGDAETLMQHPATMTHSAVPKEDREKMGVSDTLLRLSVGLEHMDDIMADLDQAFEAI
>NZ_AUDY01000004.1_42@RS_GCF_000425705.1@p__Firmicutes	Annotree	Annotree@>NZ_AUDY01000004.1_42@RS_GCF_000425705.1@p__Firmicutes	MKKTHMETKMIHNEQAGHNETGSLTTPIYQTSTFSFASAQEGARRFAGEEQGYIYSRLGNPTVAQFEERMAALEGGGKGLAFASGMAAVSAVLIALTKAGDHIVCSNGLYGCTYGLLKMMEEKYGITHDFCSMETEEELKQTITNRTACIFVETPINPTMKVIDLEMVSRTASLSRIPVVVDNTFCTPYLQRPLELGCDVVVHSATKYIGGHGDVVAGVVVGSHSFMEKLASSQQKDIGGILSPFDAWLLIRGMKTMHLRMDRHSANASEIAARLIRHPRVKHVYYPGFADDRQTAIVQNQMKTGGGVIAFELNGGREEAEQFINRLNLIKIAVSLGDAETLIQHPATMTHAVVPEEQRNAMGIHESLIRISVGLEAVDDIWYDLYQSLSED
>NZ_KE384442.1_61@RS_GCF_000425745.1@p__Proteobacteria	Annotree	Annotree@>NZ_KE384442.1_61@RS_GCF_000425745.1@p__Proteobacteria	MDNSNNTQGFSTRAIHHGYDPMSHGGALIAPIYQTSTYAFPSAEYGAACFAGEADGHVYSRISNPTLALLEQRMASLEGGEAGLALASGMGAISATLWTLLRPGDELLVGTTVYGCTFAFMHHGIGEFGVQVRHVDLDDLDALRAAITPKTRMIYFETPANPTMRLVDIAAVTGVAREHGITVVVDSTYCTPYLQRPLALGADLVLHSATKYLSGHGDITAGLVIGNRTLIDRIRLQGLKDLTGAVLSPHDASLLMRGIKTLALRMERHCSNALQVARFLQRQPAVEVLHYPGLTSFPQHALAARQMRLPGGMLAFELRGGLAAGRQFMNALQLFSRAVSLGDAESLAQHPASMTHSSYTPEERAAHGISEGLVRLSVGLEDIDDLLADLTQALATVE
>NZ_KE384451.1_117@RS_GCF_000425785.1@p__Proteobacteria	Annotree	Annotree@>NZ_KE384451.1_117@RS_GCF_000425785.1@p__Proteobacteria	MRDSHNNSGFSTRAIHHGYDPLSHGGALVPPVYQTATYAFPSVEYGAACFAGEEPGHFYSRISNPTLALLEQRMASLEGGEAGLALASGMGAITSTIWTLLRPGDELIVGRTLYGCTFAYLHHGIGEFGVKIRHVDLNDIKALKAAITSKTRMIYFETPANPNMQLVDIAAVAEAAQGHDLHIVVDNTYCTPYLQRPLELGADLVVHSATKYLSGHGDITAGLVVGRKALVDRIRLVGLKDMTGAVLSPHDAALLMRGIKTLALRMDRHCANAQQVAEFLAEQPQVELIHYPGLSSFGQYALAQRQMRMPGGMIAFELKGGIEAGRRFMNALQLFARAVSLGDAESLAQHPASMTHSSYTAKERAHHGISEGLVRLSVGLEDVEDLLADIEQALKHCV
>NZ_AUED01000004.1_62@RS_GCF_000425805.1@p__Proteobacteria	Annotree	Annotree@>NZ_AUED01000004.1_62@RS_GCF_000425805.1@p__Proteobacteria	MSGSTKDSGFATRAIHHGYDPLANQGALVPPVYQTATFAFPTVEYGAACFAGEEGGHFYSRISNPTLALLETRMASLEGGEAGLALASGMGAITATLWTLLRPGDEVLVGRTLYGCTFAFLHHGIGEFGVKVRHVDMTDVAAVAAAIGADTKVIYFETPANPNMQMADIAAVAKLAHKHDIKVVVDNTYCTPYLQRPLELGADLVVHSATKYLSGHGDITAGLVVGSKVLVDRIRLEGLKDMTGAVMSPHDASLLMRGMKTLTLRMERHCSNAQVIAEFLQQHPAVEMINYPGLPTFPQYQLARRQMCLPGGMIAFELKGGITAGRRFMNALQLFSRAVSLGDAESLAQHPASMTHSSYTPQERAQYGISEGLVRLSVGLEDIDDLLADIEQALTACA
>NZ_AUER01000010.1_169@RS_GCF_000426085.1@p__Firmicutes	Annotree	Annotree@>NZ_AUER01000010.1_169@RS_GCF_000426085.1@p__Firmicutes	MNQKPFHFETEVIHSGYSPEKYEGSLTPPLFQTATFTFDNALQGEKRFAGEEEGFIYSRLGNPTVKMLEDRMAALEKGEAGLAFSSGMAAVSAILVALTKSGDHILCSQGVYGCTFGFLELLKEKYGISHQFSLMDSREEIEKNILPNTACIYIETPINPTMKLVDLALVSEVAREKGIPVVVDNTFSSPYLQQPILLGCDVVIHSATKYICGHGDVIAGIAVGKKDFMKKVAMTTQKDIGGIMSPFDAWLLLRGLKTLAVRMDRHCENTSKLFGFLKHHPKVETIYYPGDEGHPDFPIMKKQMKQAGGLISFSIKGTKETAQEFMDKLNLIRIAVSLGDAETLIQHPATMTHAVIPAEERVKMGISDTLLRLSVGLESWEDLQADLEQALSEIW
>NZ_KE384547.1_306@RS_GCF_000426625.1@p__Fusobacteriota	Annotree	Annotree@>NZ_KE384547.1_306@RS_GCF_000426625.1@p__Fusobacteriota	MKGIQEKGFGTKAIHGGAEKNPFGTLTTPIYQSSTFVFDTAEQGGKRFALEEAGYIYSRLGNPTSSVVEGKLALLEGAEAALATSSGMGAISSTMWTLLKAGDHLLADKTLYGCTYALLSHGLTKFGIDVEFVDTSDLEAVKKAMKPNTRIVYLETPANPNLKVVDVTAVCEIAHKNEGTKVVVDNTFATPYLQNPIKLGADLVVHSATKYLNGHGDVVAGFVAGDLETVTQIRLIGVKDMTGSVLSPQDAFLMIRGMKTLELRMERHCSNAYEVARFLDAHPMVEKVYYPGLESHEGHEIAKEQMNGFGGIMAFEVKGGIEAGKKLLNSLELCTLAVSLGDTETLIQHPASMTHSPYTREERVASGITDGLVRISVGLEGVNDIIDDLKQGLEKI
>NZ_KE384547.1_1524@RS_GCF_000426625.1@p__Fusobacteriota	Annotree	Annotree@>NZ_KE384547.1_1524@RS_GCF_000426625.1@p__Fusobacteriota	MNEIQKKGFGTKAIHGGAEKNPFGTLTTPIYQSSTFVFDSAEQGGRRFAMEEPGYIYSRLGNPTSSVVEKKLALLEGAEGALATSSGMGAISSTMWTLLKSGDHLLADKTLYGCTYAYFSHGLTKFGIDVEFVDTSDLEAVKKAMRSNTKIVYLETPANPNLKIVDIKAVCEIAHKNEGTRVVVDNTFATPYLQRPLEFGADLVVHSATKYLNGHGDVVAGFVAGDLETVTQIRLIGVKDMTGSVLSPQDAFLMIRGMKTLELRMGRHCSNAYKVAKFLDANSMVEKVYYPGLVSHEGHEIAKEQMDGYGGIIAFDVKGGLEAGKKLLNSLELCTLAVSLGDTETLIQHPASMTHSPYTVEERAAAGITEGLVRMSVGLEDADDIIADLEQGLAKL
>NZ_KE384547.1_1841@RS_GCF_000426625.1@p__Fusobacteriota	Annotree	Annotree@>NZ_KE384547.1_1841@RS_GCF_000426625.1@p__Fusobacteriota	MKGIQEKGFGTKAIHGGAEKNPFGTLTTPIYQSSTFVFDSAEQGGKRFALEEAGYIYSRLGNPTSSVVEGKLALLEGAEAALATSSGMGAISSTMWTLLKAGDHLLADKTLYGCTYAFLCHGLTKFGIDVEFVDTSDLEAVKKAMKPNTRIVYLETPANPNLKVVDVTAVCEIAHKNEGTKVVVDNTFATPYLQNPIKLGADLVVHSATKYLNGHGDVVAGFVAGDLETVTQIRLIGVKDMTGSVLSPQDAFLMIRGMKTLELRMERHCSNAYDIARFLDDHPMIEKVYYPGLESHEGHEIAKEQMNGFGGIIAFDVKGGIEAGKKLLNSLELCTLAVSLGDTETLIQHPASMTHSPYTREERLASGITDGLVRISVGLEGVNDIIDDLKQGLEKL
>NZ_ATZE01000030.1_29@RS_GCF_000428045.1@p__Proteobacteria	Annotree	Annotree@>NZ_ATZE01000030.1_29@RS_GCF_000428045.1@p__Proteobacteria	MSRSTDDKPGFSTRAIHHGYDAYAGDGALNPPVYMSSTYTFPTVADGSARFAGEQAGYVYSRVGNPTTALLEQRIADLEGGEAALVTGSGMGATASLLWTLLKPGDEVIADKTLYGCTYAYFNHGLARFGVKITHVDLTEPDNLSRAISGKTRLVFFESPANPNMRLVDIAAVAAIARSHDAKVVVDNTYCTPYLQRPLELGADYVVHSATKYLGGHGDLIAGAIVGPKESLDEVRFYGLKDMTGAVLSSQDAFLILRGLKTLALRMDRHCQNAQGIAEFLADHPKVEVCHFPGLVSFPQRELAERQMSAPGGMVAFDLKGGLEAGCRFMDALQLVTRAVSLGDAESLAQHPASMTHSVYTPEERAAHLISEGLVRLSAGLEDLDDLLGDIDRALARV
>NZ_AUAN01000014.1_12@RS_GCF_000428745.1@p__Firmicutes_C	Annotree	Annotree@>NZ_AUAN01000014.1_12@RS_GCF_000428745.1@p__Firmicutes_C	MKRNTLVKRGFATKAIHGGHSENTFGALTAPIYQTSTFIFDSAEQGGRRFALEENGYIYSRLGNPTSATVEEKLALLEGAEDAVVTASGMGAISSALWTVLKCGDHVLASDTLYGCTFALLMHGLTKFGIEVTLVDMSDLDAVRKALRKNTRVVYLETPANPTLKLIDIKAVSTLAHEASNAMVMVDNTFCTPYIQQPLTLGADVVLHSATKYLNGHGDVIAGAVCGTTDFITQVRLVGIKDMTGSVLSPFDAFLLARGMKTLQLRMERHSASAQKVAEFLAQHPAVAKVNYPGLASFPQYELANKQMRLPGGMISFELQGGFEAGKALLNHVELCRLAVSLGDAETLIEHAASMTHSTYTKEELAEAGISEGLVRLSVGLEDPEDIIADLTQALDACR
>NZ_KE386814.1_134@RS_GCF_000428905.1@p__Proteobacteria	Annotree	Annotree@>NZ_KE386814.1_134@RS_GCF_000428905.1@p__Proteobacteria	MQGKNKNFSTLAIHHGYDAQANQGALTPPVHLTSTFAFETAEAGGEMFAGERDGHFYSRISNPTLDILEKRIAILEDTEAGLALASGIGAISSTMWTLLSPGDEIIVDKTLYGCTFSFLHHGLGKFGIKVTHVDLSNHELLNDVISDNTKVVYFETPANPNMRLVDIEAVSKIAHSYNATVVVDNTYATPYLTQPIKLGADIVVHSATKYLGGHGDLVAGLIAGPKDIVTEIRLYGMKDMTGACMAPFNAMLVMRGLKTLELRMDRHCQSAMRVAKMLEANPAVEKVCYPGLASFEQFELAKKQMTAFGGMITFEVKGGVQAGINMMNKLQMIQRAVSLGDAETLVQHPASMTHSTYTPEERLEHGISDGLIRLSVGLEGVEDILDDLQQALNSIVSEL…
>NZ_AUCJ01000014.1_1@RS_GCF_000429705.1@p__Firmicutes	Annotree	Annotree@>NZ_AUCJ01000014.1_1@RS_GCF_000429705.1@p__Firmicutes	MEKKKLETRLIHGEYDRKKHYGSLTPPLYQTSTFTFDSAEQGEARFAGIESGYIYSRLGNPTVAILEKAIADLEEGEEGVAFASGMAAVSSILLALVKHGEHILVSEGVYGCTYGFLQLVDDRYGIEHDFIEMSDEDTIRNRIKPNTKVLYVETPINPTMKLIDLKMVIRVAKESGVTVVVDNTFCSPYLQQPLTLGADVVIHSATKYICGHGDVIAGLAVGKAAFMQVVRGTTLKDMGGVMAPFDAWLLLRGLKTLSVRMDRHCSNAKGLYEKLKMHPMIKSVVYPGDPDYTQFTLAEKQMKQPGGLITFEIEGGKEEAQSFMNHLKMVQVAVSLGDAESLIQHPATMTHAVVPSEKRLEMGITEGMLRLSVGLENVEDIWEDLSQALQKTASEFTPSK
>NZ_AUMP01000002.1_307@RS_GCF_000430745.1@p__Firmicutes	Annotree	Annotree@>NZ_AUMP01000002.1_307@RS_GCF_000430745.1@p__Firmicutes	MKSKEFETEVIHGGFDSLRHKGSLAPPLYQSSTFVFENASTGEKRFSGEMEGYVYSRLANPTVSILEERIATLENGEKGLAFGSGMAAVSAVLLGMTKTGEHILCSEGVYGCTFGLLNLMKERFQIDHDFISMDSAVSIRSAIKPNTTLIYIESPINPTMKLVDLEMVATVAKEKNIPVVVDNTFCSPYIQRPLDFGCDIVVHSATKYLCGHGDVIGGLVVGKEEQMKMIAMTTQKDIGGIMSPFDAWLLLRGLKTLPIRMDRHCENADKIAQLLKVHPAVERIYYPNDSDFEQYTIGKKQMKKAGGMISFEVKGGKDTAQKLMDSLHLIKIAVSLGDAETLIQHPATMTHSVVPEEERAKMGIGPNLLRLSVGLESWKDIWEDLEKALNKILISVKQ
>NZ_KE387241.1_28@RS_GCF_000430765.1@p__Firmicutes	Annotree	Annotree@>NZ_KE387241.1_28@RS_GCF_000430765.1@p__Firmicutes	MEKKFSNMETQVIHSGSQNDLLGSLTMPIFQTSTFTFASAEQGERRFAGEEDGYIYSRLGNPTVKALEERIALLEGAEAGLAFGSGMAAVSAVLLALTKSSDHIICSQGLYGCTYGLLELMEEKYNITHSLSFMENEEQIRSLIRPETVCIYIETPINPTMKIIDLELVSKIAYEYGIPVVVDNTFSSPYLQQPLKHGCDIVLHSATKYICGHGDVVGGLAAGKKDFIDKVAKTTLKDIGGIMAPFDAWLLLRGLKTLPVRMDRHCENAARISEKLKSHPMIEKVLFPGDPEHPDYPIMRKQMKQGGGLISFTIKGSKQDAQTLMNSLKLIQIAVSLGDAETLIQHPATMTHAVIPENKRIEMGITDQLIRLSVGLEKWEDLWEDLEQALNFCMR
>NZ_AUMR01000043.1_13@RS_GCF_000430785.1@p__Firmicutes	Annotree	Annotree@>NZ_AUMR01000043.1_13@RS_GCF_000430785.1@p__Firmicutes	MKKHHMETMLIHNAYDTRSYAGSLTPPLFQTSTYTFETAQHGEKSFSGEEDGYIYSRLGNPTVHILEERMAALEGGEAALAFGSGMAAVSTTLFSLLKAGDHVICSKGLYGCTYGLLEMLEERFGITHTLCDMETEEDIVFAACANTKVIFVETPINPTMKLIDLELVANIAKQQGWLVVVDNTFCSPYLQTPLGLGCDIVLHSATKYIGGHGDVVAGVVVCKTKELAEQMKPVRKDTGGIMSPFDAWLLLRGLKTLAVRVERHSENAWKIAQFLKNHPSVEKVYYPFDEKNPDYHIAKKQMTKGGGVLSFTVRGGKQEAQEIMNRLSLITIAVSLGDTETLIQHPATMTHAVVPENVREQMGITDNLLRLSVGLEAWEDIAEDLAAALC
>NZ_HF952018.1_1410@RS_GCF_000430995.1@p__Firmicutes_A	Annotree	Annotree@>NZ_HF952018.1_1410@RS_GCF_000430995.1@p__Firmicutes_A	MDREFAKNMGFSTKAIHAGNHKNEFGTLATPIYQTATFVFDSAQQGGNRFAGKEEGYIYTRLGNPTVTVLEEKIAILEGGEACVATSSGMGAISSALWTALKAGDHVVAADTLYGCTFAYLSHGLTRYGVEVTFVDASNPENIKEAMRPNTKAIYIETPANPNLKLIDIKKVAEIAHSKEDCILIVDNTFCTPYIQRPIELGADVVVHSATKFLNGHGDVIAGFVVGRKSFIDQVRLYGIKDMTGACLSPFDAYLILRGLKTLEIRMERHCSNAMKVAKFLEEHKAVKKVYYPGLESFEQYELAKEQMKLPGAIIAFELNGGVEEGIKVLNSCKVCTLAVSLGDAETLIQHPASMTHSPYTREERLKAGISDGLIRLAVGLENAEDIIADLKQALDAII
>NZ_KE392228.1_2477@RS_GCF_000439105.1@p__Firmicutes_A	Annotree	Annotree@>NZ_KE392228.1_2477@RS_GCF_000439105.1@p__Firmicutes_A	MNNDSLKKMGFATKAIHAGTTENTPGTLATPIYQTSTFYFDSAEQGGKRFAGEEGGYIYSRLGNPTTKVLEDKIAMLEGGQAAAAMSSGMGAISSALWTLLKAGDHVVASNTLYGCTFALLNHGLTRYGVEVDFVDVTDPENVRKAMKKNTKVVYLETPANPTMLITDVEAVSKIAHEVEGCQVMVDNTFCSPYLQRPLELGADIVVHSATKYINGHGDVIAGIVVGREDYITQVKMFGIKDMTGSVLSPNDAFLMIRGMKTLQIRMDRHCSNAMEVAKFLESHPAVEKVYYPGLESFEGHELAKKQMSQFGGIMAFEVKGGVEAGKKLMNSLHLCILAVSLGDAETLVEHAASMTHSPYSKEEREAAGISDGLVRISVGLEDVKDIIDDLKQGLDQLL
>NZ_KE392228.1_508@RS_GCF_000439105.1@p__Firmicutes_A	Annotree	Annotree@>NZ_KE392228.1_508@RS_GCF_000439105.1@p__Firmicutes_A	MKVKGFATKAIHAGHHKNAAGALGLPIYQTSTFVFDSAEQGRKRFEGEEEGYIYSRLGNPTNTSLEEKIAELEGAESCISTASGMGAISSTLWTALKAGDHVLASDTLYGCTQALLSRGLTKFAIEVDFVDFTDLEKVKNSMKPNTRVVYFETPANPTLRLYDIEKIAKIAHSQENVLVMVDNTFCTPYIQRPLSLGADVVLHSATKFLNGHGDVIAGFIAGYSEFVNEVRFEGIKDFTGAVLSPNDAFLINRGLKTLAVRMEQHCSNAMKVAKFLEKHPAIESINYPGLESFPQFELAKKQMSLPGAMISFEVKGGIESGEKLMNTLNLCTLAVSLGDAETLIEHPASMTHSACTPEERANANITDGLVRLAVGLENVEDIIDDLKSALDLLIK
>NZ_AUPA01000154.1_6@RS_GCF_000447315.1@p__Firmicutes_A	Annotree	Annotree@>NZ_AUPA01000154.1_6@RS_GCF_000447315.1@p__Firmicutes_A	MDKNLLKNMGFSTRAVHGGAVKDQYGALATPIHQTATFIFDSADQGGNRFALKEEGYIYSRLGNPTNTVLEEKLALLEGAEAAMSMSSGMGAVSSALWTALKAGDHVVAAKTLYGCTYAYLSHGLTRFGVEVTFVDTRDPENVRKAMRPNTKVVYLESPANPNLDIADIEAISKIAHENEGCLVMVDNTFCTPYIARPLSLGADVVIHSGTKFLNGHGDVVCGFVVGSKEFLTQVRLFGVKDMTGSVMSPFDAYLVIRGMKTLEVRMERHCANAMKVAQFLENHPAVEKIYYPGLKSFPQYELAQKQMSLPGAVIAFEIKGGVEEGKTVINNTHLCSLAVSLGDCETLIQHPASMTHSPYTSEERLEAGIKDNLVRLAVGLENAEDIISDLDAALNKIL
>NC_022097.1_1798@RS_GCF_000447675.1@p__Spirochaetota	Annotree	Annotree@>NC_022097.1_1798@RS_GCF_000447675.1@p__Spirochaetota	MNKDELKNMGFASKQIHAGYEKNKYGALATPIYQTSTFIFDSAEQGGKRFALEEEGYIYTRLGNPTATVVEEKLACLENGEACISASSGMGAITSCLWTLVSAGDHIVAGKTLYGCTFAYFSHGLSRFGVDVTFVDTRNPENVRKAMKANTKVVYLETPANPNMYLCDIKTISEIAHTNPDCKVVVDNTYMTPYLQRPLDLGADVVVHSATKYLNGHGDVIAGFVVGKKEFIDQVRFVGVKDMTGSTLGPFEAYLIGRGMKTLDIRMEKHCANAQKVAEFLETHPALESIYYPGLKSFPQYELAKKQMMLPGAMIAFTVKGGCEAGRNLMNRVKFATLAVSLGDAETLIQHPASMTHSTYTPEERAASDIAEGLVRLSVGLEDSKDIIADLKQALDSLK
>NZ_AVNC01000016.1_86@RS_GCF_000452245.2@p__Firmicutes_A	Annotree	Annotree@>NZ_AVNC01000016.1_86@RS_GCF_000452245.2@p__Firmicutes_A	MENLKNKKFATKAIHGGHKKDPVSGALTTPIYQTSTFVFDSAEQGGRRFALEEDGFIYSRLGNPTNAQLEEKMALLENGEACMSTGSGIGAITSALWTALKAGDHIVASKTLYGCTYAMLNHGISRYGVEVTFVDATNLDEVKGAMKENTKVVYLETPANPDLKLVDIEAISKIAHEVEGCMVFVDNTFCTPYLQRPIELGADVVVHSATKYLNGHGDVIAGFVVGKKDFITQVRLFGVKDMTGSVLSPFDAYLILRGMKTLQIRMDRHTKNAIEVAKFLESHPNVETVSYPGLESFPQYELAKKQMDMPGGMIAFEVKGGLEGGKKLLNSLELCTLAVSLGDCETLIQHPASMTHSPYTQEERAEAGISEGLIRISVGLEDAEDIIADLKQGLDRL
>NZ_HF954559.1_186@RS_GCF_000455225.1@p__Firmicutes_C	Annotree	Annotree@>NZ_HF954559.1_186@RS_GCF_000455225.1@p__Firmicutes_C	MEKELLKKMGFATQAIHAGAMKNEFGALTNPIYQTSTFIFDSAEQGGNRFALQEPGYIYSRLGNPSNTQVEEKVAMLEGGEACCSMGSGMGAISSALWTLLRAGDHVVAGDTLYGCTFALLNHGMTRYGVDVSFVDITDLDAVKKAIKPNTRVVYLETPANPTLKISDIESISKIAHEMGDITVVVDNTFCSPYIQKPLSLGADVVVHSATKYLNGHGDVIAGFVVGKLDYVTNVRLFGLKDMTGAVLSPFDAFLISRGMKTLALRMEKHSSNAMKVAEFLETHPAVKSVAYPGLKSFPQYELAKKQMSLPGGMISFELKGGKEEGAVVMNNVKLCSLAVSLGDAETLIEHAASMTHSTYTPDELKAAGISEGLVRLSVGLEDPEDIIADLKQALDLVK
>NZ_AUQY01000005.1_193@RS_GCF_000468535.1@p__Firmicutes_A	Annotree	Annotree@>NZ_AUQY01000005.1_193@RS_GCF_000468535.1@p__Firmicutes_A	MENMENKGFSTRQIHSGYESNKYGALATPIYQTSTFIFDSAEQGGRRFALEEDGYIYSRLGNPTNAVIEKKLADLEGAEACVSTSSGMGAISSVMWSMLKAGDHVVAAKTMYGCTFALLNHGLSKFGVEVTFVDTRDLNNIKNAMKENTRLVYIETPANPNMYITDIEGAAKIAHEKENCLLVVDNTYCTPYIQRPLSLGADIVVHSATKYLNGHGDVIAGFAVGRKELIDQVRLVGVKDCTGAVLGPFEAFLINRGMKTLSVRMERHCSNAMKVAEFLEGHPAVAEVAYPGLKSFPQHDLAMKQMRLPGAMISFEVKGGKEVGTKLMNAVKLCTLAVSLGDAETLIQHPASMTHSPYTPEERKASDITEGLVRISVGLEDPEDIIADLKQALDSLL
>NZ_AXAR01000001.1_291@RS_GCF_000472905.1@p__Firmicutes	Annotree	Annotree@>NZ_AXAR01000001.1_291@RS_GCF_000472905.1@p__Firmicutes	MREKLLTKLVHLPDCDGHAELLGSVTPPLFQTSTFVFDSAEQGGRRFAGGESGYIYTRLRNPTVRLWEEAVAELEGAEEGLAFATGMAAISAVLMGLVSSGDHVVVSRGIYGCTYGLLTMLERKFGVTHTLAGLADEAAVKSAAQPNTKVMYVETPANPTMELVDIAACARVAHEIGAMLVVDNTFATPVLQRPLELGADIVVHSATKYLGGHGDVVLGIACGRKDVLDEIRVTTQKDMGGTAAPFDAWLVLRGMKTLALRMRQHVENAMVIADKLSKHEAVSAVYFPGLLNFPQRELYLRQMSGPGGVIGFIVRGGVEAGVRFMNALRLCKRAVSLGEVHTLVQHPASMTHSPVPAELRYQMGIDDGLIRLAVGIEDGEDIWSDLNQALVCSQQPVRA…
>NZ_KI421498.1_764@RS_GCF_000473105.1@p__Proteobacteria	Annotree	Annotree@>NZ_KI421498.1_764@RS_GCF_000473105.1@p__Proteobacteria	MTKTGSSFSTRAIHHGYDTQSQQGSLNPPLYLTSTFTFDSAEAGGEMFTGEREGHFYSRISNPTLDHLEQRIANLEGGEAGLATASGMGAITSTLWSFLAAGDEIILDKTLYGCTFSFMTHGLPRFGVKVRLVDMTDPTNLAEAISPKTKLVYFETPANPNNRLIDIAAISEIAHKAGAKVVVDNTFATPVLTRPIELGADIVVHSATKFISGHGDVIAGLVVGSKEDITQIRLVGLKDMTGAVMSPFSAMLLMRGLKTLELRMERHCKSALKVAEALQAHPAVERVYYPGLDDFAQRDLAGRQMSGFGGMIPFEVVGGKAGGIAMMNRLEMIQRAVSLGDAETLIQHPASMTHSTYTPEERAEHGIAEGLVRMSVGLEGVDDIIDDLMQALSSHNAYA…
>NZ_KI421501.1_66@RS_GCF_000473145.1@p__Proteobacteria	Annotree	Annotree@>NZ_KI421501.1_66@RS_GCF_000473145.1@p__Proteobacteria	MKRSAGFATRAIHHAYNPQDHDGALTPPLHLTSTFTFETAEAGGEMFAGERPGHIYSRISNPTCDLLEQRIAVLEGAEAGLALSSGMGAITAVLWTLLSPGDEVIVDKTLYGCTFAFMRHGLAKWGVTITHVDMTDPENLRAAVSEKTRVVYFETPANPNMRLVDIAASAEIAHAAGATVVVDNTYATPYLTRPIEHGADIVLHSATKYLGGHGDVVAGLVAGTAEQIAEIRLVGMKDMTGAVMAPFNAMLILRGIKTLNLRMDRHCATARVVAAYLESHPAVGAVYFPGLDSFEQRAIAERQMDQPGAMIAFEAKGGLAGGIAFMNRLEMIQRAVSLGDAETLIQHPASMTHSTYTPEERAEHGISDGLIRLSVGLEDAEDILADLEQALAPAALQAAE
>NZ_KI421505.1_52@RS_GCF_000473165.1@p__Proteobacteria	Annotree	Annotree@>NZ_KI421505.1_52@RS_GCF_000473165.1@p__Proteobacteria	MTRPDGFATRAIHHAYDPQDHEGALTPPLHLTSTFAFETAEAGGEMFAGERAGHIYSRISNPTCDLLEQRIATLEGAEAGLALASGMGAVTAVLWTLLSPGDEVIVDKTLYGCTFAFMRHGLAKWGVTITHVDMSDLDNLRKAVSAKTRVVYFETPANPNMRLVDIAGAAGIAHAAGAQLVVDNTYSTPYLTRPIELGADIVLHSATKYLGGHGDVVAGLVAGRAEQIAEIRLVGMKDMTGAVMAPFNAMLILRGLKTLNLRMDRHCASARVVADFLAAHPAVRTMHFPGLESFPQHDVAKRQMDQPGAMIAFEVEGGLAGGIALMNGLQMIQRAVSLGDAETLIQHPASMTHSTYTPEERAEHGISDGLIRLSVGLEEVEDILADLAQALPAPVQHAAE
>NZ_KI421507.1_394@RS_GCF_000473205.1@p__Proteobacteria	Annotree	Annotree@>NZ_KI421507.1_394@RS_GCF_000473205.1@p__Proteobacteria	MTHPTDTTPGFATRAIHHAYDAQANEGALTPPLHLTSTFAFETAESGGEMFAGDRPGHIYSRISNPTLDLLEQRIATLEGAEAGLALSSGMGAITSTLWTLLSPGDEILVDKTLYGCTFAFMRHGLQKFGITVSHVDMTDLAQLQAAISAKTRVVYFETPANPNMRLVDIAGASRIAHAHGAIVVVDNTYATPYLTRPIELGADLVLHSATKYLGGHGDVVAGLLAGRAEQIQEIRLTGMKDMTGAVMAPFNAMLVMRGLKTLALRMERHSSTAAEIADWLEAHPAVATVYYPGLPSFDHYDLACRQMALPGGMIAFELKGGLAAGRAMMNRLKMITRAVSLGDAETLIQHPASMTHSTYTPQERAEHGITEGLVRLSAGLEDAADILRDLEQSLALAH…
>NZ_KI421509.1_3916@RS_GCF_000473225.1@p__Proteobacteria	Annotree	Annotree@>NZ_KI421509.1_3916@RS_GCF_000473225.1@p__Proteobacteria	MTIKQQDFSTRAIHHGYDAQSEQGALNPPIYMSSTFTFETAEAGGEMFAGEKQGHFYTRISNPTLDHLERRIANLEGAQAGLCTASGMGAITSTMWSFLEAGDEVIIDKTLYGCTFAFMTHGLPRFGVKVTLVDMTEPGNLRHAIGAKTKIVYFETPANPNNRLVDIAAISQIAHQAGAKVVVDNTYATPVLTRPIEHGADIVVHSATKFLSGHGDVVAGLIVGSQEDMMQVRLVGLKDMTGAVMSPLTAMLLLRGIKTLDLRMARHCETAMKVAQALQAHPAVLSVSYPGLDSFPQADLARRQMSDFGGMIPFEVKGGKAGGIAVMNRLKLIQRAVSLGDAESLIQHPASMTHSTYTPEERAEHGIAEGLVRLSVGLEGAQDIIDDLESALGAHNLQAA
>NC_022524.1_3683@RS_GCF_000473245.1@p__Firmicutes	Annotree	Annotree@>NC_022524.1_3683@RS_GCF_000473245.1@p__Firmicutes	MEKKNMRFETKVIHEGYDAREFKGSLAPPIFQTSTFVFDHAEQGERRFSGEEEGYIYSRLGNPTVSVLEERMAALEQAEAALAFSSGMAAVSAVLVALTKAGDHILCSQGVYGCTFGLLQLMKKKYNINHDFSLMESKEQLLGAIRPETACLYIETPINPTMKLVDLEMAVEAAREKGIPVIVDNTFCSPYLQNPLSLGCDIVIHSATKYICGHGDVIAGIAAGRKELMDEISFTTQKDIGGVISPFDAWLLLRGLKTLPVRMDRHTSNAEKLAAYLKGHPKVTDVYYPGDPQHKDYPVMQKQMRSGGGILSFSITGTKETAQKFMNQLQFIKIAVSLGDAETLIQHPATMTHSVIPPKTREEMGITDTMLRLSAGLEAWEDIRDDLEQAFSSIE
>NZ_AXBI01000021.1_36@RS_GCF_000473325.1@p__Proteobacteria	Annotree	Annotree@>NZ_AXBI01000021.1_36@RS_GCF_000473325.1@p__Proteobacteria	MTRSAGFATRAIHHAYDPQDHDGALTPPLHLTSTFTFETAEAGGEMFAGERAGHIYSRISNPTCDLLEQRIAVLEGAEAGLALSSGMGAITAVLWTLLSPGDEVIVDKTLYGCTFAFMRHGLAKWGVTITHVDMTDPENLRAAVSDKTRVVYFETPANPNMRLVDIAATSEIAHAAGATVVVDNTYATPYLTRPIEHGADIVLHSATKYLGGHGDVVAGLVVGTAEQIAEIRLVGMKDMTGAVMAPFNAMLILRGIKTLNLRMDRHCATARTVAAYLEAHPAVGAVYFPGLDSFQQHAIAERQMDQPGAMIAFEAKGGLTGGIALMNRLQMIQRAVSLGDAETLIQHPASMTHSTYTPEERAEHGISDGLIRLSVGLEDAEDIIADLEQALPPAALQAAE
>NZ_ATAE01000006.1_63@RS_GCF_000474275.2@p__Firmicutes	Annotree	Annotree@>NZ_ATAE01000006.1_63@RS_GCF_000474275.2@p__Firmicutes	MSSKESNREQGFQTLAVHKGYKPDPLTGSLALPIHQTSTFVFPSAEIGGRRFAGEEEGYVYSRLGNPTVTSLEEKIAALEKGEKALAFASGMAAISAVLLGLVRSGDHILCSRGLYGCTFGFLSILKDKFNVDYTLCDMRDKESILREIKENTKVIYIETPINPTMQIIDLALIGQIGKEHNVTTVVDNTFMSPYLQRPLEYGCDVVVHSATKYLGGHGDLVAGVAVGTKEFLEHIQFTTQKDIGGILAPFDAFLLVRGIKTLGVRMDRHSENAQKVAEFLESHPKVTNVMYPGLKSFPQHELAKRQMDGFGGLISFELKEGLEAGLNMMNKLELLKCAVSLGDVDSLIQHPASMTHSVVPREERIKMGIADGLIRLSVGIENVEDIIYDLEQALS
>NZ_AWXB01000058.1_35@RS_GCF_000478985.1@p__Firmicutes_A	Annotree	Annotree@>NZ_AWXB01000058.1_35@RS_GCF_000478985.1@p__Firmicutes_A	MNSKDEMKKLNFDTKCVHAGYVKNDVGALACPIYQTSTFIFDSAEQGGRRFALEEDGYIYSRLGNPTNAQVEAKVAMLEGGEAALSTASGMGAITSAIWTNLKAGDHVLAAKTLYGCTFAFLEHALPRFGVEVDFIDMANLDEVKSHLKPNTKITYLETPANPNMDISDIEAIAKLSHENNKEGLVIVDNTYCSPYISNPLSLGADIVVHSATKYINGHGDVIAGFVIGSQEMITNIRFVGLKDMTGAVLDPFAAYLINRGLKTLPLRMEKHCANAMKVAEFLENHPAVESVAYPGLKSFKYYDLAKKQMKLPGAMISFELKGGIEAGRTLMNSVKLCTLAVSLGDAETLIQHPATMTHSPYSKEEREAAGITDGMVRLSVGLENADDIIADLEQALGQ…
>NZ_KI518116.1_8@RS_GCF_000479045.1@p__Fusobacteriota	Annotree	Annotree@>NZ_KI518116.1_8@RS_GCF_000479045.1@p__Fusobacteriota	MDKNMKNGFGTIAIHGGSEKNPFGTLATPIYQTSTFIFDSAEQGGKRFALEEEGYIYSRLGNPTVTVVEKKLALLEEGEAALATASGMGAIASVMWTVLKAGDHVLADKTLYGCTFALLSHGLTKFGIDVEFIDTSDLEAVKRSLKANTKVVYLETPANPNLKIVDIEAVSKIAHTHNDNILVVVDNTFATPYCQKPLTLGADVVVHSATKYLNGHGDVIAGFVVGKMDLVTQVRLVGVKDMTGAVLSPMDAYYIIRGMKTLEIRMERHCSNARKVAEFLNTHPKVETVFYPGLKTHPGHEIACKQMKDFGGIFAFELKGGMDAGKTLLNNLKLCSLAVSLGDTETLIQHPASMTHSPYTREERLTAGITDGLVRISVGLEDVEDIITDLRNGLELV
>NZ_KI518626.1_15@RS_GCF_000480335.1@p__Firmicutes	Annotree	Annotree@>NZ_KI518626.1_15@RS_GCF_000480335.1@p__Firmicutes	MKKKEKQLETKVVHEGYHSEEMLGSLAAPLFQTSTFTFDSAEQGERRFAREEDGFVYSRLGNPTVQLLEERIAALEGGERGLAFSSGMAAVSAVLISLTKANDHILCSSGLYGCTYGLLSMLKDKYHINHDFSEMNCEEEVLACLSPETTCIYIETPINPTMKLIDLQMVATVAKRYHIPVVVDNTFSSPYIQRPLEFGCDVVVHSATKYIGGHGDVIGGLVVGRSSFLDGVAMTTQKDIGGVLSPFDAWLLLRGLKTLPIRLDRHSDNAEKIVEKLGTHPRISTIYYPGDREHPNFAIYQKQMKCGAGVISFELVGDKYDVQQFLNNLEFLKIAVSLGDAETLIQHPSTMTHAVVPEAERDMMGITEQLIRLSVGLEAWQDIWEDLEQALNKLDDK
>NZ_AXVA01000005.1_101@RS_GCF_000482325.1@p__Firmicutes	Annotree	Annotree@>NZ_AXVA01000005.1_101@RS_GCF_000482325.1@p__Firmicutes	MEDKNLRFETEVIHSGYVSDEHQGSLVPPLYQTSTFTFSTAKQGEKRFSGEEEGFIYSRLGNPTVKILEERLAILEKGDTALAFSSGMAAVSAALMALTKTGDHILCSQGVYGCTFGFLQLLKEKYGIEHDFSSMDSIEMVEKAILPNTACIYIETPINPTMKLVDLGQVAKIANEKGIPVVVDNTFCSPYLQTPLTHGCNVVIHSATKYICGHGDVLAGIVVGKKEWIQKVSRTTQKDIGGIISPFDAWLLLRGLKTLPIRIDRHCDNTDKIFQFLRNHPKIDAIYYPGDAEHPDYQIMKKQMKKPGGLISFSIRGTKETAQRLMDELNLIKIAVSLGDAETLIQHPASMTHAVVPEEERRKMGITENLLRLSVGLEAWEDIIDDLEQALEKI
>NZ_AXVC01000027.1_35@RS_GCF_000482365.1@p__Bacteroidota	Annotree	Annotree@>NZ_AXVC01000027.1_35@RS_GCF_000482365.1@p__Bacteroidota	MIDPKELQQMGFATRAIHAGSEHNQHGTLATPIYQTSTFVFDSAEQGGRRFALEEEGYIYTRLGNPTCTAAEQKVASLEGGEACVSASSGIGAITSAIYPLVQAGDHIVAGKTLYGCTYSFLEHGLSRFGVEVTFVDARNLDEIKAAMRPNTKLVYIETPANPNMYLTDIEGAAKIAHSQEGTVLMVDNTYCTPFITRPLDLGADVVVHSATKYLNGHGDVIAGFVVGRKEYIDQVRLFAVKDMTGSVLGPFEAYLIARGIKTLEIRMERHCANAQRVAEFLEKHPAVASIAYPGLKSFPQYELAKKQMRLPGAMIAFELKGGLEAGRKLMNSLHLATLCVSLGDAETLIEHPASMTHSPYTPEERAASDIAEGMVRLSIGLENVEDIIADLKAGLDALL
>NZ_KI519435.1_113@RS_GCF_000482485.1@p__Firmicutes	Annotree	Annotree@>NZ_KI519435.1_113@RS_GCF_000482485.1@p__Firmicutes	MARHYKHMETSVIHEGYNSKEMLGSLSTPLFQTSTYTFDTAEQGERRFAGEEDGYIYSRLGNPTVSVLEERIAALENGERGLAFGSGMAAVSAILFALIKANDHILCSPGLYGCTFGLLSMMKEKFNVSFDFSSMETESEIHKKIKPETTCIYVETPINPTMKLIDLEMVASVAKEYGIPVVVDNTFASPYLQNPLDLGCDVVVHSATKYICGHGDVIAGLAVGKKEFLDHVAVTTLKDIGGVMSPFDAWLLLRGLKTLPVRVDRHCDNAEEIFKRLKSHPMVANVYYPNDDSHPDHHIMKKQMRRGGGVISFEIKGEKADAQKFLNDLSFLKIAVSLGDAETLIEHPATMTHAVVPEESQEYMGITDQLIRLSVGLEAWQDIWADLEQALNKISVSSD…
>NZ_AXVE01000003.1_79@RS_GCF_000484595.1@p__Firmicutes	Annotree	Annotree@>NZ_AXVE01000003.1_79@RS_GCF_000484595.1@p__Firmicutes	MKNDSMRKETAVVHKGYSSEQHHDSLSVPLYQTSTYTFSSAEQGERRFAGDECGNIYSRLGNPTVRILEERMAELENGQSALAFGSGMSAVSAVLIHVTKTGDHVLCSRGIYGCTYGLLEMMNEKYNISHSFSALSTEQEIEASIRPETVCIYIETPINPTMELVDLELVARVAKKHGLKVIVDNTFSSPYLQNPLDFGADYVLHSATKYINGHGDVIAGLLIGNDMEDMMHLRMTVQKDVGGIISPFDAWLIIRGLKTLHVRMDRHSENAQKLVSFLQSISVVTDILYPFDPSHPQFEIAKKQMRAGGGLISFNIKGGKETAQYFMNALHLIKIAVSLGDAETLIQHPATMTHSVIPEEEREKMGVTHSLLRLSVGLEHVEDIMADLKQAFAKVETHF…
>NZ_AXZL01000068.1_204@RS_GCF_000485795.1@p__Proteobacteria	Annotree	Annotree@>NZ_AXZL01000068.1_204@RS_GCF_000485795.1@p__Proteobacteria	MQDESSKQWKAATQAIHAGHEREAFGTLVTPLYQTATFVFESAQQGGERFAGNESGYIYTRLGNPTVAELERKMAILEGAEAAAATASGMGAVSAALLANLQMGDHLVASNAVYGCTFALMTSQFARFGIEVTLVDFTDLAAIELAIKPNTRVIFCETPVNPHLQVFDLKGIADIAKRHQLVSIVDNTFMTPLLQQPLAFGIDLVVHSATKYLNGHGDVIAGIVCGSEEQLHRVKYEILKDIGAVMSPHDAWLILRGLKTLDVRLQRHCDSALRVAEFLEQHPVVTRVYYPGLKSHSGHRFIGGQMARAGGVIAFELAADLEQAMAFVGNLKLFSIAVSLGDAESLIQHPASMTHSPYTPEARQAAGISDNLLRISIGLEDCDDIIEDLNQALAMLA
>NZ_AXUR01000044.1_13@RS_GCF_000493815.1@p__Fusobacteriota	Annotree	Annotree@>NZ_AXUR01000044.1_13@RS_GCF_000493815.1@p__Fusobacteriota	METKKSGLGTTAIHAGTLKNLYGTLAMPIYQTSTFIFDSAEQGGKRFALEEAGYIYTRLGNPTTTVLENKIAALEEGEAAVAMSSGMGAISSTLWTVLKAGDHVVTDKTLYGCTFALMNHGLTRFGIEVTFVDTSNLDEVKNAMKENTRVVYLETPANPNLKIVDLEAVSKVAHTNPNTLVIVDNTFATPYMQKPLKFGVDIVVHSATKYLNGHGDVIAGLAVTNKELADQIRFVGLKDMTGAVLGPQDAYYIIRGMKTFEIRMERHCKNARAIVDFLNKHPKIEKVYYPGLESHPGYEVAKRQMKDFGAMISFELKGGFEAGKTLLNNLKLCSLAVSLGDTETLIQHPASMTHSPYTKEEREAAGITDGLVRLSVGLENIEDIIADLEQGLEKI
>NC_022781.1_1937@RS_GCF_000496285.1@p__Firmicutes	Annotree	Annotree@>NC_022781.1_1937@RS_GCF_000496285.1@p__Firmicutes	MKKKHMETALIHHGYTSKEHKGSLTPPLFQTSTFTFETAQQGEASFAGVDPSYIYSRLGNPTVKLFEERMAVLEGGEEALAFGSGMAAISATLIGFLKAGDHIICSNGLYGCTYGFLEVLEEKFMITHSFCDMETETDIENKIRQNTKLIFVETPINPTMKLIDLKQVIRVAKRNGLLVIVDNTFCSPYLQRPLELGCDAVVHSATKYIGGHGDVVAGVTICKTKVLAEKIRPMRKDIGGIMAPFDAWLLLRGLKTLAVRMDRHCDNAEKIVSFLKNHDVVEGVWYPEGELASRQMKRGGGVISFSVKGGKEETQAFINDLHFITIAVSLGDTETLIQHPATMTHAAIPAELRKEMGIFDNLIRLSVGLESWEDIVSDLEQALKKISIVSNQ
>NZ_KI543237.1_793@RS_GCF_000496835.1@p__Firmicutes	Annotree	Annotree@>NZ_KI543237.1_793@RS_GCF_000496835.1@p__Firmicutes	MSKYKRFETSVIHAGYDSKQHLGSLSTPIFQTSTFTFDSAEQGERRFAGEEEGYIYSRLGNPTVRALEDKIAELEGGEKGLAFGSGMAAVSAVLVALTRTGDHILCSQGLYGCTFGLLSMMEEKYNITSDFSLMETEEELRNRIQPNTACIYIETPINPTMRLLDLGMISRIAKEYDIPVVVDNTFSTPYLQRPLELGCDIVIHSATKYIGGHGDVIAGLVVAKEEFLSEVAMTTQKDIGGVMSPFDAWLLLRGLKTLPVRMDRHSSNAERIFKEMEKHPGIKRVYYPGDTDHPDYSIKEKQMKQGGGLISFEIEGSKENAQALLNQLSFIQIAVSLGDAETLIQHPATMTHAVVPEAERFKMGITDQMIRLSVGLEAWEDIWSDLEQALSKLPAVKEG…
>NZ_CP010979.1_5350@RS_GCF_000498395.2@p__Proteobacteria	Annotree	Annotree@>NZ_CP010979.1_5350@RS_GCF_000498395.2@p__Proteobacteria	MRGSHNNTGFSTRAIHHGYDPLSHGGALVPPVYQTATYAFPTVEYGAACFAGEEAGHFYSRISNPTLALLEQRMASLEGGEAGLALASGMGAITSTLWTLLRPGDELIVGRTLYGCTFAFLHHGIGEFGVKIQHVDLNDAKALKAAINSKTRMIYFETPANPNMQLVDIAAVVEAVRGQDVLVVIDNTYCTPYLQRPLELGADLVVHSATKYLSGHGDITAGLVVGRKALVDRIRLEGLKDMTGAALSPHDAALLMRGIKTLALRMDRHCANALEVAQFLAGQPQVELIHYPGLPSFAQYELAQRQMRLPGGMIAFELKGGIEAGRRFMNALQLFARAVSLGDAESLAQHPASMTHSSYTPQERAHHGISEGLVRLSVGLEDVEDLLADIEQALLACR
>NZ_AXUS01000019.1_23@RS_GCF_000498755.1@p__Firmicutes_A	Annotree	Annotree@>NZ_AXUS01000019.1_23@RS_GCF_000498755.1@p__Firmicutes_A	MENLKNAKFGTKTVHGGYERDTRTGALTTPIFQTSTFVFDSAEQGGRRFALEEGGYIYSRLGNPTNTQLEDKVALLEGAEACVSTASGMGAITSALWSALKAGDHVVASKTLYGCTYAMFNHGISRYGIEVSFVDASNLEEVKAAMKSNTKVVYLETPANPDLKLIDIEAVSEVAHSVEGCMVFVDNTFCTPYLQRPLELGADVVVHSATKYLNGHGDVVAGFVAGKLDFITQVRLFGIKDMTGSVLSPFDAYLIIRGMKTLQVRMDRHCASAMVVAEFLESNENVTQVNYPGLKSFPQYELAQKQMDKPGGMIAFEVKGGLEAGKKLLNSLELCTLAVSLGDCETLIQHPASMTHSPYTPEERAEAGISEGLIRISVGLEDPEDIIADLKQGLDRL
>NZ_HG529416.1_10@RS_GCF_000499525.1@p__Firmicutes_A	Annotree	Annotree@>NZ_HG529416.1_10@RS_GCF_000499525.1@p__Firmicutes_A	MENLQNKKFATKAIHGGHQKDAVSGALTTPIYKTSTFVFDSAEQGGRRFALEEGGYIYSRLGNPTNAQLEDKVALLEGAEACVSTASGIGAITSALWTILKAGDHVVASKTLYGCTYAMFNHGISRYGVEITFVDATNLDEVKAAMKENTKVVYLETPANPDLKLIDIEAVSKIAHEVEGCMVMVDNTFCTPYIQRPIELGADVVVHSATKYLNGHGDVIAGFVAGKLDFVNQVRLFGIKDMTGAVLSSLDAYLIIRGMKTLQVRMDRHCKNAMEVAKFLEAHENVTKVNYPGLESFPQYELAKKQMDLPGGMIAFEVKGGLEAGKKFLNSLELCVLAVSLGDCETLIQHPASMTHSPYTPEERAEAGISEGLIRISVGLEEAEDIIADLKQGLDRL
>NZ_AYTD01000009.1_14@RS_GCF_000503215.1@p__Proteobacteria	Annotree	Annotree@>NZ_AYTD01000009.1_14@RS_GCF_000503215.1@p__Proteobacteria	MNNKHNAFGFSTRAIHHGYDPKDHHGALVPPIYLSATFAFPTAEYGAACFAGEASGHFYTRISNPTLALLESRMATLENGEAAVAFSSGMGAIAATFWTLLRPGDEVIVSQTLYGCTFALLHHGIGEFGIKVRHVDLTDLAALQAAFSPATRMIYCETPANPNLRLVDIAAVAALAHEQPNVTLVVDNTYCTPYLQRPLDLGADVVVHSATKYLSGHGDITAGIAVSSQALAQRIRLQGLKDLTGAVMSPQDASLLMRGLKTLALRMDRHCSNAQAVAEALQAHPAVQSVTYPGLRSFPQYELATQQMKLPGGMIAFELKGGIETGRRFMNALKLFTRAVSLGDAESLAQHPASMTHSTYTPQERAAHGISEGLVRLSVGLEDVADLLADVQQALAKCT…
>NZ_KI629782.1_99@RS_GCF_000503775.1@p__Firmicutes	Annotree	Annotree@>NZ_KI629782.1_99@RS_GCF_000503775.1@p__Firmicutes	MNNRQTKKKHGLSTTAIHAGHKSDVQTGSLTTPIYQTSTFVFSSVEEGARRFAGVEAGYVYSRLGNPTVQVLEEKVAALEKAEAGLAFASGMAAVSSVLMALVQTGDHILGTKGLYGCTYGLLNLMKDRFHVDYTLCDMTDEDAIRAKLRPTTRVIYVETPINPTMKLVDLQLVAKVAKEAGAYVVVDNTFLSPYLQRPIEHGCDLVIHSATKYIGGHGDVIAGIAVGPKPILDTIRMTTLKDMGGILAPFDAYLLIRGLKTLGVRMERHCENGMRVAEFLHHHPKVAAVYYPGLRHFSQHNLACRQMDGFGGILSFELKGGLESGIRMMNHVQLCKRAVSLGDVDSLIQHPASMTHSVIPPEERAEMGITDGLIRLSVGIEDVEDIIDDLDMALSQA
>NZ_AYSD01000010.1_215@RS_GCF_000504145.1@p__Firmicutes	Annotree	Annotree@>NZ_AYSD01000010.1_215@RS_GCF_000504145.1@p__Firmicutes	MGREYKHIETMVIHEGYEPKQHMGSLAAPIFQTSTFVFESAEQGERRFAGEEEGYIYSRLGNPTVKILEERIAMLEGGEAGLAFSSGMAAVSAVLLALTKAGDHIICSQGLYGCTFGLLHLMKEKYHITHDFSEMLTEEQIETLIRPETTCIYVETPINPTMKMIDLEMVARVAKKHHIQVVVDNTFSSPYLQTPLALGCNIVLHSATKYICGHGDVVAGLVVGTQEFISKLAMTTQKDIGGIISPFDAWLLLRGLKTLPVRMDRHSFNAEKLFKKLKQHPSVAAVYYPGDTEHPDYNISKKQMKAGGGLISFEIKGDKQAAQKVLNSLQLIKIAVSLGDAETLIQHPATMTHSAVPVESRLKMGITDQLIRLSVGLENWEDLWEDLNEALNRIGA
>NZ_AYSE01000012.1_85@RS_GCF_000504165.1@p__Firmicutes	Annotree	Annotree@>NZ_AYSE01000012.1_85@RS_GCF_000504165.1@p__Firmicutes	MGESGKKMETTVIHGGYDSKEYLGSLSTPIFQTSTFTFDSAEQGEGRFRGEEEGYIYSRLANPTVRALEEKIAALEEGEAGLAFGSGMAAVSAVLFALTKAHDHIICSQGIYGCTFGLLKLMREKYHISHDFCLMETEAQIKELIRPETTCIYVETPVNPTMKVIDLYLVVKVAKEHGIPVVVDNTFASPYLQQPLCLGCDVVLHSATKYICGHGDVVAGLVVGKKDFIKSMAMTTQKDIGGIISPFDAWLLLRGIKTLPVRMDRHSFNAMKIYELLKSHPMVQNVYYPGDCDHPQYSITNKQMKQGGGLISFEMRGTKKDAQRFLNDLKLIKIAVSLGDTETLIQHPATMTHAVVPANIRGEMGITDQLLRLSVGLEAWEDIWEDLQYALNKAENSSF…
>NC_023075.1_4214@RS_GCF_000510285.1@p__Proteobacteria	Annotree	Annotree@>NC_023075.1_4214@RS_GCF_000510285.1@p__Proteobacteria	MRDSHNNTGFSTRAIHHGYDPLSHGGALVPPVYQTATYAFPTVEYGAACFAGEEPGHFYSRISNPTLALLEQRMASLEGGEAGLALASGMGAITSTIWTLLRPGDELIVGRTLYGCTFSFLHHGIGEFGVKIRHVDLNDAKALKAAINSKTRMIYFETPANPNMQLVDIAAVAEAVRGHDVHVVVDNTYCTPYLQRPLELGADLVVHSATKYLSGHGDITAGLVVGRKALVDRIRLEGLKDMTGAVLSPHDASLLMRGIKTLALRMDRHCANAQQVAEALARQPQVELIHYPGLPSFAQYELAQRQMRLPGGMIAFELKGGIEAGRRFMNALQLFARAVSLGDAESLAQHPASMTHSSYTAKERAHHGISEGLVRLSVGLEDVEDLLADVEQALQACS
>NC_023135.1_3206@RS_GCF_000511355.1@p__Proteobacteria	Annotree	Annotree@>NC_023135.1_3206@RS_GCF_000511355.1@p__Proteobacteria	MTRPNGFATRAIHHAYDPQDHEGALTPPLHLTSTFAFETAEAGGEMFAGERAGHIYSRISNPTCDLLEQRIATLEGAEAGLALASGMGAVTAVLWTLLSPGDEVIVDKTLYGCTFAFMRHGLAKWGVTITHVDMSDLDNLRQAVTSKTRVVYFETPANPNMRLVDIAAAAGIAHAAGAQLVVDNTYSTPYLTRPIELGADIVLHSATKYLGGHGDVVAGLVAGRAEQIAEIRLVGMKDMTGAVMAPFNAMLILRGLKTLNLRMDRHCASARVVADYLAAHPAVRTVHFPGLKSFPQYDVAERQMDQPGAMIAFEVDGGLPGGIALMNGLQMIQRAVSLGDAETLIQHPASMTHSTYTPEERAEHGISDGLIRLSVGLEEVEDILADLEQALPAPVQHAAE
>NC_023137.1_1640@RS_GCF_000511385.1@p__Proteobacteria	Annotree	Annotree@>NC_023137.1_1640@RS_GCF_000511385.1@p__Proteobacteria	MTKTGSSFSTRAIHHGYDTQSQQGSLNPPLYLTSTFTFDSAEAGGEMFTGEREGHFYSRISNPTLDHLEQRIANLEGGEAGLATASGMGAITSTLWSFLAAGDEIILDKTLYGCTFSFMTHGLPRFGVKVRLVDMTDPTNLAEAITPKTKLVYFETPANPNNRLIDIAAISEIAHKAGAKVVVDNTFATPVITRPIELGADIVVHSATKFISGHGDVIAGLVVGSKEDITQIRLVGLKDMTGAVMSPFSAMLLMRGLKTLELRMERHCKSALKVAEALQSHPAVERVYYPGLDDFAQGDLARRQMSGFGGMIPFEVVGGKAGGIAMMNRLEMVQRAVSLGDAETLIQHPASMTHSTYTPEERAEHGIAEGLVRMSVGLEGVDDIIDDLMQALSSHNAYA…
>NZ_AZIN01000001.1_925@RS_GCF_000511875.1@p__Proteobacteria	Annotree	Annotree@>NZ_AZIN01000001.1_925@RS_GCF_000511875.1@p__Proteobacteria	MSIDRQKKLSFATRSVHAGYDSSANEGSLNPPIYMTSTYSFDSVAQGAGRFSGEEKGHFYSRISNPTQEILENRLADLEEGEAALATASGMGAITATLWTLVGPGDQILVDKTLYGCTFSFMEHGLKKFGVDICYADFTDHAELQSYLSDKTKVIYFETPVNPNMRVIDIAAVSTLVKDYSSDIKIMVDNTYCTPALQRPLTLGADLVVHSATKYLGGHGDLIAGAVVGDAETIQQIRLFGLKDMTGAVISPMTVFLILRGIKTLQLRMERHCQNAQAIAEMLHQHPAVDQVFFPGLKTDPWYAIASTQMDDFGGMIALELKGGYDASVRMLNKLKLAKLAVSLGDAETLIQHPASMTHSVYTLEERAAHGISEGLVRISAGLEAIEDIIADLEQALEN
>NZ_BAUT01000001.1_288@RS_GCF_000513095.1@p__Firmicutes	Annotree	Annotree@>NZ_BAUT01000001.1_288@RS_GCF_000513095.1@p__Firmicutes	MEVTKTNDHILCSKGVYGCTFGLLQWLKDKHNIQSTFADLGSEEEIKRNIQTNTTCVYIETPINPTMQVIDIPLVTSIAKEKGIKVIVDNTFSTPYLQKPLKLGCDLVVHSATKYIGGHGDVIAGVMAGNADMIDNIKKTVRKDFGGVLSPFDAWLLIRGVKTLAVRMDRHCENAEKIAAQLKKHPNVKAVYYPGDKEHAQSSLVKKQMRRGGGVLSFELNGSYEDAVHVVNQLQLIPIAVSLGDAETLIQHPASMTHAVIPPEQRVKMGITNELLRLSVGLEAWEDIWQDLEQALNTLSS
>NZ_HG326223.1_111@RS_GCF_000513215.1@p__Proteobacteria	Annotree	Annotree@>NZ_HG326223.1_111@RS_GCF_000513215.1@p__Proteobacteria	MSATAVGHDFATRAIHYGYDPQRYQGALSPPVFMSSTFAFPTAEYGGACFAGTEPGYFYSRIANPTLTLLEQRIANLEEGEAAVAFASGMGAITACCWTLLRPGDELIVDETVYGCTFSYFHHGLARFGVKITHVDLTRPERLASAMGPHTRLVYCETPANPNMRLVDIAAVAEIAHRHQALLLVDNTYCTPYLQRPLALGADIVVHSATKYLGGHGDLLAGIAVTRQALAEAIRLEGLKDMNGAVLSAQDAALVLRGMKTLPLRMERHCDNAQRLAEMLAEHPAVERVYYPGLANFPQHALAQRQMARPGGMLAFELRGGMRAGIRFLNALQLILRAVSLGDCESLAQHPASMTHSAYTPEERKRHHISEGLVRLSAGLEAFDDLQADILQALAQAQ
>NZ_AQCF01000032.1_128@RS_GCF_000513775.1@p__Spirochaetota	Annotree	Annotree@>NZ_AQCF01000032.1_128@RS_GCF_000513775.1@p__Spirochaetota	MDKDELKNMGFASKQIHAGYTKNTYGALATPIYQTSTFVFDSAEQGGRRFALEEAGYIYTRLGNPTTSAVEEKLTCLENGEACVATSSGIGAISSSLWTLVSAGDHIVAGKTLYGCTFSLLSRGLTRFGVDVTFIDTRDPENLRKAMKPNTKVVYLESPANPNMYLCDIQALSAIAHQNSDCKVIVDNTYMTPYLQRPLNLGADIVVHSATKYLNGHGDVIAGFAVGKKDVIDQIRFLGIKDMTGSVLGPFEAYLIGRGMKTLDIRMEKHCANAQKVAEFLETHPTVESIAYPGLPSFPQYELAKRQMALPGAMIAFTVKNGLEAGRKLMNSVKFATLAVSLGDAETLIQHPASMTHSPYTAEERAASDIAEGLIRISVGLEDAKDIIDDLRQALNTLI
>NZ_BAUW01000080.1_2@RS_GCF_000517385.1@p__Firmicutes	Annotree	Annotree@>NZ_BAUW01000080.1_2@RS_GCF_000517385.1@p__Firmicutes	MGEKRFETKVIHSGYKSDEFRGSLAPPLFQTSTFTFDTAEQGERRFAGEEEGFIYSRLGNPTVAMLEERMATIEKGEKALAFGSGMAAVSAILVALTRTGDHILCSQGVYGCTFGLLQLMKEKYAINHDFSMMSTREEVLAAITHETRVIYIETPINPTMRLVDLEMVADVAKEKGIPVVVDNTFSSPYLQNPLELGCDFVIHSATKYICGHGDVIAGVAVGPKEIMTKISMTTQKDIGGVISPFDAWLLLRGLKTLPVRMDRHCDNAEKLAAYLSDHPAVEEVIFPGDPKHPDYAIAKKQMRKPGGLISFNIKGGQKEAQAFINKLKLIKIAVSLGDAETLIQHPATMTHAVVPKEAREKMGIKDNMLRLSVGLEAWEDIRDDLEAAFEAVRKESTME…
>NZ_KI912458.1_268@RS_GCF_000518605.1@p__Proteobacteria	Annotree	Annotree@>NZ_KI912458.1_268@RS_GCF_000518605.1@p__Proteobacteria	MQDKWQLATKVIHAGHEKNETGALVSPMCQSATFVFDNAEQGGARFSGDEHGYIYTRLGNPTTAELERKIAALEGSEAAAATASGMAAVSAALLANLKSGDHLVASNAVYGCTFSLMNSQLSKFGIEVSLVNFNDRAAIIAAIRPTTKVIFCETPVNPHLDVYDLNMIASIAKQHDLISIVDNTFMTPLLQQPIKHGIDIVVHSATKYLNGHGDVIAGLICASDEQMQVIKYEVLKDIGSVLSPHDAWLILRGLKTLDVRIARHCENAEKVALFLEQHPKIAKVYYPGLKSHAGHTLLGGQMRRAGGVIAFELIAGFEQSLQFINQLSLFSIAVSLGDAESLIQHPASMTHSPYTKEQRELAGITDNLLRISVGLESAEDIIQALADGLARL
>NZ_KI912483.1_41@RS_GCF_000518705.1@p__Proteobacteria	Annotree	Annotree@>NZ_KI912483.1_41@RS_GCF_000518705.1@p__Proteobacteria	MQEKWKLATKVIHAGHQKNDKGALVSPLYQSATFVFDSAEQGGERFAGEQEGYIYTRLGNPTTAEFERKIAALEGSESAAATASGMAAVSVALLVNLSCGDHLVASKAVYGCTYALMTEQFKKFGIEVTLVDFCDLDAIKKAIQPNSKALFCETPVNPHLDVYDLRAIAKIAQQHQLVSIVDNTFMTPLLQRPLEFGIDMVIHSATKYLNGHGDVIAGVVCGSDEMIHKVKYEVLKDIGGVLSPHDAWLILRGLKTLDVRLTRHCDSAERIAEYLASHSQVSRVYYPGLPNHPGRKLLGTQMRRAGGVIAFELDGDLAAAVGFVNRLKMFTIAVSLGDAESLIQHPASMTHSPYSPEERHAAGISDNLLRISVGLEDVEDIIADLEQAFS
>NZ_JAEH01000026.1_15@RS_GCF_000518805.1@p__Proteobacteria	Annotree	Annotree@>NZ_JAEH01000026.1_15@RS_GCF_000518805.1@p__Proteobacteria	MQDRWKQATQLVHAGHEKDPSGALVSPLYQSATFTFTSAEQGGRRFAGDEPGYIYTRLGNPTTSELERKVAVLEGAQAAAATASGMAAVSTALLSYLSQGDHLVASNAVYGCTYSFMTEHLPRYGVKVSLVDCKDIAAVSAAITPQTKVLFFETPVNPHLDVFDIAALTALAREHGVATVVDNTFMTPLLQQPLKLGADMVIHSATKYLNGHGDVIAGMVCGSQEMIDKAKYEVLKDFGGVLSPRDAWLILRGMKTLDVRLSRHCSSAGQIAEYLDNHPLVDKVYYPGLKTHKGHALLGKQMKQAGGVIAFELKQDLAGSIAFVNRLKLWTIAVSLGDAESLIQHPASMTHSPYSPEERQAAGITDNLLRLSVGLEDCEDLIADLAQAF
>NZ_JAEK01000043.1_15@RS_GCF_000518865.1@p__Firmicutes	Annotree	Annotree@>NZ_JAEK01000043.1_15@RS_GCF_000518865.1@p__Firmicutes	MKEKEYRFATKAIHAGYDPNEHQNSLTPPIYQTSTFTFPTVEHGANRFAGMEEGYIYSRLGNPTVTVLEERIAQLEGGEAALAFSSGMAAISAVLIGITKANDHIICSKGIYGCTFGLLQLLKEKYKIDHTFSELTSEEDILSQIKETTSCIFIETPMNPTMNLIDLEKVVSVAKERNIKVFVDNTFCSPYLQTPITLGCDLVIHSGTKYIGGHGDVIAGLVVGDKITIDSLKKTTQKDIGGVISPFDAWLLLRGLKTLAVRMDRHCENAEKIAIKLKEHPKVKAIYYPKDPDHYQYQIMKRQMKNGGGLLSFEVKGTFEDAVKFVNHLKLIPIAVSLGDAETLIQHPASMTHAVVPAQIRKEMGISDMLLRLSVGLEAWEDIWEDIQSALNHI
>NZ_JAEL01000061.1_28@RS_GCF_000518885.1@p__Firmicutes	Annotree	Annotree@>NZ_JAEL01000061.1_28@RS_GCF_000518885.1@p__Firmicutes	MTPQKCIRIEKSHFFLNKILSKNRQLSYADKEILYGKMEAVTSKGRVRMNGKKPLKIETQVIHEGYESEKFDGSLAPPIFQTSTFTFGTSQQGEKRFSGEEEGYIYSRLGNPTVKMLEDRMAALEKGESALAFGSGMAAVSAVLFALTKTGDHILCSQGVYGCTFGLLEMMDEKYKVSHDFSAMETKEQLLKQIKPETACIYVETPINPTMKLVDLKMVAEAGREKGIPVVVDNTFCSPYLQNPIEMGCSIVIHSATKYIGGHGDVVAGIVVGPKDFLDKVSMTTQKDIGGIISPFDAWLLLRGLKTLAVRLDRHCENAEKLAEYLLQNPKVEKIYYPGDSKNPEYEIAKKQMRKAGGMISFTLKGDKETAQAFMNELKLIKIAVSLGDAETLIQHPAT…
>NZ_KI928941.1_188@RS_GCF_000521215.1@p__Proteobacteria	Annotree	Annotree@>NZ_KI928941.1_188@RS_GCF_000521215.1@p__Proteobacteria	MSRAKGFASRAIHHAYEPQDNEGALTPPLHLTSTFVFETAEAGGELFAGERSGHVYSRISNPTLDLLEQRVAELEGAEAGLALSSGMGAITSTLWTLVSPGDEIIVDKTLYGCTFAFMRHGLSRFGVKISHVDLTDPENLRAAISETTRVVYFETPANPNMRLVDIARIADIAHEAGATVVVDNTYATPYLTRPIEMGADIVLHSATKYLGGHGDVVAGLVVGKCEQIGEIRLVGMKDMTGAVMAPFNALLILRGLKTLALRMDRHCATAQKVAEWLEAHPVVCKVHFPGLESFEQHDLAERQMDQPGGMIAFELEGGLQAGTEMMNALRMIQRAVSLGDAETLIQHPASMTHSTYTPEERAEHGISEGLVRLSVGLEDLNDILDDLNQAMPSKPVAAAA
>NZ_JALA01000028.1_125@RS_GCF_000527275.1@p__Proteobacteria	Annotree	Annotree@>NZ_JALA01000028.1_125@RS_GCF_000527275.1@p__Proteobacteria	MSLDIKRSFETRAIHSHYNAQDHLGSLASPIYQTSTYVFKSVEEGAACFSGEKDGYIYTRINNPTLNLLENRIASLEEGEAAIVFSSGMGAITATFWTLLNPGDELLVDLTVYGCTYAFFHHGLARFGVKIKHIDMSDPESVAQAITKKTRMIFFESPANPNMRLVDIAAVSEIAHRHNILVVVDNTYCTPYIQTPLTLGADIVLHSLTKYMNGHGDAMGGAVATAAEYAKLIRLVGLKDMTGACLSPHDANLIIRGMKTLSVRMDRIVQSTQKIAEYLEVNPKVATIMYPGLPSFEQYHLAQKQMKLAGGMIAFELKGGLEAGKRFLNHLTLFSRAVSLGDCESLAQHPASMTHSTYTPEERLQYGISDGLIRLSIGLENVDELIADIEQALASA
>NZ_AP018443.1_4669@RS_GCF_000534935.2@p__Firmicutes	Annotree	Annotree@>NZ_AP018443.1_4669@RS_GCF_000534935.2@p__Firmicutes	MKKKHMETALIHHGYTSEEHKGSLTPPLFQTSTFTFETAQQGEASFAGVDPSYIYSRLGNPTVKLFEERMAVLEGGEEALAFGSGMAAISATLIGFLKAGDHIICSNGLYGCTYGFLEVLEEKFMITHSFCDMETEADIENKIRPNTKLIFVETPINPTMKLIDLKQVIRVAKRNGLLVIVDNTFCSPYLQRPLELGCDAVVHSATKYIGGHGDVVAGVTICKTRALAEKIRPMRKDIGGIMAPFDAWLLLRGLKTLAVRMDRHCDNAEKIVSFLKNHDAVEGVWYPEGELASRQMKRGGVISFSIKGGKEETQAFINDLYFITIAVSLGDTETLIQHPATMTHAAIPAELRQEMGIYDNLIRLSVGLESWEDIVSDLEQALKKISTVSNQ
>NZ_APVL01000009.1_108@RS_GCF_000565285.1@p__Firmicutes	Annotree	Annotree@>NZ_APVL01000009.1_108@RS_GCF_000565285.1@p__Firmicutes	MDRNHRLNFETQVIHEGYDAESFKGSLAPPIFQTSTFTFETAQQGEKRFAGEEEGYIYSRLGNPTVKMLEERMAALEKGEAALAFGSGMAAVSAVLFALTKTGDHIVCSQGVYGCTFGLLEMMEEKFKISHDFSAMESKQQLLDDIKPETVCIYVETPINPTMKLVDLKMVAEVGREKGIPVVVDNTFCSPYLQNPIELGCDIVIHSATKYIGGHGDVIAGLVVGSKEFLDEVRMTTQKDIGGIISPFDAWLLLRGLKTLAVRLDRHCDNAEQLASYLLAHPKVEKVYFPGDSSNTDFDIAQKQMRKPGGMISFTLKGDKETAQDFMNRLNLIKIAVSLGDAETLIQHPATMTHAVVPKEYRERMGIEDTLLRLSVGLESWEDIWEDLSQALKGV
>NZ_CBYO010000007.1_321@RS_GCF_000577245.1@p__Firmicutes	Annotree	Annotree@>NZ_CBYO010000007.1_321@RS_GCF_000577245.1@p__Firmicutes	MARTYKHMATSVIHEGYDSKNMLGSLTTPLFQTSTYTFNTAEQGERRFAGEEEGYIYSRLGNPTVTVLEERIAALENGERGLAFGSGMAAVSAMLFALTKANDHILCSPGLYGCTFGLLTMMKEKYNISFDFSTMVTEDELHSKIKSETACIYVETPINPTMKLIDLEMVAKVAKEYGIPVVVDNTFASPYLQNPIDLGCDVVVHSATKYIGGHGDVIAGLAVGKKEFLDNVAVTTLKDIGGIISPFDAWLLLRGLKTLPVRVDRHCDNAEEIFKRLKTHPNVATVYYPNDDAHPDYHIMKKQMRRGGGIISFEIKGTKVDAQKFLNELSFLKIAVSLGDAETLIEHPATMTHAVVPDESKQYMGITDQLIRLSVGLEAWQDIWADLEQALNKINVSSD…
>NZ_AZUC01000063.1_15@RS_GCF_000586555.1@p__Firmicutes	Annotree	Annotree@>NZ_AZUC01000063.1_15@RS_GCF_000586555.1@p__Firmicutes	MNEKIHKDTATVHTGYDSSSHHGSLAVPLYQTSTYAFDTAEQGARRFAGEEEGGIYSRLGNPTVRVLEERMTLLENGAGSLAFGSGMAAVSAILTHLTKTGDHIVCSRGIYGCTFGLLSIMEQKYNITHTLTPMGTEEEIEAAVTPETVCIYIESPINPTMELADLRAVVAVAKRHQLKIVVDNTFASPYLQNPIDFGVDFVLHSATKYINGHGDVIAGLLVGKDKTEIDKIRGSVQKDYGGIISPFDAWLLIRGLKTLSVRMQRHSKNATQLMEYLKTQDLVEAVFYPFDDSNPQAEIAKKQMTAGGGLVSFNIKGGKPVAQAFMNHLKLIKIAVSLGDAETLIQHPTTMTHSGVPEEDREKMGISDGLLRLSAGLEHADDLIADLEQAFLQVTKEQQ…
>NZ_CP007452.1_1537@RS_GCF_000597865.1@p__Firmicutes_A	Annotree	Annotree@>NZ_CP007452.1_1537@RS_GCF_000597865.1@p__Firmicutes_A	MNREDMAKMGFGTKAIHGGHHKDIVSGALATPIYQTATFAFDSAEQGGRRFALEECGYIYSRLGNPTNTQLEEKLALLEGTEAAMSTASGMGAISAALWTALKAGDHMVADETLYGCTHALLSHGMTRFGVEVEFVDASDPENVRNAMKENTKVVYLETPANPTLKIVDIAAISEIAHEVEGCMVMVDNTFCTPYLQRPIEFGADVVLHSATKYLNGHGDVIAGFAAGKQEFIDQVRFFGVKDMTGAVLSPFDAYLVIRGMKTLEIRMERHCSNAMEVAKFLESHPAIDKVYYPGLESFPQKALAEKQMKLPGAMIAFELKGGVEEGRTLMNSVELCTLAVSLGDAETLIQHPASMTHSPYEPEERLKAGITDGLVRLSIGLENPGDIIADLKKSLDKLV
>NZ_AZQP01000004.1_14@RS_GCF_000601455.1@p__Firmicutes_A	Annotree	Annotree@>NZ_AZQP01000004.1_14@RS_GCF_000601455.1@p__Firmicutes_A	MHDIKNKGYNTKLVHAGQHPDPLTGALSTPIYQTSTFVFENVEQGAARFALEEAGYIYTRLGNPTQAQLEEKMAILEGGEAALAVASGMTAIAAPIWTMCKAGDHIVASDTLYGCTFALLSHQMPKFGIEVTFVDAKNLENVKNAMKSNTKLVYIETPANPTLDLIDIEGIAKIAHDGGAQLMVDNTFMSPYGQRPLELGADIVIHSATKYINGHGDVIAGIVVGKQDFINEVRLVGIKDITGGCISPFNAWLILRGLKTLGIRMDRHCANAMKIAKYLEAHPMVEKVYYPGLESHPQHELAKKQMLNFGGMIAFEIKGGVEAGRQLMNSVELCTLAVSLGDAETLIQHPASMTHSPVPREERLAAGITDGLVRLSVGLEDAEDIIADLEQAIQKIKL
>NZ_JFCA01000013.1_14@RS_GCF_000612585.1@p__Proteobacteria	Annotree	Annotree@>NZ_JFCA01000013.1_14@RS_GCF_000612585.1@p__Proteobacteria	MNNKHNAFGFSTRAIHHGYDPKDHHGALVPPIYLSATFAFPTAEYGAACFAGEADGHFYTRISNPTLALLESRMATLENGEAAVAFSSGMGAIAATFWTLLRPGDEVIVSQTLYGCTFALLHHGIGEFGIKVRHVDLTDLAALQAALCPATRMVYCETPANPNLQLVDIAAVAALAHQQPNVTVVVDNTYCTPYLQRPLDLGADVVVHSATKYLSGHGDITAGIAVSNQALAQRIRLQGLKDLTGAVMSPQDASLLMRGLKTLALRMDRHCSNAQAVAEALQAHPAVERVTYPGLRSFAQYELATRQMKMPGGMIAFELKGGMETGRRFMNALKLFTRAVSLGDAESLAQHPASMTHSTYTPEERARHGISEGLVRLSVGLEDVADLLADVQQALATCN…
>NZ_HG942065.1_80@RS_GCF_000612665.1@p__Firmicutes	Annotree	Annotree@>NZ_HG942065.1_80@RS_GCF_000612665.1@p__Firmicutes	MKQKKARFDTEVIHAGYDGKSHLGSLVPPLYQSSTFIFDNAVQGERRFAGEEAGYIYSRLGNPTVKILEDRMAVLEHGEAALAFGSGMAAVSAVLVSLTKTGDHILCSQGVYGCTFGLLKLMNEKYKIEYNFSKMNSVEALEKEIKPNTACIYIETPINPTMKLVDFELVVKTAKEKGIPVVVDNTFSSPYLQRPIAHGCDVVIHSATKYICGHGDVVAGLVIGKQEFLKKVAKTTQKDIGGVISPFDAWLLLRGLKTLPIRMDRHCENASRIFQFLKTHPKIDKIYYPGDPDHEDYEIMKKQMEQPGGMVSFTIKGTKETAQQFINHLQLIHIAVSLGDPETLIQHPASMTHAVIPADERRKMEIEDNLLRLSAGLEAWEDILEDLEQALEKI
>NZ_CCAT010000012.1_116@RS_GCF_000612845.1@p__Firmicutes_A	Annotree	Annotree@>NZ_CCAT010000012.1_116@RS_GCF_000612845.1@p__Firmicutes_A	MSSGNLQNKGFATKAIHGGNRKNEFGALATPIYQTSTFVFDNAEQGGRRFALEEDGYIYSRLGNPTNTVLEEKLALLEGGEAAMSMSSGIGAITSAIWAAVEAGDHIVAAKTLYGCTFAFLNHGITKFGVEVTFVDATNPENIKNAMKDNTKVVYIETPANPNLAIVDIEEAAKIAHERENCILMVDNTFSTPYIQRPLELGADVVIHSGTKFLNGHGDVICGFVIGNQEYINKVRLFGVKDMTGAAMSPFDAYLVIRGMKTLPIRMEKHCENAMKVAEFLETHKAVERVYYPGLKSFDQYDIAKKQMSLPGAIISFEIKGGLEEGKKVINNTELCTLAVSLGDAETLIQHPASMTHSPYTEEERLEAGISDNLVRLAVGLENVEDIIEDLDKALNTII
>NZ_CCAX010000004.1_187@RS_GCF_000612865.1@p__Firmicutes	Annotree	Annotree@>NZ_CCAX010000004.1_187@RS_GCF_000612865.1@p__Firmicutes	MKKDNQHIETAVIHQGYDAKDMLGSLTPPIFQTSTFTFATAEQGERRFAGEEEGYIYSRLGNPTVKILEERMASLEQAERGLAFASGMAAVSSVLIALTKANDHILCSSGLYGCTYGLLTMLQEKYQISHDFSLMDTEESIREKIKPETACIYVETPINPTIRLINLKMVADIAKEYNIPVVVDNTFSTPYLQRPLELGCDIVVHSATKYIGGHGDVIAGLVVGKKAFLDSVSMTTQKDIGGIISPFDAWLLLRGMKTLPIRMDRHCDNAEKIASMLENHPKISAVYYPFSAQMKEQHFDKQMRRGGGVLSFEINGSKKDAQTLLNHLTFIKIAVSLGDAETLIEHPATMTHAVIPENTRMEMGITDQLIRLSAGLEAWEDIWYDLEQALSKI
>NZ_HG964497.1_4742@RS_GCF_000613125.1@p__Firmicutes	Annotree	Annotree@>NZ_HG964497.1_4742@RS_GCF_000613125.1@p__Firmicutes	MDEKELQLETRMIHSGYEPKDHHGSLVPPLFQTSTFVFDDAVQGEKRFAGNEDGYIYTRLGNPTISILEKRIAELEGAEAALAFSSGMAAVSAILFSIVKSGDHILCSPGVYGCTFGLLQLMQDRFGVTHSFSPMDNANQVEQAIQPNTTCIFIETPINPTMKLVDLEMVANVANAKGIPVVVDNTFSSPYLQNPLALGCDVTLHSATKYICGHGDVIAGVAAGKADFMKKVAMSAQKDVGGVMSPFDAWLLLRGIKTLAVRMDRHCENTEHIFAYLKKHPKVSKIFYPGDPEHEDYHIAKKQMKKPGALISFEIEGTKETAQRFLDELKLIKIAVSLGDAETLAQHPATMTHSAVPEDERLRMGISYNLIRLSVGLEAWVDIKNDLEQALEKL
>NZ_BAKX01000001.1_65@RS_GCF_000614585.1@p__Bacteroidota	Annotree	Annotree@>NZ_BAKX01000001.1_65@RS_GCF_000614585.1@p__Bacteroidota	MLSPEQLEKSGFGTRSIHVGAEKNMYGTLAAPIYQTSTFIFDNAEQGGRRFALEEGGYIYTRLGNPTCTAVEEKVASLEGAEACMSASSGMGAITSAIWVCVSAGDHIVAGKTLYGCTYAFMEHGLKRYGVDVTFVDTRNPENVRKAMRPNTKLVYIETPANPNMYLSDIEAIASIAHQQEGVRVMVDNTYCTPYICRPLEHGADIVVHSATKYLNGHGDVIAGFVVGSKEYIDQVRFLGVKDLTGSVLGPFEAFLINRGLKTLHIRMERHCENAQKVAEFLATHPKVESIAYPGLDNFPQRELAKKYMKLPGAMIAFEVKGGLEAGRKLMNAVKLCSLAVSLGDTETLIEHPASMTHSPYTPEERAASDISEGLVRLSVGIENVEDIIADLKQALEQI
>NZ_BALN01000011.1_24@RS_GCF_000615005.1@p__Proteobacteria	Annotree	Annotree@>NZ_BALN01000011.1_24@RS_GCF_000615005.1@p__Proteobacteria	MTPLYQSATFVFESAQQGGERFAGNEPGYIYTRLGNPTTAELERKMAILEGAEAAAATASGMGAVSAALLANLQMGDHLVASNAVYGCTFALMTSQFARFGIEVSLVDFSSVTEIEAAIKSNTKVIFCETPVNPHLQVFDLAAIATIAKRHKLVSIVDNTFMTPLLQRPLDWGIDLVIHSATKYLNGHGDVIAGIVCGSDEQIHRVKYEILKDIGAVISPHDAWLILRGLKTLDVRLQRHCDSAQRVAEFLAEHPSITRVYYPGLASHQGHKFMGKQMKRAGGVIAFELAANLEEAMAFVGYLKLFSIAVSLGDAESLIQHPASMTHSPYTPEARAAAGIGDNLLRISIGLEDCDDIIADLNQALVRLT
>NZ_BAMO01000010.1_7@RS_GCF_000615945.1@p__Firmicutes	Annotree	Annotree@>NZ_BAMO01000010.1_7@RS_GCF_000615945.1@p__Firmicutes	MMKEQHGSLTPPIYQTSTFVFPNAEAGEARFAGEESGYIYTRLGNPTLAIFEEQMAALEGAEAGLAFGSGMGAVSAVIIGLVKSGDHLVCSEGMYGCTFGLISMLKEKFNVEFTLVDMTNLEKVKEAIRPETKLLYIETPINPTIRVVDLKAISSLAKEHNMTTVVDNTFLSPYLQRPIELGCDVVLHSATKYIGGHGDVIAGVVCGSKEYITDLKRTSLKDIGAVLSPFDAWLLIRGLKTLPIRMEQHSASALKVAEFLEMHEKVTAVYYPGLPSFAQYELAKEQMNGSGGVISFELAGGKKEAQEFINRLNMIQIAVSLGDAESLIQHPASMTHACIPKEERERMGIIDSLIRLSVGLEEVEEIINDLKQALEG
>NZ_KK211039.1_241@RS_GCF_000619885.1@p__Proteobacteria	Annotree	Annotree@>NZ_KK211039.1_241@RS_GCF_000619885.1@p__Proteobacteria	MNKHDTEMGFATRAIHLGYDIQQHDGALTPPIYMTSTFAFDSVEQGGARFAGEQPGYIYSRLGNPTQSLLETRLASLEGAEAALTTSSGMGAISATLWTLLQAGDEVVADITLYGCTFALMEHGLRKFGITVKYVDCTDLAAVKAALSAKTRVLYFETPVNPTLRVMDIEALSDLAHQQPNCQVIVDNTYPSPALQNPLRFGADLVVHSATKYLGGHGDLIAGAVAGGAELLQRIRFEGLKDMTGAVICPMTAFLILRGLKTLPLRMERHSQNAQVIAEWLSQQKQVEQVYYPGLENFEYRQLVDKQMRLPGGMIAFELRGGLQQGKAFMNKLQLIKRAVSLGDAETLCQHPASMTHSTYTPEERQKHLISDGLVRLSAGLEDVDDILADIEQALHGL
>NZ_JHVC01000003.1_141@RS_GCF_000619945.1@p__Firmicutes_A	Annotree	Annotree@>NZ_JHVC01000003.1_141@RS_GCF_000619945.1@p__Firmicutes_A	MNKEYMTNKGFGTKAIHGGHKKDEQYGSLATPIYQTSTFIFDSAEQGGRRFALEEGGYIYTRLGNPTSSEVEEKIALLEGGEAAVAASSGMGAISSALWTALKAGDHVIASDTLYGCTFALLNHGITRFGVDVTFVDISDLEQVKNAMRPNTKVVYLETPANPTLKVTDIEAVSKIAHEVKGCMVFVDNTFSTPYIQRPLELGADVVVHSATKYLNGHGDVLAGFAIGKQDFINQVKLFGLKDMTGAVISPFDAYLVIRGMKTLEVRMQRHSENAMKVARFLESHPAVKKVYYPGLESFEYYELAKKQMRLPGAMISFELKGGVEEGRIVMNNVKLASLAVSLGDTETLIQHPASMTHSPYSPEERAEAGISDGLVRLSVGLETAEDIIEDLKGALDLI…
>NZ_JHVJ01000019.1_1@RS_GCF_000620085.1@p__Proteobacteria	Annotree	Annotree@>NZ_JHVJ01000019.1_1@RS_GCF_000620085.1@p__Proteobacteria	MNNNNKQAFATRAIHSGYDARDHQGALVQPVYMTSTFEFEAVAQGAARFAGEEAGHVYSRISNPTQELLETRLADLEEGEAALATASGMGAITATLWTLVSAGEHIIADKTLYGCTFAYLQHGISRFGVEVSFVDCTDLNAIKAVLQPNTRAIYFETPVNPTMRLMDIAAISALVHDYSREISVIVDNTYCTPALQQPLTLGADLVVHSATKYLGGHGDLVAGAVVGRQEMIDQIRLIGLKDMTGAAIAPMTAFLIMRGLKTLQLRMERHCQSAATLAEWLQQQPMIESVYYPGLNSHPQHQLAATQMAKPGGMIAFELKQGLDAGIRFMDSLQMIKRAVSLGDAETLCQHPASMTHSTYTPEERAEHGISEGLIRLSVGLEDIADIQADIQQALEAD
>NZ_JHVN01000006.1_40@RS_GCF_000620165.1@p__Firmicutes	Annotree	Annotree@>NZ_JHVN01000006.1_40@RS_GCF_000620165.1@p__Firmicutes	MNHTGKRFETTAIHHGYDTKEHLGSLAVPIFQTSTFTFDTAEQGEARFAGQEEGYIYSRLANPTVRALEEKIACLEEGEAALAFSSGMAAVSAVLLSLTKANDHIICSQGVYGCTFGLLQLMKEKYRIDHDFCAMESEEQIRALIRPETVCIYVETPINPTMKLIDLEMVVKVAKEHGIAVVVDNTFCSPYLQRPLSIGCDIVIHSATKYIGGHGDVIAGIAVGTKERMAEIAKTTQKDIGGVLSPFDAWLLLRGIKTLAVRMDRHCDNAEKIVEKLKKHPLVENVYYPGDPDHRDFSIYRKQMKRGGGLISFEIKGTKEDAQRFLNCLQLIHIAVSLGDTETLIQHPATMTHAVVPEEARKQMGISDSLIRLSVGLEAWEDIWSDLEQALDQCQA
>NZ_JHYW01000008.1_72@RS_GCF_000621225.1@p__Proteobacteria	Annotree	Annotree@>NZ_JHYW01000008.1_72@RS_GCF_000621225.1@p__Proteobacteria	MRDSNKNTGFSTRAIHHGYDPLSHGGALVPPVYQTATYAFPTVEYGAACFAGEEPGHFYSRISNPTLALLEQRMASLEGGEAGLALASGMGAITATLWTLLRPGDELIVGSTLYGCTFAYLHHGIGEFGVKIRHVDLNDIPALRAAITSKTRMIYFETPANPNMQLVDIAAVVDAARGHDLSIVVDNTYCTPYLQRPLELGVDLVVHSATKYLSGHGDITAGLVVGRKALVDRIRLEGLKDMTGAVLSPHDAALLMRGLKTLALRMDRHCANAQQVAEFLAEQSQVELLHYPGLPSFAQYALAQRQMRLPGGMIAFELKGGIEAGRRFMNALQLFSRAVSLGDAESLAQHPASMTHSSYTQQERAEHGISEGLVRLSVGLEDIDDLLADIAQALKACA
>NZ_JHYQ01000014.1_4@RS_GCF_000621325.1@p__Proteobacteria	Annotree	Annotree@>NZ_JHYQ01000014.1_4@RS_GCF_000621325.1@p__Proteobacteria	MSKPTHEKMGFSTRAIHHAYDPYAGTGDLNPPVHMSSTYTFPTVEDGSKRFAGEQEGFVYSRVGNPTTVLLEQRIASLEGGEAALVTASGMGATASLLWTLLKPGDEILADKTLYGCTYAFFHHGLSKFGVTIRHVDMTDPANLAAAISAKTRMVFFESPANPNMRLVDIAAVSEIAHQYENCKVVVDNTYCTPYLQRPLEMGADYVVHSATKYLGGHGDLIAGAIVGDAETLTEVRFYGIKDMTGAVMSSQDAFLVLRGLKTLALRMDRHCQNAQAIAEMLAHHPKVEVCHYPGLASFPQYALAKRQMAQPGGMIAFELKGGFEAGCRFMNALNLITRAVSLGDAESLAQHPASMTHSTYTPEERAEHMISEGLVRVSAGLEDTADLLRDVEQALLVA
>NZ_JHYF01000017.1_33@RS_GCF_000621485.1@p__Firmicutes_A	Annotree	Annotree@>NZ_JHYF01000017.1_33@RS_GCF_000621485.1@p__Firmicutes_A	MKKEKLLNKGFGTIAIHGGHEKDQFGALATPIHQTATFIFDSAEQGGNRFALEEGGYIYSRLGNPTNTQLEEKIAMLEGGEAAMTTASGMGAVSSALWTALKSGDHIVAAKTLYGCTFAYLSHGLTRFGVEVTFVDASNPENVRSAMRENTRVVFLESPANPTLVLTDIEAIAKIAHEKEDCLVIVDNTFCTPFLQKPLALGADVVIHSATKFLNGHGDVIAGIVVGNQEFINQVRLFGVKDMTGASLSPFDAFLIIRGMKTLEIRMERHCKNAMEVAKFLETHPAVDRVYYPGLESFPQYELAQKQMKLPGAVVAFELKGGVEEGKKVMNSVEICKLAVSLGDAETLIQHPASMTHSPYEPEERREAGIEDGLVRLAVGLENVEDIISDLKQALDQIL
>NZ_CM002692.1_2145@RS_GCF_000632515.1@p__Firmicutes	Annotree	Annotree@>NZ_CM002692.1_2145@RS_GCF_000632515.1@p__Firmicutes	MNETNKRMETIVIHHGYDAKQHLGSLSMPIFQTSTFTFDTAEQGEARFAGQEDGYIYSRLANPTVRVLEEKMACLEGGEAALAFSSGMAAVSAVLFALTKANDHIICSQGVYGCTFGLLQLLKRKYHVSHDFCAMESEEEIRRLIRPETVCIYVETPINPTMKLIDLQMVVKVAKEHGIAVVVDNTFCSPYLQRPLEFGCDVVVHSATKYIGGHGDVIAGIAVGKRELMEEIAKTTQKDIGGVLSPFDAWLLLRGLKTLPVRMDRHCDNAEKIVERLKTHPLVERVCYPADPDNRDYPIYQKQMKRGGGLVSFEIKGTKQDAQRFLNHLQLIQIAVSLGDTETLIQHPATMTHSVVPEEERIKMGISDQLIRLSVGLEAWEDIWNDLEQALFSLE
>NZ_AYMU01000011.1_175@RS_GCF_000633395.1@p__Proteobacteria	Annotree	Annotree@>NZ_AYMU01000011.1_175@RS_GCF_000633395.1@p__Proteobacteria	MNNKNSDLGFSTRAIHHGYNPQEHQGALIPPIYLTSTFTFATVQYGAGCFAGEEPGYFYTRIGNPTLALLEARMAALENGEAAVAFGSGMGAIAATFWTLLRPGDEVIVSRTLYGCTFALLHHGLAEFGVKVRHVDLADLGNLRAAIGPATRMIYCESPANPTMQLVDIAAVAEIARQHPKITFAVDNTYCTPYLQRPLELGADLVVHSATKYLSGHGDITAGIVVTRQALAERIRLQGLKDLTGAVLSPQDAFLLMRGIKTLALRMDRHCANAQAIAQFLQDHPAVAWVAYPGLASFAQHALAKQQMKLPGGMIAFELKDGLDSGRRFMNALGLFSRAVSLGDAESLAQHPASMTHSTYTPEERAEHGIAEGLVRLSVGLEDLADLLADIAQALDASA…
>NZ_AYMP01000001.1_92@RS_GCF_000633515.1@p__Proteobacteria	Annotree	Annotree@>NZ_AYMP01000001.1_92@RS_GCF_000633515.1@p__Proteobacteria	MHDYTNKGYDTKIVHAGQQADPLTGALSTPIYQTSTFVFDSAAQGAARFALEEEGYIYSRLGNPTNAALEEKMRVLENGEAALATSSGIAAISTTILTMCGQGDHIVASDTLYGCTYALLSHTLPKFGIEVTFVRANDPANIKAAMKPNTKMVYVETPANPTLAMIDLEAAANVAHEGGAMLVVDNTFMSPYCQRPLELGADIVVHSVTKYINGHGDVIGGVIVGPADFLVPARLVGVKDITGGVMSPFNAWLTLRGLKTLHVRMERHCSNAMKVAEYLESNPNVEAVFYPGLPSHPQHELAKKQMSNFGGMISFEIKGGIEAGRKVMDSVELCMLAVSLGDTETLIQHPASMTHSPVPAEERLKAGITDGLIRISVGLETPEDIIADLEQAIAKAVA
>NZ_JIBU02000023.1_408@RS_GCF_000633595.2@p__Firmicutes_A	Annotree	Annotree@>NZ_JIBU02000023.1_408@RS_GCF_000633595.2@p__Firmicutes_A	MKDIKKMGFNTLAIHGGHVGDKQFGSLATPIYQTSTFIFDSAEQGGKRFAGEENGYIYSRLGNPTCSEVEDKLALLEGAEAAVSTASGMGAISAALWTALKAGDHVVASDTLYGCTFALLNHGLTRFGVDVTFVDATNIEDIKKALKPNTKVVYLETPANPTLKINDIKKISTVAHENNKDCLVFVDNTFCTPYIQRPLELGADVVVHSATKYLNGHGDVIAGFAVGKKEFIDQVKLFGLKDMTGAVLSPFNAYLIIRGMKTLPIRMERHCENAVKVAKFLEAHPAISKVYYPGLESFEYNDLAKSQMKLPGAMISFELKGGVAEGALVMNSLKLATLAVSLGDSETLIEHPASMTHSPYSAEERHAAGISDGLVRLSVGLEDAEDIISDLKQALDLIVK
>NZ_AWFA01000005.1_1@RS_GCF_000682675.1@p__Proteobacteria	Annotree	Annotree@>NZ_AWFA01000005.1_1@RS_GCF_000682675.1@p__Proteobacteria	MAFDSNRPLGPATRAIHHGYEPADHENALTPPLHLTSTFAFPDAETGGALFAGETEGHIYSRISNPTVSLLESRIASLEGAEAAIATASGMGAISATLWTLVKPGDEIITDETLYGCTFAFMRDGLSRFGVKITHVDLRAPEKLAAAISDTTRVVYFETPANPNMRLVDIRAVSDIARAVGALTIVDNTYASPLLTRPIELGADFVLHSATKYLGGHGDLVAGIVCGRAEPIQDIRMVGVKDMTGSVMAPFNAMLVMRGLKTLQLRMQRHCESGRKIAEWLEAQPSVSVVHYPGLPSHPQHDLARRQMDGFGGMIAFELDGGYQAGIDMMNRLQLIRRAVSLGDAETLIQHPASMTHSTYTEEERAAHGISDGLIRLSVGLEDLADILADLEQAVA
>NZ_AWFH01000012.1_157@RS_GCF_000682715.1@p__Proteobacteria	Annotree	Annotree@>NZ_AWFH01000012.1_157@RS_GCF_000682715.1@p__Proteobacteria	MALKPSRDPGFATRAIHHGYSPANHSHSLTPPVHMTSTFVFPDTATGSALFAGETEGHFYSRISNPTLEVLETRLANLEGAEAGLATASGMGAIASTLWTLVKPGDEIITDQTLYGCTFAFMRDGLSRFGVKVRHVDLRDPENLQATISDTTRIVYFETPANPNMRLVDIAAVSSIAKQAGALTIVDNTYATPLLTRPIELGADLVVHSATKYLGGHGDLVAGAVCGPADLVQDIRLIGVKDMTGSVMAPLTAMLVMRGLKTLQLRMMRHSESGLRIANWLEQHPAVSAVHYPGLPSHPQHDLAKRQMSDFGGMIAFELADGFEAGTRMMDRLQLIQRAVSLGDAESLIQHPASMTHSTYSQEERLAHGISDGLVRMSVGLEDSKDLLTDLDMALGSDRS
>NZ_AWFD01000003.1_101@RS_GCF_000682735.1@p__Proteobacteria	Annotree	Annotree@>NZ_AWFD01000003.1_101@RS_GCF_000682735.1@p__Proteobacteria	MAFDATRPLGPATRAIHHGYDPAKNDYALTPPVHLTSTFAFPDAQTGGALFAGEAEGHIYSRISNPTVALLEDRIASLEGAEAGLATASGMGAISSLMWTLLKPGDEIITDQTLYGCTFAFMRDGLSRFGVKITHVDLRDPANLSAAISEKTRIVYFETPANPNMRLVDIRETSHIAHAAGALVVVDNTYASPLLTRPIELGADFVVHSATKYLGGHGDLVAGMVLGRTEAIKDVRMIGVKDMTGSVMSPFNAMLVMRGLKTLQLRMARHCESGQYVAEWLEAQPGVETVYYPGLASHPQHDLATRQMDGFGGMIAFELAGGYEAGIGMMNRLQLIRRAVSLGDAETLIQHPASMTHSTYTEEERLEHGISNGLIRLSVGLEDVEDILADLEAALA
>NZ_AWFF01000033.1_1@RS_GCF_000682755.1@p__Proteobacteria	Annotree	Annotree@>NZ_AWFF01000033.1_1@RS_GCF_000682755.1@p__Proteobacteria	MAFDSSRPLGPATRAIHHGYEPADHDNALTPPLHLTSTFAFPDAETGGALFAGDAEGHIYSRISNPTVSLLESRVASLEGAEAAIATASGMGAISATLWTLVKPGDEIITDETLYGCTFAFMRDGLSRFGVKITHVDLRDPEKLSAAISDTTRIVYFETPANPNMRLVDIRTVSDIARAAGALTIVDNTYASPLLTRPVELGADFVLHSATKYLGGHGDLVAGIVCGRAEPIQDIRMIGVKDMTGSVMAPFNAMLVMRGLKTLQLRMQRHCESGQTVAEWLEARPGVSVAHYPGLPSHPQHQLAQRQMSGFGGMIAFELEGGYQAGIDMMNRLQLIRRAVSLGDAETLIQHPASMTHSTYTPEERAAHGISDGLIRLSIGLEDVPDILADLEQALG
>NZ_AWFI01000017.1_134@RS_GCF_000682775.1@p__Proteobacteria	Annotree	Annotree@>NZ_AWFI01000017.1_134@RS_GCF_000682775.1@p__Proteobacteria	MPHDTARSHGLATRAIHHGYAPASHSHSLTPPVHMTSTFVFPDTATGSALFAGETEGHIYSRISNPTVALLESRVANLEGAEAGLATASGMGAISATLWTLVKPGDEIITDKTLYGCTFAFMRDGLSRFGVKVTHVDLRDPDNLREAISEQTRIVYFETPANPNMRLVDIVAVSAVAKQAGALTVVDNTYASPLLTRPIELGADFVIHSATKYLGGHGDLVAGVVCGRADLIHNIRMIGVKDMTGSVMAPLTAMLVMRGLKTLQLRMARHCESGQTVAEWLERHPAVSEVYYPGLPSHPQHELACRQMSAFGGMIAFELKGGFEAGTAMMDQLRLIQRAVSLGDAESLIQHPASMTHSTYSQEERLEHGISDGLVRLSVGLEDLVDILADLENALPTNAL
>NZ_ARYJ01000001.1_69@RS_GCF_000685215.1@p__Proteobacteria	Annotree	Annotree@>NZ_ARYJ01000001.1_69@RS_GCF_000685215.1@p__Proteobacteria	MAFDASRPLGPATRAIHHGYDPAKNDYALTPPVHLTSTFAFPDAQTGGALFAGEAEGHIYSRISNPTVALLEDRIASLEGAEAGLATASGMGAISSLMWTLLAPGDEIITDQTLYGCTFAFMRDGLSRFGVKITHVDLRDPANLSAAISEKTRIVYFETPANPNMRLVDIRETSRIAHAHDALVVVDNTYASPLLTRPIELGADFVVHSATKYLGGHGDLVAGMVLGRAEAIKDVRMIGVKDMTGSVMSPFNAMLVMRGLKTLQLRMARHCESGQKVAEWLEAQPGVDTVYYPGLPSHPQHTLAKRQMDGFGGMIAFELAGGYEAGIRMMNRLQLIRRAVSLGDAETLIQHPASMTHSTYTEEERLEHGISDGLIRLSVGLEDVEDILADLEAALV
>NZ_ARYH01000001.1_69@RS_GCF_000685235.1@p__Proteobacteria	Annotree	Annotree@>NZ_ARYH01000001.1_69@RS_GCF_000685235.1@p__Proteobacteria	MAFDATRPLGPATRAIHHGYDPAKNDYALTPPVHLTSTFAFPDAQTGGALFAGEAEGHIYSRISNPTVALLEDRVASLEGAEAGLATASGMGAISSLMWTLLKPGDEVITDQTLYGCTFAFMRDGLSRFGVKITHVDLRDPANLSAALSDKTRVVYFETPANPNMRLVDIRETARIAHEAGALVVVDNTYASPLLTRPISLGADFVVHSATKYLGGHGDLVAGMVLGRAEALKEVRMFGVKDMTGSVMAPFNAMLVMRGLKTLQLRMARHCESGQKVAEWLEAQPGVDTVHYPGLASHPQHELAKRQMDGFGGMIAFELSGGYEAGIEMMNRLQLIRRAVSLGDAETLIQHPASMTHSTYTEEERLEHGISNGLIRLSVGLEDVDDILADLADALGSNAG
>NZ_ARYK01000006.1_178@RS_GCF_000685275.1@p__Proteobacteria	Annotree	Annotree@>NZ_ARYK01000006.1_178@RS_GCF_000685275.1@p__Proteobacteria	MAYDSSRPLGFATRAIHHGYNPADNANALTPPLHLTSTFAFPDAQTGGALFAGEAEGHIYSRISNPTVALLESRIAELEGAEAGLCTASGMGAISATMWTLLKPGDEVITDKTLYGCTFSYMRDGLARFGVKITHVDLSDPANLEAAISDTTRIVYFETPANPNMRLVDIRAVSDIAHAAGALVVVDNTYASPMLTRPITLGADFVLHSATKYLGGHGDLVAGAVCGPAEAIHEIRMVGVKDMTGSVMAPFNAMLVMRGLKTLQLRMARHCESGMKVAEWLEAQPGVSAVYYPGLASHPQHALANRQMDGFGGMIAFELESGYDAGIAMMNRLVLIRRAVSLGDAETLIQHPASMTHSTYTEEERLEHGISNGLVRLSVGLEDVADLIEDLGQALGVNAR
>NZ_ARYM01000002.1_121@RS_GCF_000685315.1@p__Proteobacteria	Annotree	Annotree@>NZ_ARYM01000002.1_121@RS_GCF_000685315.1@p__Proteobacteria	MAFDASRPLGPATRAIHHGYDPAKNDFALTPPLHLTSTFAFPDAETGGALFAGEAEGHIYSRISNPTVALLEARIANLEGAEAGLATASGMGAISSLMWTLLKPGDEIITDKTLYGCTFAFMRDGLSRFGIKITHVDLREPENLAAAISGKTRLVYFETPANPNMRLVDIRAAARTAHEAGALVAVDNTYATPLLTRPIELGADFVVHSATKYLGGHGDLVAGMVLGRAEAIKEVRMVGVKDMTGSVMSPFNAMLVMRGLKTLQLRMARHCESGLRVARWLEAQPGVETVYYPGLESHPQHELAKRQMPGFGGMIALELKGGYEAGIAMMNRLRMIRCAVSLGDAETLIQHPASMTHSTYSREERIEHGISDGLVRLSVGLEDAEDILADLADALGTNEG
>NZ_JMLV01000016.1_3@RS_GCF_000686045.1@p__Proteobacteria	Annotree	Annotree@>NZ_JMLV01000016.1_3@RS_GCF_000686045.1@p__Proteobacteria	MTPNKSAGFATRAIHLGYEPQDNEGALTPPLHLTSTFAFDTVEQGAALFAGEAQGHIYSRISNPTLDLLERRVAALEGAEAGLALASGMGAITSVLWTFLAPGDEVITDETLYGCTFAFMRHGLEKFGITVTHVDLTEPAALEAAISSRTRIVYFETPANPNMRLVDIDAVGAIARTHDAKTVVDNTYATPVLTRPIELGADIVVHSATKYMGGHGDLVGGLAVGRADDMGEVRMIGMKDMTGAVMAPFNAMLVLRGLKTLKLRMERHCENAMEVAGMLERHPAVAKVHYPGLESFPQHALARRQMPGFGAMIAFELKDGHAAGKAMMDRLQLIRRAVSLGDAESLIQHPASMTHSTYTAEERAAHGITEGLIRLSVGLEEVEDIIADLNEALKAPVPA…
>NZ_JMMB01000007.1_2363@RS_GCF_000686145.1@p__Firmicutes_A	Annotree	Annotree@>NZ_JMMB01000007.1_2363@RS_GCF_000686145.1@p__Firmicutes_A	MKNLETMSFATRAIHGGHHKDPVSGALTTPIFQTSTFVFDSAEQGGRRFALEEGGYIYSRLGNPTNSQLEEKVAILEGAEACMSTASGIGAISSALWTALKAGDHVVSSKTLYGCTFALLNHGLTRFGIEVDFVDASNIEEVKAAMKENTRVVYLETPANPDLKLIDIKAICDVAHQNENCLVFVDNTFCTPFIQRPLEFGADVVLHSATKYLNGHGDVIAGFAVGKLDFINQVRLFGVKDMTGAVLSPFDSYLILRGMKTLQIRMERHTKNAMEVAKFLEGHKNVTMVSYPGLESFPQYELAKRQMDMPGGMIAFEVKGGLEAGKKLLNSLNLCTLAVSLGDCETLIQHPASMTHSPYTPEERAEAGITEGLIRISVGLEDAQDIINDLNEGLNNL
>NZ_JMLP01000005.1_147@RS_GCF_000686805.1@p__Firmicutes	Annotree	Annotree@>NZ_JMLP01000005.1_147@RS_GCF_000686805.1@p__Firmicutes	MGKKKSRFETEVIHSGYKADEHQDSLVPPLYQTSTFTFANAEQGERRFAGQEEGFIYSRLGNPTVKILEDRIAVLEQGEAGLAFSSGMAAVSAVLVALTKTGDHILCSQGVYGCTFGLLELLKEKYGIDHDFSLMNSADLLEQELRPNTTCIYIETPINPTMKLVDLGLVAKMANEKGIPVVVDNTFCSPYIQTPLTLGCDVVIHSATKYICGHGDVIAGLVIGKKDFIRQVSKSTQKDIGGIISPFDAWLLLRGLKTLPLRMDRHCENASKLFRFLKDHPKIETVYFPGDPEHQDFSIAKKQMKQPGGLISFTIRGTKETAQQLMNQLQLIKIAVSLGDAETLIQHPATMTHAVVPEEERRKMGFDDTLLRLSVGLEAWEDLQEDLEQALDKI
>NZ_JIAA01000001.1_510@RS_GCF_000687955.1@p__Firmicutes_A	Annotree	Annotree@>NZ_JIAA01000001.1_510@RS_GCF_000687955.1@p__Firmicutes_A	MENLKNAKFGTKTVHGGYERDTRTGALTTPIFQTSTFVFDSAEQGGRRFALEEGGYIYSRLGNPTNTQLEDKVALLEGAEACVSTASGMGAITSALWTALKAGDHVVASKTLYGCTYAMFNHGISRYGIEVSFVDASNLEEVKAAMKANTKVVYLETPANPDLKLIDIEAVSEVAHSVEGCMVFVDNTFCTPYLQRPLELGADVVVHSATKYLNGHGDVVAGFVAGKLDFITQVRLFGIKDMTGSVLSPFDAYLIIRGMKTLQVRMDRHCASAMVVAEFLESNENVTQVNYPGLKSFPQFELAQKQMDKPGGMIAFEVKGGLEAGKKLLNSLELCTLAVSLGDCETLIQHPASMTHSPYTPEERAEAGISEGLIRISVGLEDPEDIIADLKQGLDRL
>NZ_JJNZ01000008.1_93@RS_GCF_000690055.1@p__Proteobacteria	Annotree	Annotree@>NZ_JJNZ01000008.1_93@RS_GCF_000690055.1@p__Proteobacteria	MSKHHINTQCIHGPQKANDPHGALTSPLYQTSTFHFESAAQGAARFAGDEPGYIYTRLGNPTTTELEQKVAQLESCEAAAATATGMGAVSASVLSFLSQGDHLVASSALYGCTFAFFSHMLPRWGIEVTFVDMTNEDELRAAIKPNSKMIFVETPINPTMAVIDLALIGAVAKEHSLISVVDNTFLTPLLQSPKKYGIDIIIHSATKYLNGHGDVVAGIVCGSLEHITHIKMTVLKDIGATISPHDAWLINRGLKTLAIRIERHCQSAQTIAEYLEAHPQVSTVYYPGLKSHPGYKFIGNQMKAAGGVIAFEIKGTLQDGAQFIDSMKLCTLAVSLGDAETLIQHPASMTHSPYTPEERAAAGISDGLIRLSVGLEDVNDIISDLDQAFTKIG
>NZ_JENB01000008.1_141@RS_GCF_000708715.2@p__Proteobacteria	Annotree	Annotree@>NZ_JENB01000008.1_141@RS_GCF_000708715.2@p__Proteobacteria	MRDSHNNTGFSTRAIHHGYDPLSHGGALVPPVYQTATYAFPTVEYGAACFAGEEAGHFYSRISNPTLALLEQRMASLEGGEAGLALASGMGAITSTIWTLLRPGDELIVGRTLYGCTFAFLHHGIGEFGVKIHHVDLNDAEALKATINSKTRMIYFETPANPNMQLVDIPAVVEAVRGHDVLVVVDNTYCTPYLQRPLELGADLVVHSATKYLSGHGDITAGLVVGRKALVDRIRLEGLKDMTGAVLSPHDASLLMRGIKTLALRMDRHCANALQVAQFLARQPQVELLHYPGLPSFAQYELAQRQMRLPGGMIAFELKGGIEAGRRFMNALQLFARAVSLGDAESLAQHPASMTHSSYTPEERAHHGISEGLVRLSVGLEDVEDLLADVEQALQACC
>NZ_JGVU02000002.1_1675@RS_GCF_000708755.2@p__Firmicutes	Annotree	Annotree@>NZ_JGVU02000002.1_1675@RS_GCF_000708755.2@p__Firmicutes	MGKEYQFETKVIHSHEKMKDPYNSLAPPLYQTATFVFDKAESGERRFLGEEEGHIYSRLGNPTVQLAEQKIASLEGAEAALAFGSGMGAVSAVMMSMVRTGSHILCSKGIYGCTFGLLNMLKEKFGVTYSFSELSSKEEIEKEIRPETAFIYIETPINPTMQIISLQTVSEAAKAHGLRVVVDNTFCSPYLQQPLSHGCDIVLHSATKYISGHGDVIGGFAAGDREYIEKLAMTERKDIGAIMSPFDAWLLLRGLKTLPVRMDRHCESAAEIAGRLLIHPAVGQVVYPFIGDAEETRIARKQMKKGGGLISFTLKEESKLEAQRFMNALNLIKIAVSLGDAESLIQHPATMTHSVIPETERHEMGISDNLVRLSVGLESVEDIWNDLNQALDAL
>NZ_JFBD01000013.1_33@RS_GCF_000709085.1@p__Firmicutes	Annotree	Annotree@>NZ_JFBD01000013.1_33@RS_GCF_000709085.1@p__Firmicutes	MHRGKKYFETSVIHDGYDTKDMLGSLTPPIFQTSTYTFKTAEQGEARFAGEEEGYVYSRLGNPTVSALQKRIAALENGERGLAFGSGMAAISAVLIALTKANDHILCSSGLYGCTFGLLTMMKEKYNITHDFSEMATKEEIKSLIKPETACIYVETPINPTMKLIDLQMVAEVAKAFDIPVVVDNTFSSPYLQRPLELGCDVVVHSATKYIGGHGDVVAGLVVGKKTFLDSVAMTTQKDVGGIISPFDAWLLIRGMKTLPIRMDRHCDNAEKIVEKLKAHPKVANVYYPNDENNPDYPIRKKQMKRGSGVISFEIQGEKEDAQKLLNQLNFLKIAVSLGDAETLIQHPATMTHAVVPEVSRLEMGISDRLIRLSVGLEAWQDIWADLEQALNNL
>NZ_JONU01000007.1_657@RS_GCF_000711985.1@p__Proteobacteria	Annotree	Annotree@>NZ_JONU01000007.1_657@RS_GCF_000711985.1@p__Proteobacteria	MSSSSKHAETLCIHAGKTYDTQFGSLATPLFQTSTFVFGSAEQGAARFAGEAEGFIYTRLGNPTSRELELKVAALEGMADGAATATGMGAVAAATLAFLQQGDHLIASKAIYGCSFALFNHQFARYGIEVSFVDMTDHAAVEAARRPNTKMLFAETPINPNLVVLDLEFLGRFCRQHAIKSVIDNTFLTPLLQQPALFGIDIVIHSATKYLNGHGDVVAGIILSDAETIKTIKLTTLKDMGATISPHDAWLIIRGLKTLSVRMERHCQNAQKVAEYLQAHPAVATVYYPGLPSHPGHRFLGTQMKGAGGVLAFELKGSLDDGRYFINQCALLSLAVSLGDAESLIQHPASMTHSPYTAEERRAAGISDGLIRISVGLEHVDDIIADIQQALVKMRLQQK
>NZ_JMIR01000001.1_135@RS_GCF_000714935.1@p__Firmicutes	Annotree	Annotree@>NZ_JMIR01000001.1_135@RS_GCF_000714935.1@p__Firmicutes	MAREFQEIQGFETKSIHTADPRSEVFGSLTVPLYMTSTYVFPNAETGGARFAGEEPGMIYSRIANPTVEVLEKAMAELEGAEAGLAFGSGMGAISAVLIAMIKSGDHILCSDGLYGCTYGLLTMLKEKFGVQFDLVDMADMERVRAAMRPETKVVYVETPINPTLKVVDLQAVADIAHAGGAQLVVDNTFMTPYLQQPLQHGADVVVHSATKYLGGHGDLIAGVAVGRKAFLDELRFSTLKDIGAVMAPMEAWLILRGIKTLSLRMERHCENAKKVAEFLHQHPKVTNVYFPGDENHPQKDLIARQMRGSGGMIAFEVETLEGGRTLMNSVRLAQLAVSLGEATTLIQHPASMTHAVVPADVRRDEMGIADGLVRLSVGLEHPQDIIADLEQALAKISE…
>NZ_CCDP010000001.1_478@RS_GCF_000723585.1@p__Firmicutes	Annotree	Annotree@>NZ_CCDP010000001.1_478@RS_GCF_000723585.1@p__Firmicutes	MKSTDKQLETKVIHGGYDSKDMLGSLTAPLFQTSTFTFDTAEQGERRFAGDEEGFIYSRIANPTVQLLEERIAALENGERGLAFASGMAAVSSVLIALTKANDHILCSSGLYGCTYGLLSMLKEKYNIQHDFSQMENELAIKAQIKPETSCIYIETPINPTMKLINLRTVVKVAKAYNIPVVVDNTFCSPYIQRPLELGCDVVIHSATKYIGGHGDVIGGLVVGSKEFLDSVAMSTQKDIGGVLSPFDAWLLLRGLKTLPIRLDRHADNAERIVDQLRRHPKVVSVYYPNHFDHPDYSIYQQQMERGGGVISFEIDGDKQDVQRFLNELSFIKLAVSLGDAESLIQHPATMTHAVIPVEERLKMGITDQLVRLSVGLESWIDIWDDLQKALDNL
>NZ_CCDL010000001.1_855@RS_GCF_000724085.1@p__Firmicutes	Annotree	Annotree@>NZ_CCDL010000001.1_855@RS_GCF_000724085.1@p__Firmicutes	MKKDDQHIETTVIHQGYDAKDMLGSLTPPIFQTSTYTFTTAEQGERRFAGEEEGYIYSRLGNPTVRILEERIAALEKGERGLAFSSGMAAVSAVLIALTKANDHILCSSGLYGCTYGLLSMMKEKYQISHDFSVMDTEKSIREKIKPETTCIYVETPINPTIRLINLEVVAKIAKEFNIPVVVDNTFSTPYLQRPIELGCDIVIHSATKYIGGHGDVIAGLVVGKNDFLNHVAMTTQKDIGGGISPFDAWLLLRGMKTLPIRMDRHCDNAEKIAEKLEQHPKVTAVYYPSRSNRTEQGIDQQMKRGGGVISFEIDGSKKDAQSLLNQLAFIKIAVSLGDAETLIEHPATMTHAVIPEEKRVEMGITEQLIRLSAGLEAWEDIWKDLNQALNKM
>NZ_CP007739.1_884@RS_GCF_000724485.1@p__Firmicutes	Annotree	Annotree@>NZ_CP007739.1_884@RS_GCF_000724485.1@p__Firmicutes	MENLERQFQTLVIHHGYDSKEHLGSLSVPIYQTSTFTFDTAEQGEARFAGREEGYVYSRLANPTVRALEEKMACLEGGEAALAFGSGMAAVSAVLIALTKANDHIICSQGVYGCTFGLLQLFKKKFNISHDFCSMQTEEEIDRLIRPETVCIYVETPINPTMKLVDLEMVVKIAKEHGIKVVVDNTFCSPYLQKPLLFGCDVVVHSATKYIGGHGDSVAGIAVGSKEFMKEVAKTTQKDIGCIISPFDAWLLLRGLKTLPVRMDRHCENAETIANLLKEHPLVYKVYYPHDPDKSDYTISQKQMKYGGGLVSFEIKGTKQDVQRFLNRLQLIKIAVSLGDTETLIQHPATMTHAVVPEEVRKNMGISDQLIRLSVGLEAWEDIWQDLNQALSSLSIL
>NZ_CP007161.1_3410@RS_GCF_000725285.1@p__Firmicutes	Annotree	Annotree@>NZ_CP007161.1_3410@RS_GCF_000725285.1@p__Firmicutes	MQKKNNRFETAVIHDGYDAKDMLGSLTTPLFQTSTFTFETAEQGEKRFAGEEEGFIYSRLGNPTVRALEERIATLENGERGLAFGSGMAAVSAILFALTKANDHILCSSGLYGCTFGLLQMLHEKFNISYDFSSMETKEEIRSLIKEETACIYVETPINPTMKLIDLQLVAEVAKEYGIPVIVDNTFSSPYIQRPLDLGCDVVVHSATKYIGGHGDVVAGLAVGKKDFFDSVAMTTQKDIGGIISPFDAWLLLRGLKTLPVRMDRHCENAEKIVEKLESHPKILTVYYPGSKRNPDFSICEKQMKRGGGMISFAVDGTKADAQELLNKLNFIKIAVSLGDAETLIQHPATMTHSVVPEESREKMGITDQLIRLSVGLEAWEDIWSDLEQALNQLK
>NZ_CP008852.1_1175@RS_GCF_000725345.1@p__Firmicutes_C	Annotree	Annotree@>NZ_CP008852.1_1175@RS_GCF_000725345.1@p__Firmicutes_C	MEKHHNLGYDTTIIHAGQSPDPTTGALATPIHQTSTFVFENAEQGAARFALEENGYIYTRLGNPTQHSLEEKMAALEKAEAALAVASGMTAIAASFWTVCGNGDHIVASDTLYGCTHALLSHSMPKFGIAVTFVDASNLENIRKAIRPNTKVVFIETPSNPTLTIIDIAATAKLAHEHNVKLMVDNTFMSPYCQRPLELGADIVVHSATKYINGHGDVIAGIVLGKKEFINAVRFVGVKDVTGGCISPFNAWLTLRGLKTLGVRMERHCQNALQVAKFLAGHPNVEKVNYPGLPGHPGHQLAKSQMSGFGGIISFEVKGGVEAGRKIMNSVKLCLLAVSLGDTETLIQHPASMTHSPIPREERLKAGITDGLIRLSVGLEDPSDIIFDLDQAIKKGSAN…
>NZ_CP008896.1_1353@RS_GCF_000730425.1@p__Proteobacteria	Annotree	Annotree@>NZ_CP008896.1_1353@RS_GCF_000730425.1@p__Proteobacteria	MNNKHNTFGFSTRAIHHGYDAQDHHGALVPPIYLSATFAFPTAEYGAGCFAGEESGHFYTRISNPTLALLESRMATLEGGEAAVAFSSGMGAIAATFWTLLRPGDEVIVSQTLYGCTFALLHHGIGEFGIKVRHVDLSDLDALQAALSPATRMIYCETPANPNLQLIDIAAVARIAHQQPNITVVIDNTYCTPYLQRPLELGADVVVHSATKYLSGHGDITAGIAVSRHDLAQRIRLQGLKDLTGAVLSPQDAFLLMRGLKTLALRMDRHCSNAQAVAEALQAHPAVESVTYPGLRSFPQYELAARQMKLSGGMIAFELKGGIATGRRFMNALKLFSRAVSLGDAESLAQHPASMTHSTYTPEERAQHGISEGLVRLSVGLEDIADLLADIAQALAHCT…
>NZ_BBIQ01000009.1_30@RS_GCF_000730565.1@p__Proteobacteria	Annotree	Annotree@>NZ_BBIQ01000009.1_30@RS_GCF_000730565.1@p__Proteobacteria	MRDSRHDNGFSTRAIHHGYDPLAHGGALVPPIYQTATYAFPTVEYGAACFAGEQAGHFYSRISNPTLNVLEARMASLEGGEAGLALASGMGAITSTLWTLLRPGDELIVGRTVYGCTFAFMHHGIGAFGVTIRHVDLNDTDALRAALSDKTRMIYFETPANPTMRLVDIAAVAEAVRGRDVLVVVDNTYCTPYLQRPLELGADLVVHSATKYLSGHGDITAGLVVGRQALIDRIRLQGLKDMTGAVLSPQDAMLLMRGIKTLALRMDRHCENARQVAEYLSRQPQVELIHYPGLPTFAQHDLAKRQMRLPGGMIAFELKGGLDAGRRFMNALGLFARAVSLGDAESLAQHPASMTHSSYTPEERVQHGISEGLVRLSVGLEDIEDLLADVQQALRACS
>NZ_BBIS01000008.1_19@RS_GCF_000730605.1@p__Proteobacteria	Annotree	Annotree@>NZ_BBIS01000008.1_19@RS_GCF_000730605.1@p__Proteobacteria	MRDSHNNTGFSTRAIHHGYDPLSHGGALVPPVYQTATYAFPTVEYGAACFAGEEAGHFYSRISNPTLALLEQRMASLEGGEAGLALASGMGAITSTIWTMLRPGDELIVGRTLYGCTFAFLHHGIGEFGVKIRHVDLNDAKALKSVINSKTRMIYFETPANPNMQLVDIAVVAEAVRGHDVHVVVDNTYCTPYLQRPLELGADLVVHSATKYLSGHGDITAGLVVGRKALIDRIRLEGLKDMTGAVLSPHDAALLMRGIKTLALRMDRHCANAQQVAEFLARQPQVELIHYPGLPTFAQYELAQRQMRLPGGMIAFELKGGIEAGRRFMNALQLFARAVSLGDAESLAQHPASMTHSSYTPQERAHHGISEGLVRLSVGLEDVEDLLADVEQALQACK
>NZ_BBIU01000020.1_36@RS_GCF_000730645.1@p__Proteobacteria	Annotree	Annotree@>NZ_BBIU01000020.1_36@RS_GCF_000730645.1@p__Proteobacteria	MRGSDNNTGFSTRAIHYGYDPLTQGGALVPPVYQTATYAFPTVEYGAACFAGEQAGHFYSRISNPTLALLEQRMASLEGGEAGLALASGMGAITSTMWTLLRPGDELIVGRTLYGCTFAFLHHGIGEFGVKVHHVDLNDAAALRAALNDRTRMIYFETPANPTMQLVDIAAVAEAVRGRDVRVVVDNTYCTPYLQRPLELGADLVVHSATKYLSGHGDITAGLVVGRQALVDRIRLEGLKDMTGAVLSPHDAALLMRGIKTLALRMDRHCANAGQVAQYLAAQPQVELIHYPGLPTFAQHALANRQMRLPGGMIAFELKGGIEAGRRFMNALQLFARAVSLGDAESLAQHPASMTHSSYTPQERAHHGISEGLVRLSVGLEDVEDLLADVEQALQACL
>NZ_BBIV01000030.1_33@RS_GCF_000730665.1@p__Proteobacteria	Annotree	Annotree@>NZ_BBIV01000030.1_33@RS_GCF_000730665.1@p__Proteobacteria	MRDSHNNTGFSTRAIHHGHDLSHGGALVPPVYQTATYAFPTVEYGAACFAGEEGGHFYSRISNPTLAVLEQRMASLEGGEAGLALASGMGAITTTLWTLLRPGDELIVGRTLYGCTFAFLHHGIGEFGVKIRHVDLNDSKALKAAITRKTRMIYFETPANPNMQLVDIAAVAEAARGHELHIVVDNTYCTPYLQRPLEQGADLVVHSATKYLSGHGDVTGGLVIGRKAVIDRIRLEGLKDMTGAVLSPHDATLVMRGIKTLALRMDRHCANAQHVAQYLERQAQVELIHYPGLPSFSQYALAQRQMRLPGGMIAFELKGGIEAGRRFMNALQLFARAVSLGAAESLAQHPASMTHSSYTPEERAQHGISEGLVRLSVGLEDVEDLLADVEQALKACS
>NZ_JMIT01000004.1_276@RS_GCF_000731675.1@p__Proteobacteria	Annotree	Annotree@>NZ_JMIT01000004.1_276@RS_GCF_000731675.1@p__Proteobacteria	MRDSHNNTGFSTRAIHHGYDPQSHGGALVPPVYQTATYAFPTVEYGAACFAGEEAGHFYSRISNPTLALLEQRMASLEGGEAGLALASGMGAITSTIWTLLRPGDELIVGRTLYGCTFAFLHHGIGEFGVKIHHVDLNDIKALKAAITSKTRMIYFETPANPNMQLVDIAAVADAARGHDLHIVVDNTYCTPYLQRPLEMGADLVVHSATKYLSGHGDITAGLVVGRKALIDRIRLEGLKDMTGAVLSPHDASLLMRGIKTLALRMDRHCANAQQVAEFIASQPQVELIHYPGLPSFAQHALAQRQMRLPGGMIAFELKGGIEAGRRFMNALQLFARAVSLGDAESLAQHPASMTHSSYTPKERAHHGISEGLVRLSVGLEDIEDLIADVEQALRVCTQ…
>NZ_JPMD01000008.1_43@RS_GCF_000732635.1@p__Firmicutes_A	Annotree	Annotree@>NZ_JPMD01000008.1_43@RS_GCF_000732635.1@p__Firmicutes_A	MGNNLKTMGFATRAIHGGHVKDQFGALATPIHQTATFTFESAEQGGRRFALEEGGYIYSRLGNPTNTQLEEKLAMLEGAEAAISTASGIGAVASAFWTVLKAGDHVVAAKTLYGCTYAYLNHGISRYGVEVTFVDTTKLEEVRQAMRDNTKVVYLETPANPNLEVADIEAISKIAHKNKDCIVMVDNTFCTPYIQRPLEFGADVVIHSGTKFLNGHGDVISGFVVGSGEFIKNVRLFGVKDMTGASLSPFDAFLIIRGMKTLEIRMEKHCENAMKVAKFLEGHSAVEKVYYPGLESFPQYELAKKQMSLPGAVIAFEVKGGIEEGKKVINSTELCTIAVSLGDAETLIQHPASMTHSPYTKEEREMAGISDGLIRIAVGLENVEDIINDLDKALKSIS
>NZ_JMPK01000036.1_6@RS_GCF_000735375.1@p__Proteobacteria	Annotree	Annotree@>NZ_JMPK01000036.1_6@RS_GCF_000735375.1@p__Proteobacteria	MELRDKGYNTKIIHAGQHPDATTGALATPIFQTSTFVFENAKQGAARFALEEPGYIYTRLGNPTQTALEEKIAMLEGGEAALATASGMAAISSTLLTLCGQGDHIVASEAIYGCTHALLSHSMPKFGIEVTFVDAANIENIKAAIKPNTKVIYIETPANPTLSIIDIEQSAKLAHANDALLVVDNTFMSPYCQNPLKFGADIVVHSVTKYINGHGDVIGGVIVGDQEFINQARFVGVKDITGGCISPFNAWLTLRGLKTLAVRMERHCQNAMQVAKFLSSHSAVTKVYYPGLPEHPNYELGKKQMSNFGAVISFEIKGGVEAGQTVMDSVELCLLAVSLGDTETLIQHPASMTHSPMLPEERMKAGITDGLIRISVGLEDPEDIIADLEQAFNKAIY
>NZ_JMPS01000020.1_215@RS_GCF_000735455.1@p__Proteobacteria	Annotree	Annotree@>NZ_JMPS01000020.1_215@RS_GCF_000735455.1@p__Proteobacteria	MTDCRRYGFNTQIVHAGQQPDPSTGALSTPIFQTSTFVFDSAEQGAARFALEEEGYIYTRLGNPTTDALEKKLATLECGEAALATASGISAITTTLLTLCQQGDHIVSASAIYGCTHAFLSHSMPKFGINVSFVDASDPEQIREAIRPETRVVYIETPANPTLSLVDIETAAGIAHQRGALLVVDNTFMSPYCQQPLRQGADIVVHSVTKYINGHGDVIGGVIVGKQEFINQARFVGLKDITGGCMSPFNAWLTLRGVKTLGVRMERHCENALKIARFLEQHPAITRVYYPGLPSHPQYELGRRQMSLPGGIISFEIAGGMEAGRRMINSVELCLLAVSLGDTETLIQHPASMTHSPVAPEERLKAGITDGLIRLSVGLEDPEDIINDLENAIKKATF
>NZ_JPUX01000001.1_918@RS_GCF_000738675.1@p__Proteobacteria	Annotree	Annotree@>NZ_JPUX01000001.1_918@RS_GCF_000738675.1@p__Proteobacteria	MSATAVGHDFATRAIHYGYDPQRYQGALSPPVFMSSTFAFPTAEYGGACFAGTEPGYFYSRIANPTLNLLEQRIANLEEGEAAVAFASGMGAITACCWTLLRPGDELIVDETVYGCTFSYFHHGLARFGVKITHVDLTRPERLAAAIGPRTRLVYCETPANPNMRLIDIAAVAEIAHRHHALLLVDNTYCTPYLQRPLALGADIVVHSATKYLGGHGDLLAGIAVTRQALAEAIRLEGLKDMNGAVLSAQDAALVLRGMKTLPLRMDRHCDNAQRLAEMLTEHPAVERVYYPGLANFPQHALAQRQMARPGGMLAFELRGGLCAGIRFLNALQLILRAVSLGDCESLAQHPASMTHSAYTPEERKRHHISEGLVRLSAGLEAFDDLQADILQALAQAQ
>NZ_BBJX01000009.1_105@RS_GCF_000739995.1@p__Proteobacteria	Annotree	Annotree@>NZ_BBJX01000009.1_105@RS_GCF_000739995.1@p__Proteobacteria	MSKAYDHRGGFSTRAIHFGYDPAENQGALVPPIHTSATWVFPDVGYGARCFAGEESGYIYTRIANPTLALLEGRLASLEQGAAAVVFGSGMGAITATLWSMLEPGDEVLTDMTLYGCTFAFLHHGLGRFGVAVRHVDMTNPANVAAALSDKTRVVYLESPANPNMRLADIAAIAALAHAKGAKVVVDNTYCTPYLQQPLVLGADVSVHSVTKYLGGHGDLTAGAAVFADAELAQRVRLYGLKDMTGAVMSAHDAHLVMRGLKTLALRMDRHCQSAQKVAEFIAAHPAAAVVHFPGLPSFPQHALAQRQMRQMGGMIAFELHGGLPAGVRFMDALRLVTRAVSLGDGESLAQHPASMTHSTYTPEERAAHGISEGLVRLSVGLEDVEDILADVGQALDLV…
>NZ_JQMW01000011.1_840@RS_GCF_000744935.1@p__Firmicutes_A	Annotree	Annotree@>NZ_JQMW01000011.1_840@RS_GCF_000744935.1@p__Firmicutes_A	MKIFLQIMKGKKNIIQKNKCYFEIITNIYTNKLKWYDIGEGIQKTLGGKKMNKEELKNKGFATKAIHGGHAKNSVGALATPIYQTSTFVFDSAEQGGNRFKGQEEGYIYTRLGNPTNTSVEEKVALLEGAEACVSTASGIGAVASAIWSAIKGEDHIVASKTLYGCTFAFLNHGITRFNVDVTFVDTSEPENVRNAMRDNTRVVYLETPANPTLQLSDIEEISKIAHKNEECMVIVDNTFSTPYIQKPLELGADVVIHSATKFLNGHGDVIAGFVAGKKEFIDTVRLFGIKDMTGASLSPFDAFLIGRGMKTLDIRLEKHCKNAMKVAEFLESHPAVEKVYYPGLKDFSQYELARKQMKLPGAMVAFEVKGGFDAGIKVINNVKLSSIAVSLGDAETLI…
>NZ_CP009048.1_904@RS_GCF_000746525.1@p__Proteobacteria	Annotree	Annotree@>NZ_CP009048.1_904@RS_GCF_000746525.1@p__Proteobacteria	MSGSTKDSGFATRAIHHGYDPLAHQGSLVPPVYQTATFAFPTVEYGAACFAGEEGGHFYTRISNPTLALLEERMASLEGGEAGLALASGMGAITATLWTLLRPGDEVLVGRTLYGCTFAFLHHGIGEFGVKVRHVDMTDLQALEAAISGQTKVIYFETPANPNMQMADIAAVATLAHKHAITVVVDNTYCTPYLQRPLELGADLVVHSATKYLSGHGDITAGLVVGRKALVNRVRLEGLKDMTGAVMSPQDAALLMRGMKTLNLRMERHCSNAQTIAEYLQQHPAVELINYPGLPGFTQYELAQRQMRLPGGMIAFELKGGISAGRRFMNALQLFSRAVSLGDAESLAQHPASMTHSSYTPEERARYGISEGLVRLSVGLEDIDDLLADIEQALKACA
>NZ_JMQC01000008.1_1670@RS_GCF_000746925.1@p__Firmicutes	Annotree	Annotree@>NZ_JMQC01000008.1_1670@RS_GCF_000746925.1@p__Firmicutes	MKKRHMETTLIHHGYEAELHKGSLTPPLFQTSTFTFETAEQGEASFAGKDPSYIYSRLGNPTVKLFEERMAALEGGEAALAFGSGMAAISATLIACLRAGNHIICSNGLYGCTYGFLEVLEEKFMITHSLCEMETEEDIQSKIRPNTKLIFVETPINPTMKLIDLEKVIKVAKQNELLVIVDNTFCSPYLQRPLELGCDAVLHSATKYIGGHGDVVAGVTVCKTKALAEKIRPMRKDIGGIMAPFDAWLLLRGLKTLAVRMDRHCDNAEKIVAFLKNHEGVEGVWYPEGELASRQMKRGGGVISFSIKGGKEETQAFINDLHFITIAVSLGDTETLIQHPATMTHAAIPADVRKKMGIFDNLIRLSIGLESWEDIVSDVEQALQKISPVNNK
>NZ_CP008855.1_1139@RS_GCF_000747345.1@p__Firmicutes	Annotree	Annotree@>NZ_CP008855.1_1139@RS_GCF_000747345.1@p__Firmicutes	MKKKSVRFETEVIHAGYDSSLHQGSLVPPLYQTSTFTFTTAELGEKRFAGLEDGYIYSRLGNPTVKILEERVAALEKGEVALAFSSGMAAVSAVLFTLTKTGDHILCSQGVYGCTFGFLQLLKEKYEISHDFSRMDSVETLEKEILPNTACIYIETPINPTMKLVDLQMVAKVAKEKGIPVVVDNTFCSPYLQNPISLGCDIVIHSATKYIGGHGDVIAGLVVGNKEFINRVARTTQKDIGGIISPFDAWLLLRGLKTISVRMDRHSENANQLFQFLKKHPKVDSIYYPGDPDHEDYQIMKKQMKQPGGLLSFSIKGTKKTAQRLMNQLKLIKVAVSLGDTETLIQHPATMTHAVVPEEERRNMGFDDTLLRLSVGLEAWEDLKDDLEQALEKI
>NZ_CCDM010000001.1_619@RS_GCF_000750635.1@p__Firmicutes	Annotree	Annotree@>NZ_CCDM010000001.1_619@RS_GCF_000750635.1@p__Firmicutes	MSKKFKHMETAMIHEGYDSKELLGSLTPPLFQTSTFTFDTAEQGAARFAGEEEGHVYSRVSNPTVQILEKKLAALEKGEKGLAFASGMAAISAVLIALTKANDHIICSSGLYGCTFGLLSMMDEKYNIQTDYVAMTEAKKIEEKIRPETKVFYIETPINPTMEVIDLELVISIAKKHDILVVVDNTFSTPYLQRPLELGADVVVHSATKYLSGHGDVIAGLAVGKKELMEQIAVTTQKDIGGVLSPFDAWLVIRGLKTLPLRMDRHSENALQITEKLKQHPKVKHVFYPGDPDAEGYSITKKQMKSGGGTLSFEIDGGKEEVQAFLNKLQFIKIAVSLGDTETLIQHPATMTHSVIPVEQRQKMGITDALIRLSVGIEAWQDLWEDLDQALTHFN
>NZ_CCRF01000090.1_18@RS_GCF_000751775.1@p__Firmicutes	Annotree	Annotree@>NZ_CCRF01000090.1_18@RS_GCF_000751775.1@p__Firmicutes	MNKKKRFETMLIHKGYSSQDFHDSLNPPIFHSSTFTFSTAEQGEKRFTGEEEGFIYSRLGNPTVRVLEERMAALEKGEAALAFGSGMAAVSAVLFHFLYSGCHILCSRGVYGCTFGLLDLLHKKFGVTHTFSPMQTAEEIEAAIHDQTCCIYIETPINPTMELIDIRLVTDVAKKYGIPVIVDNTFCSPYLQNPLELGADYVIHSATKYISGHGDVIAGILIGKNKEDMQKIRMTTQKDIGGIIAPFDAWLLLRGLKTLHVRMDRHVENTRKLANYLKDHPFVEDIIYPGDPNSPHYPIMKKQMKAPGGMVSFKVQGGKDEAQEFMNRLKLIKIAVSLGDAETLIQHPATMTHAVVPSDVRKSMGITDNMMRLSVGLEAIDDILEDIEQALGN
>NZ_CCFE01000018.1_112@RS_GCF_000752035.1@p__Firmicutes	Annotree	Annotree@>NZ_CCFE01000018.1_112@RS_GCF_000752035.1@p__Firmicutes	MKGKKTRFETEVIHAGYQESQHHGSLVPPLYQSSTFTFSNAEQGEKRFAGIEEGYVYSRLGNPTVKILEDRIAALEQSEAGLAFSSGMAAVSAVLTDLTKTGDHILCSQGIYGCTFGLLQMYEEKYAISHSFSRMDSIETLRKDIQPNTAVIYIETPINPTMKLVDLEMAVDVAREKGIPVVVDNTFCSPYLQTPITKGCDVVIHSATKFICGHGDVIAGLVAGKKEWIERIAKTTQKDMGGIISPFDAWLLLRGLKTLPIRMDRHAENAQKLFAFLKNHPKIAAVFYPGDTEHPDYHIMKQQMKQPGGLISFEVSGSKETAQQFMNELQLVKIAVSLGDAETLIQHPATMTHAVVPEIERKKMGIENTLLRLSVGLEAWEDIQDDLEQALAKI
>NZ_CCFK01000007.1_412@RS_GCF_000753435.1@p__Firmicutes_A	Annotree	Annotree@>NZ_CCFK01000007.1_412@RS_GCF_000753435.1@p__Firmicutes_A	MVKLENSGYNTKIIHAGTHCDPLTGALSTPIYQTSTFVFDCAEQGAKRFALEEEGYIYTRLGNPTQAQLEEKVAALEGGEACIATASGIGAIASAIWTICSTGDHIVASDALYGCTFALLNEQAKKFGIDVTFVDAKSLDNIERAMRPNTKIVYIETPANPTLDLIDIEGCSKIAHDHDAILMVDNTFLSPYGQRPLELGADVVVHSATKYINGHGDVVAGLVIGNKEYIDQVRFVGIKDITGACISPFNAWLIIRGLKTLGVRMDRHCENAMKVAKYLKNHSMVEKVMYPGLEDHPQYKLAKKQMKKFGAVLSFEVKGGVEAGRQIMNNVKLCSLCVSLGDTETLIEHPASMTHSPIPQEERVKAGITDGLVRISVGLEDADDIIADLEQAIEKIK
>NZ_JPER01000001.1_672@RS_GCF_000753715.1@p__Proteobacteria	Annotree	Annotree@>NZ_JPER01000001.1_672@RS_GCF_000753715.1@p__Proteobacteria	MRKNNNDNTQWQPATLTIHGGKRPDEHGALVAPLYQTATFSFTNTEQGSARFAGAEPGYVYSRLGNPTTDELERRVAALEGYPCAAATATGMGAISAAMLAFLRHGDHVLISDAVYGCSYALFSHLFTRFGIDVDFVDMADPDATQAAMRPATRLLFVESPANPHLKVIDISVVSAIAHQGGARVIVDNTFMTPLLQQPVKQGADLVIHSATKYLNGHGDVVAGIICGNADDIALIKSTTLKDMGATMSPHDAWLILRGLKTLDVRMQRHCQNAAEVAQYLQQHPQIDAVHFPGFADHPAQRLMGTQMHGAGAVIAFELKGTLNDARAVLDQLQLITIAVSLGDAETLIQHPASMTHSAYPQEARLQAGITDTLIRLSVGLEAVEDIIADLDQALSYVA…
>NZ_JPIN01000001.1_132@RS_GCF_000753735.1@p__Proteobacteria	Annotree	Annotree@>NZ_JPIN01000001.1_132@RS_GCF_000753735.1@p__Proteobacteria	MRDNPNNKSQWQPATMTIHAGKHADEHGALVAPLYQTATFAFANTAQGSARFAGEEDGYIYSRLGNPTIAQLEQRVAALEGYPAAAASATGMGAVSAAMLAFLQQGDHVVVADAIYGCSFALFSHLFRKFGISVDFVDMTDPANVQAAMRANTKMVFIETPANPHLKVIDIAAVSAIAKQRQARVIVDNTFMTPLLQQPRKQGADIVIHSATKYLNGHGDVVAGVICASQEDIELIKATTLKDMGATMSPHDAWLILRGLKTLDVRMERHCKNAQVIAEFLQQHPRVREVYYPGLPGHPAQALLGTQMQGAGAVIAFELDGTIDDARNMLDSLQLITIAVSLGDAETLIQHPASMTHSPYTPEARAKAGISDTLIRIAVGLEAVTDIQNDLAQALERTF…
>NZ_CP009228.1_81@RS_GCF_000755145.1@p__Spirochaetota	Annotree	Annotree@>NZ_CP009228.1_81@RS_GCF_000755145.1@p__Spirochaetota	MNRKELDKLGFASKQIHAGSIKNKYGALATPIYQTSTFAFDSAEQGGRRFALEEEGYIYTRLGNPTTTVVEEKLACLENGEACMSASSGIGAVTSCIWSIVNAGDHIVAGKTLYGCTFAFLNHGLTRFGVEVSFVDTRNPENVKKALKPNTKIVYLETPANPNMYLSDIAEISKIAHAHNPECKVIVDNTYMTPYLQRPLDLGADVVLHSATKYLNGHGDVIAGFVVGKKEFIDQVRFVGVKDMTGSTLGPFEAYLIGRGMKTLDIRMEKHCANAQKVAEFLEKHPAVESIAFPGLKSFPQYELAKKQMKLCGAMIAFTVKGGLEAGKTLINSVKFATIAVSLGDAETLIQHPASMTHSPYTPEERAASDIAEGLVRLSVGLEDAEDIIADLKQALDKL…
>NZ_JNFD01000009.1_54@RS_GCF_000756375.1@p__Proteobacteria	Annotree	Annotree@>NZ_JNFD01000009.1_54@RS_GCF_000756375.1@p__Proteobacteria	MSSFPHSAFSTRAIHAGYDATQHDGALVPPLHLSSTFVFETAEAGAELFAGAREGYFYSRIANPTVDLLERRLATLEGAEAAVATASGMGAIAAVFWSFLKPGDEVIVDKTLYGCTFAFMRHGLARFGVTVTHVDLTDPGNLVAAIGDATKIVYFETPANPNMRLVDIAAIAAIAREHDARTVVDNTYATPVLTQPITLGADIVVHSATKYLGGHGDLVGGIALGTQADMQMVRLVGVKDMTGAVMAPFNAMLVLRGLKTLKLRMAEHCRSALSVAAMLDAHPAVAAVHYPGLSGFGQHDLARRQMPGFGGMIAFELRGGHAAGVAMMNRLALVQRAVSLGDAESLIQHPASMTHSTYTPEERREHGISDGLVRLSVGLEEVEDIIADLAQALDQAVLV…
>NZ_JRJG01000044.1_60@RS_GCF_000759435.1@p__Proteobacteria	Annotree	Annotree@>NZ_JRJG01000044.1_60@RS_GCF_000759435.1@p__Proteobacteria	MTTRSPSFSTRAIHHGYNPMDNEGALTPPLHLTSTFAFESAEAGGEMFAGERPGHVYSRISNPTLDLLEKRIAVLEGAEAGLALSSGMGAIAATLWTLLAPGDEVIVDKTLYGCTFAFMRHGLAKFGITITHVDMTEPQNLAAAISEKTRVVYFETPANPNMRLVDIAAVSEIAHAGGATVVVDNTYATPYLTRPIELGADIVVHSATKYLGGHGDVVAGLLVGRAEQVSQIRLYGMKDMTGAVMAPFNAMLILRGLKTLALRMERHCANAQEVAAMLEGAAGVTKVQYPGLRSFAQHELAARQMPGFGAMIAFELDGGIEAGRRLMNRLAMIGRAVSLGDAESLIQHPASMTHSTYTAEERAEHGISDGLIRLSVGLEDVADIIDDLAQALEGDPVRA…
>NZ_CP009455.1_1958@RS_GCF_000759535.1@p__Proteobacteria	Annotree	Annotree@>NZ_CP009455.1_1958@RS_GCF_000759535.1@p__Proteobacteria	MDNSTHTQGFSTRAIHHGYDPMSHGGALIAPIYQTSTYAFPSAEYGAACFAGEADGHVYSRISNPTLALLEQRMASLEGGEAGLALASGMGAISATLWTLLRPGDELLVGTTVYGCTFAFMHHGIGEFGVKVRHVDLNDLDALRAAITPKTRMIYFETPANPTMRLVDIAAVTGVAREHGITVVVDSTYCTPYLQRPLALGADLVLHSATKYLSGHGDITAGLVIGNRTLIDRIRLQGLKDLTGAVLSPHDASLLMRGIKTLALRMERHCRNALQVAQFLQRQPAVEVLHYPGLPSFPQHELATRQMRLPGGMLAFEMRGGLAAGRQFMNALQLFSRAVSLGDAESLAQHPASMTHSSYTAQERAAHGISEGLVRLSVGLEDIDDLLADLAQALATVE
>NZ_BAWM01000152.1_179@RS_GCF_000759675.1@p__Firmicutes	Annotree	Annotree@>NZ_BAWM01000152.1_179@RS_GCF_000759675.1@p__Firmicutes	MENKNFRFETEAIHSGYLSDEHQGSLVPPLYQTSTFTFASAEQGERRFAGQEEGYIYSRLGNPTVKILEDRMAKLEQGEAGLAFSSGMAAVSAVLTALTKTGDRILCSQGVYGCTYGLLQLLKDKYDIAHDFSLMSSKEILEEEIRPNTACIYIETPINPTMKLVDLELVASIANQRGIPVVVDNTFCSPYLQTPISLGCDVVIHSATKYICGHGDVIAGIVVGKSDFIQQVSRTTQKDIGGTVSPFDAWLLLRGIKTLPVRMDRHCENASKLVEFLRNHPKVEKLYFPGNSDYVDDNRIMQKQMKKPGGLISFSIKGSKQTAQLFMNQLKLIKIAVSLGDAETLIQHPATMTHAVVPVEERRKMGIEDTLLRLSVGLEAWEDIQEDLDQALEKI
>NZ_BBMW01000013.1_240@RS_GCF_000759755.1@p__Proteobacteria	Annotree	Annotree@>NZ_BBMW01000013.1_240@RS_GCF_000759755.1@p__Proteobacteria	MSDCRTYGFNTQIVHAGQQPDPSTGALSTPIFQTSTFVFDSAEQGAARFALEESGYIYTRLGNPTTDALEKKLAVLERGEAGLATASGISAITTTLLTLCQQGDHIVSASAIYGCTHAFLSHSMPKFGINVSFVDAANPEEIRAAMRPETKVVYIETPANPTLSLVDIETVAGIAHQQGALLVVDNTFMSPYCQQPLQLGADIVVHSVTKYINGHGDVIGGIIVGKQEFIDQARFVGLKDITGGCMSPFNAWLTLRGVKTLGIRMERHCENAMKIARFLEGHPSITHVYYPGLSSHPQYELGQRQMSLPGGIISFEIAGGLEAGRRMINSVELCLLAVSLGDTETLIQHPASMTHSPVAPEERLKAGITDGLIRLSVGLEDPEDIINDLEHAIRKATF
>NZ_JRJE01000032.1_710@RS_GCF_000763295.1@p__Proteobacteria	Annotree	Annotree@>NZ_JRJE01000032.1_710@RS_GCF_000763295.1@p__Proteobacteria	MSAHDKHNSGKSGFATRAIHHGYNPQSHNGALNPPVYMSSTFAFETAEQGGRFFAGDEQGFIYSRIANPTLDLLEKRLAVLEGGEAALATASGMGAITSVFWTFIAPGDEIIVDRTLYGCTFAFFRHGLEKFGIKHTHVDLTDPAELEKAISDKTKIVYFETPANPNMRLVDIKAISEIAHKNGAKVVVDNTYCTPYLQRPIELGADIVVHSATKYLGGHGDLMAGAVIGTEEDMTQVRLVGLKDMTGAVLSAQDANLVMRGLKTLELRMERHCDNAEKIADFLAKHPKVEKVFYPGLETDPQHELAKRQMDRFGGMIAFELKGGIEEGRKLMNGLNMITRAVSLGDAETLIQHPASMTHSTYTAEERAEYQITDGLIRLSAGLESIDDILADLSNALD…
>NZ_JQFJ01000005.1_140@RS_GCF_000763945.1@p__Proteobacteria	Annotree	Annotree@>NZ_JQFJ01000005.1_140@RS_GCF_000763945.1@p__Proteobacteria	MPSIPLSGFASRAIHAGYDATAHEGALVPPLHLSSTFTFETAEAGAEIFAGERPGYFYSRIANPTLDLLETRMATLEGAEAAVATASGMGAIAGVLWTFLKPGDEVIVDKTLYGCTFAFMRHGLARFGIKITHVDMTDPDNLRAAIGKDTRIVYFETPANPNMRLVDIGAISAIAHDHGARTVVDNTYATPVLTQPIMLGADIVVHSATKYLGGHGDLVGGIALGRAEDMQQVRLVGIKDMTGAIMAPFNAMLVLRGLKTLKLRMAEHSRSAGLVAEALAAHPAVAAVHYPGLASFAQHDLARRQMPGFGGMIAFELHGGYAAGVAMMNRLQLVQRAVSLGDAESLIQHPASMTHSTYSEEERREHGIANGLVRLSVGLEEVEDILADLMQALEQVAAP…
>NZ_JQEC01000015.1_78@RS_GCF_000764185.1@p__Proteobacteria	Annotree	Annotree@>NZ_JQEC01000015.1_78@RS_GCF_000764185.1@p__Proteobacteria	MTKFKSKNIETKAIHAGRIDDKQFGSLATPLYQTSTFIFDSAQQGGDRFAGESEGYIYTRLGNPTTRQLEQRVAAMECMDDAAATATGMAAVSAALLTNLQAGDHMISSKAVYGCSFALMSHMLKKFAIEVTFVDMTEPENIKAAIKENTKLVFLETPINPNLVVLDLEKICAIAKEHKLLSIVDNTFLTPVLQQPAKFGADIVVHSATKYLNGHGDVVAGIVCASFEMINEIKMTTLKDIGATISPHDAWLIMRGLKTLPIRMDRHCSNAQTVAEFLEKHPVVSEVYYPGLKSHSGYKFIGKQMKAAGGVIAFELHTDLAGGTAFIDAMELFSIAVSLGDAESLIQHPASMTHSPYTPEERANAGISDSLIRISVGLENVDDIIADLTQALAKVSETT…
>NZ_JQDZ01000034.1_20@RS_GCF_000764205.1@p__Proteobacteria	Annotree	Annotree@>NZ_JQDZ01000034.1_20@RS_GCF_000764205.1@p__Proteobacteria	MKKNAHIDTKAIHAGRINDEQFGSLATPLYQTSTFIFDNAEQGADRFAGEQEGFIYTRLGNPTTRQLEQRVAALEGMEDAAATATGMGAVSAALLANLSAGDHLISSKAVYGCSYALMAHQLTRFGVEVTFVDMNNEAEIVAAIKENTKVIFLETPINPNLVVLDLEMIGNIAKQHQLISIVDNTFLTPILQRPIEFGIDIVIHSATKYLNGHGDVVAGIVCGTTEMITHIKLTVLKDIGATISPHDAWLILRGLKTLPIRMERHCSNAQKVAEYLEGHPMVTAVYYPGLASHSGHKFIGKQMQAAGGVIAFEIKGDIHQGSAFINRMQLFSIAVSLGDAESLIQHPASMTHSPYSQEERLDAGISDSLIRISVGLENADDIINDLDNSLNLIGHNNTD…
>NZ_JQED01000007.1_27@RS_GCF_000764225.1@p__Proteobacteria	Annotree	Annotree@>NZ_JQED01000007.1_27@RS_GCF_000764225.1@p__Proteobacteria	MTQFKSKNIETNAIHAGRINDTQFGSLATPLYQTSTFIFDNAQQGGDRFAGESEGYIYTRLGNPTTRQLEQRVAAMECMDDAAATATGMAAVSAALLTNLQAGDHMISSKAVYGCSFALMSHMLKKFNIDVTFVDMTEPDNIKAAIKENTKLVFLETPINPNLVVLDLEKICAIAKEYNLLSIVDNTFLTPVLQQPARFGADIVLHSATKYLNGHGDVVAGIVCANFEMINEIKMTTLKDIGATISPHDAWLIMRGLKTLPIRMDRHCNNAQTVAEFLEQHPMVDEVFYPGLKSHSGHKFVGNQMKAAGGVIAFELNTNLAGGKTFIDSMELFSIAVSLGDAESLIQHPASMTHSPYTPEERADAGISDSLIRISVGLENVDDIISDLTQALAKVKQQS…
>NZ_JRFC01000014.1_150@RS_GCF_000769075.1@p__Bacteroidota	Annotree	Annotree@>NZ_JRFC01000014.1_150@RS_GCF_000769075.1@p__Bacteroidota	MLTPEEIKKAGFATRSIHVGAEKNMYGTLASPIYQTSTFIFDNAEQGGRRFALEEGGYIYSRLGNPTCTTVEEKVASLEGGEACVSAASGMGAITSAIWVCVQAGDHIVAGKTLYGCTYAFLEHGLKRYGVEVSFVDMRDPEEVRRAMRPNTKLVYVETPANPNMYLADIEAIAKIAHAQEGVRVMVDNTYCTPYICRPLSHGADIVVHSATKFLNGHGDVIAGFVVGSQEYIDQVRLVGIKDLTGASLGPFEAFLINRGLKTLHVRMERHCENAQQVAEFLERHPRVTNVAYPGLESFPQRELAKKYMRLPGSMIAFEVAGGLEAGRKLMNSVHLCSLAVSLGDTETLIEHPASMTHSPYTPEERAASDISEGLVRLSVGIEDAEDIIADLEQALASI
>NZ_JQZV01000013.1_499@RS_GCF_000769115.1@p__Bacteroidota	Annotree	Annotree@>NZ_JQZV01000013.1_499@RS_GCF_000769115.1@p__Bacteroidota	MNHEKIEKAGFATKAIHGGSEKNAYGALATPIFQTSTFVFDSAEQGGARFALEEPGYIYSRLGNPSCTKVEKKLALLEGAEAAMSTASGIGAVTSAIWILVQTGDHIVAHRTLYGCTHAYFTHGLSRYGIEVTYVDMRDPQEVAKAMRPNTKVVYLESPANPNMDMIDIAAVAEIAHRQEGVQVMVDNTYCTPYICRPLEHGADIIIHSATKYLNGHGDVIAGFVVGKEEYINQVRLLGVKDLTGASLSPFDAFLIDRGMKTLPIRVEKHSANAQKVAEFLEKHPQVSSISYPGLESFPQRDLVKKYMSLPGGMISFELKGGMDAGKKLINAMQMCKVAVSLGDAETLIQHPASMTHSPYTPEERAMANISDGLVRLSVGLEDAEDIIADLKQGLDAL
>NZ_AVBF01000005.1_7@RS_GCF_000770635.1@p__Firmicutes	Annotree	Annotree@>NZ_AVBF01000005.1_7@RS_GCF_000770635.1@p__Firmicutes	MKKEHGFETKVIHGGYDSKDFLGSLTTPLFQTSTFTFDSAEQGEMRFAGKEDGYIYSRLGNPTVKALEDRIAQLEEGEAGLAFGSGMAAVSAVLIALTKANDHILCSRGVYGCTFGLLTMMEEKYNIQTDFSDMKTAEQIRSLIKPETSCIYIETPINPTMDLIDLELVSTVAKEHNIPVVVDNTFCSPYLQKPLTKGCDVVLHSATKYIGGHGDVVAGLLVGKQEFIQEVAMTTQKDIGGIISPFDAWLLLRGLKTLPVRLDRHCQNAEKIVAYLKDHPVVEKVYFPGDATNPDYDIMKKQMKQGGGLISFEIKGEKEDAQYILNQLRFIKTAVSLGDAETLIQHPATMTHSVVPEETRRRMGITDQLVRLSVGLEAWEDIWEDLKQALDQVASARLHK
>NZ_AVBG01000002.1_209@RS_GCF_000770675.1@p__Firmicutes	Annotree	Annotree@>NZ_AVBG01000002.1_209@RS_GCF_000770675.1@p__Firmicutes	MMGKKEHGFETKVIHGGYDSKDFLGSLTTPLFQTSTFTFDSAEQGENRFAGTEDGYVYSRLGNPTVRALEDRIAQLEGGEAGLAFGSGMAAVSAVLIGLTKANDHILCSRGVYGCTFGLLSMMEDKYNITTSFSTMDTEEEIRNLIRPETSCIYVETPINPTMELIDLEMVAKVAKDKGIPVVVDNTFATPYLQKPLELGCDLVLHSATKYIGGHGDVVAGLLIGKQDIIQQLAMTTQKDIGGIISPFDAWLLLRGLKTLPVRMDRHCANTEKVVARLKDHSLVSSVYYPGDAQHEDYDIMKKQMKQGGGLISFEIKGGKEEAQAFLNHLTFIKKAVSLGDAESLIQHPATMTHAVVPEEIREKMGITNSLVRLSVGLESWEDIWEDLYQALNQVSQSK…
>NZ_KN322987.1_362@RS_GCF_000774145.1@p__Proteobacteria	Annotree	Annotree@>NZ_KN322987.1_362@RS_GCF_000774145.1@p__Proteobacteria	MNNKNNELGFSTRAIHHGYKPLDNNGALIPPIYLTSTFAFPTAEYGAGCFAGEESGHFYTRISNPTLALLESRMAALENGEAAVAFSSGMGAIAATFWTLLRPGDEIILNRTLYGCTFALLHHGIGEFGVKVRHVDMSNLAELRDAISPSTRMIYFESPANPNMQLVDICAVAKIAHHHRNVTLVVDNTYCTPYLQRPLEMGADVVVHSATKYLSGHGDITAGIVVTSHPLADRIRLQGLKDLTGAVMSPQDAFLLMRGLKTLSLRMERHCSNAQVIAEYLHAHPAVEWVTYPGLPSFAQYDLASRQMKLPGGMIAFELKGGLTTGRRFMNALELFARAVSLGDAESLAQHPASMTHSTYTPEERAHHGISEGLVRLSVGLEDIADLLADITQALDACA…
>NZ_JRGN01000255.1_17@RS_GCF_000775575.1@p__Firmicutes	Annotree	Annotree@>NZ_JRGN01000255.1_17@RS_GCF_000775575.1@p__Firmicutes	MSMETAAIHKGYDSSKHHDSLATPLYQTSTFSFATAEEGENRFAGNAEGNIYSRLGNPTVRVLEERMAEIEYGEGALAFGSGMASVSAILIYLTKANDHILCSRGIYGCTFGLLEIMEEKYGITHDLISMTTEEEIEAAIKPETVCIYVETPINPTMELVNLEAVIRVAENHGIRVVVDNTFCSPYLQNPLKLGADFVLHSATKYLNGHGDVIGGILVGKDGEEMQQIRMTIQKDVGGIMSPFDAWLLLRGLKTLHVRMDRHIENAEKVLAFLQQQPAVKKIHYPADPGHPQYELAKRQMAKGGGLISFELEGGKREAQKFMNSLSLIKIAVSLGDAETLIQHPASMTHAVVPEASRKAMGITESLLRLSVGLEAIDDIVADLAGAFEKTAAGAKLQEI
>NZ_AVPG01000008.1_91@RS_GCF_000775615.1@p__Firmicutes	Annotree	Annotree@>NZ_AVPG01000008.1_91@RS_GCF_000775615.1@p__Firmicutes	MKKEHAFETQVIHSGYDAKEHLGSLTTPLFQTSTFTFESAEQGEKRFAGEEGGYIYSRLANPTVKALEERMAQLEGADAALAFGSGMAAVSATLIALTKANDHIICSQGIYGCTYGLLTMLEEKYNIQTEFSNMKTEEALRSLIRPETACIYLETPINPTMELIDLSLVVRVAKEYDIPVVVDNTFCSPYLQQPLALGCDIVLHSATKYIGGHGDVVAGVLVGKQAFIDCVASTTQKDIGGILSPFDAWLLLRGLKTLPVRMDRHCVNAEQIVRKLQSHPAVGSVYYPGDATNPDYPIMQKQMKRGGGLISFEIKGDKQDAQFMLNQLTFIKKAVSLGDAETLIQHPATMTHSVVPEATREQMGIRDSLIRLSVGLEAWEDIWDDMQQALNKLVSSE
>NZ_CP009129.1_1074@RS_GCF_000785555.1@p__Firmicutes	Annotree	Annotree@>NZ_CP009129.1_1074@RS_GCF_000785555.1@p__Firmicutes	MLMREKEMNIETAVIHKGYDSTKHHDSLVTPLYQTSTYSFANAEQGEDRFAGNCEGNIYSRLGNPTVRVLEERMAEIEGGQGALAFGSGMASVSAILIYLTKAGDHVLCSRGIYGCTFGLLEIMEEKYGITHSLVSMTTEEEVENAIRPETVCIYVETPINPTMELVNLEAVMTVAKKHNIRVIVDNTFCSPYLQNPLKMGADFVLHSATKYLNGHGDVVGGVLVGSDAEEMQHIRMTVQKDVGGIMSPFDAWLLLRGLKTLHVRMDRHVSNTKVVLDFLKQQEIVENIFYPFDDSHPQVEIAKRQMREGGGLISFEIRGGKKEAQAFLNALSLIKIAVSLGDAETLIQHPATMTHAVVPPESRQAMGISDSLLRLSIGLEHTDDLIEDLNKAFEQVKP…
>NZ_JRJU01000007.1_66@RS_GCF_000787375.1@p__Firmicutes	Annotree	Annotree@>NZ_JRJU01000007.1_66@RS_GCF_000787375.1@p__Firmicutes	MMSKNYQFETKVIHSGQRSKEHVDSLTTPIYQTSTFTFPSMMSGAKRFAGQEDGYIYSRLSNPTISVLEERVAQLEEGEAALAFASGMAAVSSALIGITKANDHILCSKGVYGCTFGLLQLLKEKYNINATFSDLATVEEITNSIQKNTTCIYVETPINPTMRVVDLELVASIAKKKGIKVIVDNTFSTPYLQKPLQLGCDLVIHSATKYIGGHGDVISGVMVGDEELINDIKRTTQKDIGGVLSPFDAWLLLRGLKTLAVRMDRHCDNAKKIAANLKTHPKIKAVYYPGDDEHPDSDIIKKQMKKGGGLLSFEIKGTYEDAVQVVDRLQLIPIAVSLGDAETLIQHPASMTHAVVPLEKRVQMGISNELLRLSVGLEAWEDIWQDLKQALETR
>NZ_BBPI01000070.1_86@RS_GCF_000787715.1@p__Proteobacteria	Annotree	Annotree@>NZ_BBPI01000070.1_86@RS_GCF_000787715.1@p__Proteobacteria	MSTPAPFGFATAAIHHGYDPQDHEGALTPPLHLTSTFAFESAEDGAARFSGEAPGHVYSRISNPTVDLLERRIAHLEGAEAALGTASGMGAITATLWTLLGPGDEILTDMTLYGCTFAFMQHGLGRFGIRVTHVDMTDIAAVEAALGPDTRLVYFETPANPNMRLVDIQAVCALARAHSAWSVVDNTYATPVITRPIALGADFVVHSATKYLGGHGDLVAGMVLGRAADIQQIRLFGVKDMTGAVLSPFNAMLILRGLKTLELRVQRHAASAQAIAERLQAHPAVHAVHYPGLESFPQHDLAQRQMALPGGMIAFRVRGGYEAGKRVMNRLTLIQRAVSLGDAETLIQHPASMTHSTYPVEQLIAHGIMPDLVRLSVGLEDVRDIWADLGAALDAERDT…
>NZ_CP009888.1_2521@RS_GCF_000788395.1@p__Proteobacteria	Annotree	Annotree@>NZ_CP009888.1_2521@RS_GCF_000788395.1@p__Proteobacteria	MKSQLSDKSLCIHGGKTHDHAHGPLSTPIYQSSTFVFDNAEQGAARFAGEEAGYIYSRLGNPTTRELELKIAALEEMEDGAATATGMGAVSASVLSFLESGDHLIASKAVYGCTFALFSHMLPKFGIEVTFVDMEDHSAVQEALKPNTKMIFAETPINPNLVVIDLAFIGDLAKKHNLISVIDNTFMTPLLQKPKHFGIDIVLHSATKYLNGHGDVVAGLVCGSKEHIETIKLTVLKDIGATISPHDAWLIIRGMKTLSVRMERHCSNAQKVAEFLAQHEKIEQVYYPGLKSHPGNKFIGTQMKAAGGVIAFELKGTLEMGAQFINATKLCTLAVSLGDAETLIQHPASMTHSPYSPEERLAAGISDGLVRISVGLEEADDIIEDLAQALNQI
>NZ_JTLI01000069.1_17@RS_GCF_000799075.1@p__Fusobacteriota	Annotree	Annotree@>NZ_JTLI01000069.1_17@RS_GCF_000799075.1@p__Fusobacteriota	MNKNIKSGFGTTSIHGGSTKNPFGTLATPIYQTSTFIFDSAEQGGRRFALEEDGYIYSRLGNPTVTVVEEKLALLEEGEAALATASGMGAIASTMWTVLKAGDHVISDKTLYGCTFALMSHGLTKFGIEVEFIDTSDLKAVEKAMRSNTRVVYLETPANPNLKIVDIEKVAEIAHRNDNTLVVVDNTFATPYCQKPLTLGADIVVHSATKYLNGHGDVIAGFVVGSKDLVTQIRLVGVKDMTGAVLSPMDAYYIIRGMKTLEIRMERHCSNAKKVAEFLNTHPKVTTVFYPGLHTHPGHDIAVKQMKDFGGIFAFELEGGIEAGKTLLNNLELCSLAVSLGDTETLIQHPASMTHSPYTREERLTAGITDGLVRISVGLENVEDIIEDLRKGLELV
>NZ_JUGJ01000012.1_49@RS_GCF_000799245.1@p__Proteobacteria	Annotree	Annotree@>NZ_JUGJ01000012.1_49@RS_GCF_000799245.1@p__Proteobacteria	MRDDKTGFSTRAIHAGYDPADEHGALTPPVHLTSTFAFESAEAGGEMFAGTREGHFYSRISNPTTDLLERRLASLEGAEAAVATASGMGAITAVLWSFLRSGDEVITDQTLYGCTFAFLRDGLTRFGVTVRQVDMTRPEALAAAISDRTRIVYFETPANPNMRLVDIAAISRVAHEAGAKVVVDNTYATPLLTRPLTLGADVVVHSATKYLGGHGDLVGGIAAGGVEDMTRVRLVGVKDMTGAVMSPFTAFLVLRGLKTLALRMARHGQSAQAVAGWLEAHPAVARVFYPGLPSFPQRDLAARQMAGGGGMIAFELKGGHAAGVATMNRLTMIRRAVSLGDAETLIQHPASMTHSPYTSEERAAAGIGEGLVRLSVGLEDLADILGDLELALEPERIAA…
>NZ_CP009747.1_2704@RS_GCF_000800255.1@p__Proteobacteria	Annotree	Annotree@>NZ_CP009747.1_2704@RS_GCF_000800255.1@p__Proteobacteria	MRAASHKPGFSTRAIHLGYDPQSHGGALVPPVYQTATYAFASVEYGAACFAGEQAGHVYSRISNPTLALLEQRMASLEGAEAGLALASGMGAITSTLWTLLRPGDELIVGETLYGCTFAFLHHGIGEFGVKIRHVDLNDLAALEAAITPQTRMIYFETPANPNMHLVDIPAVVGVARRHELLVTVDNTYCTPYLQRPMELGADLVVHSATKYLSGHGDLTAGLVLGRQALIERIRLQGLKDMTGAVLSAQDAALLMRGLKTLALRMERHCSNALRVAQFLERQAQIEVIRYPGLSSFPQFGLAQRQMRLPGGMIAFELKGGQQAGRRFMNALQVFSRAVSLGDAESLAQHPASMTHSSYTAQERAEHGISEGLVRLSVGLEDIEDLLADLGQALRASV
>NZ_KN639176.1_4958@RS_GCF_000800615.1@p__Proteobacteria	Annotree	Annotree@>NZ_KN639176.1_4958@RS_GCF_000800615.1@p__Proteobacteria	MSGSNNKSGFATRAIHHGYNPLEHNGALVPPIYQTATFAFPTVEYGAACFAGEESGYFYSRISNPTLALLEQRMASLEGGEAGLALASGMGAITATLWTLLRPGDEVMVGRTLYGCTFAFLHHGIGEFGVKVRHVDMSDLQAVAAAITPNTRVIYFETPANPNMHMTDIAAVAKLAHQHDISVVVDNTYCTPYLQRPLELGADLVVHSATKYLSGHGDITAGLVVGRKALVDRVRLEGLKDMTGAVMSPHDAALLMRGMKTLTLRMERHCSNAQTIAEYLEQQPEVELINYPGLPGFAQYELAKRQMRMPGGMIAFELKGGITAGRRFMNALQLFSRAVSLGDAESLAQHPASMTHSSYTPEERAQYGISEGLVRLSVGLEDIDDLLADIQQALKACA
>NZ_CBLV010000239.1_22@RS_GCF_000801235.1@p__Proteobacteria	Annotree	Annotree@>NZ_CBLV010000239.1_22@RS_GCF_000801235.1@p__Proteobacteria	MNNKNNELGFSTRAIHHGYKPLDNNGALIPPIYLTSTFAFPTAEYGAGCFAGEESGHFYTRISNPTLALLESRMAALENGEAAVAFSSGMGAIAATFWTLLRPGDEIILNRTLYGCTFALLHHGIGEFGVKVRHVDMSNLAELRDAISPSTRMIYFESPANPNMQLVDICAVAKIAHHHRNLTLVVDNTYCTPYLQRPLEMGADVVVHSATKYLSGHGDITAGIVVTSHPLADRIRLQGLKDLTGAVMSPQDAFLLMRGLKTLSLRMERHCSNAQVIAEYLHAHPAVEWVTYPGLPSFAQYDLASRQMKLPGGMIAFELKGGLTTGRRFMNALELFARAVSLGDAESLAQHPASMTHSTYTPEERAHHGISEGLVRLSVGLEDIADLLADITQALDACA…
>NZ_JRYA01000005.1_973@RS_GCF_000801895.1@p__Proteobacteria	Annotree	Annotree@>NZ_JRYA01000005.1_973@RS_GCF_000801895.1@p__Proteobacteria	MNNKHNTFGFSTRAIHHGYDPQDHHGALVPPIYLSATFAFPTAEYGAACFAGEASGHFYTRISNPTLALLESRMATLENGEAAVAFSSGMGAIAATFWTLLRPGDEIIVSQTLYGCTFALLHHGIGEFGIKVRHVDLTDLAALQAALSPATRMIYCETPANPNLRLIDIAAVARLAHQQPNITVVVDNTYCTPYLQRPLELGADVVVHSATKYLSGHGDITAGIAVSNQALAQRIRLQGLKDLTGAVMSPQDASLLMRGLKTLALRMDRHCSNAQAVAEALQAHPAVQWVTYPGLRSFPQYELANRQMKLPGGMIAFELKGGIEMGRRFMNALQLFTRAVSLGDAESLAQHPASMTHSTYTPEQRAQHGISEGLVRLSVGLEDVADLLADVQQALAKCG…
>NZ_JWHR01000109.1_28@RS_GCF_000808015.1@p__Firmicutes_A	Annotree	Annotree@>NZ_JWHR01000109.1_28@RS_GCF_000808015.1@p__Firmicutes_A	MNNDSLKKMGFATKAIHAGTTENTPGTLATPIYQTSTFYFDSAEQGGRRFAGEEGGYIYSRLGNPTTKVLEDKIAILEGGEAAAAMSSGMGAISSALWTLLKAGDHVVASKTLYGCTFALLNHGLTRYGVEVDFVDVTDPENVRKAMRENTKVVYLETPANPTMLITDIEAVSKIAHEVEGCQVMVDNTFCSPYLQRPLELGADIVVHSATKYINGHGDVIAGIVVGREDYITQVKMFGIKDMTGSVLSPNDAFLMIRGMKTLQIRMDKHCANAMAVAKFLESHPAVEKVYYPGLESFEGHELAAKQMSQFGGIMAFEVKGGVEAGKKLMNSLHLCILAVSLGDAETLVEHAASMTHSPYSKEEREAAGISDGLVRISVGLEDVEDIIGDLKQGLDQLL
>NZ_JWJE02000001.1_10@RS_GCF_000812025.2@p__Firmicutes	Annotree	Annotree@>NZ_JWJE02000001.1_10@RS_GCF_000812025.2@p__Firmicutes	MKRKYKQMETAVIHGSYDTKEHLGSLTVPIFQTSTFTFDSAEQGEKCFSGEEEGYIYSRLGNPTVQVLADKIAELEEAEAGLAFGSGMAAVSAVLMSLTKSGDHILCSQGVYGCTFGLLTFMREKYHITHDFIAMETEEEIERHLRKETACIYVETPINPTMKLIDLERVANVAKNRGIPVIVDNTFSSPYLQKPLALGCDIVIHSATKYIGGHGDVIGGLAAGGRETMKRIAKTTLKDVGGVMSPFDAWLLLRGLKTLPIRMDRHCENAIYMMEKLKAHPAVKQVFYPGDQEGNDYTTMKKQMRKGGGLLSFEVHGSKAQAQQLLNQLSFIKIAVSLGDAETLIQHPATMTHSAVPEQKRQEMGISDQLVRLSVGLEAKEDIWNDLKQALDQLQ
>NZ_JWIF01000051.1_41@RS_GCF_000812685.1@p__Proteobacteria	Annotree	Annotree@>NZ_JWIF01000051.1_41@RS_GCF_000812685.1@p__Proteobacteria	MRNHPGSFSTRAIHHGYDPMDNEGALTPPLHLTSTFAFETAEAGGEMFAGERAGHIYSRISNPTCDLLEKRIAVLEGAEAGLALASGMGAITATMWTLLAPGDEVILDKTLYGCTFSFMQHGLAKFGITVTHVDLTRPENLTQAINDKTKVVYFETPANPNMRLVDIQAISDIAHANDAYVVVDNTYATPYLTRPIEHGADIVVHSATKYLGGHGDVVAGLLVGSEELVTEIRLYGMKDMTGAVMAPFNAMLILRGLKTLELRMDRHCSSAATVAKMLEQSHGVQKVFYPGLDSFEQAEVAKRQMSQFGGMIAFELDGGYDAGCAMMNQLKLITRAVSLGDAETLVQHPASMTHSTYTPEERALHGISEGLVRLSIGLEGVDDVIQDLEQALPKPSTRK…
>NZ_BASE01000037.1_21@RS_GCF_000813125.1@p__Firmicutes	Annotree	Annotree@>NZ_BASE01000037.1_21@RS_GCF_000813125.1@p__Firmicutes	MGEKRFETKVIHSGYKSDEFRGSLAPPLFQTSTFTFDTAEQGERRFAGEEEGFIYSRLGNPTVAMLEERMATIEKGEKALAFGSGMAAVSAILVALTRTGDHILCSQGVYGCTFGLLQLMKEKYEINHDFSMMSTREEVLAAITPETRVIYIETPINPTMRLVDLEMVADVAKEKGIPVVVDNTFSSPYLQNPLELGCDFVIHSATKYICGHGDVIAGVAVGPKEIMTKISMTTQKDIGGVISPFDAWLLLRGLKTLPVRMDRHCDNAEKLAAYLSDHPAVEEVIFPGDPKHPDYAIAKKQMRKPGGLISFNIKGGQKEAQAFINKLKLIKIAVSLGDAETLIQHPATMTHAVVPKEARENMGIKENMLRLSVGLEAWQDIRDDLEAAFEAVRKESTME…
>NZ_JWIB01000037.1_48@RS_GCF_000813425.1@p__Firmicutes	Annotree	Annotree@>NZ_JWIB01000037.1_48@RS_GCF_000813425.1@p__Firmicutes	MNEKIHKDTATVHTGYDSSSHHGSLAVPLYQTSTYAFDTAEQGARRFAGEEEGGIYSRLGNPTVRVLEERMTMLENGAGSLAFGSGMAAVSAILTHLTKTGDHIVCSRGIYGCTFGLLGIMEKKYNITHSLTPMGTEEEIEAAITPDTVCIYIESPINPTMELADLRAVEAVAKRHKLKIVVDNTFASPYLQNPIDFGADFVLHSATKYINGHGDVIAGLLTGKDKEEIDSIRGSVQKDYGGIISPFDAWLLIRGLKTLSVRMQRHSENATRLMEYLKAQDLVETVYYPFDENNPQVEIAKNQMSAGGGLVSFTIKGGQPVAQAFMNHLKLIKIAVSLGDAETLIQHPTTMTHSGVPAEDREKMGISDGLLRLSAGLEYADDLIADLEQAFLQVSKEQQ…
>NZ_JWLD01000001.1_41@RS_GCF_000813725.1@p__Proteobacteria	Annotree	Annotree@>NZ_JWLD01000001.1_41@RS_GCF_000813725.1@p__Proteobacteria	MTRSAGFATRAIHHAYDPQENEGALTPPLHLTSTFAFETAEAGGEMFAGERAGHIYSRISNPTCDLLEQRIATLEGAEAGLALSSGMGAVTAVLWTLLSPGDEVIVDKTLYGCTFAFMRHGLSKWGVTITHVDMTDMENLRAAVSDKTRVVYFETPANPNMRLVDIAGAAEIAHAAGAQVVVDNTYSTPYLTRPIELGADIVLHSATKYLGGHGDVVAGLVAGRAEQIAEIRLVGMKDMTGAVMAPFNAMLILRGLKTLNLRMDRHCASARVVAEFLASHPAVQAVFFPGLESFAQHAVAERQMDQPGAMIAFEVEGGLQGGIALMNGLQMIQRAVSLGDAETLIQHPASMTHSTYTPEERAEHGISDGLIRLSVGLEEVEDILADLEQALPAPMQHAAE
>NZ_JWLC01000021.1_36@RS_GCF_000813745.1@p__Proteobacteria	Annotree	Annotree@>NZ_JWLC01000021.1_36@RS_GCF_000813745.1@p__Proteobacteria	MTKTPGFATRAIHHAYDPQENEGALTPPLHLTSTFAFETAEAGGEMFAGERAGHIYSRISNPTCDLLEQRIATLEGAEAGLALSSGMGAVTAVLWTLLSPGDEVIVDKTLYGCTFAFMRHGLSKWGVTITHVDMTDMENLRAAVSDKTRVVYFETPANPNMRLVDIAGAAEIAHAAGAQVVVDNTYSTPYLTRPIELGADIVLHSATKYLGGHGDVVAGLVAGRAEQIAEIRLVGMKDMTGAVMAPFNAMLILRGLKTLNLRMDRHCASARVVADFLASHPAVREVHFPGLESFAQHGIAERQMDQPGAMIAFEVESGLQGGIALMNGLQMIQRAVSLGDAETLIQHPASMTHSTYTPEERAEHGISDGLIRLSVGLEEVEDILADLEQALPAPMQHAAE
>NZ_JWLI01000007.1_250@RS_GCF_000813965.1@p__Proteobacteria	Annotree	Annotree@>NZ_JWLI01000007.1_250@RS_GCF_000813965.1@p__Proteobacteria	MKTSGGFATRAIHHAYDPQENEGALTPPLHLTSTFTFETAEAGGEMFAGERQGHIYSRISNPTCDLLEQRIATLEGAEAGLALSSGMGAITAVLWTLLSPGDEVIVDKTLYGCTFAFMRHGLEKWGVTITHVDMTDMENLRAAVSDKTRVVYFETPANPNMRLVDIAAASEIAHAAGAQVVVDNTYATPYLTRPIELGADIVLHSATKYLGGHGDVVAGLVVGTAEQIGEIRLVGMKDMTGAVMAPFNAMLILRGLKTLALRMDRHCASAVTVADYLAAHPAVKSVSFPGHESFAQADVAKRQMVQPGAMIAFEVEGGLQGGIAFMNGLQMIQRAVSLGDAETLIQHPASMTHSTYTPEERAEHGISDGLIRLSVGLEDVADILADLEQALPAPVQHAAE
>NZ_JWLL01000003.1_857@RS_GCF_000814025.1@p__Proteobacteria	Annotree	Annotree@>NZ_JWLL01000003.1_857@RS_GCF_000814025.1@p__Proteobacteria	MPEIQGFATRAIHLGYNPAEHHGALTPPLHMSSTFSFETAEAGGEVFAGDREGYFYSRISNPTLDLLEKRVASLEGAEAGLALASGMGAITSTLWTLLSPGDELLVDQTLYGCTFAFMNHGLAKFGVQVTHVDMTQLELVAAAISNKTKVVYFETPANPNMRLVDIAAISEIAHTQRATVVVDNTYATPYLTRPIEFGADLVVHSATKYLGGHGDLVAGLVAGRAEAIAEIRLKGMKDMTGAVMAPMNALLVQRGLKTLALRMERHSETAQHVAEWLSMQPRVASISYPGLPEFSQFELAQRQMARPGGMIAFEMAGGISAGRALMNRLKMIQRAVSLGDAETLIQHPASMTHSTYSPEERAAHGISDGLVRLSIGLEDAEDILADLEQAMADTHMAVAV
>NZ_JWIG01000001.1_74@RS_GCF_000814675.1@p__Proteobacteria	Annotree	Annotree@>NZ_JWIG01000001.1_74@RS_GCF_000814675.1@p__Proteobacteria	MSKHHINTQCIHGPQKANDPHGALTSPLYQTSTFHFENAAQGAARFAGDEPGYIYTRLGNPTTTELEQKVAQLESCEAAAATATGMGAVSASVLSFLSQGDHLVASSALYGCTFAFFSHMLPRWGIEVTFVDMTNEDELRAAIKPNSKMIFVETPINPTMAVIDLALIGAVAKEHSLISVVDNTFLTPLLQSPKKYGIDIIMHSATKYLNGHGDVVAGIVCGSLEHITHIKMTVLKDIGATISPHDAWLINRGLKTLAIRIERHCQSAQTIAQYLEAHPQVSTVYYPGLKSHPGYKFIGNQMKAAGGVIAFEIKGTLQDGAQFIDSMKLCTLAVSLGDAETLIQHPASMTHSPYTPEERAAAGISDGLIRLSVGLEDVNDIISDLDQAFTKID
>NZ_JWIC01000004.1_491@RS_GCF_000814765.1@p__Proteobacteria	Annotree	Annotree@>NZ_JWIC01000004.1_491@RS_GCF_000814765.1@p__Proteobacteria	MKKLHDYTNCIHGPHHANDPHGALTAPLYQTSTFKFESTAQGAARFAGEEAGYIYTRLGNPTTRELEEKLAQLEEMEDAAATATGMGAVSASVLSFLQHGDHLIASSALYGCSFALFAHMLPKFGIEVSFVDMTDEAALANAIQPNSKMLFAETPINPNMTVLDLAMLGQFAKRHNLISVVDNTFMTPLLQKPNRYGIDIVIHSATKYLNGHGDVVAGIVCGSKEHIETIKLTVLKDIGATISPHDAWLINRGLKTLHVRIERHCQSAQKVAEFLEDHAKVERVYYPGLASHPGHKYLGEQMKGAGGVIAFEIKGTLADGEAFINATSLCTLAVSLGDPETLIQHPASMTHSPYTQEERLAAGISDGLIRISVGLEAVEDIILDLKSAFDRI
>NZ_AYSO01000020.1_817@RS_GCF_000816675.1@p__Firmicutes_A	Annotree	Annotree@>NZ_AYSO01000020.1_817@RS_GCF_000816675.1@p__Firmicutes_A	MNKGQLKQMGFSTKAIHAGAKKNEYGALATPIYQSSTFVFDSAEQGGNRFALEEEGYIYSRLGNPTNSVLEEKLAILEGGEAAMSMSSGMGAVSAALWTALKAGDHIVAAKTLYGCTFAYLSHGLTRFGVEITFVDTKNPQNVKDAMRENTRVVYLESPANPNLDLSDIEAICKIAHENENCLVMVDNTFCTPYIQRPLELGADVVIHSGTKFLNGHGDVVCGFVIGSSEFIQQVRLFGVKDMTGSSMSPFDAFLVIRGMKTLPLRMEKHCDNAMKVAEFLENHKAVERVYYPGLESFPQYDLAQKQMSLPGAIIAFEIKGGVEEGKKMINNTKLCSLAVSLGDAETLIQHPASMTHSPYAPEERLEAGIKDSLVRLAVGLEDVEDIILDLDRALKTIL
>NZ_CP009416.1_2390@RS_GCF_000818095.1@p__Firmicutes	Annotree	Annotree@>NZ_CP009416.1_2390@RS_GCF_000818095.1@p__Firmicutes	MSREKKRFETEVIHSGYDSKKYEGSLTPPLFQTSTYTFAHAAEGERRFAGDEEGYIYSRLGNPTVKVLEDRMTAIEGGEAALAFGSGMAAVSAILFHLLKSGDHVICSKGVYGCTFGLLEMMEEKFNITHEFADLSTEESILQSILPDTACLYVETPINPTMEIIDLELVCRVANEKGIPVVVDNTFSSPYLQNPLKLGADFVLHSATKYIGGHGDVIGGLLVAKSAEAIAEIRMTTQKDIGGIMSPFDAWLLLRGLKTLAVRLDRHCDNAEKIAAYLKAHPFVRNIYFPGDKDHQSHGIAAKQMSRWGGLISFDFNGTKEMAQSFMDELQLIKIAVSLGDAETLIQHPASMTHSVVPEKVRAAMGISDTLLRLSVGLESWEDIKDDLDQAFAKMEESA…
>NZ_CDGG01000001.1_472@RS_GCF_000821065.1@p__Firmicutes	Annotree	Annotree@>NZ_CDGG01000001.1_472@RS_GCF_000821065.1@p__Firmicutes	MSKKFKHMETAMIHEGYDSKELLGSLTPPIFQTSTFTFDTAEQGEARFAGEEEGHVYTRVSNPTVQILEQKLAALEKAEKGLAFASGMAAISAVLIALTKANDHIICSSGLYGCTFGLLSMMDKKYNIQTDYIAMTDAESIEGKIRPETKVFYIETPINPTMEVIDLKLVIDIAKRHNILVVVDNTFSTPYLQRPLELGADVVVHSATKYLSGHGDVIAGIAAGNNELMEQIAATTQKDIGGVLSPFDAWLVVRGMKTLPLRMDKHSDNALQITEKLKQHPKIKHVFYPGDPDAEGYSIMKKQMKSGGGTLSFEIDGGKKEAQTFLNKLQFINIAVSLGDTETLIQHPATMTHAVIPDEQRRKMGITDALIRLSVGIEAWQDIWEDLEQALT
>NZ_CCXR01000001.1_3005@RS_GCF_000821085.1@p__Firmicutes	Annotree	Annotree@>NZ_CCXR01000001.1_3005@RS_GCF_000821085.1@p__Firmicutes	MPDKELKLETRMIHSGYSPEDYKGSLVPPLFQTSTFVFDSAEQGGNRFAGEEEGYIYTRLGNPTVKAFEDRIAELEGAEAALAFSSGMAAVSAIFFSLAKTGGHILCSQGVYGCTYGLLKLMQENFGITHSFSSMETAEEVREGIQDQTCFIFIETPINPTMNLVDLKMVAEVASEKGIPVVVDNTFCSPYLQKPIELGCDISLHSATKYICGHGDVVAGAAVGKADFMKKVAMSAQKDMGGVISPFDAWLLLRGMKTLAVRMDRHCENAEKIFNYLKAHPKVGTIYYPGDPENREYHIAKKQMRQHGGLISFEVKGTMETARKFMNELQLIKIAVSLGDAETLVQHPATMTHSGVAEEDREKMGISDSLIRLSIGLEAWEDIRDDLEQALEKI
>NZ_CCXS01000001.1_2160@RS_GCF_000821325.1@p__Firmicutes	Annotree	Annotree@>NZ_CCXS01000001.1_2160@RS_GCF_000821325.1@p__Firmicutes	METAVIHKGYGSAVHHDSLAAPLYQTSTFSFETAEEGESRFAGEKAGNIYSRLGNPTVRILEERMAEIEYGEGALAFGSGMAAVSAILIHATKAGDHVLCSRGIYGCTFGLLEMMEEKYKITHDLVSMTTEEEIEGALRPETVCIYLETPINPTMEIVNLEAVMAVAKKHGLRVIVDNTFSSPYLQNPILMGADFVLHSATKYLNGHGDVIGGILVGKDGEEMQNIRMTVQKDVGGIMSPFDAWLIIRGLKTLHVRMDRHIANAKKVLAFLKEEPLVKKIYYPFDDAHPQVEIAKAQMKDGGGLISFEIEGGKKEAQAFMNALSLIKIAVSLGDAETLIQHPASMTHAVVPQTEREAMGITESLMRLSVGLEHTDDLIEDLAKAFETVKPKLQEA
>NZ_LN651373.1_1868@RS_GCF_000826125.2@p__Firmicutes	Annotree	Annotree@>NZ_LN651373.1_1868@RS_GCF_000826125.2@p__Firmicutes	MDRKNVHPDTLMIHTGHDPHEHHDSLAMPLYQTSTYVFPNAASGAARFAGEEEGNIYSRLTNPTVRALEERITALEKGEGALAFGSGMAAVSAVLTYATKAGDHILATRGIYGCTFGLLNLMEEKYRITHDLIRMWTEEEIEAAVKPETTVIYIETPINPTMEIADLQAAVNVARRHGLTVIVDNTFSSPYIQNPLEIGADFVLHSATKYINGHGDVIAGLLVGADGEKITDLRMTVQKDYGGIMSPFDAWLLLRGLKTLAVRMERHTSNAGRVIDYLKTVPMVKEVHYPFDADNEQASIARRQMNAGGGILSFTIDGGLEEAQEFMDSLSLVKIAVSLGDAESLIQHPATMTHSGVPEEDRTAMGITDGLLRFSAGLEHADDIINDLKAAFEAMKHPA…
>NZ_LN651337.1_149@RS_GCF_000826145.2@p__Firmicutes	Annotree	Annotree@>NZ_LN651337.1_149@RS_GCF_000826145.2@p__Firmicutes	MKKVHKDTEAIHTGYTSGQHHDSLAVPLYQTSTFTFDTAEQGARRFAGEEEGGIYSRLGNPTVRVLEERMTALEKGAGTLAFGSGMAAVSTILTHLTKSGDHIVCSRGIYGCTFGLLGIMEEKYAISHTLTAMRTEEEIEAAVTPETVCLYIESPINPTTELVDLRAAAAVAERHGLKVVVDNTFASPYLQNPIEFGADFVLHSATKYINGHGDVIAGLLTGRNEEDIQQIRGTVQKDYGGIISPFDAWLLIRGLKTLPLRMQRHTENAGKLTEFLKSQDMVEDIFYPFDDLNPQADLARQQMTAGGGLVSFTIKGGQPTAQLFMNQLKLIKIAVSLGDAETLIQHPATMTHSGVPEQERVLMGIGDGLLRLSAGLEDADDLIADLSQAFRAASACEQVN
>NZ_AP013294.1_3312@RS_GCF_000829195.1@p__Firmicutes	Annotree	Annotree@>NZ_AP013294.1_3312@RS_GCF_000829195.1@p__Firmicutes	MKDHPLHKDTVVIHEGYEDQEHYGSLAVPLYQTSTYSFENAAQGASRFSGNEEGYIYSRLGNPTVRVLEERMAAIEDGAAALAFGSGMAAVSTILTHVTKAGDHVLCSRGIYGCTFGLLKIMEDKYKITHDLIRMDNEEEIEKFIRPETVCIYLETPINPTMELVNLEAVVNVGKKHGLRIIVDNTFTSPYLQNPLSSGADFVLHSATKYINGHGDVVGGLLVGKEKEEIARIRGTIQKDYGGIMSPFDAWLLIRGLKTLPIRMERHSNNAEKLIAYLKNEKHVEEIYYPFDKDNPQFDIAKRQMRAGGGLISFTVKGGMKAAQRFMDHLQLIKIAVSLGDAETLIQHPATMTHSGVPAEDRLEMGITDSLLRLSVGLEHPDDLIRDMKTAFMALD
>NZ_JXRP01000020.1_76@RS_GCF_000829435.1@p__Firmicutes	Annotree	Annotree@>NZ_JXRP01000020.1_76@RS_GCF_000829435.1@p__Firmicutes	MGNGKKRFETRVIHDGYDAQQHFGALAPPLYQTSTFTFSSAEQGEARFAGEEEGNIYSRLGNPTVRILEEKMTSLENGKAALAFGSGMAAVSAVLLHLVKTGDHIICSRGVYGCTFGLLEILDEKFHISHNFVDMSTEEGIRHAITNDTACIYVESPINPTMELIDLALVTRVAKEYAIPVVVDNTFCTPYLQQPLTLGANYIVHSATKYIGGHGDVVGGLIVGDSQEQIKLISMSTQKDIGGIMSPFDAWLLNRGLKTLAIRMDRHCLNAEKIASYLRDQSLIKNIYFPGLKDHPSHPIAASQMKNYGGMISFEMNGTKETAQAFMNELKLIKIAVSLGDAETLIQHPASMTHAIVPKKVKEQMGISDTLLRLSVGLEAWEDVCEDIDQALKKIDTMA…
>NZ_JXRQ01000021.1_5@RS_GCF_000829445.1@p__Firmicutes	Annotree	Annotree@>NZ_JXRQ01000021.1_5@RS_GCF_000829445.1@p__Firmicutes	MSKERKKIETEVIHSGYDSRQYEGSLTPPLFQTSTYTFDHAAQGERRFAGDEEGYIYSRLGNPTVRVLEDRMTAIEEGGGALAFGSGMAAVSAILFYLLKSGDHVVCSKGVYGCTFGLLEMMEEKFGITHEFADLSSEESMKQSILPNTACIYVETPINPTMELIDLELVCRIAQEKGIPVVVDNTFSSPYLQNPLKTGADFVLHSATKYIGGHGDVIGGLLVAKSAEVIGEIRMTTQKDIGGIMSPFDAWLLLRGLKTLAVRLDRHCDNAEKIFDYLKKHSFVRNIYFPGDQDHPSHDIAAKQMKRWGGLISFDFNGTKEMAQAFMDELKMIKIAVSLGDAETLIQHPASMTHSVVPEDTRESMGVTDTLLRLSVGLESWEDIKEDLDQAFNKIEEKA…
[truncated: 1,108 more rows]
