# Supplementary material for: Niche-Aware Metagenomic Screening for Enzyme Methioninase Illuminates Its Contribution to Metabolic Syntrophy
Source: Microb Ecol. 2024 Nov 15;87(1):141. doi: 10.1007/s00248-024-02458-0 (PMC11568061; doi:10.1007/s00248-024-02458-0)
Supplement: Supplementary file 4 — Supplementary file4 (ZIP 973 KB) [file 248_2024_2458_MOESM4_ESM.zip › sequence_alignment_tree_methioninase/all_metase_align.txt]

>Groundwater@Modern_marine.mb.187#p__AABM5-125-24@c__AABM5-125-24@o__@f__@g__@s__1
------------------------------------------------------MEDSKR
RDA-----------IELF-----YL--KYGFA--------TRC---LH--AGE-HYHHSQ
S-KA--HTN-AIYQTSTFTFDSAKEGAQLF------AH-EKTG-----YIYTRM--GNPT
VMVAEAKL----------NSLEGRELKMADPENCCISSLLFPSGMAATSSLSLAMLRPGD
TLLRGEVLYGCTDDLF-VHTLPKFGIKTVIV----NTSKPEEVKAAIKNNPKA-KMLFFE
TPTNPLMEITDIQET-VNIVRN--V-N------PEI-VV------AVDNTFCTPYLQQPL
NLGADVVMHSTTKYLSGHGTIVGGALV-TKH-DWIKDALYEIMKDV-GPCPSPNDCW-LL
NLGMKTLPLRMERHCANAMIIAEWLVK-HPK--VERIYFP-GLKD-----H-PQHELA--
-K--K--Q-M--K---H-F--GGMISFDV-KG-GYDA-----A-TKVLDNVHVFS----L
AVSLGCVDSLIQHPASMTH-----ASIAPEARA-HAGLGDGLVRISVGIEEPEDLIQDLD
HAFS--KI-----------------------------------------
>Groundwater@Modern_marine_glass_biofilm.mb.4#p__AABM5-125-24@c__AABM5-125-24@o__@f__@g__@s__
------------------------------------------------------MEDSKR
RDA-----------IELF-----YL--KYGFA--------TRC---LH--AGE-HYHHSQ
S-KA--HTN-AIYQTSTFTFDSAKEGAQLF------AH-EKTG-----YIYTRM--GNPT
VMVAEAKL----------NSLEGRELKMADPENCCISSLLFPSGMAATSSLSLAMLRPGD
TLLRGEVLYGCTDDLF-VHTLPKFGIKTVIV----NTSKPEEVKAAIKNNPKA-KMLFFE
TPTNPLMEITDIQET-VNIVRN--V-N------PEI-VV------AVDNTFCTPYLQQPL
NLGADVVMHSTTKYLSGHGTIVGGALV-TKH-DWIKDALYEIMKDV-GPCPSPNDCW-LL
NLGMKTLPLRMERHCANAMIIAEWLVK-HPK--VERIYFP-GLKD-----H-PQHELA--
-K--K--Q-M--K---H-F--GGMISFDV-KG-GYDA-----A-TKVLDNVHVFS----L
AVSLGCVDSLIQHPASMTH-----ASIAPEARA-HAGLGDGLVRISVGIEEPEDLIQDLD
HAFS--KI-----------------------------------------
>Groundwater@3300021826#p__Bacteroidota@c__Ignavibacteria@o__@f__@g__@s__
----------------------------------------------------MK------
-DK-----------KD--------K--KYTME--------THL---IY--GRA-FTEKWD
Y-NH--HVVPPISSSTTFRLDSVERGAKGFSEFG--NTCFLPDGEKPIYIYDRL--GEPN
KEILEENL----------ALAEMGETAVT-----------FATGMGAISAIFGVLTQSGD
EIICHKTLYGCTFSLL-NNWYPRYNIGVKKI----DMTNLENLKNSIT--DKT-RVVYFE
SPSNPNLEIIDITAV-TNFVKE--V-NSKRDEKSQI-KV------AVDNTFATPFCQRPI
SLGVDFVIHSLTKNIGGFGTDMGGVII-CPK-KYRD-VFMLYRKDF-GAVLGSKSAWTIV
VYGLTSLPLRLQKEIKSAGKVAEFLSN-HPA--ISYVNYP-GLPS-----F-KFHELA--
-K--K--Q-MIDY-E-GNFAPGNMLYFGI-KG-KDPEEGKANG-KKIMDFIAENSYTITL
AVSLGHIRTLVEHPGSMTH-----SMIPAEEQL-RDGIDPAGIRMSVGLENPDDIITDLS
EALS--IIG----------------------------------------
>Groundwater@OSL_B.mb.4#p__Bacteroidota@c__Ignavibacteria@o__@f__@g__@s__1
----------------------------------------------------MK------
-DK-----------KD--------K--KYTME--------THL---IY--GRA-FTEKWD
Y-NH--HVVPPISSSTTFRLDSVERGAKGFSEFG--NTCFLPDGEKPIYIYDRL--GEPN
KEILEENL----------ALAEMGETAVT-----------FATGMGAISAIFGVLTQSGD
EIICHKTLYGCTFSLL-NNWYPRYNIGVKKI----DMTNLENLKNSIT--DKT-RVVYFE
SPSNPNLEIIDITAV-TNFVKE--V-NSKRDEKSQI-KV------AVDNTFATPFCQRPI
SLGVDFVIHSLTKNIGGFGTDMGGVII-CPK-KYRD-VFMLYRKDF-GAVLGSKSAWTIV
VYGLTSLPLRLQKEIKSAGKVAEFLSN-HPA--ISYVNYP-GLPS-----F-KFHELA--
-K--K--Q-MIDY-E-GNFAPGNMLYFGI-KG-KDPEEGKANG-KKIMDFIAENSYTITL
AVSLGHIRTLVEHPGSMTH-----SMIPAEEQL-RDGIDPAGIRMSVGLENPDDIITDLS
EALS--IIG----------------------------------------
>Groundwater@OS_PC_MetaG.mb.2#p__Bacteroidota@c__Ignavibacteria@o__@f__@g__@s__2
----------------------------------------------------MK------
-DK-----------KD--------K--KYTME--------THL---IY--GRA-FTEKWD
Y-NH--HVVPPISSSTTFRLDSVERGAKGFSEFG--NTCFLPDGEKPIYIYDRL--GEPN
KEILEENL----------ALAEMGETAVT-----------FATGMGAISAIFGVLTQSGD
EIICHKTLYGCTFSLL-NNWYPRYNIGVKKI----DMTNLENLKNSIT--DKT-RVVYFE
SPSNPNLEIIDITAV-TNFVKE--V-NSKRDEKSQI-KV------AVDNTFATPFCQRPI
SLGVDFVIHSLTKNIGGFGTDMGGVII-CPK-KYRD-VFMLYRKDF-GAVLGSKSAWTIV
VYGLTSLPLRLQKEIKSAGKVAEFLSN-HPA--ISYVNYP-GLPS-----F-KFHELA--
-K--K--Q-MIDY-E-GNFAPGNMLYFGI-KG-KDPEEGKANG-KKIMDFIAENSYTITL
AVSLGHIRTLVEHPGSMTH-----SMIPAEEQL-RDGIDPAGIRMSVGLENPDDIITDLS
EALS--IIG----------------------------------------
>Groundwater@Modern_marine.mb.286#p__Bacteroidota@c__Ignavibacteria@o__Ignavibacteriales@f__Melioribacteraceae@g__@s__
----------------------------------------------------MSSKNNNK
SKD-----------TDFD-----NS--KYSMD--------TKV---IY--GKN-ISNKWD
Y-AH--HVTAPISSSTTFRLDSVERGAHGFMQFA--NSKEFGD-ESPIFIYDRL--GEPN
KDLLEENL----------AFVENGEMAVT-----------FATGMGAISAVLGILCKTGD
EIITHATLYGCTISLF-NNWYPRYDIKVHAV----DLTNLENIHTVLT--EKT-KVVYFE
SPANPNMDIIDIQEL-KKVVDE--I-NKNRTNENKI-QI------VIDNTFATPFCQRPL
EFGADFVIHSLTKGIGGFGTDMGGVVI-GRK-EYRD-LLLLYRKDF-GAVLNTKSAWAIL
TYGLPTLGLRQRQQIDSAMKIAQFLEN-HPK--ISFVNYP-GLES-----Y-KHYETA--
-K--K--Q-MIDF-N-GNFAPGSLIYFAL-KG-KDAAECKLNG-SKFMNYVADNAYTMTL
AVSLGHTRTLIEHPASMTH-----SVVPPDELE-KRGLDAGGVRLAIGLESTNDILMDIE
DSLN--SFD-K--------------------------------------
>Groundwater@Modern_marine_rock_biofilm.mb.53#p__Bacteroidota@c__Ignavibacteria@o__Ignavibacteriales@f__Melioribacteraceae@g__@s__1
----------------------------------------------------MSSKNNNK
SKD-----------TDFD-----NS--KYSMD--------TKV---IY--GKN-ISNKWD
Y-AH--HVTAPISSSTTFRLDSVERGAHGFMQFA--NSKEFGD-ESPIFIYDRL--GEPN
KDLLEENL----------AFVENGEMAVT-----------FATGMGAISAVLGILCKTGD
EIITHATLYGCTISLF-NNWYPRYDIKVHAV----DLTNLENIHTVLT--EKT-KVVYFE
SPANPNMDIIDIQEL-KKVVDE--I-NKNRTNENKI-QI------VIDNTFATPFCQRPL
EFGADFVIHSLTKGIGGFGTDMGGVVI-GRK-EYRD-LLLLYRKDF-GAVLNTKSAWAIL
TYGLPTLGLRQRQQIDSAMKIAQFLEN-HPK--ISFVNYP-GLES-----Y-KHYETA--
-K--K--Q-MIDF-N-GNFAPGSLIYFAL-KG-KDAAECKLNG-SKFMNYVADNAYTMTL
AVSLGHTRTLIEHPASMTH-----SVVPPDELE-KRGLDAGGVRLAIGLESTNDILMDIE
DSLN--SFD-K--------------------------------------
>Groundwater@OS_PC_MetaG.mb.71#p__Bacteroidota@c__Ignavibacteria@o__Ignavibacteriales@f__Melioribacteraceae@g__@s__2
----------------------------------------------------MSSKNNNK
SKD-----------TDFD-----NS--KYSMD--------TKV---IY--GKN-ISNKWD
Y-AH--HVTAPISSSTTFRLDSVERGAHGFMQFA--NSKEFGD-ESPIFIYDRL--GEPN
KDLLEENL----------AFVENGEMAVT-----------FATGMGAISAVLGILCKTGD
EIITHATLYGCTISLF-NNWYPRYDIKVHAV----DLTNLENIHTVLT--EKT-KVVYFE
SPANPNMDIIDIQEL-KKVVDE--I-NKNRTNENKI-QI------VIDNTFATPFCQRPL
EFGADFVIHSLTKGIGGFGTDMGGVVI-GRK-EYRD-LLLLYRKDF-GAVLNTKSAWAIL
TYGLPTLGLRQRQQIDSAMKIAQFLEN-HPK--ISFVNYP-GLES-----Y-KHYETA--
-K--K--Q-MIDF-N-GNFAPGSLIYFAL-KG-KDAAECKLNG-SKFMNYVADNAYTMTL
AVSLGHTRTLIEHPASMTH-----SVVPPDELE-KRGLDAGGVRLAIGLESTNDILMDIE
DSLN--SFD-K--------------------------------------
>Groundwater@MM_PC_MetaG.mb.18#p__Bacteroidota@c__Ignavibacteria@o__Ignavibacteriales@f__Melioribacteraceae@g__1-14-2-50-31-20@s__1
----------------------------------------------------MSEE----
-KK-----------TKID-----ES--KYSLN--------TQI---IY--GKN-VTNKWD
Y-SH--HVVAPLSSSNTFKLDSVDRGALGFIQFA--QTEKQSD-GHPILIYDRL--GEPN
KDMLEENL----------AHIENGEMAVS-----------FATGMGAISGVLGVLTKTGD
EIITHSTLYGCTISLF-NNWYPRYNIAVHPT----DLTNAENILKFAN--VKT-RVIYFE
TPANPNMDIINLEEV-RNIVDE--L-NKNRNNEDKI-QI------VVDNTFATPYCQRPI
KLGADFTVHSLTKGLNGFGTDMGGIVI-GRN-EFRD-KILLYRKDF-GAVLNTKSAWTVL
TYGLPSLVVRQQQQVSTAQKVAEYLEA-HPK--VEKVNYP-GLKS-----F-KYYELA--
-K--K--Q-MTNF-E-GEFAPGTLLYFLL-NG-DSPADCKAKG-AKFIDYCADNSYTMTL
AVSLGHTRTLIEHPPSMTH-----SVVPPEKLA-ERGIDPGGIRLAFGLEKAEDIIMDLE
KALE--NI-----------------------------------------
>Groundwater@Modern_marine.mb.92#p__Bacteroidota@c__Ignavibacteria@o__Ignavibacteriales@f__Melioribacteraceae@g__1-14-2-50-31-20@s__2
----------------------------------------------------MSEE----
-KK-----------TKID-----ES--KYSLN--------TQI---IY--GKN-VTNKWD
Y-SH--HVVAPLSSSNTFKLDSVDRGALGFIQFA--QTEKQSD-GHPILIYDRL--GEPN
KDMLEENL----------AHIENGEMAVS-----------FATGMGAISGVLGVLTKTGD
EIITHSTLYGCTISLF-NNWYPRYNIAVHPT----DLTNAENILKFAN--VKT-RVIYFE
TPANPNMDIINLEEV-RNIVDE--L-NKNRNNEDKI-QI------VVDNTFATPYCQRPI
KLGADFTVHSLTKGLNGFGTDMGGIVI-GRN-EFRD-KILLYRKDF-GAVLNTKSAWTVL
TYGLPSLVVRQQQQVSTAQKVAEYLEA-HPK--VEKVNYP-GLKS-----F-KYYELA--
-K--K--Q-MTNF-E-GEFAPGTLLYFLL-NG-DSPADCKAKG-AKFIDYCADNSYTMTL
AVSLGHTRTLIEHPPSMTH-----SVVPPEKLA-ERGIDPGGIRLAFGLEKAEDIIMDLE
KALE--NI-----------------------------------------
>Groundwater@Modern_marine_planktonic.mb.6#p__Bacteroidota@c__Ignavibacteria@o__Ignavibacteriales@f__Melioribacteraceae@g__1-14-2-50-31-20@s__
----------------------------------------------------MSEE----
-KK-----------TKID-----ES--KYSLN--------TQI---IY--GKN-VTNKWD
Y-SH--HVVAPLSSSNTFKLDSVDRGALGFIQFA--QTEKQSD-GHPILIYDRL--GEPN
KDMLEENL----------AHIENGEMAVS-----------FATGMGAISGVLGVLTKTGD
EIITHSTLYGCTISLF-NNWYPRYNIAVHPT----DLTNAENILKFAN--VKT-RVIYFE
TPANPNMDIINLEEV-RNIVDE--L-NKNRNNEDKI-QI------VVDNTFATPYCQRPI
KLGADFTVHSLTKGLNGFGTDMGGIVI-GRN-EFRD-KILLYRKDF-GAVLNTKSAWTVL
TYGLPSLVVRQQQQVSTAQKVAEYLEA-HPK--VEKVNYP-GLKS-----F-KYYELA--
-K--K--Q-MTNF-E-GEFAPGTLLYFLL-NG-DSPADCKAKG-AKFIDYCADNSYTMTL
AVSLGHTRTLIEHPPSMTH-----SVVPPEKLA-ERGIDPGGIRLAFGLEKAEDIIMDLE
KALE--NI-----------------------------------------
>Groundwater@MM_PC_MetaG.mb.196#p__Bacteroidota@c__Ignavibacteria@o__Ignavibacteriales@f__Melioribacteraceae@g__navibacteriae-2@s__GCA_002839805.1
----------------------------------------------------MSTDNKNK
PPV-----------NTDD-----DS--KYSMD--------THI---IY--GKN-VSAKWD
Y-SH--HVTAPISSSTTFRLDSVDRGAQGFQRFA--NTKDFGG-EAPIFIYDRL--GEPN
KDMLEENL----------AYVEKGETAVT-----------FTTGMGAISAVLGILVSTGE
EIIAHSTLYGCTISLF-NNWYPRYGINVLYT----DLTKLENLKEKIT--VNT-KAIYFE
SPANPNLDIIDIKKI-RKIADE--I-NADREETDHL-QI------IIDNTFATPYCQRPL
ELGADFVVHSLTKGIGGFGTDMGGVVI-GKN-KYRD-LLLLFRKDF-GAVLNTKSAWAIL
TYGLPTVGLRQKQQISTALKVAKFLEA-HPK--ISYVNYP-GLES-----Y-KYYNLA--
-K--E--Q-MLDF-E-GNFAPGSMIYFSL-KG-NTAAECKSNG-IKFMDYAADNAYTMTL
AVSLGHTRTLIEHPASMTH-----SVVPPEKLE-EKGIDPGGVRLAIGLEKAEDIIRDLE
DSLN--SIL----------------------------------------
>Groundwater@Old_saline_planktonic.mb.41#p__Bacteroidota@c__UBA10030@o__@f__@g__@s__1
----------------------------------------------------MK------
-KK-----------KEKN-----GK--NYSMQ--------TRL---IY--GKS-ISKKWD
Y-NH--HVVPPISSSATFRLDTAKRGAQGFMEFAHHNGEKTVESRAPIYIYDRL--GEPN
KELLEENL----------AAAETGESAVT-----------FCTGMAAISAIFGALTGSDD
EIIAHSVLYGCTYSLL-TNWYPRYRINTKFI----DLINPNNLKKEIS--LKT-RVVYFE
TPVNPTLDLIDISAI-SKIVKS--A-NKNRPKGREI-YL------VIDNTFATPFCQRPI
ELGADFTVESLTKGITGFGTDMGGVVV-GPK-WSYD-LLLMYRKDF-GGVLAAKSAWPIM
VYGLPSLPIRFKQSMKSALEVAKFLES-DSR--VNYVRYP-GLES-----F-PQPELA--
-R--R--Q-LIDY-D-GNFAPGVLLYFAF-KG-KTPKKRKEKG-EKFINYLAKKAYTITL
AVSLGMIRTLIEHPSSMTH-----AAIPPEEQI-AKGIDPGGIRLSIGIEKVEDIINDLK
KALS--KI-----------------------------------------
>Groundwater@OS_PC_MetaG.mb.146#p__Bacteroidota@c__UBA10030@o__@f__@g__@s__
----------------------------------------------------MK------
-KK-----------KEKN-----GK--NYSMQ--------TRL---IY--GKS-ISKKWD
Y-NH--HVVPPISSSATFRLDTAKRGAQGFMEFAHHNGEKTVESRAPIYIYDRL--GEPN
KELLEENL----------AAAETGESAVT-----------FCTGMAAISAIFGALTGSDD
EIIAHSVLYGCTYSLL-TNWYPRYRINTKFI----DLINPNNLKKEIS--LKT-RVVYFE
TPVNPTLDLIDISAI-SKIVKS--A-NKNRPKGREI-YL------VIDNTFATPFCQRPI
ELGADFTVESLTKGITGFGTDMGGVVV-GPK-WSYD-LLLMYRKDF-GGVLAAKSAWPIM
VYGLPSLPIRFKQSMKSALEVAKFLES-DSR--VNYVRYP-GLES-----F-PQPELA--
-R--R--Q-LIDY-D-GNFAPGVLLYFAF-KG-KTPKKRKEKG-EKFINYLAKKAYTITL
AVSLGMIRTLIEHPSSMTH-----AAIPPEEQI-AKGIDPGGIRLSIGIEKVEDIINDLK
KALS--KI-----------------------------------------
>Groundwater@3300021827#p__Bacteroidota@c__UBA10030@o__UBA10030@f__@g__@s__1
----------------------------------------------------MK------
-KK-----------KEKN-----GK--NYSMQ--------TRL---IY--GKS-ISKKWD
Y-NH--HVVPPISSSATFRLDTAKRGAQGFMEFAHHNGEKTVESRAPIYIYDRL--GEPN
KELLEENL----------AAAETGESAVT-----------FCTGMAAISAIFGALTGSDD
EIIAHSVLYGCTYSLL-TNWYPRYRINTKFI----DLINPNNLKKEIS--LKT-RVVYFE
TPVNPTLDLIDISAI-SKIVKS--A-NKNRPKGREI-YL------VIDNTFATPFCQRPI
ELGADFTVESLTKGITGFGTDMGGVVV-GPK-WSYD-LLLMYRKDF-GGVLAAKSAWPIM
VYGLPSLPIRFKQSMKSALEVAKFLES-DSR--VNYVRYP-GLES-----F-PQPELA--
-R--R--Q-LIDY-D-GNFAPGVLLYFAF-KG-KTPKKRKEKG-EKFINYLAKKAYTITL
AVSLGMIRTLIEHPSSMTH-----AAIPPEEQI-AKGIDPGGIRLSIGIEKVEDIINDLK
KALS--KI-----------------------------------------
>Groundwater@Old_saline.mb.91#p__Bacteroidota@c__UBA10030@o__UBA10030@f__@g__@s__2
----------------------------------------------------MK------
-KK-----------KEKN-----GK--NYSMQ--------TRL---IY--GKS-ISKKWD
Y-NH--HVVPPISSSATFRLDTAKRGAQGFMEFAHHNGEKTVESRAPIYIYDRL--GEPN
KELLEENL----------AAAETGESAVT-----------FCTGMAAISAIFGALTGSDD
EIIAHSVLYGCTYSLL-TNWYPRYRINTKFI----DLINPNNLKKEIS--LKT-RVVYFE
TPVNPTLDLIDISAI-SKIVKS--A-NKNRPKGREI-YL------VIDNTFATPFCQRPI
ELGADFTVESLTKGITGFGTDMGGVVV-GPK-WSYD-LLLMYRKDF-GGVLAAKSAWPIM
VYGLPSLPIRFKQSMKSALEVAKFLES-DSR--VNYVRYP-GLES-----F-PQPELA--
-R--R--Q-LIDY-D-GNFAPGVLLYFAF-KG-KTPKKRKEKG-EKFINYLAKKAYTITL
AVSLGMIRTLIEHPSSMTH-----AAIPPEEQI-AKGIDPGGIRLSIGIEKVEDIINDLK
KALS--KI-----------------------------------------
>Groundwater@OSL_A.mb.19#p__Bacteroidota@c__UBA10030@o__UBA10030@f__@g__@s__
----------------------------------------------------MK------
-KK-----------KEKN-----GK--NYSMQ--------TRL---IY--GKS-ISNKWD
Y-NH--HVVPPISSSATFRLDTAKRGAQGFMEFAHHNGEKTVESRAPIYIYDRL--GEPN
KELLEENL----------AAAETGESAVT-----------FCTGMAAISAIFGALTGSDD
EIIAHSVLYGCTYSLL-TNWYPRYRINTKFI----DLINPNNLKKEIS--LKT-RVVYFE
TPVNPTLDLIDISAI-SKIVKS--A-NKNRPKGREI-YL------VIDNTFATPFCQRPI
ELGADFTVESLTKGITGFGTDMGGVVV-GPK-WSYD-LLLMYRKDF-GGVLAAKSAWPIM
VYGLPSLPIRFKQSMKSALEVAKFLES-DSR--VNYVRYP-GLES-----F-PQPELA--
-R--R--Q-LIDY-D-GNFAPGVLLYFAF-KG-KTPKKRKEKG-EKFINYLAKKAYTITL
AVSLGMIRTLIEHPSSMTH-----AAIPPEEQI-AKGIDPGGIRLSIGIEKVEDIINDLK
KALS--KI-----------------------------------------
>Groundwater@OS_PC_MetaG.mb.36#p__Desulfobacterota@c__Desulfarculia@o__Adiutricales@f__@g__@s__
------------------------------------------------------------
MAY----D--T---S-RP----------LGFA--------TRA---IH--HGY-H-PEDN
Q-NA--LTP-PLHLTSTFAFETAEQGGALF------AG-EAEG-----HIYSRI--SNPT
VALLESRI----------AELEGAEAGLC-----------TASGMGAISATMWTLVKPGD
EIITDKTLYGCTFAFMRDGLS-RFGIQITHV----DLRDPENLRAAIS--DKT-RIVYFE
TPANPNMRLVDIRAV-SDIAHA--S-GA---------LV------IVDNTYASPMLTRPV
SFGADFVLHSATKYLGGHGDLVAGAVC-GRA-EAIHEIRMVGVKDMTGSVMAPFNAM-LV
MRGLKTLQLRMQRHCESGMKVAEWLEA-QPG--VSAVYYP-GLAS-----H-PQHDLA--
-R--R--Q-M--D-G-F----GGMIAFEL-EG-GYEA-----G-IAMMNRLSLIR----R
AVSLGDAETLVQHPASMTH-----STYSPEERA-AHGISDGLVRLSVGLEDVADLLEDLA
NAL-------G----TNDR------------------------------
>Groundwater@Modern_marine.mb.64#p__Eisenbacteria@c__RBG-16-71-46@o__@f__@g__@s__1
-------------------------------------MSVDGSSSKNDPKKLPPEPAYDR
HPK-----------IQVG-----QH--NVGLS--------SFL---IH--GRF-RTAKWD
Y-TH--HVVPPISSSSTFRLESSARGAEGFVGFA--DPATHRHTRRSVLIYERL--DEPA
RAMLEDQI----------AMAEGGQLAVA-----------FSSGMAAVSGALGTILSSGH
EVIAHKTLYGCTYSFL-TTWMPRWRIGTQFI----DLTDTNRLAAAIT--PAT-RCIYFE
TPVNPTLDLIDLQAT-VDCVAE--E-NKTRALEDKI-RI------VVDNTFASPYGQRPL
SFGVDVVLHSLTKNLCGFGTEMGGVVI-LPS-EELEGDLLMFRKDF-GGALSAKTAWSIL
VHGLPTLEIRMDREQSSALQIARYLEE-HPL--VERVIYP-GLES-----F-PQGALA--
-R--K--Q-MLTP-N-GKFAPGVMIYFIL-KG-DEEVRQRLS--DLFVDHLATHAYTITL
AVSLGQIRTLVEKPSTMTH-----AAVPVECQK-GASIDPGGVRLSVGLEDPQDILNDLD
DGFT--AIR-K----EAAARGIIT-------------------------
>Groundwater@Modern_marine_glass_biofilm.mb.21#p__Eisenbacteria@c__RBG-16-71-46@o__@f__@g__@s__2
-------------------------------------MSVDGSSSKNDPKKLPPEPAYDR
HPK-----------IQVG-----QH--NVGLS--------SFL---IH--GRF-RTAKWD
Y-TH--HVVPPISSSSTFRLESSARGAEGFVGFA--DPATHRHTRRSVLIYERL--DEPA
RAMLEDQI----------AMAEGGQLAVA-----------FSSGMAAVSGALGTILSSGH
EVIAHKTLYGCTYSFL-TTWMPRWRIGTQFI----DLTDTNRLAAAIT--PAT-RCIYFE
TPVNPTLDLIDLQAT-VDCVAE--E-NKTRALEDKI-RI------VVDNTFASPYGQRPL
SFGVDVVLHSLTKNLCGFGTEMGGVVI-LPS-EELEGDLLMFRKDF-GGALSAKTAWSIL
VHGLPTLEIRMDREQSSALQIARYLEE-HPL--VERVIYP-GLES-----F-PQGALA--
-R--K--Q-MLTP-N-GKFAPGVMIYFIL-KG-DEEVRQRLS--DLFVDHLATHAYTITL
AVSLGQIRTLVEKPSTMTH-----AAVPVECQK-GASIDPGGVRLSVGLEDPQDILNDLD
DGFT--AIR-K----EAAARGIIT-------------------------
>Groundwater@Modern_marine_rock_biofilm.mb.36#p__Eisenbacteria@c__RBG-16-71-46@o__@f__@g__@s__
-------------------------------------MSVDGSSSKNDPKKLPPEPAYDR
HPK-----------IQVG-----QH--NVGLS--------SFL---IH--GRF-RTAKWD
Y-TH--HVVPPISSSSTFRLESSARGAEGFVGFA--DPATHRHTRRSVLIYERL--DEPA
RAMLEDQI----------AMAEGGQLAVA-----------FSSGMAAVSGALGTILSSGH
EVIAHKTLYGCTYSFL-TTWMPRWRIGTQFI----DLTDTNRLAAAIT--PAT-RCIYFE
TPVNPTLDLIDLQAT-VDCVAE--E-NKTRALEDKI-RI------VVDNTFASPYGQRPL
SFGVDVVLHSLTKNLCGFGTEMGGVVI-LPS-EELEGDLLMFRKDF-GGALSAKTAWSIL
VHGLPTLEIRMDREQSSALQIARYLEE-HPL--VERVIYP-GLES-----F-PQGALA--
-R--K--Q-MLTP-N-GKFAPGVMIYFIL-KG-DEEVRQRLS--DLFVDHLATHAYTITL
AVSLGQIRTLVEKPSTMTH-----AAVPVECQK-GASIDPGGVRLSVGLEDPQDILNDLD
DGFT--AIR-K----EAAARGIIT-------------------------
>Groundwater@MM_PW_MetaG.mb.36#p__Firmicutes@c__Bacilli@o__Bacillales_A@f__Planococcaceae@g__@s__
------------------------------------------------------------
MH-------------NK------E----VKKE--------TSL---IH--KGY-V-SKNH
H-DS--LTI-PLYQTSTFAFSSAEEGERRF------AG-EESG-----NIYSRL--GNPT
VSLLEERM----------MELESGKGALA-----------FGSGMAAVSAVLLHVIKSGD
HIMCSRGIYGCTFGLL-EMFEEKFNISHSFH----AMETEEEIEAAIR--PNT-ACLYIE
TPINPTMEIVDLSLV-IKIAKK--H-G--------I-KV------IVDNTFSSPFLQNPL
EMGADYVLHSATKYINGHGDVIAGLLV-GNDADDMMKLRMTVQKDV-GGIISPFDAW-LL
IRGLKTLHVRMDRHTQNAGTVLSYLKN-EPF--VENIYYP-FDES-----H-PQYHIA--
-K--K--Q-M--K-A-G----GGLISFTI-RG-GKEA-----A-QLFLNSLSLIK----I
AVSLGDAETLIQHPATMTH-----SVIPEMERE-KMGITHSLLRVSVGLEHPEDLINDLK
QAFI--KVQ-D----QMPTTNVN--------------------------
>Groundwater@2756170447#p__Patescibacteria@c__Gracilibacteria@o__Peregrinibacterales@f__@g__@s__1
------------------------------------------------------------
MSE-----------NQ-----------NFGMD--------TLA---IH---GG-I-NHTN
F-NE--HVF-PLFQTSTFMFENTEQGARRF------AG-EETG-----YIYTRM--GNPT
VEILEKKL----------ALLEEGAVGRI-----------YPTGMAAISSPLLGFLGAGD
HLITESIIYGCTDSLF-RKQFERFGIEVSFI----DSVDCNQIVDHIK--DNT-KAVFLE
TPSNPTMKTCDIKKVCADVKAK----N------PDI-KI------VVDNTFATPIYQKPL
KMGADIVIHSCTKYINGHGDVVAGAAV-FKD-KNMADM-NHTQLDI-GTTVSPFDAW-LM
IRGVKTLPLRMERHTQNAKKVTEYLKN-HEK--VDTVAYP--------------------
----------------G-F--SGMIAFEL-KE-GVEA-----G-KKLLNSVKMIG----L
AVSLGNVDSLIQHPASMTH-----AIIPKEQRE-KIGITDGLVRLSVGIENVEDIIADLD
QALN--NS-----------------------------------------
>Groundwater@3300021810#p__Patescibacteria@c__Gracilibacteria@o__Peregrinibacterales@f__@g__@s__
------------------------------------------------------------
MSE-----------NQ-----------NFGMD--------TLA---IH---GG-I-NHTN
F-NE--HVF-PLFQTSTFMFENTEQGARRF------AG-EETG-----YIYTRM--GNPT
VEILEKKL----------ALLEEGAVGRI-----------YPTGMAAISSPLLGFLGAGD
HLITESIIYGCTDSLF-RKQFERFGIEVSFI----DSVDCNQIVDHIK--DNT-KAVFLE
TPSNPTMKTCDIKKVCADVKAK----N------PDI-KI------VVDNTFATPIYQKPL
KMGADIVIHSCTKYINGHGDVVAGAAV-FKD-KNMADM-NHTQLDI-GTTVSPFDAW-LM
IRGVKTLPLRMERHTQNAKKVTEYLKN-HEK--VDTVAYP--------------------
----------------G-F--SGMIAFEL-KE-GVEA-----G-KKLLNSVKMIG----L
AVSLGNVDSLIQHPASMTH-----AIIPKEQRE-KIGITDGLVRLSVGIENVEDIIADLD
QALN--NS-----------------------------------------
>Groundwater@OS_PC_MetaG.mb.61#p__Patescibacteria@c__Gracilibacteria@o__Peregrinibacterales@f__UBA12463@g__@s__
------------------------------------------------------------
MSE-----------NQ-----------NFGMD--------TLA---IH---GG-I-NHTN
F-NE--HVF-PLFQTSTFMFENTEQGARRF------AG-EETG-----YIYTRM--GNPT
VEILEKKL----------ALLEEGAVGRI-----------YPTGMAAISSPLLGFLGAGD
HLITESIIYGCTDSLF-RKQFERFGIEVSFI----DSVDCNQIVDHIK--DNT-KAVFLE
TPSNPTMKTCDIKKVCADVKAK----N------PDI-KI------VVDNTFATPIYQKPL
KMGADIVIHSCTKYINGHGDVVAGAAV-FKD-KNMADM-NHTQLDI-GTTVSPFDAW-LM
IRGVKTLPLRMERHTQNAKKVTEYLKN-HEK--VDTVAYP--------------------
----------------G-F--SGMIAFEL-KE-GVEA-----G-KKLLNSVKMIG----L
AVSLGNVDSLIQHPASMTH-----AIIPKEQRE-KIGITDGLVRLSVGIENVEDIIADLD
QALN--NS-----------------------------------------
>Groundwater@KR13_S3.mb.101#p__Proteobacteria@c__Alphaproteobacteria@o__Caulobacterales@f__Caulobacteraceae@g__Caulobacter@s__
------------------------------------------------------------
M------T--S---ALGG-----A-----GFS--------TRA---IH--GGY-D-PADE
H-GA--LTP-PVHLTSTFAFDSAEAGGEMF------AG-TRPG-----HFYSRI--SNPT
TDLLERRI----------ASLEDAEAGVA-----------TASGMGAITAVMWSFLQSGD
EVITDQTLYGCTFAFMRDGLS-RFGITVTQV----DMTDLDALAAAVS--AKT-RIIYFE
TPANPNMRLVDIAGA-AQVARA--C-GA---------KL------VVDNTYATPLLTRPI
TLGADIVVHSATKYLGGHGDLIGGVAV-GGV-EDMARVRLTGVKDMTGAVMSPFTAF-LV
LRGLKTLTLRMRQHCASAARIAAWLEA-QPS--VIRVFYP-GLAS-----F-PQRDLA--
-Q--R--Q-M--A-L-P----GGMMAFEL-AG-GHAA-----G-VAMMNRLTMIR----R
AVSLGDAETLIQHPASMTH-----STYSPEERA-AAGIGEGLVRLSIGLEDEADILSDLL
GALE------P----AGALAVA---------------------------
>Groundwater@KR11_0.1_MetaG.mb.32#p__Proteobacteria@c__Alphaproteobacteria@o__Caulobacterales@f__Hyphomonadaceae@g__Hyphomonas@s__1
------------------------------------------------------------
MAF----D--A---N-RP----------LGPA--------TRA---IH--HGY-D-PAEN
G-NA--LTP-PLHLTSTFAFPDAETGGALF------AG-EAEG-----HIYSRI--SNPT
VALLESRI----------ASLEGAEAGLA-----------TASGMGAISSLMWTLLKPGD
EIITDKTLYGCTFAFMRDGLS-RFGIKITHV----DLREPANLANAIS--GQT-RIVYFE
TPANPNMRLVDIAAV-SRMAHA--A-GA---------LV------VVDNTYASPLITRPI
ELGADFVVHSATKYLGGHGDLVAGIVL-GKA-GAIKQVRMIGVKDMTGSVMAPFNAM-LV
MRGLKTLQLRMARHCETGMRVAEWLEA-QPG--VEAVYYP-GLKS-----H-PQHDLA--
-R--R--Q-M--A-G-F----GGMIALEL-KG-GYAA-----G-LAMMNRLQMIR----R
AVSLGDAESLIQHPASMTH-----STYSPDERL-AHGISDGLVRLSVGLEDAEDILADLA
DAL-------G----TNER------------------------------
>Groundwater@KR11_Ju.mb.27#p__Proteobacteria@c__Alphaproteobacteria@o__Caulobacterales@f__Hyphomonadaceae@g__Hyphomonas@s__2
------------------------------------------------------------
MAF----D--A---N-RP----------LGPA--------TRA---IH--HGY-D-PAEN
G-NA--LTP-PLHLTSTFAFPDAETGGALF------AG-EAEG-----HIYSRI--SNPT
VALLESRI----------ASLEGAEAGLA-----------TASGMGAISSLMWTLLKPGD
EIITDKTLYGCTFAFMRDGLS-RFGIKITHV----DLREPANLANAIS--GQT-RIVYFE
TPANPNMRLVDIAAV-SRMAHA--A-GA---------LV------VVDNTYASPLITRPI
ELGADFVVHSATKYLGGHGDLVAGIVL-GKA-GAIKQVRMIGVKDMTGSVMAPFNAM-LV
MRGLKTLQLRMARHCETGMRVAEWLEA-QPG--VEAVYYP-GLKS-----H-PQHDLA--
-R--R--Q-M--A-G-F----GGMIALEL-KG-GYAA-----G-LAMMNRLQMIR----R
AVSLGDAESLIQHPASMTH-----STYSPDERL-AHGISDGLVRLSVGLEDAEDILADLA
DAL-------G----TNER------------------------------
>Groundwater@KR11_N3.mb.24#p__Proteobacteria@c__Alphaproteobacteria@o__Caulobacterales@f__Hyphomonadaceae@g__Hyphomonas@s__3
------------------------------------------------------------
MAF----D--A---N-RP----------LGPA--------TRA---IH--HGY-D-PAEN
G-NA--LTP-PLHLTSTFAFPDAETGGALF------AG-EAEG-----HIYSRI--SNPT
VALLESRI----------ASLEGAEAGLA-----------TASGMGAISSLMWTLLKPGD
EIITDKTLYGCTFAFMRDGLS-RFGIKITHV----DLREPANLANAIS--GQT-RIVYFE
TPANPNMRLVDIAAV-SRMAHA--A-GA---------LV------VVDNTYASPLITRPI
ELGADFVVHSATKYLGGHGDLVAGIVL-GKA-GAIKQVRMIGVKDMTGSVMAPFNAM-LV
MRGLKTLQLRMARHCETGMRVAEWLEA-QPG--VEAVYYP-GLKS-----H-PQHDLA--
-R--R--Q-M--A-G-F----GGMIALEL-KG-GYAA-----G-LAMMNRLQMIR----R
AVSLGDAESLIQHPASMTH-----STYSPDERL-AHGISDGLVRLSVGLEDAEDILADLA
DAL-------G----TNER------------------------------
>Groundwater@KR11_S3.mb.7#p__Proteobacteria@c__Alphaproteobacteria@o__Caulobacterales@f__Hyphomonadaceae@g__Hyphomonas@s__4
------------------------------------------------------------
MAF----D--A---N-RP----------LGPA--------TRA---IH--HGY-D-PAEN
G-NA--LTP-PLHLTSTFAFPDAETGGALF------AG-EAEG-----HIYSRI--SNPT
VALLESRI----------ASLEGAEAGLA-----------TASGMGAISSLMWTLLKPGD
EIITDKTLYGCTFAFMRDGLS-RFGIKITHV----DLREPANLANAIS--GQT-RIVYFE
TPANPNMRLVDIAAV-SRMAHA--A-GA---------LV------VVDNTYASPLITRPI
ELGADFVVHSATKYLGGHGDLVAGIVL-GKA-GAIKQVRMIGVKDMTGSVMAPFNAM-LV
MRGLKTLQLRMARHCETGMRVAEWLEA-QPG--VEAVYYP-GLKS-----H-PQHDLA--
-R--R--Q-M--A-G-F----GGMIALEL-KG-GYAA-----G-LAMMNRLQMIR----R
AVSLGDAESLIQHPASMTH-----STYSPDERL-AHGISDGLVRLSVGLEDAEDILADLA
DAL-------G----TNER------------------------------
>Groundwater@Old_saline_planktonic.mb.7#p__Proteobacteria@c__Alphaproteobacteria@o__Caulobacterales@f__Hyphomonadaceae@g__Hyphomonas@s__5
------------------------------------------------------------
MAF----D--S---T-RP----------LGFA--------TRA---IH--HGY-N-PADN
A-NA--LTP-PLHLSSTFAFPTAEEGGALF------AG-ETEG-----HVYSRI--SNPT
VALLESRI----------ADLEGAEAGLC-----------TGSGMGAISATMWTLLKPGD
EIITDQTLYGCTFAFMRDGLS-RFGITITHV----DLRDPENLRGAIS--DKT-RIVYFE
SPANPNMRLVDIRAV-SSIAHE--H-DT---------LV------VVDNTYASPMLTRPL
TLGADFVLHSATKYLGGHGDLVAGAVC-GRA-DAIHEIRMVGVKDMTGSVMAPFNAM-LV
MRGLKTLQLRMARHCESGMKVAEWLEA-QPG--VSVVHYP-GLVS-----H-PQHELA--
-K--R--Q-M--D-G-F----GGMVAFEL-EG-GYEA-----G-LAMMNRLRLIR----R
AVSLGDAETLIQHPASMTH-----STYSPDERR-AHGISEGLVRLSVGLEDVTDLIEDLA
GAL-------G----TNDR------------------------------
>Groundwater@OS_PC_MetaG.mb.179#p__Proteobacteria@c__Alphaproteobacteria@o__Caulobacterales@f__Hyphomonadaceae@g__Hyphomonas@s__6
------------------------------------------------------------
MAY----D--S---S-RP----------LGFA--------TRA---IH--HGY-N-PADN
A-NA--LTP-PLHLTSTFAFPTAEQGGALF------AG-EAEG-----HVYSRI--SNPT
VALLETRI----------ASLEGAEAGLC-----------TASGMGAISATLWTLLKPGD
EIITDKTLYGCTFSFMRDGLS-RFGITITHV----DLRDPDNLRAAIS--DTT-RIVYFE
TPANPNMRLVDIRAV-SEIAHA--S-GA---------LV------LVDNTYASPMLTRPI
SLGADFVLHSATKYLGGHGDLVAGAVC-GPA-EAIHEIRMVGVKDMTGSVMAPFNAM-LV
MRGLKTLQLRMARHCESGLKVATWLEA-QPG--VAAVYYP-GLTS-----H-PQHELA--
-K--R--Q-M--P-G-F----GGMIAFEL-EG-GYNA-----G-IAMMNRLQLIR----R
AVSLGDAETLVQHPASMTH-----STYSPEERH-AHGISDGLVRLSVGLEDVADLIEDLG
QAL-------A----TKAG------------------------------
>Groundwater@UMS_A.mb.29#p__Proteobacteria@c__Alphaproteobacteria@o__Caulobacterales@f__Hyphomonadaceae@g__Hyphomonas@s__7
------------------------------------------------------------
MAF----D--S---T-RP----------LGFA--------TRA---IH--HGY-N-PADN
A-NA--LTP-PLHLSSTFAFPTAEEGGALF------AG-ETEG-----HVYSRI--SNPT
VALLESRI----------ADLEGAEAGLC-----------TGSGMGAISATMWTLLKPGD
EIITDQTLYGCTFAFMRDGLS-RFGITITHV----DVRDPENLRGAIS--DKT-RIVYFE
SPANPNMRLVDIRAV-SSIAHE--H-DT---------LV------VVDNTYASPMLTRPL
TLGADFVLHSATKYLGGHGDLVAGAVC-GRA-DAIHEIRMVGVKDMTGSVMAPFNAM-LV
MRGLKTLQLRMARHCESGMKVAEWLEA-QPG--VSVVHYP-GLVS-----H-PQHELA--
-K--R--Q-M--D-G-F----GGMVAFEL-EG-GYEA-----G-LAMMNRLRLIR----R
AVSLGDAETLIQHPASMTH-----STYSPDERR-AHGISEGLVRLSVGLEDVTDLIEDLA
GAL-------G----TNDR------------------------------
>Groundwater@UMS_B.mb.54#p__Proteobacteria@c__Alphaproteobacteria@o__Caulobacterales@f__Hyphomonadaceae@g__Hyphomonas@s__8
------------------------------------------------------------
MAF----D--S---T-RP----------LGFA--------TRA---IH--HGY-N-PADN
A-NA--LTP-PLHLSSTFAFPTAEEGGALF------AG-ETEG-----HVYSRI--SNPT
VALLESRI----------ADLEGAEAGLC-----------TGSGMGAISATMWTLLKPGD
EIITDQTLYGCTFAFMRDGLS-RFGITITHV----DVRDPENLRGAIS--DKT-RIVYFE
SPANPNMRLVDIRAV-SSIAHE--H-DT---------LV------VVDNTYASPMLTRPL
TLGADFVLHSATKYLGGHGDLVAGAVC-GRA-DAIHEIRMVGVKDMTGSVMAPFNAM-LV
MRGLKTLQLRMARHCESGMKVAEWLEA-QPG--VSVVHYP-GLVS-----H-PQHELA--
-K--R--Q-M--D-G-F----GGMVAFEL-EG-GYEA-----G-LAMMNRLRLIR----R
AVSLGDAETLIQHPASMTH-----STYSPDERR-AHGISEGLVRLSVGLEDVTDLIEDLA
GAL-------G----TNDR------------------------------
>Groundwater@Undefined_mixed_planktonic.mb.123#p__Proteobacteria@c__Alphaproteobacteria@o__Caulobacterales@f__Hyphomonadaceae@g__Hyphomonas@s__
------------------------------------------------------------
MAF----D--S---T-RP----------LGFA--------TRA---IH--HGY-N-PADN
A-NA--LTP-PLHLSSTFAFPTAEEGGALF------AG-ETEG-----HVYSRI--SNPT
VALLESRI----------ADLEGAEAGLC-----------TGSGMGAISATMWTLLKPGD
EIITDQTLYGCTFAFMRDGLS-RFGITITHV----DVRDPENLRGAIS--DKT-RIVYFE
SPANPNMRLVDIRAV-SSIAHE--H-DT---------LV------VVDNTYASPMLTRPL
TLGADFVLHSATKYLGGHGDLVAGAVC-GRA-DAIHEIRMVGVKDMTGSVMAPFNAM-LV
MRGLKTLQLRMARHCESGMKVAEWLEA-QPG--VSVVHYP-GLVS-----H-PQHELA--
-K--R--Q-M--D-G-F----GGMVAFEL-EG-GYEA-----G-LAMMNRLRLIR----R
AVSLGDAETLIQHPASMTH-----STYSPDERR-AHGISEGLVRLSVGLEDVTDLIEDLA
GAL-------G----TNDR------------------------------
>Groundwater@3300021830#p__Proteobacteria@c__Alphaproteobacteria@o__Rhizobiales@f__Rhizobiaceae@g__Hoeflea@s__1
------------------------------------------------------------
M------K------T-SS-----K-----NFS--------TRA---IH--HGY-N-PMDH
Q-GA--LTP-PLHLTSTFAFDSAEAGGEMF------SG-ERPG-----YIYSRI--SNPT
LDLLEQRI----------AVLEGAEAGLA-----------LASGMGAITAALWTLLSPGD
EVIVDKTLYGCTFAFMRHGLA-KFGITVTHV----DMTDPANLTSVIS--EKT-RVVYFE
TPANPNMRLVDIEAI-SKIAHA--G-GA---------TV------VVDNTYATPFLTRPI
ELGADIVVHSATKYLGGHGDVVAGLLV-GRA-EQVSQIRMFGMKDMTGAVMAPFNAM-LI
LRGLKTLALRMERHCSNAQQVAAMLEA-SEG--VAKVHYP-GLQS-----F-EQHELA--
-L--R--Q-M--P-G-F----GAMIAFEL-DG-GIEA-----G-RRLMNRLTMIG----R
AVSLGDAESLIQHPASMTH-----STYTAEERA-EHGISDGLIRLSVGLEDVEDIIDDLT
QALT------G----D-AVRAAA--------------------------
>Groundwater@KR46_Ju.mb.8#p__Proteobacteria@c__Alphaproteobacteria@o__Rhizobiales@f__Rhizobiaceae@g__Hoeflea@s__2
------------------------------------------------------------
M------T------A-RS-----K-----SFS--------TRA---IH--HGY-N-PMDN
E-GA--LTP-PLHLTSTFAFESAEAGGEMF------AG-ERPG-----HIYSRI--SNPT
LDLLEKRI----------AVLEGAEAGLA-----------LSSGMGAIAATLWTLLAPGD
EVIVDKTLYGCTFAFMRHGLA-KFGITVTHV----DMTEPKNLAAVIS--DRT-RVVYFE
TPANPNMRLVDIAAV-SEIAHA--S-GA---------TV------VVDNTYATPYLTRPI
ELGADIVVHSATKYLGGHGDVVAGLLV-GRA-EQVSQIRLYGMKDMTGAVMAPFNAM-LI
LRGLKTLALRMERHCANAQTVAAMLEG-AAG--VAKVHYP-GLRS-----F-AQHDLA--
-A--R--Q-M--P-G-F----GAMIAFEL-DG-GIEA-----G-RRLMNRLTMIG----R
AVSLGDAESLIQHPASMTH-----STYTAEERA-EHGISDGLIRLSVGLEDVADIIDDLA
QALT------D----D-PVRAAA--------------------------
>Groundwater@KR46_M_MetaG.mb.2#p__Proteobacteria@c__Alphaproteobacteria@o__Rhizobiales@f__Rhizobiaceae@g__Hoeflea@s__3
------------------------------------------------------------
M------T------A-RS-----K-----SFS--------TRA---IH--HGY-N-PMDN
E-GA--LTP-PLHLTSTFAFESAEAGGEMF------AG-ERPG-----HIYSRI--SNPT
LDLLEKRI----------AVLEGAEAGLA-----------LSSGMGAIAATLWTLLAPGD
EVIVDKTLYGCTFAFMRHGLA-KFGITVTHV----DMTEPKNLAAVIS--DRT-RVVYFE
TPANPNMRLVDIAAV-SEIAHA--S-GA---------TV------VVDNTYATPYLTRPI
ELGADIVVHSATKYLGGHGDVVAGLLV-GRA-EQVSQIRLYGMKDMTGAVMAPFNAM-LI
LRGLKTLALRMERHCANAQTVAAMLEG-AAG--VAKVHYP-GLRS-----F-AQHDLA--
-A--R--Q-M--P-G-F----GAMIAFEL-DG-GIEA-----G-RRLMNRLTMIG----R
AVSLGDAESLIQHPASMTH-----STYTAEERA-EHGISDGLIRLSVGLEDVADIIDDLA
QALT------D----D-PVRAAA--------------------------
>Groundwater@KR46_S_MetaG.mb.4#p__Proteobacteria@c__Alphaproteobacteria@o__Rhizobiales@f__Rhizobiaceae@g__Hoeflea@s__
------------------------------------------------------------
M------T------A-RS-----K-----SFS--------TRA---IH--HGY-N-PMDN
E-GA--LTP-PLHLTSTFAFESAEAGGEMF------AG-ERPG-----HIYSRI--SNPT
LDLLEKRI----------AVLEGAEAGLA-----------LSSGMGAIAATLWTLLAPGD
EVIVDKTLYGCTFAFMRHGLA-KFGITVTHV----DMTEPKNLAAVIS--DRT-RVVYFE
TPANPNMRLVDIAAV-SEIAHA--S-GA---------TV------VVDNTYATPYLTRPI
ELGADIVVHSATKYLGGHGDVVAGLLV-GRA-EQVSQIRLYGMKDMTGAVMAPFNAM-LI
LRGLKTLALRMERHCANAQTVAAMLEG-AAG--VAKVHYP-GLRS-----F-AQHDLA--
-A--R--Q-M--P-G-F----GAMIAFEL-DG-GIEA-----G-RRLMNRLTMIG----R
AVSLGDAESLIQHPASMTH-----STYTAEERA-EHGISDGLIRLSVGLEDVADIIDDLA
QALT------D----D-PVRAAA--------------------------
>Groundwater@MM_PW_MetaG.mb.44#p__Proteobacteria@c__Gammaproteobacteria@o__Enterobacterales@f__Alteromonadaceae@g__Rheinheimera_A@s__1
------------------------------------------------------------
MS-----K------QQ-------YS----HPD--------TVC---IH--AGK-T-GLNP
H-GA--LAT-PLYQTSTFVFDSAEQGAARF------AG-EEPG-----YIYTRL--GNPT
TRELELKV----------AALEGMEDAAA-----------TATGMGAVAAATMAFLQQGD
HLIASKAIYGCSFALFNHQFA-RYGIDVSFV----DMTDHNAIKQALK--PNT-KMIFAE
TPINPTLTVLDLDFI-GQFAKQ--H-Q--------L-IS------VIDNTFLTPLLQKPA
DYGIDIILHSATKYLNGHGDVVAGIIV-GSS-ERITQIKLTTLKDM-GATISPHDAW-LI
IRGLKTLSVRMERHCQNAQKVAEFLEA-HPA--IGQVYYP-GLKS-----H-PGYKFI--
-G--K--Q-M--K-A-A----GGVLAFEL-NG-SLDD-----G-RYFINQCKLFS----L
AVSLGDAESLIQHPASMTH-----SPYSAEERQ-MAGISDGLIRISVGLEHVEDIIADLA
QALT--LMQ-Q----RQHS------------------------------
>Groundwater@Old_saline.mb.101#p__Proteobacteria@c__Gammaproteobacteria@o__Enterobacterales@f__Alteromonadaceae@g__Rheinheimera_A@s__2
------------------------------------------------------------
MS-----K------QQ-------YS----HPD--------TVC---IH--AGK-T-GLNP
H-GA--LAT-PLYQTSTFVFDSAEQGAARF------AG-EEPG-----YIYTRL--GNPT
TRELELKV----------AALEGMEDAAA-----------TSTGMGAVAAATMAFLQQGD
HLIASKAIYGCSFALFNHQFA-RYGIEVSFV----DMTDHHAIKQALK--ANT-KMIFAE
TPVNPTLTVLDLNFI-GQFAKK--H-Q--------L-IS------VIDNTFLTPLLQKPA
DYGVDLILHSATKYLNGHGDVVAGIIV-GSS-ERITQIKLTTLKDM-GATISPHDAW-LI
IRGLKTLSVRMERHCQNAQKVAEYLEA-HPA--IGQVYYP-GLKS-----H-PGYKFI--
-G--K--Q-M--K-A-A----GGVLAFEL-NG-SLDD-----G-RYFINQCQLLS----L
AVSLGDAESLIQHPASMTH-----SPYTAEERQ-MAGISDGLIRISVGLEHVEDIIADLD
QALS--LML-Q----KQQKTPLSL-------------------------
>Groundwater@Old_saline.mb.89#p__Proteobacteria@c__Gammaproteobacteria@o__Enterobacterales@f__Alteromonadaceae@g__Rheinheimera_A@s__3
------------------------------------------------------MSSRSN
QH-----P------IHP------SQ----HPE--------TQC---IH--AGK-V-KDAQ
Y-GA--LAT-PLYQTSTFVFDSAEQGAARF------AG-EEPG-----FIYTRL--GNPT
TRELELKV----------AALEGMADAAA-----------TATGMGAVAAATMAFLQQGD
HLLASKAIYGCSFALFNHQFA-RYGIEVSFV----DMTDHQAVAAALR--PNT-KMLFAE
TPINPNLVVLDLEFL-GSFCKK--H-Q--------I-IS------VIDNTFLTPLLQQPA
RFGIDIVLHSATKYLNGHGDVVAGIIV-SDA-EKIQTIKLTTLKDM-GATISPHDAW-LI
IRGLKTLSVRMERHCSNAQKVAEYLST-HPS--IAKVYYP-GLPD-----H-PGHKFL--
-G--T--Q-M--V-A-A----GGVLAFEL-NG-SLDD-----G-RYFINQCQLLS----L
AVSLGDAESLIQHPASMTH-----SPYSAEERQ-MAGISDGLIRISVGLEHVEDIIADLS
QALV--KMS-G----QQKN------------------------------
>Groundwater@Old_saline_planktonic.mb.97#p__Proteobacteria@c__Gammaproteobacteria@o__Enterobacterales@f__Alteromonadaceae@g__Rheinheimera_A@s__4
------------------------------------------------------------
MS-----K------QQ-------YS----HPD--------TVC---IH--AGK-T-GLNP
H-GA--LAT-PLYQTSTFVFDSAEQGAARF------AG-EEPG-----YIYTRL--GNPT
TRELELKV----------AALEGMEDAAA-----------TSTGMGAVAAATMAFLQQGD
HLIASKAIYGCSFALFNHQFA-RYGIEVSFV----DMTDHHAIKQALK--ANT-KMIFAE
TPVNPTLTVLDLNFI-GQFAKK--H-Q--------L-IS------VIDNTFLTPLLQKPA
DYGVDLILHSATKYLNGHGDVVAGIIV-GSS-ERITQIKLTTLKDM-GATISPHDAW-LI
IRGLKTLSVRMERHCQNAQKVAEYLEA-HPA--IGQVYYP-GLKS-----H-PGYKFI--
-G--K--Q-M--K-A-A----GGVLAFEL-NG-SLDD-----G-RYFINQCQLLS----L
AVSLGDAESLIQHPASMTH-----SPYTAEERQ-MAGISDGLIRISVGLEHVEDIIADLD
QALS--LML-Q----KQQKTPLSL-------------------------
>Groundwater@OSS_A.mb.10#p__Proteobacteria@c__Gammaproteobacteria@o__Enterobacterales@f__Alteromonadaceae@g__Rheinheimera_A@s__5
------------------------------------------------------MSSRSN
QH-----P------IHP------SQ----HPE--------TQC---IH--AGK-V-KDAQ
Y-GA--LAT-PLYQTSTFVFDSAEQGAARF------AG-EEPG-----FIYTRL--GNPT
TRELELKV----------AALEGMADAAA-----------TATGMGAVAAATMAFLQQGD
HLLASKAIYGCSFALFNHQFA-RYGIEVSFV----DMTDHQAVAAALR--PNT-KMLFAE
TPINPNLVVLDLEFL-GSFCKK--H-Q--------I-IS------VIDNTFLTPLLQQPA
RFGIDIVLHSATKYLNGHGDVVAGIIV-SDA-EKIQTIKLTTLKDM-GATISPHDAW-LI
IRGLKTLSVRMERHCSNAQKVAEYLST-HPS--IAKVYYP-GLPD-----H-PGHKFL--
-G--T--Q-M--V-A-A----GGVLAFEL-NG-SLDD-----G-RYFINQCQLLS----L
AVSLGDAESLIQHPASMTH-----SPYSAEERQ-MAGISDGLIRISVGLEHVEDIIADLS
QALV--KMS-G----QQKN------------------------------
>Groundwater@OSS_A.mb.36#p__Proteobacteria@c__Gammaproteobacteria@o__Enterobacterales@f__Alteromonadaceae@g__Rheinheimera_A@s__6
------------------------------------------------------------
MS-----K------QQ-------YS----HPD--------TVC---IH--AGK-T-GLNP
H-GA--LAT-PLYQTSTFVFDSAEQGAARF------AG-EEPG-----YIYTRL--GNPT
TRELELKV----------AALEGMEDAAA-----------TSTGMGAVAAATMAFLQQGD
HLIASKAIYGCSFALFNHQFA-RYGIEVSFV----DMTDHHAIKQALK--ANT-KMIFAE
TPVNPTLTVLDLNFI-GQFAKK--H-Q--------L-IS------VIDNTFLTPLLQKPA
DYGVDLILHSATKYLNGHGDVVAGIIV-GSS-ERITQIKLTTLKDM-GATISPHDAW-LI
IRGLKTLSVRMERHCQNAQKVAEYLEA-HPA--IGQVYYP-GLKS-----H-PGYKFI--
-G--K--Q-M--K-A-A----GGVLAFEL-NG-SLDD-----G-RYFINQCQLLS----L
AVSLGDAESLIQHPASMTH-----SPYTAEERQ-MAGISDGLIRISVGLEHVEDIIADLD
QALS--LML-Q----KQQKTPLSL-------------------------
>Groundwater@OSS_B.mb.18#p__Proteobacteria@c__Gammaproteobacteria@o__Enterobacterales@f__Alteromonadaceae@g__Rheinheimera_A@s__7
------------------------------------------------------------
MS-----K------QQ-------YS----HPD--------TVC---IH--AGK-T-GLNP
H-GA--LAT-PLYQTSTFVFDSAEQGAARF------AG-EEPG-----YIYTRL--GNPT
TRELELKV----------AALEGMEDAAA-----------TSTGMGAVAAATMAFLQQGD
HLIASKAIYGCSFALFNHQFA-RYGIEVSFV----DMTDHHAIKQALK--ANT-KMIFAE
TPVNPTLTVLDLNFI-GQFAKK--H-Q--------L-IS------VIDNTFLTPLLQKPA
DYGVDLILHSATKYLNGHGDVVAGIIV-GSS-ERITQIKLTTLKDM-GATISPHDAW-LI
IRGLKTLSVRMERHCQNAQKVAEYLEA-HPA--IGQVYYP-GLKS-----H-PGYKFI--
-G--K--Q-M--K-A-A----GGVLAFEL-NG-SLDD-----G-RYFINQCQLLS----L
AVSLGDAESLIQHPASMTH-----SPYTAEERQ-MAGISDGLIRISVGLEHVEDIIADLD
QALS--LML-Q----KQQKTPLSL-------------------------
>Groundwater@OSS_B.mb.48#p__Proteobacteria@c__Gammaproteobacteria@o__Enterobacterales@f__Alteromonadaceae@g__Rheinheimera_A@s__8
------------------------------------------------------MSSRSN
QH-----P------IHP------SQ----HPE--------TQC---IH--AGK-V-KDAQ
Y-GA--LAT-PLYQTSTFVFDSAEQGAARF------AG-EEPG-----FIYTRL--GNPT
TRELELKV----------AALEGMADAAA-----------TATGMGAVAAATMAFLQQGD
HLLASKAIYGCSFALFNHQFA-RYGIEVSFV----DMTDHQAVAAALR--PNT-KMLFAE
TPINPNLVVLDLEFL-GSFCKK--H-Q--------I-IS------VIDNTFLTPLLQQPA
RFGIDIVLHSATKYLNGHGDVVAGIIV-SDA-EKIQTIKLTTLKDM-GATISPHDAW-LI
IRGLKTLSVRMERHCSNAQKVAEYLST-HPS--IAKVYYP-GLPD-----H-PGHKFL--
-G--T--Q-M--V-A-A----GGVLAFEL-NG-SLDD-----G-RYFINQCQLLS----L
AVSLGDAESLIQHPASMTH-----SPYSAEERQ-MAGISDGLIRISVGLEHVEDIIADLS
QALV--KMS-G----QQKN------------------------------
>Groundwater@UMS_A.mb.19#p__Proteobacteria@c__Gammaproteobacteria@o__Enterobacterales@f__Alteromonadaceae@g__Rheinheimera_A@s__9
------------------------------------------------------MSSRSN
QH-----P------IHP------SQ----HPE--------TQC---IH--AGK-V-KDAQ
Y-GA--LAT-PLYQTSTFVFDSAEQGAARF------AG-EEPG-----FIYTRL--GNPT
TRELELKV----------AALEGMADAAA-----------TATGMGAVAAATMAFLQQGD
HLLASKAIYGCSFALFNHQFA-RYGIEVSFV----DMTDHQAVAAALR--PNT-KMLFAE
TPINPNLVVLDLEFL-GSFCKK--H-Q--------I-IS------VIDNTFLTPLLQQPA
RFGIDIVLHSATKYLNGHGDVVAGIIV-SDA-EKIQTIKLTTLKDM-GATISPHDAW-LI
IRGLKTLSVRMERHCSNAQKVAEYLST-HPS--IAKVYYP-GLPD-----H-PGHKFL--
-G--T--Q-M--V-A-A----GGVLAFEL-NG-SLDD-----G-RYFINQCQLLS----L
AVSLGDAESLIQHPASMTH-----SPYSAEERQ-MAGISDGLIRISVGLEHVEDIIADLS
QALV--KMS-G----QQKN------------------------------
>Groundwater@UMS_A.mb.3#p__Proteobacteria@c__Gammaproteobacteria@o__Enterobacterales@f__Alteromonadaceae@g__Rheinheimera_A@s__10
------------------------------------------------------------
MS-----K------QQ-------YS----HPD--------TVC---IH--AGK-T-GLNP
H-GA--LAT-PLYQTSTFVFDSAEQGAARF------AG-EEPG-----YIYTRL--GNPT
TRELELKV----------AALEGMEDAAA-----------TSTGMGAVAAATMAFLQQGD
HLIASKAIYGCSFALFNHQFA-RYGIEVSFV----DMTDHHAIKQALK--ANT-KMIFAE
TPVNPTLTVLDLNFI-GQFAKK--H-Q--------L-IS------VIDNTFLTPLLQKPA
DYGVDLILHSATKYLNGHGDVVAGIIV-GSS-ERITQIKLTTLKDM-GATISPHDAW-LI
IRGLKTLSVRMERHCQNAQKVAEYLEA-HPA--IGQVYYP-GLKS-----H-PGYKFI--
-G--K--Q-M--K-A-A----GGVLAFEL-NG-SLDD-----G-RYFINQCQLLS----L
AVSLGDAESLIQHPASMTH-----SPYTAEERQ-MAGISDGLIRISVGLEHVEDIIADLD
QALS--LML-Q----KQQKTPLSL-------------------------
>Groundwater@UMS_B.mb.24#p__Proteobacteria@c__Gammaproteobacteria@o__Enterobacterales@f__Alteromonadaceae@g__Rheinheimera_A@s__11
------------------------------------------------------MSSRSN
QH-----P------IHP------SQ----HPE--------TQC---IH--AGK-V-KDAQ
Y-GA--LAT-PLYQTSTFVFDSAEQGAARF------AG-EEPG-----FIYTRL--GNPT
TRELELKV----------AALEGMADAAA-----------TATGMGAVAAATMAFLQQGD
HLLASKAIYGCSFALFNHQFA-RYGIEVSFV----DMTDHQAVAAALR--PNT-KMLFAE
TPINPNLVVLDLEFL-GSFCKK--H-Q--------I-IS------VIDNTFLTPLLQQPA
RFGIDIVLHSATKYLNGHGDVVAGIIV-SDA-EKIQTIKLTTLKDM-GATISPHDAW-LI
IRGLKTLSVRMERHCSNAQKVAEYLST-HPS--IAKVYYP-GLPD-----H-PGHKFL--
-G--T--Q-M--V-A-A----GGVLAFEL-NG-SLDD-----G-RYFINQCQLLS----L
AVSLGDAESLIQHPASMTH-----SPYSAEERQ-MAGISDGLIRISVGLEHVEDIIADLS
QALV--KMS-G----QQKN------------------------------
>Groundwater@UMS_B.mb.43#p__Proteobacteria@c__Gammaproteobacteria@o__Enterobacterales@f__Alteromonadaceae@g__Rheinheimera_A@s__12
------------------------------------------------------------
MS-----K------QQ-------YS----HPD--------TVC---IH--AGK-T-GLNP
H-GA--LAT-PLYQTSTFVFDSAEQGAARF------AG-EEPG-----YIYTRL--GNPT
TRELELKV----------AALEGMEDAAA-----------TSTGMGAVAAATMAFLQQGD
HLIASKAIYGCSFALFNHQFA-RYGIEVSFV----DMTDHHAIKQALK--ANT-KMIFAE
TPVNPTLTVLDLNFI-GQFAKK--H-Q--------L-IS------VIDNTFLTPLLQKPA
DYGVDLILHSATKYLNGHGDVVAGIIV-GSS-ERITQIKLTTLKDM-GATISPHDAW-LI
IRGLKTLSVRMERHCQNAQKVAEYLEA-HPA--IGQVYYP-GLKS-----H-PGYKFI--
-G--K--Q-M--K-A-A----GGVLAFEL-NG-SLDD-----G-RYFINQCQLLS----L
AVSLGDAESLIQHPASMTH-----SPYTAEERQ-MAGISDGLIRISVGLEHVEDIIADLD
QALS--LML-Q----KQQKTPLSL-------------------------
>Groundwater@Undefined_mixed_planktonic.mb.148#p__Proteobacteria@c__Gammaproteobacteria@o__Enterobacterales@f__Alteromonadaceae@g__Rheinheimera_A@s__
------------------------------------------------------------
MS-----K------QQ-------YS----HPD--------TVC---IH--AGK-T-GLNP
H-GA--LAT-PLYQTSTFVFDSAEQGAARF------AG-EEPG-----YIYTRL--GNPT
TRELELKV----------AALEGMEDAAA-----------TSTGMGAVAAATMAFLQQGD
HLIASKAIYGCSFALFNHQFA-RYGIEVSFV----DMTDHHAIKQALK--ANT-KMIFAE
TPVNPTLTVLDLNFI-GQFAKK--H-Q--------L-IS------VIDNTFLTPLLQKPA
DYGVDLILHSATKYLNGHGDVVAGIIV-GSS-ERITQIKLTTLKDM-GATISPHDAW-LI
IRGLKTLSVRMERHCQNAQKVAEYLEA-HPA--IGQVYYP-GLKS-----H-PGYKFI--
-G--K--Q-M--K-A-A----GGVLAFEL-NG-SLDD-----G-RYFINQCQLLS----L
AVSLGDAESLIQHPASMTH-----SPYTAEERQ-MAGISDGLIRISVGLEHVEDIIADLD
QALS--LML-Q----KQQKTPLSL-------------------------
>Groundwater@Old_saline.mb.15#p__Proteobacteria@c__Gammaproteobacteria@o__Enterobacterales@f__Alteromonadaceae@g__Rheinheimera@s__1
------------------------------------------------------------
MH-----D-------N-------NK----KAE--------TLC---IH--AGK-E-KN-Q
H-GT--LAT-PLYQSSTFIFDNAEQGAARF------AG-EAEG-----YIYTRL--GNPT
TRELELKI----------AALEGMADAAA-----------TATGMGAVAASTMAFLQQGD
HLIASKAIYGCSFALFNHMFA-RYGIDVSFV----DMTDHAAVEQAVK--PNT-KMLFAE
TPINPNMVVLDLTFI-GDFCRR--H-Q--------L-IS------VIDNTFMTPLLQKPA
EYGIDIVVHSATKYLNGHGDVVAGLIV-SDA-QTINTIKLTTLKDM-GATISPHDAW-LI
IRGLKTLSVRLERHCSNAQTVAEFLQA-HPA--VRDVYYP-GLPS-----H-PGYKFI--
-G--K--Q-M--K-A-A----GGVLAFEL-NA-DLDD-----S-RYFINQCRLLS----L
AVSLGDAESLIQHPASMTH-----SPYTAEERQ-MAGISDGLIRISVGLEHVDDIIADLQ
QALQ--QMQ-T----RQQNSN----------------------------
>Groundwater@Old_saline_planktonic.mb.45#p__Proteobacteria@c__Gammaproteobacteria@o__Enterobacterales@f__Alteromonadaceae@g__Rheinheimera@s__2
------------------------------------------------------------
MH-----D-------N-------NK----KAE--------TLC---IH--AGK-E-KN-Q
H-GT--LAT-PLYQSSTFIFDNAEQGAARF------AG-EAEG-----YIYTRL--GNPT
TRELELKI----------AALEGMADAAA-----------TATGMGAVAASTMAFLQQGD
HLIASKAIYGCSFALFNHMFA-RYGIDVSFV----DMTDHAAVEQAVK--PNT-KMLFAE
TPINPNMVVLDLTFI-GDFCRR--H-Q--------L-IS------VIDNTFMTPLLQKPA
EYGIDIVVHSATKYLNGHGDVVAGLIV-SDA-QTINTIKLTTLKDM-GATISPHDAW-LI
IRGLKTLSVRLERHCSNAQTVAEFLQA-HPA--VRDVYYP-GLPS-----H-PGYKFI--
-G--K--Q-M--K-A-A----GGVLAFEL-NA-DLDD-----S-RYFINQCRLLS----L
AVSLGDAESLIQHPASMTH-----SPYTAEERQ-MAGISDGLIRISVGLEHVDDIIADLQ
QALQ--QMQ-T----RQQNSN----------------------------
>Groundwater@UMS_A.mb.38#p__Proteobacteria@c__Gammaproteobacteria@o__Enterobacterales@f__Alteromonadaceae@g__Rheinheimera@s__3
------------------------------------------------------------
MH-----D-------N-------NK----KAE--------TLC---IH--AGK-E-KN-Q
H-GT--LAT-PLYQSSTFIFDNAEQGAARF------AG-EAEG-----YIYTRL--GNPT
TRELELKI----------AALEGMADAAA-----------TATGMGAVAASTMAFLQQGD
HLIASKAIYGCSFALFNHMFA-RYGIDVSFV----DMTDHAAVEQAVK--PNT-KMLFAE
TPINPNMVVLDLTFI-GDFCRR--H-Q--------L-IS------VIDNTFMTPLLQKPA
EYGIDIVVHSATKYLNGHGDVVAGLIV-SDA-QTINTIKLTTLKDM-GATISPHDAW-LI
IRGLKTLSVRLERHCSNAQTVAEFLQA-HPA--VRDVYYP-GLPS-----H-PGYKFI--
-G--K--Q-M--K-A-A----GGVLAFEL-NA-DLDD-----S-RYFINQCRLLS----L
AVSLGDAESLIQHPASMTH-----SPYTAEERQ-MAGISDGLIRISVGLEHVDDIIADLQ
QALQ--QMQ-T----RQQNSN----------------------------
>Groundwater@UMS_B.mb.4#p__Proteobacteria@c__Gammaproteobacteria@o__Enterobacterales@f__Alteromonadaceae@g__Rheinheimera@s__4
------------------------------------------------------------
MH-----D-------N-------NK----KAE--------TLC---IH--AGK-E-KN-Q
H-GT--LAT-PLYQSSTFIFDNAEQGAARF------AG-EAEG-----YIYTRL--GNPT
TRELELKI----------AALEGMADAAA-----------TATGMGAVAASTMAFLQQGD
HLIASKAIYGCSFALFNHMFA-RYGIDVSFV----DMTDHAAVEQAVK--PNT-KMLFAE
TPINPNMVVLDLTFI-GDFCRR--H-Q--------L-IS------VIDNTFMTPLLQKPA
EYGIDIVVHSATKYLNGHGDVVAGLIV-SDA-QTINTIKLTTLKDM-GATISPHDAW-LI
IRGLKTLSVRLERHCSNAQTVAEFLQA-HPA--VRDVYYP-GLPS-----H-PGYKFI--
-G--K--Q-M--K-A-A----GGVLAFEL-NA-DLDD-----S-RYFINQCRLLS----L
AVSLGDAESLIQHPASMTH-----SPYTAEERQ-MAGISDGLIRISVGLEHVDDIIADLQ
QALQ--QMQ-T----RQQNSN----------------------------
>Groundwater@Undefined_mixed_planktonic.mb.109#p__Proteobacteria@c__Gammaproteobacteria@o__Enterobacterales@f__Alteromonadaceae@g__Rheinheimera@s__5
------------------------------------------------------------
MH-----D-------N-------NK----KAE--------TLC---IH--AGK-E-KN-Q
H-GT--LAT-PLYQTSTFIFDNAEQGAARF------AG-EAEG-----YIYTRL--GNPT
TRELELKI----------AALEGMADAAA-----------TATGMGSVAASTMAFLQQGD
HLIASKAIYGCSFALFNHMFA-RYGIDVSFV----DMTDHAAVEQAVK--PNT-KMLFAE
TPINPNMVVLDLRFL-ADFCRR--H-Q--------L-IS------VIDNTFMTPLLQKPA
DYGIDIVIHSATKYLNGHGDVVAGLIV-SDA-ETIKTIKLTTLKDM-GATISPHDAW-LI
IRGLKTLSVRLERHCSNAQLVAEFLQA-HSA--VREVYYP-GLPS-----H-PGYKFI--
-G--T--Q-M--K-A-A----GGVLAFEL-NA-SLDD-----S-RYFINQCQLLS----L
AVSLGDAESLIQHPASMTH-----SPYTAEERQ-MAGISDGLIRVSVGLEHVDDIIADLA
QALA--KMQ-Q----RNG-------------------------------
>Groundwater@Undefined_mixed_planktonic.mb.135#p__Proteobacteria@c__Gammaproteobacteria@o__Enterobacterales@f__Alteromonadaceae@g__Rheinheimera@s__
------------------------------------------------------------
MH-----D-------N-------NK----KAE--------TLC---IH--AGK-E-KN-Q
H-GT--LAT-PLYQSSTFIFDNAEQGAARF------AG-EAEG-----YIYTRL--GNPT
TRELELKI----------AALEGMADAAA-----------TATGMGAVAASTMAFLQQGD
HLIASKAIYGCSFALFNHMFA-RYGIDVSFV----DMTDHAAVEQAVK--PNT-KMLFAE
TPINPNMVVLDLTFI-GDFCRR--H-Q--------L-IS------VIDNTFMTPLLQKPA
EYGIDIVVHSATKYLNGHGDVVAGLIV-SDA-QTINTIKLTTLKDM-GATISPHDAW-LI
IRGLKTLSVRLERHCSNAQTVAEFLQA-HPA--VRDVYYP-GLPS-----H-PGYKFI--
-G--K--Q-M--K-A-A----GGVLAFEL-NA-DLDD-----S-RYFINQCRLLS----L
AVSLGDAESLIQHPASMTH-----SPYTAEERQ-MAGISDGLIRISVGLEHVDDIIADLQ
QALQ--QMQ-T----RQQNSN----------------------------
>Groundwater@Old_saline.mb.60#p__Proteobacteria@c__Gammaproteobacteria@o__Enterobacterales@f__Shewanellaceae@g__Shewanella@s__GCA_002838165.1_1
------------------------------------------------------------
MQ-----D------ESG------KM---WKAA--------TQV---IH--GG--H-EREA
F-GA--LVT-PLYQSATFVFESAQQGGERF------AG-NEQG-----YIYTRL--GNPT
TAELERKM----------AILEGAEAAAA-----------TASGMGAVSAALLANLQMGD
HLVASNAVYGCTYALMTTQFA-RFGIEVSLV----DFSSVAEIEAAIK--SNT-KVIFCE
TPVNPHLQVFDLAAI-ATIAKR--H-Q--------L-VS------IVDNTFMTPLLQRPL
DFGIDLVIHSATKYLNGHGDVIAGIVC-GSE-EQLHKVKYEILKDI-GAVISPHDAW-LI
LRGLKTLDVRLQRHCDSAQRVAEFLAE-HPS--INRVYYP-GLAS-----H-QGHKFI--
-G--Q--Q-M--K-R-A----GGVIAFEL-AA-NLEE-----A-MAFVGHLSLFS----I
AVSLGDAESLIQHPASMTH-----SPYTPEARA-AAGIGDNLLRISIGLEDCDDIIADLS
QALA--RLA----------------------------------------
>Groundwater@Old_saline_planktonic.mb.100#p__Proteobacteria@c__Gammaproteobacteria@o__Enterobacterales@f__Shewanellaceae@g__Shewanella@s__GCA_002838165.1_2
------------------------------------------------------------
MQ-----D------ESG------KM---WKAA--------TQV---IH--GG--H-EREA
F-GA--LVT-PLYQSATFVFESAQQGGERF------AG-NEQG-----YIYTRL--GNPT
TAELERKM----------AILEGAEAAAA-----------TASGMGAVSAALLANLQMGD
HLVASNAVYGCTYALMTTQFA-RFGIEVSLV----DFSSVAEIEAAIK--SNT-KVIFCE
TPVNPHLQVFDLAAI-ATIAKR--H-Q--------L-VS------IVDNTFMTPLLQRPL
DFGIDLVIHSATKYLNGHGDVIAGIVC-GSE-EQLHKVKYEILKDI-GAVISPHDAW-LI
LRGLKTLDVRLQRHCDSAQRVAEFLAE-HPS--INRVYYP-GLAS-----H-QGHKFI--
-G--Q--Q-M--K-R-A----GGVIAFEL-AA-NLEE-----A-MAFVGHLSLFS----I
AVSLGDAESLIQHPASMTH-----SPYTPEARA-AAGIGDNLLRISIGLEDCDDIIADLS
QALA--RLA----------------------------------------
>Groundwater@OSS_A.mb.12#p__Proteobacteria@c__Gammaproteobacteria@o__Enterobacterales@f__Shewanellaceae@g__Shewanella@s__GCA_002838165.1_3
------------------------------------------------------------
MQ-----D------ESG------KM---WKAA--------TQV---IH--GG--H-EREA
F-GA--LVT-PLYQSATFVFESAQQGGERF------AG-NEQG-----YIYTRL--GNPT
TAELERKM----------AILEGAEAAAA-----------TASGMGAVSAALLANLQMGD
HLVASNAVYGCTYALMTTQFA-RFGIEVSLV----DFSSVAEIEAAIK--SNT-KVIFCE
TPVNPHLQVFDLAAI-ATIAKR--H-Q--------L-VS------IVDNTFMTPLLQRPL
DFGIDLVIHSATKYLNGHGDVIAGIVC-GSE-EQLHKVKYEILKDI-GAVISPHDAW-LI
LRGLKTLDVRLQRHCDSAQRVAEFLAE-HPS--INRVYYP-GLAS-----H-QGHKFI--
-G--Q--Q-M--K-R-A----GGVIAFEL-AA-NLEE-----A-MAFVGHLSLFS----I
AVSLGDAESLIQHPASMTH-----SPYTPEARA-AAGIGDNLLRISIGLEDCDDIIADLS
QALA--RLA----------------------------------------
>Groundwater@OSS_B.mb.39#p__Proteobacteria@c__Gammaproteobacteria@o__Enterobacterales@f__Shewanellaceae@g__Shewanella@s__GCA_002838165.1_4
------------------------------------------------------------
MQ-----D------ESG------KM---WKAA--------TQV---IH--GG--H-EREA
F-GA--LVT-PLYQSATFVFESAQQGGERF------AG-NEQG-----YIYTRL--GNPT
TAELERKM----------AILEGAEAAAA-----------TASGMGAVSAALLANLQMGD
HLVASNAVYGCTYALMTTQFA-RFGIEVSLV----DFSSVAEIEAAIK--SNT-KVIFCE
TPVNPHLQVFDLAAI-ATIAKR--H-Q--------L-VS------IVDNTFMTPLLQRPL
DFGIDLVIHSATKYLNGHGDVIAGIVC-GSE-EQLHKVKYEILKDI-GAVISPHDAW-LI
LRGLKTLDVRLQRHCDSAQRVAEFLAE-HPS--INRVYYP-GLAS-----H-QGHKFI--
-G--Q--Q-M--K-R-A----GGVIAFEL-AA-NLEE-----A-MAFVGHLSLFS----I
AVSLGDAESLIQHPASMTH-----SPYTPEARA-AAGIGDNLLRISIGLEDCDDIIADLS
QALA--RLA----------------------------------------
>Groundwater@UMS_A.mb.9#p__Proteobacteria@c__Gammaproteobacteria@o__Enterobacterales@f__Shewanellaceae@g__Shewanella@s__GCA_002838165.1_5
------------------------------------------------------------
MQ-----D------ESG------KM---WKAA--------TQV---IH--GG--H-EREA
F-GA--LVT-PLYQSATFVFESAQQGGERF------AG-NEQG-----YIYTRL--GNPT
TAELERKM----------AILEGAEAAAA-----------TASGMGAVSAALLANLQMGD
HLVASNAVYGCTYALMTTQFA-RFGIEVSLV----DFSSVAEIEAAIK--SNT-KVIFCE
TPVNPHLQVFDLAAI-ATIAKR--H-Q--------L-VS------IVDNTFMTPLLQRPL
DFGIDLVIHSATKYLNGHGDVIAGIVC-GSE-EQLHKVKYEILKDI-GAVISPHDAW-LI
LRGLKTLDVRLQRHCDSAQRVAEFLAE-HPS--INRVYYP-GLAS-----H-QGHKFI--
-G--Q--Q-M--K-R-A----GGVIAFEL-AA-NLEE-----A-MAFVGHLSLFS----I
AVSLGDAESLIQHPASMTH-----SPYTPEARA-AAGIGDNLLRISIGLEDCDDIIADLS
QALA--RLA----------------------------------------
>Groundwater@UMS_B.mb.60#p__Proteobacteria@c__Gammaproteobacteria@o__Enterobacterales@f__Shewanellaceae@g__Shewanella@s__GCA_002838165.1_6
------------------------------------------------------------
MQ-----D------ESG------KM---WKAA--------TQV---IH--GG--H-EREA
F-GA--LVT-PLYQSATFVFESAQQGGERF------AG-NEQG-----YIYTRL--GNPT
TAELERKM----------AILEGAEAAAA-----------TASGMGAVSAALLANLQMGD
HLVASNAVYGCTYALMTTQFA-RFGIEVSLV----DFSSVAEIEAAIK--SNT-KVIFCE
TPVNPHLQVFDLAAI-ATIAKR--H-Q--------L-VS------IVDNTFMTPLLQRPL
DFGIDLVIHSATKYLNGHGDVIAGIVC-GSE-EQLHKVKYEILKDI-GAVISPHDAW-LI
LRGLKTLDVRLQRHCDSAQRVAEFLAE-HPS--INRVYYP-GLAS-----H-QGHKFI--
-G--Q--Q-M--K-R-A----GGVIAFEL-AA-NLEE-----A-MAFVGHLSLFS----I
AVSLGDAESLIQHPASMTH-----SPYTPEARA-AAGIGDNLLRISIGLEDCDDIIADLS
QALA--RLA----------------------------------------
>Groundwater@Undefined_mixed_planktonic.mb.80#p__Proteobacteria@c__Gammaproteobacteria@o__Enterobacterales@f__Shewanellaceae@g__Shewanella@s__GCA_002838165.1
------------------------------------------------------------
MQ-----D------ESG------KM---WKAA--------TQV---IH--GG--H-EREA
F-GA--LVT-PLYQSATFVFESAQQGGERF------AG-NEQG-----YIYTRL--GNPT
TAELERKM----------AILEGAEAAAA-----------TASGMGAVSAALLANLQMGD
HLVASNAVYGCTYALMTTQFA-RFGIEVSLV----DFSSVAEIEAAIK--SNT-KVIFCE
TPVNPHLQVFDLAAI-ATIAKR--H-Q--------L-VS------IVDNTFMTPLLQRPL
DFGIDLVIHSATKYLNGHGDVIAGIVC-GSE-EQLHKVKYEILKDI-GAVISPHDAW-LI
LRGLKTLDVRLQRHCDSAQRVAEFLAE-HPS--INRVYYP-GLAS-----H-QGHKFI--
-G--Q--Q-M--K-R-A----GGVIAFEL-AA-NLEE-----A-MAFVGHLSLFS----I
AVSLGDAESLIQHPASMTH-----SPYTPEARA-AAGIGDNLLRISIGLEDCDDIIADLS
QALA--RLA----------------------------------------
>Groundwater@Modern_marine.mb.207#p__Proteobacteria@c__Gammaproteobacteria@o__Thiotrichales@f__Thiotrichaceae@g__Thiothrix@s__1
------------------------------------------------------------
MSK--P---------THE-----K----MGFS--------TRA---IH--HAY-D-PYAG
T-GD--LNP-PVHMSSTYTFPTVEDGMKRF------AG-EQEG-----FVYSRV--GNPT
TVLLEQRI----------ASLEGGEAALV-----------TASGMGATAALLWTLLQPGD
EIIADKTLYGCTYAFFNHGLA-KFGVSIRHI----DMANPANLAEAIS--TKT-RIVFFE
SPANPNMRLVDIAAV-SEIAHQ--Y-EN-------C-KV------VVDNTYCTPYLQRPL
EMGADYVVHSATKYLGGHGDLIAGAIV-GDA-ETLKEVRFYGIKDMTGAVMSSQDAF-LV
LRGLKTLALRMDRHTQNAQAIAEMLAD-HPE--VEVCHYP-GLAS-----F-PQYALA--
-K--R--Q-M--A-K-P----GGMVAFEL-KG-GFEA-----G-CRFMNALNLIT----R
AVSLGDAESLAQHPASMTH-----STYSLEERE-EHMISEGLVRVSAGLEDTADLLRDVE
QALS--AA-----------------------------------------
>Groundwater@Modern_marine_glass_biofilm.mb.105#p__Proteobacteria@c__Gammaproteobacteria@o__Thiotrichales@f__Thiotrichaceae@g__Thiothrix@s__2
------------------------------------------------------------
MSK--P---------THE-----K----MGFS--------TRA---IH--HAY-D-PYAG
T-GD--LNP-PVHMSSTYTFPTVEDGMKRF------AG-EQEG-----FVYSRV--GNPT
TVLLEQRI----------ASLEGGEAALV-----------TASGMGATAALLWTLLQPGD
EIIADKTLYGCTYAFFNHGLA-KFGVSIRHI----DMANPANLAEAIS--TKT-RIVFFE
SPANPNMRLVDIAAV-SEIAHQ--Y-EN-------C-KV------VVDNTYCTPYLQRPL
EMGADYVVHSATKYLGGHGDLIAGAIV-GDA-ETLKEVRFYGIKDMTGAVMSSQDAF-LV
LRGLKTLALRMDRHTQNAQAIAEMLAD-HPE--VEVCHYP-GLAS-----F-PQYALA--
-K--R--Q-M--A-K-P----GGMVAFEL-KG-GFEA-----G-CRFMNALNLIT----R
AVSLGDAESLAQHPASMTH-----STYSLEERE-EHMISEGLVRVSAGLEDTADLLRDVE
QALS--AA-----------------------------------------
>Groundwater@Modern_marine_rock_biofilm.mb.20#p__Proteobacteria@c__Gammaproteobacteria@o__Thiotrichales@f__Thiotrichaceae@g__Thiothrix@s__
------------------------------------------------------------
MSK--P---------THE-----K----MGFS--------TRA---IH--HAY-D-PYAG
T-GD--LNP-PVHMSSTYTFPTVEDGMKRF------AG-EQEG-----FVYSRV--GNPT
TVLLEQRI----------ASLEGGEAALV-----------TASGMGATAALLWTLLQPGD
EIIADKTLYGCTYAFFNHGLA-KFGVSIRHI----DMANPANLAEAIS--TKT-RIVFFE
SPANPNMRLVDIAAV-SEIAHQ--Y-EN-------C-KV------VVDNTYCTPYLQRPL
EMGADYVVHSATKYLGGHGDLIAGAIV-GDA-ETLKEVRFYGIKDMTGAVMSSQDAF-LV
LRGLKTLALRMDRHTQNAQAIAEMLAD-HPE--VEVCHYP-GLAS-----F-PQYALA--
-K--R--Q-M--A-K-P----GGMVAFEL-KG-GFEA-----G-CRFMNALNLIT----R
AVSLGDAESLAQHPASMTH-----STYSLEERE-EHMISEGLVRVSAGLEDTADLLRDVE
QALS--AA-----------------------------------------
>Groundwater@2754412911#p__Proteobacteria@c__Gammaproteobacteria@o__Xanthomonadales@f__@g__@s__1
------------------------------------------------------------
MSR----S--N---H-KP-----S--ASQGFA--------TRA---IH--HGY-H-SADE
Q-GA--LLP-PLHLSSTFTFSSAEQGGAVF------AG-EQAG-----HAYSRI--SNPT
LALLEQRI----------ASLEGAEAGLA-----------TASGMGAISALLWSLVGPGD
EIIADQTLYGCTFEFMHAGLA-RFGVIITHV----DMTDPDALRTAIG--ARS-KVVYFE
TPANPNMRLIDIAAC-ADIARA--A-GA---------VC------VVDNTYATPLLTRPL
ELGADVVLHSATKYLGGHGDLIAGLLA-GSA-ELMQQVRMHGLKDLTGAVMSPFTAH-LI
MRGLKTLELRMQRHCASAMRIAELLQR-HPA--VASVAYP-GLAS-----H-PQHALA--
-C--R--Q-M--S-D-F----GGMIALEL-HG-GMAA-----G-VQFMNALQLIQ----R
AVSLGDAETLIQHPASMTH-----ATYTPQQRA-AHGISDGLVRLSVGLETPEDLIADLQ
QAL-------A----SLHSLAA---------------------------
>Groundwater@OS_PC_MetaG.mb.12#p__Proteobacteria@c__Gammaproteobacteria@o__Xanthomonadales@f__@g__@s__
------------------------------------------------------------
MSR----S--N---H-KP-----S--ASQGFA--------TRA---IH--HGY-H-SADE
Q-GA--LLP-PLHLSSTFTFSSAEQGGAVF------AG-EQAG-----HAYSRI--SNPT
LALLEQRI----------ASLEGAEAGLA-----------TASGMGAISALLWSLVGPGD
EIIADQTLYGCTFEFMHAGLA-RFGVIITHV----DMTDPDALRTAIG--ARS-KVVYFE
TPANPNMRLIDIAAC-ADIARA--A-GA---------VC------VVDNTYATPLLTRPL
ELGADVVLHSATKYLGGHGDLIAGLLA-GSA-ELMQQVRMHGLKDLTGAVMSPFTAH-LI
MRGLKTLELRMQRHCASAMRIAELLQR-HPA--VASVAYP-GLAS-----H-PQHALA--
-C--R--Q-M--S-D-F----GGMIALEL-HG-GMAA-----G-VQFMNALQLIQ----R
AVSLGDAETLIQHPASMTH-----ATYTPQQRA-AHGISDGLVRLSVGLETPEDLIADLQ
QAL-------A----SLHSLAA---------------------------
>Groundwater@MM_PC_MetaG.mb.182#p__Riflebacteria@c__UBA8953@o__UBA8953@f__UBA8953@g__UBA8953@s__
--------------------------------------------------MSMHSWFAGW
AER-----------KD-----------KYART--------TEK---FL--SAD-RFGSIG
V-GI--GLP-SIVQKSTFSFRNVKDGADRF------LGISQSGEKPFARIYTRL--GNPT
TEYLEKALFQLDCQHIIDSALAADERRPT------IASLVCSSGMAAISCTTLALVKSGD
EIICGS-VYGCTDGFF--RTLAKFNIKTHFI----DTTDTDLVKKTLEENPKI-AMVFLE
TPDNPTLMLSDIEAI-SKLTQS----R------G-V-PL------IIDNTFATPYLQQPF
RLGADIVIQSLTKYVNGHSTSVAGVVI-GPY-EFMSDHLFHIYKDF-GPTPSPFDSW-LN
GQGLQTLHLRMERVCASAIELARRLEK-HEK--VERVYYP-GLPS-----H-PHHELA--
-K--R--Q-M--R---L-P--GGMIALEL-KD-GYAP-----G-CQLMDYFASYTTPGEL
AVSLGSAVTYFQHPASMTH-----AGVPEADRL-KRGITAGLVRISVGLEGVETLWDAIE
EGLR--LAY-S--------------------------------------
>Groundwater@KR13_S3.mb.38#p__UBA10199@c__UBA10199@o__@f__@g__@s__
------------------------------------------------------------
--M-----------QNSK-----NP--KY-ME--------AYF---IH--GRD-TSPNWD
Y-SH--HLLPPITSTTTFRMETAERAAQAFAQYA--NTEELP--KELSFIYERL--GEPT
GHMLEDRI----------ASAHGGDAALV-----------YASGMAAIHGATCGLAKNGD
HILSHRSVYGCTYSLF-TKWAPRMGISIDFI----DFVHA-NIEEFIK--PNT-KLLYFE
TPINPTLELVDIERV-KKAVDA--I-NQNRNDENKI-LI------VVDNTFASPVCQRPL
SFGTDIVVESMTKHIGGFNANMGGVIV-IPK-RFYN-HLLLHRKDT-GGVLHGKTAWPIL
VYGLSTLPTRMRQEQETAIKVAKYLSQ-HPK--IKEVHYP-GLET-----F-PQYALA--
-K--K--Q-MVGY-S-GEFMPGTVFYAIL-KG-DNLEKVKNDG-AKVINWLAKNAFSYTM
AVSLGCIKTLIEHPGSMTH-----AAIPVADQI-KAGIHPGGLRVSCGLEEPEMLIEEME
EALK--QI-----------------------------------------
>Annotree@>JH651384.1_1955@GB_GCA_000260135.1@p__Proteobacteria
------------------------------------------------------------
MSK--P---------TNE-----K----QGFS--------TRA---IH--HAW-N-PYAG
T-GD--LNP-PVHMSSTYTFPTVEDGMQRF------LG-EQEG-----YVYSRV--GNPT
TVLLEQRL----------ADLEGGEAALV-----------TASGMGATTSLLWTLLQPGD
EVIADKTLYGCTYSFFNHGLH-KFGVTITHV----DMADPANLAAAIS--AKT-RIVFFE
SPANPNMRLVDIAAV-SDIAHQ--Y-EN-------C-KV------VVDNTYCTPYLQRPL
ELGADYVVHSATKYLGGHGDLIAGAIV-GDA-ETLTQVRFYGVKDMTGAVMSSQDAF-LV
LRGLKTLALRMERHSQNAQAIAEYLST-HPK--VDVCHYP-GLAS-----F-PQYALA--
-R--R--Q-M--A-L-P----GGMVAFEL-KG-GFEA-----G-CRFMNALNLIT----R
AVSLGDAESLAQHPASMTH-----STYSLEERA-EHMISEGLVRASAGLEDTADLLRDVA
QALD--AA-----------------------------------------
>Annotree@>CAPN01000051.1_832@GB_GCA_000333235.1@p__Proteobacteria
-----------------------------------------MLVIFSTWNNYWRNENKNE
QQ-----V------MN-------KF----HDD--------TNC---IH--GPH-H-HEDP
Y-GA--LTA-PLYQTSTFHFKDAAQGAARF------AG-EEPG-----YIYTRL--GNPT
TRDLEQKV----------AALEEMEDAAA-----------TATGMGAVSASVLSFLQSGD
HLIASKALYGCSFALFSHMLP-KFGIEVTFV----DMTNQDELQQAIQ--GNT-KMVFAE
TPINPTMTVLDLEMI-GKFAAQ--H-E--------L-IS------VIDNTFLTPLLQKPK
HFGIDIVIHSATKYLNGHGDVVAGLVC-GSK-AHVEVIKMTVLKDI-GATISPHDAW-LI
NRGLKTLSVRMERHCASAQRVAEYLES-HCK--VNQVYYP-GLPS-----H-PGYKYL--
-G--K--Q-M--R-G-A----GGVIAFEI-KG-TLED-----G-ETFINAMNLCT----L
AVSLGDPETLIQHPASMTH-----SPYTREERL-AAGISDGLIRLSVGLENVEDIIGDLE
QAFR--LI-----------------------------------------
>Annotree@>HF986901.1_24@GB_GCA_000431075.1@p__Firmicutes_A
------------------------------------------------------------
M-------------N-N------EQ---YGFG--------TKA---IH--AGN-V-KDTQ
Y-GA--LTT-PIFQTSTFVFDSCEQGGHRF------AG-EEAG-----YIYTRL--GNPT
TSVLENKV----------AALEGGEACVA-----------TASGMGAISSALWTIAGAGK
HIIADGTLYGCTFALLNHGMT-RYGVEVDFI----DTSDLDAVKAHLK--PNT-CCVYLE
TPANPNLKITDISTI-AEITHA--Y-NK------DI-KV------VCDNTFASPYLQNPL
KLGADVVVHSATKYLNGHGDVIAGFVV-GSA-EFIGEVRMFGLKDMTGAVMDPFCAF-LI
LRGLKTLEIRMQKHCANAKMIAEFLDG-HPA--VEKVYYP-GLEA-----H-VGHDIA--
-A--K--Q-M--K-D-F----GGMISFEV-KG-GRAA-----G-AKLVNSLKLVT----V
AVSLGDAETLIEHPASMTH-----STYTEDELK-ASGIAAGLIRLSVGLENYEDIIADLR
QALD--TL-----------------------------------------
>Annotree@>HF986210.1_41@GB_GCA_000431435.1@p__Firmicutes_C
------------------------------------------------------------
ME-----N---------L-----KN---KGFS--------TKA---IH--GGA-A-PN-T
F-GA--LTA-PIYQTSTFVFDSAEQGGRRF------AL-EEGG-----YIYSRL--GNPT
NTQLEEKL----------ALLEGAEACMS-----------TASGMGAISATLWTALKAGD
HVIACDTLYGCTFALLNHGLT-RMGVEVTFV----DMSDIDAVKKAFR--LNT-KVVYLE
TPANPTLKIVDIKTI-AEISHK--E--A------DC-LV------VVDNTFCTPYIQQPL
SLGADVVVHSATKYLNGHGDVIAGFVC-GSA-DFLTQVRLYGIKDMTGAVLSPFDAF-LV
ARGLKTLAIRMERHCANAMKVAQFLET-HPA--VKSVNYP-GLSS-----F-PQYELA--
-K--Q--Q-M--A-L-P----GGMVSFEL-KG-GVKE-----G-AVVMNSVKLCR----L
AVSLGDAETLIEHAASMTH-----STYTKEELA-AANISEGLVRLSVGLEDADDIIADLA
QALD--QIA-K--------------------------------------
>Annotree@>FR879695.1_51@GB_GCA_000435055.1@p__Firmicutes_A
------------------------------------------------------------
M-------------E--------KN---SGFA--------TKQ---IH--TGK-I-EIPG
I-AP--LAT-PIFQTSTFEFETTAQGAHRF------AG-EEAG-----YIYTRL--GNPN
TTKIGEKL----------AALEHAEAGMA-----------MASGMGAVTTVMWTVLHAGD
HLLADDALYGCTFSFFTHGLT-RYGVEVTLV----DFEDLDAVRAAIR--PNT-KAFYFE
TPTNPNLKLIDIAAI-SKIAHE--N-CP------DA-KV------IVDNTFATPYLQRPL
DLGADVVIHSATKYLNGHGDVIAGMAA-GTK-EFIDECNLFGLKDMTGAVLGPFEAF-LI
DRGLKTLDIRVKKHCENAMRVATFLEG-HPM--VKRVIYP-GLES-----H-PRHELA--
-K--K--Q-M--H-GGF----GGIITFEL-NA-TREQ-----S-AEFVNSLKLCT----I
AVSLGDAETLIEHPATMTH-----STYTPEALE-QAGIGESMLRLSVGLEDAEDIIADLK
AGLD--NLQ-K--------------------------------------
>Annotree@>FR884017.1_16@GB_GCA_000435495.1@p__Firmicutes_A
------------------------------------------------------------
MK-----F---------------YP---KGFG--------TLA---IH--AGN-F-EKET
F-GA--LAT-PIYQSSTFYFDSCEQGGKRF------AG-EEGG-----YIYTRL--GNPT
TTVLEEKV----------AALEGAEACCA-----------VGSGIGAVTSCLWSIAAAGK
HIVADKALYGCTFAYLNHGMT-RYGVEVSFI----DTADLEQVKKALK--PNT-CCVYLE
TPANPNLKITDLKAV-SKIAHD--Y-NP------EI-MV------VCDNTFATPYLQRPL
ELGCDAVIHSGTKYLNGHGDVIAGFVC-GNK-DFITTVKFFGLKDMTGAVMDPFAAF-LI
LRGLKTMEVRMKRHCESAQAIAEYLEK-HPK--VEKVYYP-GLKS-----H-EGHEIA--
-A--K--Q-M--H-GGY----SGVIAFEV-KG-GMQA-----G-IKFCNSLKLAT----I
AVSLGDAETLIEHPASMTH-----SPYSPEERA-AAGISDGLVRLSVGLENVEDIIADLE
QGFK--LI-----------------------------------------
>Annotree@>FR881572.1_14@GB_GCA_000435555.1@p__Firmicutes_A
------------------------------------------------------------
M-------------L-N------KD---CGFG--------TKA---IH--AGN-V-KDTQ
Y-GA--LTT-PIFQTSTFVFDSCEQGGRRF------AG-EEAG-----YIYTRL--SNPT
TSVLEAKV----------AALESGEACVA-----------AASGMGAISSALWTVAGAGK
HIVADGTLYGCTFALLNHGMT-RYGVEVSFV----DTSDLDAVRKALK--PNT-CAVYLE
TPANPNLKIADISAV-AALAHG--Y-NK------DI-KV------ICDNTFASPYLQRPL
ELGVDVVVHSATKYLNGHGDVIAGFVV-GSA-EFCNEVRMFGLKDMTGAVMDPFCAF-LI
LRGLKTLEIRMQKHCANAKAVAEFLYD-HPA--VEKVYYP-GLID-----H-PGHDIA--
-R--R--Q-M--R-D-F----GGMLSFEV-KG-GRAA-----G-VKLVNALHLVT----V
AVSLGDAETLIEHPASMTH-----STYTEEELA-ASGIAAGLIRLSVGLENAEDLIADLK
QALD--TL-----------------------------------------
>Annotree@>FR890847.1_9@GB_GCA_000436875.1@p__Firmicutes_A
------------------------------------------------------------
MN-----T--------------EKK---LGFA--------TRQ---IH--AGK-V-ENA-
A-GS--LCA-PIYQTSTFAFSTVEQGGARF------AG-KEGG-----YIYTRL--GNPS
LAAVEAKL----------ASLEGGEAAMA-----------AASGMGAISSALWSAVVGGD
EIVADETLYGCTYALLNHGMS-KFGVKVTLT----DLSNIENLKKHLT--DKT-KVVYFE
TPCNPTLKLLDIELI-AKTAHA--F-NP------EI-RV------IVDNTFCTPYLQQPL
RWGADVVVHSATKYLNGHGDVIAGMVV-GKE-DFITQCRMFGLKDMTGAVMSPFDAF-LI
ARGLKTLDIRMERHCANARKVAEFFAG-HPA--VAKVYYP-GLDS-----F-PGHEIA--
-E--K--Q-M--R-L-P----GGMISIEL-KA-DKAT-----T-AAALNKLQLCT----I
AVSLGDAETLVEHPATMTH-----STYTAEELA-AAGISEGLVRVSVGLEDPEDIIDDFR
SVLD--ALV----------------------------------------
>Annotree@>JWIH01000025.1_259@GB_GCA_000814665.1@p__Proteobacteria
------------------------------------------------------------
--------------MK-------KL----RDD--------SQC---IH--GPN-H-FDDP
H-GA--LTA-PLYQTSTFHFKDAAQGAARF------AG-EEPG-----YIYTRL--GNPT
TRELEEKV----------ARLEGMEDAAA-----------TATGMGAVSASVLSFLQQGD
HMIASSALYGCSFALFAHMLP-KFGIEVSFI----DLTDEQALRDAVQ--ENT-KLLFAE
TPINPNMTVLDLKML-GEIAKQ--H-E--------L-LF------VVDNTFMTPLLQKPV
NYGADLIVHSATKYLNGHGDVVAGLVC-GSK-EHIELIKLTVLKDI-GATISPHDAW-LI
NRGLKTLALRVQRHCQSAQTVAEFLEA-HPK--VNKVYYP-GLPS-----H-PGYQFL--
-G--E--Q-M--K-G-A----GGVIAFEI-NG-SLEQ-----G-EQFINATELCT----L
AVSLGDPETLIQHPASMTH-----SPYTQEERL-AAGISDGLIRISVGLEDVEDIIDDLK
QAFN--KI-----------------------------------------
>Annotree@>LADW01000031.1_137@GB_GCA_000961695.1@p__Proteobacteria
------------------------------------------------------------
MAF----D--A---T-RT----------AGPA--------TRA---IH--HGY-D-PAKN
D-NA--LTP-PLHLTSTFAFPDAETGGALF------AG-EAEG-----HIYSRI--SNPT
VALLEARI----------ASLEGAEAGLA-----------TASGMGAISSLMWTLLKPGD
EIITDQTLYGCTFAFMRDGLA-RFGIQITHV----DLRDLANLSAAIS--DKT-RVVYFE
TPANPNMRLVDIREA-SRIAHT--K-GA---------LV------VVDNTYASPLLTRPI
ELGADFVVHSATKYLGGHGDLVAGMVV-GRT-EAIKEVRMIGVKDMTGSVMAPFNAM-LV
MRGLKTLQLRMARHCESGQTVAEWLEA-QPG--VETVYYP-GLAS-----H-PQHELA--
-K--R--Q-M--D-G-F----GGMIAFEL-KG-GYEA-----G-IAMMNRLQMIR----R
AVSLGDAESLIQHPASMTH-----STYSPEERL-DHGISDGLIRLSVGLEDVQDILADLA
DAL-------G----SNEG------------------------------
>Annotree@>LADU01000008.1_9@GB_GCA_000961795.1@p__Proteobacteria
------------------------------------------------------------
MAY----D--T---S-RP----------LGFA--------TRA---IH--HGY-H-PEDN
Q-NA--LTP-PLHLTSTFAFETAEQGGALF------AG-EAEG-----HIYSRI--SNPT
VALLESRI----------AELEGAEAGLC-----------TASGMGAISATMWTLVKPGD
EIITDKTLYGCTFAFMRDGLS-RFGIQITHV----DLRDPENLRAAIS--DKT-RIVYFE
TPANPNMRLVDIRAV-SDIAHA--S-GA---------LV------IVDNTYASPMLTRPV
SFGADFVLHSATKYLGGHGDLVAGAVC-GRA-EAIHEIRMVGVKDMTGSVMAPFNAM-LV
MRGLKTLQLRMQRHCESGMKVAEWLEA-QPG--VSAVYYP-GLAS-----H-PQHDLA--
-R--R--Q-M--D-G-F----GGMIAFEL-KG-GYEA-----G-IAMMNRLSLIR----R
AVSLGDAETLVQHPASMTH-----STYSPEERA-AHGISDGLVRLSVGLEDVADLLEDLA
NAL-------G----TNDR------------------------------
>Annotree@>LAKY01000072.1_92@GB_GCA_000987045.1@p__Firmicutes_B
------------------------------------------------------------
ME-----K------QPK------KY--GFA----------TRT---IH--AGQ-H-PDPK
T-GA--LAT-PIYQTSTFVFPSVDQGAARF------SG-EDPG-----YIYTRI--GNPT
QAALEEKI----------AALEEGEAALA-----------FGSGMAAITGTVLALVASGD
HLLADATLYGCTHSFFSHLLS-KFGVEVTFI----DMADPKNVERELR--ENT-RVVYFE
TPANPTMKLVDMAAV-SRLAHR--A-G--------A-RV------VVDNTFMSPYFQQPL
NHGVDVVVHSATKFISGHGDVIAGVAV-GSK-DFLDAVRVSTLKDI-GGVISPFDAW-LL
LRGLKTLVVRMERHNQNAIQVARFLES-HPL--VECVHYP-GLAS-----H-PQHELA--
-K--R--Q-M--A-G-F----GGLISFEL-RG-GLEA-----G-KRMLNSVRLCH----L
AVSLGDVDTLIQHPASMTH-----SAVPREERL-RAGISDGLIRLSVGLEDVADIIEDLN
QALA--KST-L------KKAINS--------------------------
>Annotree@>BBCA01000064.1_17@GB_GCA_001311805.1@p__Firmicutes
------------------------------------------------------------
MA-------------NN------D----KYFE--------TSV---IH--DGY-N-PDYM
L-GS--LSS-PLFQTSTFTFETAEQGERRF------AG-MEDG-----YIYSRL--GNPT
VSVLEEKM----------AALENGERGLA-----------FGSGMAAVSAILIALTKAND
HILCSSGLYGCTFGLL-TMMEEKYNITHDFS----DMRTKEEIRSHIK--SET-ACIYVE
TPINPTMKLIDLEMV-AEVAHE--Y-N--------I-PV------VVDNTFSSPYLQRPL
DLGCDVVLHSATKYIGGHGDVIAGVAV-GKK-DFLDEVAMTTLKDI-GGVMAPFDAW-LL
IRGLKTLPIRLDRHCDNAEKMFERLRQ-HPK--VARVYYP-NDDT-----H-PDYPIR--
-Q--K--Q-M--K-R-G----GGVLSFEI-DG-TKAE-----A-QQLLNSLNFIK----I
AVSLGDAETLIQHPATMTH-----AVVPEASRT-EMGISDQLIRLSVGLEAWVDVWADLE
QALN--QLQ-T----AGTYTTVKE-------------------------
>Annotree@>LJSU01000025.1_93@GB_GCA_001314705.1@p__Proteobacteria
------------------------------------------------------------
M------T------R-I------P-----GFA--------TRA---IH--LGH-D-PMEH
E-GA--LTP-PLHLTSTFAFETAEAGGEMF------AG-ERPG-----HVYSRV--SNPT
LDLLERRM----------ASLEGAEAGLA-----------LASGMGAITATLWTLLAPGD
EVIVDRTLYGCTFAFLHHGLH-KFGITVTHV----DMTEPETLKAAMS--DKT-RVVYFE
TPANPNMRLVDIAAV-AEIAHA--G-GA---------QV------IVDNTYATPYLTRPI
ALGADLVVHSATKYLGGHGDLVAGVVV-GRA-EVIGEIRLFGMKDMTGAVMAPFNAM-LV
MRGLKTLSLRMERHCASAQTVAEWLES-HPA--VASVQFP-GLKS-----F-GQHALA--
-S--R--Q-M--A-L-P----GAMIAFEL-KG-GLEA-----G-RAMMNGLRMIA----R
AVSLGDAETLIQHPASMTH-----STYSPEERA-EHGIGDGLIRLSVGLEDLADIIDDLD
GALR------Q----P-ALRQSA--------------------------
>Annotree@>LIIK01000016.1_32@GB_GCA_001421095.1@p__Bacteroidota
------------------------------------------------------------
ME-----S------AKKG-----ER---LGFA--------TRA---IH--AGH---IKNQ
Y-GA--LAT-PIYQTSTFVFDSAEQGGRRF------AL-EEGG-----YIYTRL--GNPN
ATEIEQRL----------ANLEGAEDCVS-----------TSSGMGAITAALWTSLSAGG
HVVAAQTLYGCTFAFLNHGLT-RFGVETTFV----DTRDPQNVLEALR--PNT-KVVYLE
TPANPNMYITDIEVI-AKGVHA--V-NP------AI-QI------YVDNTYCTPYLQRPL
ELGADVVVHSATKYLNGHGDVVAGFVV-GKH-EFIEQVRFVGIKDMTGACLGPFEAY-LI
GRGMKTLPIRMDRHCANAQQVAEFLEK-HPK--VESVQYP-GLKS-----F-AQYDLA--
-K--R--Q-M--A-L-P----GAMIAFEL-KG-GMEA-----G-KRLMNAVKLCS----L
AVSLGDTETLIQHPASMTH-----SPYTPEERA-ASHITDGLVRLSVGLEDAKDIIADLE
LGLE--AC-----------------------------------------
>Annotree@>LFSN01000027.1_4@GB_GCA_001513125.1@p__DTU030
------------------------------------------------------------
MK-----L--------Q------EA--GFS----------TRA---VH--AGQ-G-PCPL
T-GA--LST-PIYQTSTFVFENVDQGAARF------AG-EEAG-----YIYTRL--GNPT
VTAFEEKI----------AVLEGGEAGLA-----------FASGMAAISAVLFALTKQGD
HIVACDTLYGCTHAFLSSILP-RYGIETTFV----DLSDPAKGAAALR--PNT-KVIYLE
TPANPTMKLVDIEAM-VELARK--V-G--------A-RV------VIDNTFATPYLQRPL
ELGVDVVVHSATKYIGGHGDLIAGAAV-GSK-EFIDEVRVTTLKDI-GGVLGAFEAW-LL
LRGMKTLPLRMERHCANALEVATFLEG-HPA--VEQVYYP-GLPS-----H-PQHDLA--
-K--K--Q-M--Q-GGF----GGMLSFEL-KG-GLEA-----G-KQLMNSLELCS----L
AVSLGDTETLIQHPASMTH-----SPYPPEERL-KAGITDGLVRMSVGIEDAVDIIADLK
QGLD--GLR-L--------------------------------------
>Annotree@>LFST01000014.1_35@GB_GCA_001513185.1@p__Firmicutes_E
------------------------------------------------------------
MEK-----------D------------GMRLE--------TKA---TH--IGQ-G-PEPH
T-GS--IVT-PIYQTSTFVFPSVDEGAARF------SG-ESEG-----YIYTRL--GNPT
IAALEECV----------SALENGEKAIA-----------FASGMSAISSVVIAMVSAGD
HIVADKCVYGCVYSLF-AELLARFGVQVDFV----DCSEPEQVEKAIK--PNT-KLIYFE
SPANPVLKLVDMQAM-VQIAKK----H------G-I-MT------VMDNTFMTPVFQRPI
DWGIDVVVHSATKYLGGHGDLLAGIAV-GPE-EFMDHVAETTQKDL-GGALGPFDAW-LI
LRGIKTLHVRMERHEYNAMKVAEFLEN-HPG--VERVYYP-GLKS-----H-PQHELA--
-K--K--Q-M--T---G-F--GGMIAVEL-KG-GFEA-----G-KTLMDSVKLCH----L
AVSLGETSTLVQHPASMTH-----SVMTPEARQ-AAGISDGLIRISVGLEHVDDIIADLS
QALK--KAT-G----F---------------------------------
>Annotree@>LVBO01000634.1_2@GB_GCA_001604435.1@p__Synergistota
------------------------------------------------------------
MS--------------------------HRFD--------TQC---VH--CGT-H-PDPV
T-GA--LSQ-PIYQTSTFAFRNADEGARRF------KG-EEEG-----YIYTRL--GNPN
HTAVEEKI----------ALLEGGEAAAV-----------AASGMGAISSVLWTALSSGD
HVVAARAIYGCTHALMNHQFP-RFGIETTFM----NLTDLNAVKAAMR--PNT-KVIYCE
SPSNPTMEIADIAGL-AKIAHE-----G------NA-IL------VVDNTYCTPVIQRPI
ELGADVVVHSATKYLNGHGDVIAGVAV-GSR-EFIGRVKGEGLKDMTGATLSPFDAY-LL
LRGMKTMHVRVPRHCESAMKIARFLQG-RPE--VAETRYP-GLDD-----Y-PQKALA--
-D--K--Q-M--K-Y-Y----GAMIAVEL-KG-GYEA-----G-KKFIDSTRLWT----L
AVSLGDAESLIQHPASMTH-----SALSDEEQA-ASGISKGLIRLSVGLEDPEDLIDDLK
NAFA--AI-----------------------------------------
>Annotree@>LUOO01000063.1_15@GB_GCA_001626765.1@p__Proteobacteria
------------------------------------------------------------
M------S--S---F-PL-----S-----GFA--------TRA---IH--AGY-D-AKAN
D-GA--LVP-PLHLSSTFVFETAEAGAEIF------AG-EREG-----YFYSRI--ANPT
VDLLERRM----------AALEGAEAAVA-----------TASGMGAISAVFWSFLKPGD
EIIVDQTLYGCTFAFMRHGLA-RFGVRVTHV----DLTDPANLEACIS--DAT-KIVYFE
TPANPNMRLVDIAAV-SAIARD--H-GA---------RT------VVDNTYATPVLTQPI
TLGADIVVHSATKYLGGHGDLVGGIAL-GTS-ADMQQVRLVGVKDMTGAVMAPFN-----
---------------------------------------P-GLAC-----F-AQHDLA--
-R--R--Q-M--P-G-F----GGMIAFEL-KG-GYAA-----G-VAMMNRLTLVQ----R
AVSLGDAESLIQHPASMTH-----STYTAEERR-AHGIADGLVRLSVGLEEADEIAADLT
QALD----A-E----VSASVDA---------------------------
>Annotree@>KV440964.1_1551@GB_GCA_001636495.1@p__Firmicutes
------------------------------------------------------------
ME-------------KQ------NK---QQFE--------TEV---IH--HGY-D-SSIY
Q-GS--LAP-PIFQTSTFSFQTAQQGENRF------AG-EEEG-----YIYSRL--GNPT
VKMLEERI----------AALENGEAGLA-----------FGSGMAAVSAVLIALTKSND
HILCSQGIYGCTFGLL-QLLKNKYEVSHSFC----TMQSEEEIRAAIQ--PNT-TCIYVE
TPINPTMALIDLDLI-VSIAKE--K-N--------I-KV------VVDNTFCSPYLQKPL
DIGCDIVIHSATKYIGGHGDVIAGLIV-GSK-EMITEISMTTLKDI-GGVMSPFDAW-LL
IRGLKTLHVRLDRHCDNAEYIFEQLEA-HPM--VEKVYYP-GDKK-----S-EAYYIM--
-Q--K--Q-M--K-K-G----GGLISFTV-KG-GKEE-----A-QSLLNQLKLIK----I
AVSLGDAETLIQHPATMTH-----AVVPKENRE-QMGITEGLLRLSVGLEGKEDIWQDLK
QALD--SL-----------------------------------------
>Annotree@>BDFL01000045.1_51@GB_GCA_001686385.1@p__Proteobacteria
------------------------------------------------------------
MS-----D------C-R------TY--GFN----------TQI---VH--AGQ-Q-PDPS
T-GA--LST-PIFQTSTFVFDSAEQGAARF------AL-EESG-----YIYTRL--GNPT
TDALEKKL----------AVLERGEAGLA-----------TASGISAITTTLLTLCQQGD
HIVSASAIYGCTHAFLSHSMP-KFGINVSFV----DAAKPEEIRAAMR--PET-KVVYIE
TPANPTLSLVDIETV-AGIAHQ--Q-G--------A-LL------VVDNTFMSPYCQQPL
QLGADIVVHSVTKYINGHGDVIGGIIV-GKQ-EFIDQARFVGLKDITGGCMSPFNAW-LT
LRGVKTLGIRMERHCENALKIARFLEG-HPS--ITRVYYP-GLSS-----H-PQYELG--
-Q--R--Q-M--S-L-P----GGIISFEI-AG-GLDA-----G-RRMINSVELCL----L
AVSLGDTETLIQHPASMTH-----SPVAPEERL-KAGITDGLIRLSVGLEDPEDIINDLE
HAIR--KAT-F--------------------------------------
>Annotree@>MEDL01000149.1_6@GB_GCA_001724785.1@p__Proteobacteria
------------------------------------------------------------
MAQ--A------P-H-HS-----T----GGFS--------TRA---IH--YGY-D-PAEH
Q-GA--LVP-PIHTSATYAFPDVAYGARCF------AG-EESG-----YFYTRI--ANPT
LALLEGRL----------ASLEQGAGAVV-----------FGSGMGAITATLWSMLEPGD
EVLADLTLYGCTFSFLHHGLG-RFGVTVRHV----DMTDPANVAAALG--DKT-RVVYFE
TPANPNMRLVDIAAI-AALAHA--R-GA---------KV------VVDNTYCTPYLQQPL
LLGADVSVHSMTKYLGGHGDLTAGAAVFADA-ELAQRVRLYGLKDMTGAVMSAQDAH-LV
MRGLKTLALRMDRHCQSAQTVAEFLAA-HPA--TAAVHYP-GLAT-----F-PQHALA--
-R--R--Q-M--R-Q-M----GGMIAFEL-QG-GLQA-----G-VRFMDALRLVT----R
AVSLGDAETLAQHPASMTH-----STYTPEERA-AHGISEGLVRLSVGLEDVGDLLADIG
QALD--LAL-A----LGRAGAASA-----P--AAP-AAAVPSCSAPA--
>Annotree@>MEFV01000004.1_66@GB_GCA_001725255.1@p__Proteobacteria
------------------------------------------------------------
MAQ--S------T-P--R-----G----AGFS--------TRA---IH--HGY-H-PADN
Q-GA--LVP-PIHTSATWVFPDTAYGARCF------AG-EEKG-----YVYTRI--SNPT
LALLEGRL----------ASLEQGAAAVV-----------FGSGMGAITATLWSMLAPGD
EVLTDQTLYGCTFAFLHHGIG-HFGVQVRHV----DMTDPAQVAAAMS--DKT-RVVYLE
SPANPNMRLADIAAI-AELTHA--R-GA---------KL------VVDNTYCSPYLQQPL
TLGADVSVHSMTKYLSGHGDVTAGAAIFADA-ELAQRVRLVGLKDMTGAVMSPQDAH-LV
MRGLKTLALRMDRHCENAQKVARFIEA-HPA--TERVHYP-GLAS-----F-AQHPLA--
-R--R--Q-M--R-Q-M----GGMMAFEL-HG-GLQA-----G-IRFMDALTLVA----R
AVSLGDAETLAQHPASMTH-----STYTPEERA-AHGISEGLVRLSVGLEDVEDILADIG
QALD--SVH-A----AHIGAGPRR-------------AAVTGRAATI--
>Annotree@>MESL01000019.1_9@GB_GCA_001770955.1@p__Proteobacteria
------------------------------------------------------------
MGK--A--------H-DS-----T----GGFS--------TRA---IH--FGY-D-PADH
Q-GA--LVP-PIHTSATFAFPDVGYGARCF------TG-EENG-----YFYTRI--ANPT
LALLEGRL----------ASLEQGAGAVV-----------FGSGMGAITATLWSMLEPGD
EVLADLTLYGCTFSFLHHGLG-RFGVTVRHV----DMTDPANVAAALS--DKT-RVVYLE
TPANPNMRLVDIAAV-SALAHA--R-GA---------KV------VVDNTYCTPYLQQPL
LLGADVSVHSMTKYLGGHGDLTAGAAIFADA-ELALRVRLYGLKDMTGAVMSAQDAH-LV
MRGLKTLTLRMDRHCQSAQTVAEFLAA-HPA--TAVVHYP-GLAS-----F-PQHALA--
-K--Q--Q-M--R-Q-M----GGMIAFEL-HG-GLPA-----G-VRFMDALRLVT----R
AVSLGDAETLAQHPASMTH-----STYTPEQRA-AHGISEGLVRLSVGLEDVQDILADIG
QALD--LVQ-A----L---DFSCA-----QAMTAG-AAAAPSCSAPA--
>Annotree@>MHDQ01000165.1_2@GB_GCA_001803565.1@p__Nitrospinota_B
------------------------------------------------------------
MY-----L--------K------DA--GFS----------TKS---IH--IRH-R-LPSD
I-KT--IVT-PIYQTSTFLFNSVEEGAELF------AG-KKEG-----YIYTRL--GNPT
QTVLEDKI----------AILEEGEAALA-----------TASGMAAIATTIFTLCRTGD
HIVADETLYGCTHTLFSHILTERLGIEVTFI----DASDLNNLKAAIR--GNT-KLIYFE
TPANPTLKLIDIRGC-VEVAKK--W-G--------I-KV------VVDNTFMTPYLQNPL
KLGVDVVVHSATKYLCGHGDTIAGVII-GDK-EFIKRARLEVLKDT-GGIISPFNSL-FI
LRGLTTLALRMEKHCENAMAVAQLLEG-HPK--IEKVIYP-GLPS-----H-RQHQLA--
-K--E--Q-A--R-G-F----GGMVTFVV-KG-GLES-----A-IKLMNSVQLCV----L
AVSLGNVETLIEHPATMTH-----AHVSEEERL-AAGITDGLIRLSLGIEDLKDIIRDLE
QALE--KC-----------------------------------------
>Annotree@>MHZT01000053.1_62@GB_GCA_001828855.1@p__Proteobacteria
------------------------------------------------------------
M------T--P---S-RP-----A-----GFS--------TRA---IH--LGF-D-PADH
E-GA--LTP-PLHLTSTFAFDSVEAGAARF------AG-EVAG-----HIYSRI--SNPT
LDLLERRV----------ADLEGAEAGLA-----------LASGMGAITSVLWTFLKPGD
EIVTDTTLYGCTFAFMRHGLA-KWGVTITHA----DLTDLAAVDRAIG--PQT-RIVYFE
TPANPNMRLVDIAAV-SAIAHQ--A-GT---------MV------VVDNTYATPVLTRPI
ELGADLVVHSATKYMGGHGDLVGGIAV-GRA-EDMTQVRLVGMKDMTGAVMAPFNAM-LV
LRGLKTLKLRMDRHCASAMEIARALES-HPA--VGQVYFP-GLPS-----F-AQHDLA--
-V--R--Q-M--P-G-F----GGMIAFEM-KG-GYVA-----G-AAMMNRLQMIR----R
AVSLGDAESLVQHPASMTH-----STYTPEERA-AHGISEGLIRLSVGLEEVEDILADLT
QAL-------D----APTLRLSA--------------------------
>Annotree@>MPDF01000028.1_17@GB_GCA_001874365.1@p__Proteobacteria
------------------------------------------------------------
MD-----K----------------S---LHFN--------TQL---VH--AGD-N-PDSQ
Y-GA--LST-PLYQTSTFAFDNCDQGGRRF------AG-EEEG-----YIYTRL--ANPT
VTQLEERM----------AVLENMEAAAA-----------TSTGMAAVSGVLLAMLSCGD
HLIASNAVYGCTFALLNEQFP-RYGIEVTFV----DMANHEEVQAAKK--DNT-KAIFLE
TPVNPNLAVYDLAFI-GQFAKG--F-N--------L-LS------VVDNTFLTPYLQRPG
DFGIDVVIHSATKYLNGHGDVVAGVIC-GSN-EHIAQIKHTTLKDI-GGTMSPFDAW-LI
IRGLKTLAVRMERHCENGEQVAQWLES-HPS--VKKVYYP-GLAS-----H-SGHRFI--
-G--N--Q-M--K-G-A----GGVIAFEL-EG-DLTH-----A-KAFADSLALFK----V
AVSLGDAESLIQHPASMTH-----SSYSPEARA-QAGISDTLLRISVGLEHAEDLINDLD
QAMV--QTH-N--------------------------------------
>Annotree@>MLAX01000003.1_526@GB_GCA_001890945.1@p__Proteobacteria
------------------------------------------------------------
M------T------D-HL-----K-----GFA--------TRA---IH--HAY-D-PLQN
E-GA--LTP-PLHLTSTFAFESAEAGGEMF------AG-ERTG-----HIYSRI--SNPT
LDLLERRI----------ALLEGAEAGLA-----------LSSGMGAITAALWTLLSPGD
EIIVDKTLYGCTFAYMHHGLS-KFGITVTHV----DLTEPDNLIPAIS--GKT-RVVYFE
TPANPNMRLVDIAAV-SKIAHE--A-GA---------TV------VVDNTYATPYLTRPI
ELGADLVLHSATKYLGGHGDVVAGLIA-GRA-EQVQEIRLVGMKDMTGAVMAPFNAM-LI
LRGLKTLALRMDRHCASAQPVAEWLEA-HPS--VGEVYFP-GLTS-----F-AQHDLA--
-K--Q--Q-M--A-K-P----GAMIAFEL-KG-GLEA-----G-RSMMNRLQMIG----R
AVSLGDAETLIQHPATMTH-----STYTPEERA-EHGITDGLIRLSVGLEDIEDILADLD
QALS------G----V-TASMAA--------------------------
>Annotree@>MPOT01000096.1_53@GB_GCA_001896545.1@p__Firmicutes_A
------------------------------------------------------------
MD-----G--------K------VK--GFN----------TKA---IH--AGQ-K-PCPV
T-GA--HVT-PIYQTSTFVFKDVDQGARRF------AG-EEEG-----YIYTRL--GNPT
LTELEAKI----------AALEGGEAAIG-----------AASGMAAISTALVTLLKKGD
HIVAGDALYGCTHSFISEILP-QYGIEVTMV----DTSNLENIENAMK--PNT-KVIYVE
TPANPTMKLVDLEGA-SDIAHK--H-G--------A-LI------IVDNTFMSPYLQRPI
EHGVDIVVHSATKYIGGHGDVLAGLII-GPK-ELIDTMRIPYLKDF-GGILSPFDAW-LL
LRGLKTLGVRMDRHCANAQKVAEYLEK-HPL--IDKVYYP-GLPS-----H-PQYELA--
-K--K--Q-M--D-G-F----GGMMSFEL-KG-GLEA-----G-KVLMNSVKMIT----L
AVSLGCVDSLIQHPASMTH-----SPVPREERL-KAGITDGQVRLSVGIEDVEDIIADLD
QALK--EVE-K------QTM-----------------------------
>Annotree@>MKRR01000012.1_11@GB_GCA_001897045.1@p__Proteobacteria
------------------------------------------------------------
M------S--D---P-KA-----P-----GFM--------TRA---IH--LGY-N-PADN
D-WA--LTP-PLHLTSTFAFEDADHGAAIF------AG-ERAG-----HAYSRI--SNPT
LDLLEQRC----------ASLEGAEAGLA-----------LASGMGAITAVLWTLVSPGD
EIVIDKTLYGCTFAFMRHGLG-RFGIRVTHV----DMMDLDAVAAAIS--DKT-RVVYFE
TPANPNMRLIDIAAV-ARVAKA--K-GA---------KV------VVDNTYATPVLTRPI
EHGADIVVHSATKYMGGHGDLIGGIAV-GSR-ADIAEVRLVGMKDMTGAVMAPFNAM-LV
LRGLKTLKLRVERHCVNALAVARMLEA-HPA--VEAVHYP-GLES-----F-AQHELA--
-A--R--Q-M--P-G-F----GGMIAFEL-AG-GAAA-----G-RAMMNRLALIQ----R
AVSLGDAETLIQHPASMTH-----STYTPEERA-AYGISEGLIRLSVGLEDVEDIIADLD
RAL-------G----GSVTALAA--------------------------
>Annotree@>MKTG01000092.1_74@GB_GCA_001897615.1@p__Proteobacteria
------------------------------------------------------------
MSK--A------H-D--R-----S----GGFS--------TRA---IH--FGY-D-PAEH
L-GA--LVP-PIHTSATYAFPDTGYGARCF------TG-EEKG-----FIYSRI--ANPT
LALLEGRL----------ASLEQGAAAVV-----------FGSGMGAITATLWSMLEPGD
EVLADMTLYGCTFSFLHHGIG-RFGVTVRHV----DMTDPQHVAAALT--ERT-RVVYIE
SPANPNMRLADIAAI-SRLAHA--R-GA---------RV------VVDNTYCSPYLQQPL
VLGADVSVHSVTKYLGGHGDLMAGAAIFADA-ELAERVRLYGLKDMTGAVMSAHDAH-LV
MRGLKTLALRMDRHCQNAQKVAELIAA-HPA--AAVVHYP-GLAT-----F-AQHELA--
-R--R--Q-M--R-Q-M----GGMVAFEL-HG-GLAA-----G-VRFMDALRLVT----R
AVSLGDAETLAQHPASMTH-----STYTPEERA-AHGIAEGLVRLSVGLEDAEDILADIA
QALD--RAH-D----AG--KAAGA--------SAA-RADASSLSALF--
>Annotree@>MKTD01000011.1_33@GB_GCA_001898165.1@p__Bacteroidota
------------------------------------------------------------
MH-----N-------YPV-----NQ---AGFA--------TKA---IH--GGR---QKNQ
F-GS--LCD-PIYQTSAFTFETAEQGGRRF------TQ-EEEG-----YIYTRL--GNPT
STSVEEKV----------RLLEGGEACVS-----------AASGMGAITSAIWSCVEQGD
HIIASKTLYGCTFAFLNHGIN-RYGIDVSFV----DIRDPKNIESAMR--PTT-KLVYLE
TPANPNLYIADLKSI-AEIVHK----KA------DC-IL------MVDNTFSTPYITRPI
EWGADVVVHSATKYLNGHGDVIAGFVI-GKK-EYINRVRFVGMKDMTGATLSPFDAF-LI
ARGLKTLEIRMEKHCRNAQEVAEFLER-HAA--VETVLFP-GLAS-----F-PQFELA--
-K--K--Q-M--S-L-P----GAIISFEV-KG-GMAA-----G-KKLLNNLQLLS----I
SVSLGDAETLIQHPASMTH-----SAYSPEERL-ASNISDGLIRLSVGLENVEDIIADLK
QGLD--QLI----------------------------------------
>Annotree@>MNTE01000013.1_61@GB_GCA_001916835.1@p__Firmicutes_A
------------------------------------------------------------
M---------------DC-----KN---MGFA--------TRQ---IH--AGK-H-DNG-
V-GA--LCT-PIYQTSTFEFDTVQQGGARF------AG-QEEG-----YIYSRL--GNPS
LTQVEEKL----------AALEGGEAALA-----------TASGMGAISSALWSSVEAGD
EIVASDTLYGCTFALLNHGMS-KFGVGVKFV----DFADLAAVKAALT--EKT-KVVYLE
TPCNPTLKVVDIAEV-AKIAHE--Y-NK------NI-RV------IVDNTFCSPYIQQPL
SLGADVVVHSATKYINGHGDVIAGFVI-SDA-EFIGKCRMFGLKDMTGAVMSPFNAF-LI
ARGLKTLDIRMERHSANAMKVAEFLHD-HPA--IDKVYYP-GLED-----F-EGHEIA--
-K--K--Q-M--K-L-Y----GGMMSIEL-KA-DRDA-----V-ANALNKLQLCT----I
AVSLGDAETLVEHAASMTH-----STYTPEELK-ASGISEGLVRISVGLEDPDDIIADLK
AVLD--TLV----------------------------------------
>Annotree@>MSGV01000022.1_13@GB_GCA_001940845.1@p__Firmicutes_A
------------------------------------------------------------
M-------------D--------KN---SGFA--------TKQ---IH--VGK-I-EIPG
I-SP--LAT-PIFQTSTFEFATTAEGAARF------AG-EEQG-----YIYTRL--GNPN
IAKIGAKL----------AALEHAEAGMA-----------MASGMGAVTTVMWTALKAGD
HLLADDTLYGCTFSYFTHGLT-RCGIDVTLV----NFEDLEAVKAAIR--PNT-KAFYFE
TPTNPSLKLIDIEAI-SKLAHE--S-CP------DA-KV------IVDNTFSTPYIQTPI
DLGADVVIHSATKYLNGHGDVIAGMAA-GSQ-EFITECNMFGLKDMTGAVLGPFEAY-LI
DRGMKTLDIRVQKHCDNAMKVARFLEG-HPA--VEKVLYP-GLES-----H-PRHELA--
-K--K--Q-M--H-NGF----GGIITFEL-KC-SREE-----S-AAFVNDLKLCT----I
AVSLGDAETLIEHPATMTH-----STYTPEALA-QAGIGESMLRLSIGLEDAEDIIADLK
EGLD--RIK----------------------------------------
>Annotree@>MTEI01000005.1_90@GB_GCA_002083775.1@p__Proteobacteria
------------------------------------------------------------
MSH--T----------PK-----S----SGFS--------TRA---IH--HGY-N-PADH
H-GA--LVP-PIYTSATYAFPDAAYGGRCF------AG-TESG-----YFYSRV--GNPT
LNLLEDRL----------ASLEEGAGAVV-----------FGSGMGAISATLWSMLQQGD
EVLADLTLYGCTFSLLNHGLT-HFGVTVRHV----DMTDLQALAQAIG--PAT-RVIYFE
TPANPNMRLIDIAAV-SNIAHQ--A-GV---------KV------VVDNTYCTPYLQRPL
KLGADVSVHSVTKYLGGHGDLMAGAAIFADP-ELALRVRVFGLKDMTGAVMSSQDAH-LV
MRGLKTLTLRMDRHCQSAQKVAELLHN-HPA--TERVYFP-GLPD-----F-PQHELA--
-K--R--Q-M--S-Q-F----GGMVAFEL-RG-GMAA-----G-IRFMDALQLVT----R
AVSLGDAETLAQHPASMTH-----ATYTPEERA-VHGISEGLVRLSVGLEDPQDILADIA
QALE--KAG-R----G---------------------------------
>Annotree@>NBMF01000058.1_8@GB_GCA_002084825.1@p__Fusobacteriota
------------------------------------------------------------
M-------------K-GI-----QE---KGFG--------TKA---IH--GGA-K-KNP-
F-GA--LTA-PIFQTSTFVFESAEQGGKRF------AL-EEPG-----YIYSRL--GNPT
SSVIEEKL----------ALLEGAEAALA-----------TSSGIGAISSTMWTLLKAGD
HVLADKTLYGCTYAFLCHGLT-KFGIEVDFV----DTSDLEMVKKSIK--SNT-RIVYLE
TPANPNLKIVDITAV-CEIAH---K-NE------GT-TV------VVDNTFATPYLQNPL
KLGADLVVHSATKYLNGHGDLVAGFVA-GDL-ETITQIRLIGVKDMTGSVISPNDAF-LL
MRGMKTLELRMARHCSNAGEIANFLDA-HPM--VEKVYYP-GLES-----H-EGHEIA--
-K--K--Q-M--N-G-F----GGIIAFDV-KG-GLEA-----G-KKLLNSLELCA----L
AVSLGDTETLIQHPASMTH-----SPYTVEERA-AAGITEGLVRISVGLEDVNDIIGDLK
QGLE--KL-----------------------------------------
>Annotree@>NBOG01000002.1_350@GB_GCA_002104535.1@p__Proteobacteria
------------------------------------------------------------
MS-----E------SKH-------I------E--------TQA---IH--AGR-I-NDEQ
F-GS--LAT-PLYQTSTFIFENAQQGADRF------AG-EAEG-----YIYSRL--GNPT
TRQLEMRV----------AAMEDMEDAAA-----------TATGMGAVSGALLANLSCGD
HLVSSKAVYGCSFALMNHQLT-RWGIEVSFV----DMANPAEIEAAIK--PNT-KVIFLE
TPVNPNLAVYDLETI-GKIAQK--H-N--------I-IS------VVDNTFLTPVLQQPK
KYGIDIVVHSATKYLNGHGDVVAGIIC-GSN-EMINNIKMTVLKDI-GATMSPHDAW-LI
MRGLKTLPIRMERHCKNAQKVAEFLES-HEK--VSQVYYP-GLKS-----H-PGHKFI--
-G--N--Q-M--K-A-A----GGVIAFEI-DS-DLAG-----G-SEFINRMQLFS----I
AVSLGDAESLIQHPASMTH-----SPYTQEERV-AAGISDSLIRISVGLESVDDLINDLS
QSLA--LIK----------------------------------------
>Annotree@>MAAE01000009.1_32@GB_GCA_002162675.1@p__Proteobacteria
------------------------------------------------------------
MN-----N------NNNAFNRKTAI------E--------TQA---IH--AGR-I-NDEQ
F-GS--LAT-PLYQTSTFIFDSAQQGAERF------AG-ESEG-----FIYTRL--GNPT
TRQLEMRV----------AAMEGMEDAAA-----------TATGMAAVSAALLTNLQAGD
HMISSKAVYGCSFALMNHILK-KFAIEVTFV----DMTEPENINDAVQ--ENT-KLIFLE
TPINPNLVVLDLEKI-CAIAKK--H-Q--------L-LS------VIDNTFLTPVLQQPA
KFGADIVIHSATKYLNGHGDVVAGIVC-ASN-EMISDIKLTTLKDI-GATMSPHDAW-LI
LRGIKTLPIRMERHCSNAQSVAEFLEQ-HQA--VSQVYYP-GLTS-----H-PGHQFI--
-G--K--Q-M--K-A-A----GGVIAFEL-NT-DLKG-----G-ADFIDSMQLFS----I
AVSLGDAESLIQHPASMTH-----SPYEPQERA-QAGITDSLIRISVGLENVDDIIADLR
QALA--KVK-------ILRTNVLEAKKADN-AA----------------
>Annotree@>MAAY01000100.1_10@GB_GCA_002162795.1@p__Proteobacteria
------------------------------------------------------------
M------R------N-QS-----D-----SFA--------TRA---IH--HGY-D-PMEN
E-GS--LTP-PLHLTSTFAFETAEVGGEMF------AG-ERTG-----HIYSRI--SNPT
CDLLERRI----------AVLEGAEAGLA-----------LASGMGAITSAIWTLVAPGD
EVILDKTLYGCTFSFMQHGLA-KFGVTVTHV----DLTNPENLRGAIS--DKT-KVVYFE
TPANPNMRLVDIQAI-SDIAHE--G-NA---------RV------VVDNTYATPYLTRPI
ELGADLALHSATKYLGGHGDVVAGLLV-GSA-ELIQEIRLYGMKDMTGAVMAPFNAM-LV
LRGLKTLELRMDRHCSSAQTIAEMLEA-TPG--VEKVWYP-GLAS-----F-EQHALA--
-Q--R--Q-M--A-Q-S----GGMIAFEL-EG-GLEA-----G-RAMMNKLQLIT----R
AVSLGDAETLIQHPASMTH-----STYTPEERA-LHGISEGLVRLSVGLEGVDDILADLR
QALR------Q----S-SMIKAA--------------------------
>Annotree@>MABA01000013.1_16@GB_GCA_002162875.1@p__Proteobacteria
------------------------------------------------------------
MS-------KP---SNNP-----P----EGLA--------TRA---IH--FGY-N-PHDE
H-GA--LTP-PLHLTSTYAFETTEAAGEVF------AG-EREG-----FVYSRV--GNPT
SDLLERRI----------ANLEGGEAALA-----------TSSGMGAITALFWTFLEAGD
EIITDLTLYGCTFSLFGHGFP-RFGIKVTHI----DMTDPANLEAAIN--DKT-KFVYFE
TPANPNMRIIDIAAV-SKIAHA--N-G--------V-QV------IVDNTYATPIITRPI
ELGADFVVHSATKYLGGHGDLLAGIVV-GRL-EEMIEVRTVGVKDMTGAVISPFNSM-LI
LRGLKTLELRMERHSQNALKIAQMLEA-HEA--VEWVNYP-GLDS-----F-AQRDLA--
-T--R--Q-M--A-M-F----GGMIAFEV-KG-GFEA-----G-KAVMNALNLIT----R
AVSLGDAETLIQHPASMTH-----VTYAPEERE-AHGISEGLIRISAGLENVDDILADLA
QALQ--KA-----------------------------------------
>Annotree@>MAAF01000044.1_20@GB_GCA_002163005.1@p__Proteobacteria
------------------------------------------------------------
MT-----Q------FKS-----KNI------E--------TNA---IH--AGR-I-NDTQ
F-GS--LAT-PLYQTSTFIFDNAQQGGDRF------AG-ESEG-----YIYTRL--GNPT
TRQLEQRV----------AAMECMDDAAA-----------TATGMAAVSAALLTNLQAGD
HMISSKAVYGCSFALMNHMLK-KFNIEVTFV----DMTEPENIKAAIK--ENT-KLVFLE
TPINPNLVVLDLEKI-CAIAKE--Y-K--------L-LS------IVDNTFLTPVLQQPA
KFGADIVVHSATKYLNGHGDVVAGIVC-ASF-EMINEIKMTTLKDI-GATISPHDAW-LI
MRGLKTLPIRMDRHCSNAQTVAEFLEQ-HPM--VDEVYYP-GLKS-----H-SGNKFV--
-G--N--Q-M--K-A-A----GGVIAFEL-NT-DLTG-----G-KTFIDAMELFS----I
AVSLGDAESLIQHPASMTH-----SPYTAEERA-DAGISDSLIRISVGLENVDDIISDLT
QALA--KVK------LPSSDKVTNITQANN-AA----------------
>Annotree@>NHDO01000065.1_3@GB_GCA_002171735.1@p__Proteobacteria
------------------------------------------------------------
MS-------KD---KDKD-----A----QGFS--------TRA---IH--FGY-D-PASH
H-GA--LNP-PVYLNATYTFESIAQGQQRF------SG-EAPG-----YVYARV--GNPT
QSVLEKRL----------ASLEGGEAAVA-----------VASGIGAITALLWSFLESGD
EIVADKTLYGCTFAFMEHGLS-RFGIKVHFV----DLTETDALAGAVT--PQT-RFVFFE
TPTNPNMRVINIREV-AKVAHA--H-G--------A-RV------IVDNTYGTPYLQRPL
ECGADFVVHSMTKYLSGHGDLIAGAII-GPA-DDMVTVRTVGLKDMTGAVLSAFDSF-LL
LRGIKTLELRMGRHCESALVLARQIES-HPQ--VEKVYYP-GLPS-----H-PQYDLA--
-C--K--Q-M--K-A-F----GGMIALEL-QG-GYEA-----G-VRFMDAVQVAQ----R
AVSLGDAETLVQHPASMTH-----NNYTEEERL-AHGISLGLARISVGLENVEDLSADIL
NALD--QSV-G--------------------------------------
>Annotree@>CP020754.1_5695@GB_GCA_002243685.1@p__Firmicutes
------------------------------------------------------------
-M-------------K-------K----KHME--------TAL---IH--HGY-T-PEEH
K-GS--LTP-PLFQTSTFTFETAQQGEASF------AG-VDPS-----YIYSRL--GNPT
VKLFEERM----------AVLEGGEEALA-----------FGSGMAAISATLIGFLKAGD
HIICSNGLYGCTYGFL-EVLEEKFMITHSFC----EMETEVDIENKIR--PNT-KLIFVE
TPINPTMKLIDLKQV-IQVAKQ--N-G--------L-LV------IVDNTFCSPYLQRPL
ELGCDAVVHSATKYIGGHGDVVAGVTI-CKT-KALAEKIRPMRKDI-GGIMAPFDAW-LL
LRGLKTLAVRMDRHCDNAEKIVSFLRK-HDA--VEGVWYPEGE-------------LA--
-S--R--Q-M--K-R-G----GGVISFSV-KG-GKEE-----T-QAFINDLHFIT----I
AVSLGDTETLIQHPATMTH-----AAIPAELRK-EMGIFDNLIRLSVGLESWEDIVSDLE
QALK--KIS-T----V-NQ------------------------------
>Annotree@>NKIR01000004.1_229@GB_GCA_002255985.1@p__Proteobacteria
------------------------------------------------------------
--------------MDAP-----N----HGFA--------TRA---IH--HGY-E-PSEA
L-GS--LSP-PLFLTSTFCFETAEEGGRRF------AG-EAPG-----FIYSRL--GNPT
TAILEQRL----------ASLEGGEAAVA-----------TASGMGAIASALWTLLRPGD
ELLTDLTLYGCTFALFRHGLA-EFGITVRHV----DMTDLEAVAQAMS--ERT-RVVYFE
TPANPNMRLVDIAAV-TALAHG--R-SA---------KV------VVDNTYATPYLQRPI
ELGADLVVQSATKYLGGHGDIIAGAVI-GRS-DLIERIQSSGVKDMTGAVLSPFDAM-LL
IRGLKTLELRVERHSESAMEIAKRLEA-HPA--IAAVAYP-GLAS-----F-PQHELA--
-N--R--Q-MLMG-R-F----GGVIAFEL-KG-GKDS-----A-LPFMNSLRLIR----R
AVSLGDAETLIQHPASMTH-----STYTPEERA-AHGISEGLVRLSVGLEHAEDIWADLL
AALS--------------VATSAS-------------------------
>Annotree@>NCJS01000010.1_8@GB_GCA_002279005.1@p__Proteobacteria
------------------------------------------------------------
MRT----N------NKDK----S-Q---WQPA--------TVT---IH--GGK-R-RDE-
H-GA--LVA-PLYQTATFSFTNTAQGSARF------AG-EEEG-----YIYSRL--GNPT
VTELEERV----------AALEGFPAAAA-----------AATGMGAVSASMLAFVEQGD
HVLVSDAIYGCSFALFSHLFT-KFGITVDFV----DMADLAKTRAAIR--PNT-KLVFLE
SPVNPHLKVIDIQAI-ADIAHE--V-A--------A-RL------VVDNTFMTPLLQQPR
KQGADLVLHSATKYLNGHGDVVAGIVC-GSE-EDIELIKLTTLKDM-GATMSPHDAW-LI
LRGLKTLDVRMERHCANAVKVAEYLRN-KEL--VKTMYFP-GFAD-----H-PAQALM--
-G--T--Q-M--H-G-P----GAVIAFEL-HG-DINT-----A-RQLLDSLQLIT----I
AVSLGDAETLIQHPASMTH-----SPYTPEARA-AAGISDTLIRISVGLEAVEDIIADLE
QAFA--ACA-N----S---QMTTTGEQVRY-G-----------------
>Annotree@>NCDQ01000146.1_3@GB_GCA_002280275.1@p__Proteobacteria
------------------------------------------------------------
M------R--D---D--Q-----T-----GFS--------TRA---IH--AGY-D-PADE
H-GA--LTP-PLHLTSTFAFESAEAGGEMF------AG-TREG-----HFYSRI--SNPT
TDLLERRL----------ASLEGAEAAVA-----------TASGMGAITATLWSFLRAGD
EVITDQTLYGCTFAFLRDGLT-RFGVTVKQV----DMTRPEALAAVIS--EQT-RIVYFE
TPANPNMRLVDIAAI-TRIAHG--A-GA---------KV------VVDNTYATPCLTRPL
ALGADIVVHSATKYLGGHGDLVGGIAA-GGV-EDMARVRLCGVKDMTGAVMSPFTAF-LV
LRGLKTLSLRMGRHSQSAQTVARWLED-HPA--VEQVFYP-GLQS-----F-PQRDLA--
-A--R--Q-M--A-S-G----GGMMAFEL-KG-GHAA-----G-VAMMNRLALIR----R
AVSLGDAETLIQHPASMTH-----SPYTPEERA-AAGIGEGMVRLSVGLEDVADVLADLE
MALE------P----LRIAEQV---------------------------
>Annotree@>NCEV01000083.1_12@GB_GCA_002280875.1@p__Proteobacteria
------------------------------------------------------------
M------T--H---DLGE-----A-----GFS--------TRA---IH--AGY-D-PADE
H-GA--LTP-PVHLTSTFAFDSAEAGGEMF------AG-TRPG-----HFYSRI--SNPT
TDLLERRV----------ASLEGAEAGVA-----------TASGMGAITAVMWSFLRSGD
EVVTDKTLYGCTFAFMRDGLS-RFGITVTQV----DMTDLDALAAAVS--DKT-RIIYFE
TPANPNMRLVDIAGA-AKVARA--C-GA---------KL------IVDNTYATPLLTRPI
ELGADIVVHSATKYLGGHGDLIGGIAV-GGV-EDMARVRLTGVKDMTGAVMSPFTAF-LV
MRGLKTLALRMRQHCASAARVAAWLEA-HPA--VTRVFYP-GLKS-----F-AQHDLA--
-Q--R--Q-M--A-L-P----GGMMAFEL-AG-GHDA-----G-VAMMNRLALIR----R
AVSLGDAETLIQHPASMTH-----STYSAEERA-LAGIGEGLVRLSIGLEDEADILADLA
GALE------------TAPSPVLA-------------------------
>Annotree@>NCJT01000283.1_2@GB_GCA_002282565.1@p__Proteobacteria
------------------------------------------------------------
MAY----D--A---S-RP----------LGPA--------TRA---IH--HGY-D-PATN
D-FA--LTP-PLHLTSTFAFPDAETGGALF------AG-EAEG-----HIYSRI--SNPT
VALLEARI----------ANLEGAEAGLA-----------TASGMGAISSLMWTLLKPGD
EIITDKTLYGCTFAFMRDGLS-RFGIKITHV----DLREPENLAAAIS--DKT-RLVYFE
TPANPNMRLVDIRAA-ARIAHD--A-GA---------LV------AVDNTYATPLLTRPI
ELGADFVVHSATKYLGGHGDLVAGMVL-GRA-EAIKEVRMVGVKDMTGSVMSPFNAM-LV
MRGLKTLQLRMARHCESGLRVARWLEA-QPG--MATVYYP-GLES-----H-PQHDLA--
-K--R--Q-M--P-G-F----GGMIALEL-KG-GYEA-----G-IAMMNRLRMIR----R
AVSLGDAETLVQHPASMTH-----STYSREERI-EHGISDGLVRLSVGLEDAEDILADLA
DAL-------G----TNEG------------------------------
>Annotree@>DBMJ01000019.1_6@GB_GCA_002298125.1@p__Firmicutes_A
------------------------------------------------------------
MN-----H------L--------KN---AGYN--------TKI---VH--AGN-H-VDPL
T-GA--LST-PIYQTSTFVFENVAQGAARF------AG-EEAG-----YIYTRL--GNPT
QEQLEGKL----------AVLEGAEAAIA-----------TASGIGAISSAIWTIVGTGD
HIVASDALYGCTFSLLSEQAK-KFGIDVTFV----DAKNPENIKKAMR--RET-KIVYIE
TPANPTLDLVDITEA-AAIAHE-----F------GA-VL------MVDNTFCSPYGQRPI
ELGADIVVHSATKYINGHGDVIAGAVI-GKQ-DYINQVRLIGVKDITGACISPFNAW-LI
IRGLKTLGVRMERHCKNAMIVARYLEN-HPK--VEKVMYP-GLES-----H-PQHELA--
-K--K--Q-M--K-N-F----GAIISFEV-AG-GVKA-----G-SALMDNVELCS----L
AVSLGDTETLIEHPASMTH-----SPVPREERL-KAGITDGLVRLSVGLEDPEDIIADLE
QALK--AI-----------------------------------------
>Annotree@>DBML01000008.1_37@GB_GCA_002298915.1@p__Firmicutes_A
------------------------------------------------------------
MN-----R------D-FV-----EK---MGFS--------TRS---IH--GGV-A-KN-S
F-GA--LAT-PIYQTSTFVFDSAEQGGSRF------AL-EEAG-----YIYSRL--GNPT
NSVVEEKL----------AILEGAEACMS-----------AASGMGAISAALWTALKAGD
HIVADETLYGCTFALLNHGMT-RFGVDVTFV----DTSDLEAVEAAMR--PNT-KVVYLE
SPANPTLKLTDIEAV-CKIAHK--T--E------GC-LV------MVDNTFCTPYTQRPI
ELGADVVLHSATKYLNGHGDVIAGFVC-GKQ-EFVNSVRLFGIKDMTGAVLSPFDAY-LI
IRGMKTLSLRVDRHCSNAMKVAEFLEA-HPA--VDKVYYP-GLKS-----F-PYYELA--
-K--K--Q-M--S-L-P----GGMIAFEL-KG-GVEE-----G-KTVMNNVKVCT----L
AVSLGDAETLIQHPASMTH-----SPYTCEERQ-AAGISDGLVRLAVGLEDVEDIIADLK
QALD--LIV-K--------------------------------------
>Annotree@>DBOJ01000129.1_2@GB_GCA_002299545.1@p__Firmicutes_A
------------------------------------------------------------
MA-----H---------------GS---GGFG--------TKA---IH--AGN-I-RDKQ
Y-GS--LTM-PIYQTSTFFFENCEQGGHRF------AG-QENG-----YIYTRL--GNPT
TSVLESKV----------AALENGEACVA-----------ASSGMGAISSCLWSIAGAGK
HILADETLYGCTFALLQHGMT-RYGVEVTFV----DTSNLEEVKANLK--ENT-ECVYLE
TPANPNLKIADISEI-SRIAHE--F-NP------SI-KV------VCDNTFASPYLQRPW
ERGADVVVHSATKYLNGHGDVIAGFVI-GKT-DFMQEVRMFGLKDMTGAVLGPFESF-LI
LRGLKTLEIRMQRHCASAKAIAEFLEG-HEK--VEKVYFP-GLVN-----H-PGHEIA--
-K--K--Q-M--D-D-F----GGMISFEV-KG-GKEA-----G-MKFVNSLSLAT----I
AVSLGDAETLIEHPASMTH-----STYGEEDLK-AAGISAGLIRLSVGLENVEDIIEDLR
MGLE--NI-----------------------------------------
>Annotree@>DBXK01000002.1_63@GB_GCA_002309375.1@p__Firmicutes_A
------------------------------------------------------------
M-------------E--------KN---SGFA--------TQQ---IH--VGK-L-EIPG
I-AP--LAT-PIFQTSTFEFQTTEQGAKRF------AL-EEPG-----YIYTRL--GNPN
TTKIGQKL----------AALEHAEAGMA-----------MASGMGAVTTVLWTALKAGD
HLLADDALYGCTFSFFTHGLT-RYGVDVTLV----DFSDIEKVKAAIR--PNT-KVFYFE
TPTNPNLKIIDIEEV-AKLAHE--T-CP------EA-KV------IVDNTFATPYLQRPL
DLGADVVIHSATKYLNGHGDVIAGMAA-GKA-DFIQECTLFGLKDMTGAVLGPFEAY-LI
DRGLKTLDIRVQKHCDNAMKVAKFLEG-HPM--VKRVIYP-GLES-----H-PRHDVA--
-K--K--Q-M--R-NGF----GGIVTFEL-NA-TREE-----S-AAFTNSLKLCT----I
AVSLGDAETLIEHPATMTH-----STYTPEALE-EAGIGVSMLRISVGLEDAEDIIADLD
ECLN--ALK-K--------------------------------------
>Annotree@>CP023315.2_3210@GB_GCA_002310375.2@p__Proteobacteria
------------------------------------------------------------
M------R--D---D--Q-----T-----GFS--------TRA---IH--AGY-D-PADE
H-GA--LTP-PLHLTSTFAFESAEAGGEMF------AG-TREG-----HFYSRI--SNPT
TDLLERRL----------ASLEGAEAAVA-----------TASGMGAITATLWSFLRAGD
EVITDQTLYGCTFAFLRDGLT-RFGVTVKQV----DMTRPEALAAVIS--EQT-RIVYFE
TPANPNMRLVDIAAI-TRIAHG--A-GA---------KV------VVDNTYATPCLTRPL
ALGADIVVHSATKYLGGHGDLVGGIAA-GGV-EDMARVRLCGVKDMTGAVMSPFTAF-LV
LRGLKTLSLRMARHSQSAQTVARWLED-HPA--VEQVFYP-GLQS-----F-PQRDLA--
-A--C--Q-M--A-S-G----GGMMAFEL-KG-GHTA-----G-VAMMNRLALIR----R
AVSLGDAETLIQHPASMTH-----SPYTPEERA-AAGIGEGMVRLSVGLEDLADILADLE
MALE------P----LRIVERV---------------------------
>Annotree@>DCBC01000089.1_3@GB_GCA_002313335.1@p__Proteobacteria
------------------------------------------------------------
-------M------DRNK-----K----LAFS--------TRA---VH--SGY-Q-SSEN
Q-GS--LNP-PIYMTSTFCFDTVEQGAARF------SG-EESG-----HFYSRI--SNPT
QAVLETRL----------ADLEDGEAALA-----------TASGMGAISATFWTIVSPGD
HVLVDKTVYGCTFSFMEHGLK-KFGIEVTYV----DFTKHDEINAALQ--SNT-RVVYFE
SPVNPSMRILDIHQI-SILVKD--Y-SN------DI-QI------VVDNTYCTPALQRPL
TMGADIVVHSATKYLGGHGDLIAGAVV-GRT-NMIENIRLHGLKDMTGAVISPINVF-LV
LRGIKTLQLRMERHCQNAQIVAEMLEA-HSA--VESTYYP-GLPS-----D-SGHQLA--
-K--R--Q-M--D-G-F----GGMIAFEL-KA-GFRG-----A-VKTLNALQLIK----R
AVSLGDAETLIQHPASMTH-----STYSPEQQE-MHGITQGLIRISVGLECVDDILADLN
QALG--A------------------------------------------
>Annotree@>DCDC01000175.1_15@GB_GCA_002316225.1@p__Firmicutes_A
------------------------------------------------------------
MD-----K------E-KL-----SK---MHFS--------TRA---VH--AGY-V-ANE-
Y-GA--LAT-PIYQTSTFVFDSAEQGGRRF------AL-EEEG-----YIYTRL--GNPT
CTQVEEKL----------ASLENAEAAVA-----------MASGMGAITSVIWSAVGAGD
HIVAAKTLYGCTFAFMSHGLT-KFNVAVDFV----DTSDPENVRKAMK--PNT-KIVYLE
SPANPNMLLSDISEI-SKIAHE----NP------AC-MV------VVDNTYCTPYIQRPL
DLGADVVVHSATKYLNGHGDVIAGFAA-GKK-EFIDTVRLCGIKDMTGSVLSPFEAY-LI
NRGMKTLEVRMEKHCANAQKVAEFLES-HPA--IEWIAYP-GLKS-----F-PQYELA--
-R--K--Q-M--S-L-P----GAMIAFEV-KG-GLEA-----G-RKLMNNVELCS----L
AVSLGDTETLIQHPASMTH-----SPYTPEERA-LSGISEGLVRLSVGLEHADDIIEDLK
QALD--KIV----------------------------------------
>Annotree@>DCDL01000060.1_124@GB_GCA_002316385.1@p__Firmicutes_A
------------------------------------------------------------
ME-----N------N--L-----KK---MGFA--------TRA---IH--GGH-V-KD-Q
F-GS--LAT-PIHQTATFVFDSAEQGGRRF------AL-EEGG-----YIYSRL--GNPT
NTQLEEKL----------AMLEGGEAAIS-----------TASGIGAVASAFWTALKAGD
HVVAAKTLYGCTYAYLNHGIS-RYGVEVTFV----DATNLEEVSQAMR--ENT-KVVYLE
TPANPNLEIVDIEAI-SKIAHE----NK------DC-IV------MVDNTFCTPYIQRPL
EFGADVVIHSGTKFLNGHGDVISGFVV-GSA-EFIKNVRLFGVKDMTGASLSPFDAF-LI
IRGMKTLEIRMEKHCANAMKVAKFLEE-HSA--VEKVYYP-GLES-----F-PQYELA--
-K--K--Q-M--S-L-P----GAVIAFEV-KG-GIEE-----G-KKVINSTELCT----I
AVSLGDAETLIQHPASMTH-----SPYTKEERE-AAGISDGLIRIAVGLENVEDIINDLQ
KALN--AIS----------------------------------------
>Annotree@>DCDU01000003.1_5@GB_GCA_002316585.1@p__Firmicutes_A
------------------------------------------------------------
MD-----K------E-KL-----SK---MNFS--------TRA---VH--AGY-K-PNE-
Y-GA--LAT-PIYQTSTFVFDSAEQGGRRF------AL-EEEG-----YIYTRL--GNPT
CTQVEDKL----------ASLENAEAAVA-----------MSSGIGAITSVIWALVSAGD
HIISAKTLYGCTFAYMNHGLT-RFGVEVDFV----DTSDPENVRRAMK--PNT-KIVYLE
SPANPNMLLTDINEV-SKIAHE-----S------NC-IV------MVDNTYCTPFIQRPI
DLGADVVVHSATKYLNGHGDVIAGFAA-GKK-DIIDEVRLVGIKDLTGSVLSPFDAY-LI
NRGMKTLEVRMEKHCSNAQKVAEFLEQ-HPA--IEWIGYP-GLKS-----F-PQYELA--
-K--K--Q-M--S-L-P----GAMIAFEV-KG-GLEA-----G-RILMNSLELCS----L
AVSLGDTETLIQHPASMTH-----SPYTPEERA-LSGISEGLVRLSIGLEHPDDIINDLK
LALD--KLA----------------------------------------
>Annotree@>DCJQ01000013.1_64@GB_GCA_002319965.1@p__Firmicutes_C
------------------------------------------------------------
ME-----K------E-ML-----KK---MGFA--------TQA---IH--AGA-M-KN-E
F-GA--LTN-PIYQTSTFIFDSAEQGGNRF------AL-QEPG-----YIYSRL--GNPS
NTQVEEKV----------AMLEGGEACCS-----------MGSGMGAISSALWTLLRAGD
HVVAGDTLYGCTFALLNHGMT-RYGVDVSFV----DITDLDAVKKAIK--PNT-RVVYLE
TPANPTLKISDIESI-SRIAHE--M--G------DI-TV------VVDNTFCSPYIQKPL
SLGADVVVHSATKYLNGHGDVIAGFVV-GKL-DYITNVRLFGLKDMTGAVLSPFDAF-LI
SRGMKTLALRMEKHSSNAMKVAEFLET-HPA--VKSVAYP-GLKS-----F-PQYELA--
-K--K--Q-M--S-L-P----GGMISFEL-KG-GKDE-----G-AVVMNNVKLCS----L
AVSLGDAETLIEHAASMTH-----STYTPDELK-AAGISEGLVRLSVGLEDPEDIIADLK
QALD--LVK----------------------------------------
>Annotree@>DCPV01000050.1_19@GB_GCA_002323775.1@p__Firmicutes_A
------------------------------------------------------------
M-------------E-N------KN---IGFG--------TKA---IH--AGN-K-KDTQ
Y-GS--LTM-PIYQSSTFTFDTCEQGGRRF------AG-EENG-----YIYTRL--GNPT
TSVLEEKV----------AALENAEACVA-----------VSSGMGAVTSIFWTVCKAGS
HIIADGTLYGCTFAYLNHGMT-RYGVEVSFV----DTSNLDEVKAALR--PNT-AVVYLE
TPANPNLKIADIKAV-SELAHN--Y-NK------DI-KI------ICDNTFATPYLQRPL
ELGADAVIHSATKYLNGHGDVIAGFIC-GSK-ELMNEVRFFGLKDMTGSVMGPFEAF-LI
LRGLKTLEIRMDRHCESAQKIAEYLEK-HPM--IEKVYFP-GLPS-----F-EGHEIA--
-K--K--Q-M--F-K-F----GGMLSFEV-KG-GREA-----G-AKLLNSLKLCT----I
AVSLGDAETLVEHPASMTH-----SPYTKEELA-EQGISEGLVRLSVGLENVDDIIADLE
YGFA--CLK----------------------------------------
>Annotree@>DCUZ01000068.1_32@GB_GCA_002327305.1@p__Acidobacteriota
------------------------------------------------------------
MS-----L------H--------DK---MRLA--------TRI---IH--FGS-H-PDPH
T-GS--LNV-PIYQTSTFVFKSAEEGGRRF------SG-QEKG-----YIYTRL--GNPN
HVVIEEKL----------AMMEGAEAAVC-----------ASSGMGAIAAAFWTLLGQGT
HVVADKTLYGCTYSLLKHCMH-RYGVETTFV----DCSDLKAVEAAFR--PNT-KLLYFE
SPANPTLAVYDIEAL-AAIGHR-----H------KV-MV------GVDNTFCTPYLQRPL
EFGVDFVIHSATKFLNGHGDVIAGFVA-GTK-AFIDQVRAEGIKDMTGSTLGPFEAF-LI
MRGIKTLPLRMDRHCANAQVVAEHLAG-HPM--VESIAYP-GLPG-----F-PARDLV--
-K--K--Q-M--L-L-P----GSLITFNV-KG-GFEA-----A-KAVANAVEMCA----L
AVSLGDVETLIQHPASMTH-----CSYKPDELA-EAGIGLAMLRVSVGLEDPADVIADLD
QALA--KA-----------------------------------------
>Annotree@>DCXP01000022.1_17@GB_GCA_002327725.1@p__Proteobacteria
------------------------------------------------------------
MS-------KK---KDNA-----A----QGFS--------TRA---IH--AGY-D-PAGH
H-GA--LNP-PVYLNATYTFESIAQGQQRF------SG-EAPG-----YIYARV--GNPT
QSVLEKRL----------AGLEGGEAAVA-----------VASGIGAITALLWSFIQSGD
EIIADKTLYGCTFAFMEHGLS-RFGVKVRFV----DLTEPGAMASAMT--PQT-CFVFFE
TPTNPNMRVINIREV-SEAAHA--H-G--------A-RV------IVDNTYGTPYLQRPL
ECGADFVVHSMTKYLSGHGDLIAGAII-GPA-DDMLSVRTIGLKDMTGAVLSAFDSF-LL
LRGIKTLELRMARHCESALALAREIES-HPQ--VEKVYYP-GLPS-----H-PQYALA--
-C--E--Q-M--K-A-F----GGMIALEL-RG-GYEA-----G-VRFMDAVQLAQ----R
AVSLGDAETLVQHPASMTH-----NNYTEEERQ-AHGISLGLARISVGLENVEDLSADIL
NALD--QSA-G--------------------------------------
>Annotree@>DCTZ01000028.1_5@GB_GCA_002329485.1@p__Firmicutes
------------------------------------------------------------
MK-----D------C---------Y--KFN----------TKV---MH--DCK-G-KD-A
F-NA--LVP-PIYTSASYRFNSAEEGGASF------RG-ETNC-----FIYTRL--GNPT
TNQLEKRI----------ASLEEGEGAVA-----------FASGMGAISAVFYTLLANGD
HIVADKTIYGCTFALLNHGLT-KLGIEVTFI----DFNEEGALKKALK--KNT-KAVFFE
TPANPTLKIIDIETV-VKTVKQ--F-NP------DI-QI------ICDNTFATPYHQQPI
TMGVDIVVHSGTKYLNGHGDAICGFVV-GRN-NFIDQCKMVGLKDMTGAVLGPMEAY-LI
LRGIKTLAIRMERHSQNAMEVAKFLQF-HPK--VERVYYP-GLPG-----F-SGHEIA--
-K--K--Q-M--K-NGF----GGILSFVL-KG-GIDQ-----G-IKLIDSVKLIN----V
AVSLGECESLIEHPASMTH-----STYTESERL-ASGIEDGLIRLSVGIEDAGDLIADLS
QALE--KI-----------------------------------------
>Annotree@>DCTM01000030.1_110@GB_GCA_002329565.1@p__Firmicutes_A
------------------------------------------------------------
ML-----N---------------KN---VGFA--------TKA---IH--AGS-F-KDEQ
H-GS--LTM-PIYQTSTFYFESTEQGGRRF------AG-EEGG-----FIYTRL--GNPT
SNQLEEKI----------AALENGEACAA-----------ASSGMGAISAALWTIAAAGK
HIVADKVLYGCTFALLSHGMT-RYGVEVDFV----DTANLDEVKAALK--ENT-VAVYLE
TPANPTLKIADIAEV-SKLVHA--Y-NP------EI-KV------VCDNTFASPYLQRPL
DLGADVVVHSATKYLNGHGDVIAGFVV-GKA-DFITQVKMFGIKDMTGSVIGPFESF-LI
MRGLKTLEIRMQKHCANAKAIVEYLCK-QDK--VEKVYYP-GLAD-----H-PGHEIA--
-K--K--Q-M--S-D-F----GGMIAFEV-KG-GRAA-----G-AKFCNALKLCT----V
AVSLGDAETLVEHPASMTH-----SPYTDEELV-TAGISAGLIRFSTGLENAEDIIADID
QAFA--QI-----------------------------------------
>Annotree@>DCYG01000011.1_43@GB_GCA_002331025.1@p__Firmicutes_A
------------------------------------------------------------
MD-----K------Q-KL-----NQ---MKFS--------TRA---VH--AGY-V-KNE-
Y-GA--LAT-PIYQTSTFIFDSAEQGGKRF------AL-EEEG-----YIYTRL--GNPT
NTQVEEKL----------ASLENAEAAVS-----------MSSGMGAITSVVWAKVKAGD
HIVAAKTLYGCTFAFLNHGVS-RFNVEVDFV----DTSDPENIRKAMK--PNT-RIVYLE
SPANPNMLIADIKEI-SKIAHE----VE------DC-IV------VVDNTYCTPYIQRPL
DLGADVVVHSATKYLNGHGDVIAGFAA-GKK-EFIDIVRLFGIKDMTGSVLGPFEAY-LI
NRGMKTLEIRMEKHCANAQKVAEFLEK-HPA--VVSIQYP-GLKS-----F-PQYELA--
-K--K--Q-M--S-L-P----GAMIAFEV-KG-GLEA-----G-KKLMNSLHLCT----L
AVSLGDTETLIQHPASMTH-----SPYTPEERA-LSGISEGLVRLSIGLEDADDIIIDLK
HGLD--MLI----------------------------------------
>Annotree@>DDAM01000062.1_245@GB_GCA_002332905.1@p__Firmicutes_A
------------------------------------------------------------
M-------------E-N------KN---VGFG--------TKA---IH--AGN-K-KDTQ
Y-GS--LTM-PIYQTSTFAFDTCEQGGRRF------AG-EENG-----YIYTRL--GNPT
TSVLEEKV----------AALEGAEACVA-----------VSSGIGAVSSIFWTMCKAGS
HVIADGTLYGCTFAYLNHGMT-RYGVEVSFV----DTSNLDEIKAALK--PNT-AVVYLE
TPANPNLKIADIKAV-ADLVHG--Y-NK------DI-KV------VCDNTFATPYLQRPL
ELGADAVIHSATKYLNGHGDVIAGFIC-GSQ-EFMNEVRFFGLKDMTGSVMGPFEAF-LI
LRGLKTLEVRMDRHCDSAQKIAEYLEK-HPM--VEKVYFP-GLPS-----F-EGHKIA--
-K--K--Q-M--S-K-F----GGMIAFEV-KG-GREA-----G-ANLLNSLKLCT----I
AVSLGDAETLVEHPASMTH-----SPYTKEELA-EQGISEGLVRLSVGLENVEDIIADLE
YGFN--CLK----------------------------------------
>Annotree@>DDCQ01000098.1_3@GB_GCA_002334915.1@p__Proteobacteria
------------------------------------------------------------
-------M-SA---DNKN-----K----LSFA--------TRS---VH--AGY-N-SADH
Q-GS--LNP-PIYMTSTFAFDDVAQGAGRF------SG-EEPG-----HFYSRV--SNPT
QEILETRL----------ADLEEGEAALA-----------TASGMGAITATLWTLLAPGD
QVLVDKTLYGCTFSFMEHGLK-KFGVDICFA----DFTDHDDIKANLS--DKT-RVMYFE
TPVNPNMRVIDIAAV-SGLAKS--Y-NS------DI-KV------MVDNTYCTPALQRPL
TMGADIVVHSATKYLGGHGDLIAGAVV-ADA-ETIHQIRVFGLKDMTGAVISPMTVF-LI
LRGIKTLQLRMERHCKNAQAIAEMLDQ-HPA--VDQVFFP-GLKN-----D-PWHQIA--
-S--L--Q-M--D-D-F----GGMIAMEL-KG-GYQA-----A-VSMLNKLKLAK----L
AVSLGDAETLIQHPASMTH-----STYTLEERG-EHGITEGLVRISAGLEAVEDIIADLR
QALG--D------------------------------------------
>Annotree@>DDDD01000110.1_1@GB_GCA_002335945.1@p__Proteobacteria
------------------------------------------------------------
MS-----S------GNK-----TKL--SFA----------TRS---VH--AGY-D-SADN
Q-GS--LNP-PIYMTSTYTFDNVAQGAGRF------SG-DEPG-----HFYSRI--SNPT
QEVLETRL----------ANLEEGEAALA-----------TASGMGAISATLWTLVGPGD
QVLVDKTLYGCTFSFMEHGLK-KFGVDICYA----DFTDHADXXXXXX------------
-----XXXVIDIAAI-SALAKG--H-NT------NI-KV------MVDNTYCTPALQRPL
TLGADLVVHSATKYLGGHGDLIAGAVV-GDA-ETIQQIRLFGLKDMTGAVISPMTVF-LI
LRGIKTLQLRMERHCQNAQAIAEMLEA-HPA--VDQVFFP-GLKN-----D-PYHEIA--
-C--K--Q-M--D-D-F----GGMIALEL-KG-GYEA-----G-VRMLNKLKLAK----L
AVSLGDAETLIQHPASMTH-----SVYTLEERA-KHGITEGLVRISAGLEAVVDIIADLE
QALA--E------------------------------------------
>Annotree@>DDHB01000033.1_5@GB_GCA_002337925.1@p__Firmicutes_C
------------------------------------------------------------
MN-----N------Q--------YN---SGYD--------TVI---IH--AGQ-S-PDPA
T-GA--LAT-PIHQTSTFVFASAEQGAARF------AL-EEEG-----YIYTRL--GNPT
QQALEVKM----------AALENAEAALA-----------VASGMTAIAASLWTLCKKGD
HIVAAETLYGCTHALLAHSMP-KFGIDVTFV----DATNLEDISSAMQ--PNT-KVIYLE
TPANPTLAIIDIAAV-SRLAHR-----H------NC-KL------MVDNTFMSPYCQRPL
ALGADIVVHSATKYLNGHGDVIAGIVL-GKQ-EFINEVRFIGVKDITGGCISPFNAW-LT
LRGLKTLGVRMERHCQNALQVARFLAE-HPH--VENVNYP-GLPG-----H-PQHELA--
-K--T--Q-M--S-N-Y----GAMISFEI-KG-GIEA-----G-RKAMNSVQLCL----L
AVSLGDTETLIQHPASMTH-----SPIPYAERI-KAGITDGLIRLSVGLEDPKDIILDLD
QAIR--KGA-E--------------------------------------
>Annotree@>DDIL01000168.1_7@GB_GCA_002338515.1@p__Proteobacteria
-----------------------------------------------------MLKFNKN
QND--VTI-NH---N-KE-----K----FGFA--------TEA---IH--HGY-D-AQMH
N-GS--LNP-PVHFTSTFTFENADHGADLF------AG-NQKG-----HFYSRI--SNPT
LSVLEERL----------AKLERAEAGLA-----------VASGIAAITSTLWTVLKAGD
EILVDKTLYGCTYAFLHKGLK-KFGVIVTHV----DMSDTKLVEQSIT--NNT-RVIYYE
TPANPNMRLVDISAV-SNIAKS--Y-N--------I-LT------VVDNTYATPLITRPI
ELGADIVVHSATKYLGGHGDLIAGMVA-GNV-DLIERIRLEGVKDMTGACMSPFTAM-LI
LRGIKTLELRMRQHSNSALKVANFLQG-CPM--VSNIYYP-GLPS-----F-PQHALA--
-C--K--Q-M--R-L-F----GGMIAFEL-QG-GLQA-----G-KNLIDALNLIQ----C
AVSLGDAESLIQHPASMTH-----SAYTAEERA-HHGISDELIRLSVGLESSEDIIEDLK
QAFE--Q-L-A----LRTVA-----------------------------
>Annotree@>DDKM01000058.1_15@GB_GCA_002339345.1@p__Firmicutes_B
------------------------------------------------------------
MD-----N--------K------EH--GFA----------TRA---IH--AGQ-V-PDPA
T-GA--LAT-PIYQTSTFVFNNVEEGAGRF------AG-EMPG-----YIYSRI--GNPT
QTALEEKM----------AALEGGEAALA-----------FGSGMAAISAVILALVQNGD
HILADTTLYGCTHALFSHLLP-RFGVEVTFV----DMTDPENVARSLR--LTT-RVVYLE
TPANPTMKLVDIREV-VSLTRG--T-G--------A-AV------VVDNTFMSPYLQRPL
ELGAHVVVHSATKYLGGHGDVIAGVAV-GPQ-ELMDRIRVTTLKDI-GGVISPFDAW-LV
LRGIKTLAVRMDRHNLNGMAVARFLEN-HPA--VEKVHYP-GLPS-----H-PQHTLA--
-I--R--Q-M--R-G-F----GGLISFEL-QG-GFEA-----A-RRLLNNVRLCH----L
AVSLGDVDTLIQHPASMTH-----AVVPREQRL-LAGITDGLVRLSVGLEDVEDIIGDLA
QALS--KAY-L------KQASNSNVNKGLL-------------------
>Annotree@>DDLV01000051.1_10@GB_GCA_002340325.1@p__Proteobacteria
------------------------------------------------------------
----------M---ANIQ-----S----NKFC--------TKA---IH--AGY-D-SQLH
E-GA--LNP-PLHLSSTFAFEDIKQGADRF------AG-NAEG-----HIYSRI--SNPT
LSILEKRI----------AALENAEAGLC-----------TASGMAAITSVLLTLLSHGD
EVLVDKTLYGCTYAFLNHGLS-KFGITVTHV----DMTNVDNVAEAIS--SRT-KVIYFE
TPANPNMRLIDIAEV-CHVANQ--N-E--------I-VS------VVDNTYSTPVITRPI
DLGADVVVHSATKYLGGHGDLIGGLVV-AST-ELIERFRFEGVKDMTGACMSPFTAM-LI
LRGLKTLELRMQRHALNADYIAGWLNK-HAF--VKKIYYP-FDTD-----N-CQFALA--
-K--K--Q-M--H-Y-G----GGMIAFEL-EG-GFQQ-----G-LQFMDALQLVQ----R
AVSLGDAESLIQHPASMTH-----STYSEEERA-RHGISNSLIRLSVGLEDKDDIQNDLQ
YALD--T-L------KNFIAA----------------------------
>Annotree@>DDMF01000093.1_16@GB_GCA_002340515.1@p__Proteobacteria
------------------------------------------------------------
M------S------T-S------K-----GFA--------TRA---IH--HAY-N-PLDN
G-GA--LTP-PLHLTSTFSFESAEAGGEMF------AG-EREG-----HIYSRI--SNPT
CDLLEQRI----------ATLEGAEAGLA-----------LSSGMGAITAVFWTLLSPGD
EVIVDKTLYGCTFAFMQHGLA-KWGVKITHV----DMTDPENLRNAIS--DTT-RVVYFE
TPANPNMRLVNIAEV-SVIAHD--A-GA---------TV------VVDNTYATPYLTRPI
EHGADIVVHSATKYLGGHGDVVAGLVV-GKL-EQVTEIRLVGMKDMTGAVMAPFNAM-LI
LRGLKTLALRMDRHCASAAKVAEWLEA-QPG--VGVVHFP-GLTS-----F-PQHDVA--
-R--A--Q-M--D-Q-P----GAMIAFEL-DG-GIDA-----G-RQMMNRLNMIQ----R
AVSLGDAETLIQHPASMTH-----STYTPEERE-LHGISDGLIRLSVGLEEVADIIADLD
AALA------P----V-LVQAAE--------------------------
>Annotree@>DDNC01000009.1_166@GB_GCA_002340985.1@p__Firmicutes_A
------------------------------------------------------------
MD-----N------E-NM-----NE---MKFA--------TKA---VH--GGY-R-KNE-
Y-GA--LAT-PIYQTSTFIFDSAEQGGRRF------AL-EEEG-----YIYTRL--GNPT
CTQVEDKL----------ACLENAEAAVS-----------MSSGMGAITSVIWVAVNSGD
HIVAAKTLYGCTFAFLTHGLS-RFGVETTFV----DTSDPENVRKAMR--PNT-KVVYLE
SPANPNMLISDIGEI-SQIAHE----RS------GC-IV------VVDNTYCTPYIQRPI
EFGADVVVHSATKYLNGHGDVIAGFAA-GKR-DFINKVRLVGIKDMTGSVLSPFDAY-LI
NRGMKTLEIRMEKHCANAQKVAEFLEG-HPA--VEGVAYP-GLNS-----F-PQKELA--
-E--R--Q-M--K-L-P----GAMIAFEV-KG-GLES-----G-RKLMNTLKLCT----L
AVSLGDTETLIQHPASMTH-----SPYTPEERA-IAGISEGLVRLSVGLEDSEDIINDLK
QALD--KLI----------------------------------------
>Annotree@>DDOV01000049.1_150@GB_GCA_002341865.1@p__Firmicutes_A
------------------------------------------------------------
MN-----K------G-QL-----KQ---MGFS--------TKA---IH--GGA-K-KN-E
Y-GA--LAT-PIYQSSTFVFDSAEQGGNRF------AL-EEDG-----YIYSRL--GNPT
NSVLEEKL----------AILEGGEAAMS-----------MSSGMGAVSSALWTALKAGD
HIVASKTLYGCTFAYLSHGLT-RFGVEITFV----DTKNPQNVKDAMR--ENT-RVVYLE
SPANPNLDLSDIEAI-CKIAHE----NE------NC-LV------MVDNTFCTPYIQRPL
ELGADVVIHSGTKFLNGHGDVVCGFVL-GSS-EFIQQVRLFGVKDMTGSSMSPFDAF-LV
IRGMKTLPLRMEKHCDNAMKVAEFLEN-HKA--VEKVYYP-GLES-----F-PQYELA--
-Q--K--Q-M--S-L-P----GAIIAFEI-KG-GVEE-----G-KKMINNTKLCS----L
AVSLGDAETLIQHPASMTH-----SPYAPEERL-EAGIKDNLVRLAVGLEDVEDIILDLD
RALK--TIL----------------------------------------
>Annotree@>DDQV01000174.1_4@GB_GCA_002342785.1@p__Fusobacteriota
------------------------------------------------------------
M-------------K-KI-----EE---KGFG--------TKA---IH--GGA-E-KNP-
F-GA--LTT-PIFQTSTFVFDTAEQGGRRF------AL-EEGG-----YIYSRL--GNPT
SSVIENKL----------ALLEGAQAALA-----------TSSGIGAISSTMWTLLKAGD
HVLADKTLYGCTYAFLSHGLT-KFGIEVDFI----DTSDLEAVEKTMR--SNT-RVVYLE
TPANPNLKIVDIPAV-CEIAH---K-NK------YT-KV------VVDNTFATPYLQNPL
KLGADLVVHSATKYLNGHGDLVAGFVA-GDL-ETVTQIRLIGVKDMTGSVISPNDAF-LL
MRGMKTLELRMARHCSNAGKVAKFLDN-HSM--VEKVYYP-GLES-----H-EGHEIA--
-K--K--Q-M--N-G-F----GGIIAFDV-KG-GLEA-----G-KKLLNSLELCA----L
AVSLGDTETLIQHPASMTH-----SPYTVEERA-AAGITEGLVRISVGLEEADDIISDLE
QGLA--KL-----------------------------------------
>Annotree@>DEFQ01000016.1_56@GB_GCA_002350825.1@p__Firmicutes_A
------------------------------------------------------------
MK-----H---------------DA---CGFG--------TKA---IH--AGN-V-KDQQ
Y-GA--LST-PIYQTSTFVFDSCEQGGRRF------AG-QEGG-----YIYTRL--ANPT
VSVLENKI----------AALEGGEACLA-----------TASGMGAISSCLWTIAGAGK
HIIADGTLYGCTFALLNHGVT-RYGVEVDFI----DTSDLDSLKAHLK--ENT-VAVYLE
TPANPTLKITDISAV-AQIAHA--Y-NP------EI-KV------VCDNTFASPALQNPL
ALGADVVVHSATKYLNGHGDVVAGFVV-GKA-DFIGQVRMFGLKDMTGAVMDPFAAF-LL
LRGLKTLELRMARHCENARKIAAFLER-HPA--VEKVYYP-GLES-----H-VGHEVA--
-A--R--Q-M--R-D-F----GGMLSFEV-KG-GKAA-----G-MKLVNSLQLIT----V
AVSLGDAESLIEHPASMTH-----STYSEEELE-DAGIAPGLIRLSAGLENAEDLIADLE
QAMS--RLG----------------------------------------
>Annotree@>DELZ01000003.1_134@GB_GCA_002354635.1@p__Proteobacteria
------------------------------------------------------------
M------P--S---DLQS-----KP-NPMGFS--------TRA---IH--HGY-D-PKDS
E-GA--LTP-PLHLTSTFTFESAEQGGRMF------SG-EEPG-----HFYSRI--SNPT
TDLLEKRI----------ASLENGEAGLA-----------TASGMGAITSTLWTFLRPGD
ELITDLTLYGCTFAFMSHGLA-RFGIKITHV----DLTDPEQLARAIS--QKT-RIVFFE
TPANPNMRLVDIAAI-SAIAKR--A-GA---------RC------VVDNTYATPVITRPL
ELGADLVVHSATKYLGGHGDVVAGLVV-GNA-EDISEIRLNGMKDMTGAVMAPFNAM-LV
MRGLKTLKIRMRQHVESAEAIAGFLQG-HAA--VAEVLYP-GLPS-----F-PQHDLA--
-R--R--Q-M--D-Q-F----GGMIAVKL-AG-GYDA-----G-LALMNGLNLIQ----R
AVSLGDTETLIQHPASMTH-----STYSPQERH-SHGIDDGLVRISVGLEDVDDLLYDLG
SALA------S----LAKGQSEESSGRTDALADLSCSI-----------
>Annotree@>AP018040.2_2595@GB_GCA_002356435.2@p__Bacteroidota
------------------------------------------------------------
MH-----N-------YPV-----NQ---AGFA--------TKA---IH--GGR---QKNQ
F-GS--LCD-PIYQTSAFTFETAEQGGRRF------TL-EEEG-----YIYTRL--GNPT
CSAVEEKV----------RLLEGGEACVS-----------AASGMGAITSAIWSCVEQGD
HIIASKTLYGCTFAYLKHGIT-RYGIEVSFV----DIRDPRNIESVLR--PNT-RLVYLE
TPANPTLYIADLPSI-AGIVHR----KP------DC-LL------MVDNTFSTPYITRPI
EWGADVVVHSATKYLNGHGDVIAGFVV-GKK-EFIDRVRLVGIKDMTGASLSPFDAF-LI
ARGLKTLEIRMEKHCENAQKVAEFLEK-HAA--VETVLFP-GLAS-----F-PQAELA--
-K--K--Q-M--S-L-P----GAIISFEV-KG-GIEA-----G-KKLLNRLQLLT----I
SVSLGDAETLIQHPASMTH-----SAYSPEERL-AGDISDGLIRLSVGLENATDIIADLK
QGLD--GLR----------------------------------------
>Annotree@>DENY01000139.1_7@GB_GCA_002359825.1@p__Bacteroidota
------------------------------------------------------------
MN-----K-------EQL-----KK---LGFA--------TQA---IH--GGH---QPNQ
F-GA--LCD-PIYQTSAFTFETAEQGGRRF------AL-KEEG-----YIYSRL--GNPT
NNLAEEKV----------ALLEGGEACVS-----------AGSGMGAITSAIWVCVKQGD
HIISSKTLYGCTYAFLSHGIT-RYGVEVTFV----DTRNPENVRKAMR--PNT-KLVYLE
SPANPNLHITYIRAV-ADIVQQ----QD------DC-RL------MVDNTFSTPYITNPL
KMGADIVVHSATKYLNGHGDVIAGFVV-GKE-DYIKQVRLLGIKDLTGASLSPFNAF-LI
ARGLKTLEIRMEKHCANAQKVAEFLES-HPA--VDNVLFP-GLPS-----F-PQYELA--
-Q--R--Q-M--N-L-P----GAMIAFEV-KG-GIEA-----G-KKLLNSLELLK----I
SVSLGDAETLIQHPASMTHSPXXHSPYTPEERQ-ASDIGEGLVRISVGLENVEDIIADLK
NGLD--GLI----------------------------------------
>Annotree@>DEYP01000015.1_45@GB_GCA_002364615.1@p__Proteobacteria
------------------------------------------------------------
MH-----T-------K-------NV----HPH--------TLC---IH--AGK-E-KN-Q
H-GT--LAT-PLYQTSTFVFENAEQGAARF------AG-EQEG-----YIYTRL--GNPT
TRELEQKV----------AALEGMDDAAA-----------TATGMGAVAASTMAFLQHGD
HLIASKAIYGCSFALFNHMFA-RYGIEVSFV----DMTDHAAVAAALK--PNT-KMLFAE
TPINPNLVVLDLAFL-GQFCQQ--H-K--------L-IS------VVDNTFLTPLLQQPA
KYGIDIIIHSATKYLNGHGDVVAGIIV-ANS-EKIATIKMTTLKDM-GATISPHDAW-LI
IRGLKTLAVRMERHCQNAQQVAEFLER-HDA--VKEVFYP-GLPS-----H-PGYRFL--
-G--E--Q-M--Q-G-A----GGVLAFEL-NA-SLEQ-----S-RYFINQCRLLS----L
AVSLGDAESLIQHPASMTH-----SPYTAEERQ-MAGISDGLIRVSVGLEHVADIIADLE
QALT--KMQ-Q----LS--------------------------------
>Annotree@>DEZB01000045.1_3@GB_GCA_002364735.1@p__Bacteroidota
------------------------------------------------------------
MN-----K-------DQL-----KK---LGFA--------TQA---IH--GGH---QSNQ
F-DA--LSE-PIYQTSAFTFETAEQGGRRF------AM-EEPG-----YIYTRL--GNPS
CNSVEEKV----------ALLEGGEAAVS-----------AASGIGAITSAIWVCVQQGD
HIVSSKTLYGCTFAFLSHGIS-RYGVEVTFV----DTRDPENVRKAMR--PNT-KLVYLE
TPANPNLHITDIEAV-AEIVHT----QD------DC-LL------MVDNTFSTPYITRPL
SLGADIVVHSATKYLNGHGDVIAGFVV-GKA-AYIKQVRQLGIKDLTGACLSPFNAF-LI
SRGLKTLEIRMEKHCANAQKVAEFLET-HPA--VDNVLFP-GLPT-----F-PQYKLA--
-Q--K--Q-M--S-L-P----GAMIAFEV-KG-GIEA-----G-KKLLNSLKMLV----I
SVSLGDTETLIQHPASMTH-----SPYTAEERQ-ASNISEGLVRISVGLENVEDIISDLK
NALD--SLS-T----IE--------------------------------
>Annotree@>DFBF01000174.1_47@GB_GCA_002367285.1@p__Proteobacteria
------------------------------------------------------------
M------H------N-RP-----D-----SFS--------TIA---IH--HGY-D-PMDH
E-GA--LTP-PLHLTSTFAFETAEAGGEMF------EG-NRAG-----YVYSRI--SNPT
TSLLEQRI----------AALEGAEAGLA-----------LASGMGAITATMWTLLSPGD
EVILDKTLYGCTFSFMQHGLA-KFGITITHA----DLTQPEHLEAAIN--NKT-KIVYFE
TPANPNMRLVDIRAI-ADIAHA--N-GA---------LV------VVDNTYATPYLTQPI
KHGADIVVHSATKYLGGHGDVVAGLLV-GSE-ELVSNIRLYGMKDMTGAVMAPFNAM-LI
LRGIKTLELRMDRHCASAMTVATMLAQ-SDA--VADVFYP-GLPG-----F-AQNDLA--
-R--R--Q-M--A-Q-F----GGMIAFEL-KG-GMQA-----G-IETMNRLTLIT----R
AVSLGDAETLVQHPASMTH-----STYTPEERA-AHGISEGLVRLSIGLEGVDNVLDDLA
QALP------N----T-PTRSAA--------------------------
>Annotree@>DFGY01000012.1_24@GB_GCA_002372505.1@p__Firmicutes_A
------------------------------------------------------------
M-------------E-DV-----KN---MSIA--------TKA---IH--GGV-S-KEKG
Y-GS--LSM-PIYQTSTFVFETAEQGGRRF------AG-EEEG-----YIYSRL--GNPT
ISLLEEKI----------ALLEGAEACVA-----------FSSGMGAISSTLWTIAAAGK
HIIADSTLYGCTFALLNHGMT-RYGVEVSFI----DTSDLDQVKNALK--DNT-CAVYLE
SPANPTLKIEDIAEV-AKIAHD--F-NK------DI-KV------VVDNTFATPVLQKPL
ELGADVVVHSATKYLNGHGDVIAGFAC-GTA-EFMAEMRLFGLKDMTGAVLGPQEAF-LI
MRGLKTLALRVPKHVENAKKIVEYLVS-EPK--VKKVYYP-GLED-----H-PGHDIA--
-A--K--Q-M--A-D-F----GGMVAFEV-ES--REA-----G-AALCNALELCT----C
AVSLGDAETLIEHPASMTH-----SPYTAEELA-EAGIPEGLIRLAVGLEEADELIADFK
QAFA--KI-----------------------------------------
>Annotree@>DFHG01000008.1_55@GB_GCA_002372615.1@p__Firmicutes
------------------------------------------------------------
MK-----I------K-S------NS--KL-----------TQS---IH--EGM-V-KD-Q
F-GS--VIA-PVYHTSTFEFESVDQGARRF------KG-EEGG-----YIYTRL--GNPT
TDALAKKI----------AKLENAEACVM-----------TASGMGAIASVMWTFLKTGD
RLIADSNLYGCTFALFTHTLT-KFGIDVQIC----DFSNVENIKKLLT--KNT-TMVYFE
TPTNPALKVNDIELI-AKTAHE--F-NK------DI-NV------VVDNTFASPYLQNPI
SHGADIVVHSGTKYINGHSDVIVGAIV-STK-EKIAKATMIGLKDCTGAVLDPGAAF-LV
NRGLCTLPIRMEQHCKNAKKFIEYLSK-NKY--IKNINYP-GLTT-----C-IGHEAA--
-K--K--Q-M--K-D-F----GAMASFET-NL-TFEQ-----T-KVFVNNVKVWT----L
AVSLGGVESLIEHPASMTH-----STYSEAELA-KYNITPTLIRISIGLEDIDELIADFD
QALE--IAA-K------SPR-----------------------------
>Annotree@>DFMW01000126.1_5@GB_GCA_002375815.1@p__Firmicutes_A
------------------------------------------------------------
MN-----K------E-KL-----SK---MGFS--------TRA---VH--AGY-E-KN-E
H-GA--LAT-PIYQTSTFIFDSAEQGGRRF------AL-EEGG-----YIYTRL--GNPT
NTQVEEKL----------ASLENGEAAVS-----------TASGMGAITSVIWAAVSAGD
HIVAAKTLYGCTFAFMNHGLT-RFGVEIDFV----DTSDPENVRKAMK--PNT-KVVYLE
SPANPNMNLTDIEAV-AKIAHE--V--E------GC-LV------VVDNTYCTPYIQRPL
DMGADVVVHSATKYLNGHGDVIAGFAV-GKK-EFIDQVRLVGIKDMTGASLSPFDAY-LI
NRGMKTLELRMERHCANAQKVAEFLEA-HPA--VESIYYP-GLKS-----F-PQYELA--
-K--K--Q-M--K-L-P----GAMIAFEL-KG-GLEA-----G-RQLMNTVELCT----L
AVSLGDTETLIQHPASMTH-----SPYTPEERA-EAGISEGLVRLSVGLENVEDIIADLK
QALD--QLV-P----ATA-------------------------------
>Annotree@>DFNM01000118.1_10@GB_GCA_002376045.1@p__Firmicutes_A
------------------------------------------------------------
----------------------------MKFN--------SKS---IH--AGS-K-HCPI
T-GA--HVT-PIYQTSTFVFKDADQGARRF------AG-EEEG-----YIYTRL--GNPT
IDELETRI----------AALEGGEAAIA-----------TASGMAAISTSFLTLLEKGD
HVVVADTLYGCTHSLLSHILP-KFGIEITFV----DAADPDDVEKAMK--QNT-KILYVE
TPANPTLKLVDLRAV-SQIAHK-----Y------GA-YL------IVDNTFMTPYLQRPI
ETGADFVVHSATKYIGGHGDVVAGIIV-GPR-NIISKMKMPYLKDL-GGITSPFDAW-LL
LRGLKTLGPRMEIHCRNAQKVAEYLED-HPL--IEEVHYP-GLPS-----H-PQHDLA--
-K--R--Q-M--D-G-F----GGMISFEL-KG-GIEA-----G-KVLMDSVKLIT----L
AVSLGCVDSLIQHPASMTH-----SPVPREERL-KAGITDGLVRFSVGIEDVEDIIADLD
QALN--KVK-A----VI--------------------------------
>Annotree@>DFOH01000002.1_106@GB_GCA_002376545.1@p__Firmicutes_A
------------------------------------------------------------
MD-----R------E-KL-----EA---MGFG--------TKA---IH--GGH-K-ADAA
T-GA--LVT-PIYQTSTFVFDSAEQGGKRF------AL-EEDG-----YIYTRL--GNPT
NSQVEEKV----------AILEGAEACVS-----------TGSGMGAVSSVLWTALKAGD
HMIAAETLYGCTFAYINHGLT-RFGVEVTFV----DTRDPENVRNAMR--DNT-KVVYLE
TPANPTLLITDIKAI-SDIAHE----KE------GC-LV------IVDNTFATPYIQKPI
ELGADVVVHSATKYLNGHGDVIAGFVV-GKQ-EFMNEVRFVGIKDMTGSCLSPFDAF-LI
MRGMKTLEIRMEKHCQNAMEIAKFLEA-HPA--VEKVYYP-GLES-----F-EQYKLA--
-K--K--Q-M--K-L-P----GAIIAFEL-KG-GIEE-----G-KKVINNTHLCK----T
AVSLGDTETLIQHPASMTH-----SPYTPEERA-AAGISEGLVRLSVGLETCSDIIEDLN
NALN--LIL----------------------------------------
>Annotree@>DFWH01000002.1_73@GB_GCA_002380805.1@p__Firmicutes_A
------------------------------------------------------------
MA-----H---------------TN---GGFG--------TKA---IH--AGN-V-KDKQ
Y-GA--LTM-PIYQTSTFFFENCEQGGRRF------AG-QEEG-----YIYTRL--GNPT
TTVLEDKV----------AALECGEACAA-----------ASSGMGAISSCLWSIAGVGK
HILADETLYGCTFALLNHGLT-RYGVEVSFV----DTSDLEAVKASLK--ENT-VCVYLE
TPANPNLKISDIAEI-SKIAHS--Y-NP------EI-MV------VCDNTFASPYLQRPL
ELGADVVVHSATKYLNGHGDVIAGFVV-GKA-EFIQQVKMFGIKDMTGAVLGPFESF-LI
LRGLKTLEIRMQRHCANARIVAEFLAN-NEK--VEKVYYP-GLES-----H-EGYEIA--
-K--K--Q-M--D-D-F----GAMISFEV-KG-GKEA-----G-MKFVNSLSLAT----V
AVSLGDAETLIEHPASMTH-----STYGEADLK-AAGISAGLIRLSVGLENVEDIIEDLK
IGFS--KI-----------------------------------------
>Annotree@>DFWT01000172.1_5@GB_GCA_002381045.1@p__Proteobacteria
------------------------------------------------------------
MS---------------------------GFS--------TRA---IH--FGY-N-PADN
Q-GA--LVP-PIYTSATYAFPDAAYGGRCF------AG-TEPG-----YFYTRI--ANPT
LALLEGRL----------ASLEEGAGAVV-----------FGSGMGAITATLWSMLEQGD
EVLADLTLYGCTFSFLNHGLT-RFGVTVRHV----DMTDPANVAQAIG--PKT-KVVYFE
TPANPNMRMVDIAAV-SAIAHA--G-GA---------KV------VVDNTYCTPYLQQPL
LLGADASVHSMTKYLGGHGDLTAGAAIFSDA-ELALRVRLFGLKDMTGAVMSAQDAH-LV
MRGLKTLTLRMDRHCQSAQKVAELLQA-HAA--TEVVHFP-GLPT-----F-AQHDLA--
-K--R--Q-M--R-Q-F----GGMVAFEL-KG-GLQA-----G-IRFMDALQLVT----R
AVSLGDAETLAQHPASMTH-----STYTPEERQ-SHGIADGLVRLSVGLEDIDDVLVDIQ
QALD--CAI----------------------------------------
>Annotree@>DFOA01000005.1_22@GB_GCA_002381185.1@p__Firmicutes_A
------------------------------------------------------------
MD-----R------E-KL-----NQ---MKFS--------TRA---VH--AGY-R-KN-E
Y-GA--LAT-PIYQTSTFIFDSAEQGGRRF------AL-EEEG-----YIYTRL--GNPT
CSQVEDKL----------ASLENAEAAVA-----------MSSGMGAITSVFWAALSAGD
HVVAAKTLYGCTFAYLNHGLS-RFGVETTFV----DSSDPENVREAMR--PNT-KIVYLE
SPANPNMLISDIEAI-SKIAHE--I--E------GC-MV------VVDNTYSTPYIQRPL
DLGADVVVHSATKYLNGHGDVIAGFAA-GSQ-DFINQVRLVGIKDMTGSVLSPFDAY-LI
NRGMKTLEIRMEKHCANAQKVSEFLES-HPA--VESIAYP-GLKS-----F-PQYELA--
-K--K--Q-M--T-L-P----GAMIAFEV-KG-GLDA-----G-RNLMNTLELCT----L
AVSLGDTETLIQHPASMTH-----SPYTPEERA-LSGISEGLVRLSVGLEDADDIIDDLK
QALD--KLI----------------------------------------
>Annotree@>DFXM01000011.1_85@GB_GCA_002381695.1@p__Firmicutes_A
------------------------------------------------------------
MD-----K-------HSL-----EQ---SGFS--------TKA---IH--GGA---VKDQ
F-GA--LAT-PIHQTATFIFDSAEQGGNRF------AL-KEEG-----YIYSRL--GNPT
TTVLEEKL----------ALLEGGEGCVS-----------MSSGMGAVSSTIWSAVQAGD
HIVAAKTLYGCTYAYLSHGIT-KFGVEVTFV----DTKNPENVKMAMR--ENT-KVVYIE
SPANPNLDIADIEEI-SKIAHE--F-NK------EC-LV------VVDNTFSTPYITRPI
ELGADVVIHSGTKFLNGHGDVVCGFVI-GKN-EFIQKVRLFGVKDMTGACMSPFDAY-LV
IRGMKTLPIRMEKHCSNAIKVASFLEM-HPA--VDKVYYP-GLKS-----F-EQYEVA--
-K--K--Q-M--S-L-P----GAIIAFEI-KG-NYED-----G-KTVINNTHLCS----L
AVSLGDCETLIQHPASMTH-----SPYTREERI-DAGIEDNLIRIAVGLENPEDIIKDLN
NALN--LIL----------------------------------------
>Annotree@>DGAQ01000017.1_144@GB_GCA_002382445.1@p__Proteobacteria
------------------------------------------------------------
-------M------SENN-----K----LAFA--------TRA---VH--SGY-D-SSDS
H-GS--LNP-PIYMTSTFCFDSVEQGAQRF------SG-ENPG-----HFYGRI--SNPT
QEILETRL----------ADLEEGEAALA-----------TASGMGAISATFWTIVSPGD
HVLVDKTIYGCTFSFMEHGLK-KFGIEVTYV----DFTNHNDIAAALQ--TNT-KVVYFE
SPVNPSMRILDIAAI-SAVVKS--H-NA------DI-QV------IIDNTYCTPALQRPL
TMGADIVVHSATKYLGGHGDLIAGAVV-GRQ-EMIQQIRLFGLKDMTGAVISPINAF-LI
LRGIKTLQLRMERHCENAQVIAELLDQ-HPA--VKSVFYP-GLKT-----D-AGHRLA--
-A--R--Q-M--E-G-F----GGMVAFEL-KE-GFDA-----A-AKMLNRLKLIK----R
AVSLGDAETLIQHPASMTH-----STYTPEQQA-EHGISRGLVRISAGLESVLDIVADLK
QALA--QG-----------------------------------------
>Annotree@>DGAI01000124.1_3@GB_GCA_002383725.1@p__Proteobacteria
------------------------------------------------------------
MH-----N------KHK------T----FGFS--------TRA---IH--HGY-D-PKDH
H-GA--LVP-PIYLSATFAFPTAEYGAACF------AG-DADG-----HFYTRI--SNPT
LALLESRM----------ASLENGEAAVA-----------FSSGMGAIAATFWTLLRPGD
EVIVSHTLYGCTFALLHHGIG-EFGVKVRHV----DLTDLAALQAAIS--PAT-RMIYCE
TPANPTLQLVDIAAV-AALAHQ--QPNV---------TV------VVDNTYCTPYLQRPL
ELGADVVVHSATKYLSGHGDITAGIAV-SNQ-ALARRIRLQGLKDLTGAVMSPQDAA-LL
MRGLKTLALRMDRHCSNAQAVAEALQA-HPA--VAQVAYP-GLAS-----F-PQHALA--
-A--R--Q-M--S-Q-A----GGMIAFEL-KG-GIDS-----G-RRFMNALQLFT----R
AVSLGDTESLAQHPASMTH-----STYTPQERA-QHGISEGLVRLSVGLEDVADLLADVQ
QALA--KCT-R--------L-ASRSKAMAMPAM---R------------
>Annotree@>DGIR01000030.1_4@GB_GCA_002386445.1@p__Proteobacteria
------------------------------------------------------------
MR-----G------SDN------N----AGFS--------TRA---IH--HGY-D-PLSH
G-GA--LVP-PVYQTATYAFPTVEYGAACF------AG-EEPG-----HFYSRI--SNPT
LALLEQRM----------ASLEGGEAGLA-----------LASGMGAITSTIWTLLRPGD
ELIVGRTLYGCTFAFLHHGIG-EFGVKIRHV----DLNDSRALKAAIN--SKT-RMIYFE
TPANPNMQLVDIAAV-AEAVRG--H-DV---------HV------VVDNTYCTPYLQRPL
ELGADLVVHSATKYLSGHGDITAGLVV-GRK-ALIDRIRLEGLKDMTGAVLSPHDAA-LL
MRGIKTLALRMDRHCANALQIAEFLAR-QPQ--VELIHYP-GLPS-----F-AQYELA--
-Q--R--Q-M--R-L-P----GGMIAFEL-KG-GIEA-----G-RRFMNALQLFA----R
AVSLGDAESLAQHPASMTH-----SSYTAKERA-HHGISEGLVRLSVGLEDVEDLLADVG
QALQ--ACS----------------------------------------
>Annotree@>DGRC01000023.1_153@GB_GCA_002390935.1@p__Firmicutes_A
------------------------------------------------------------
M-------------E-NI-----KN---AKFG--------TKT---VH--GGY-E-RDTR
T-GA--LTT-PIFQTSTFVFDSAEQGGRRF------AL-EEGG-----YIYSRL--GNPT
NTQLEEKV----------ALLEGAEACVS-----------TASGIGAITSALWSALKAGD
HVVASKTLYGCTYAMFNHGIS-RYGVEVSFV----DASNLEEVKSAMK--SNT-KVVYLE
TPANPDLKLIDIKAV-SEIAHT--V--E------GC-MV------FVDNTFCTPYLQRPL
ELGADVVVHSATKYLNGHGDVVAGFAV-GKL-DFINQVRLFGIKDMTGSVLSPFDAY-LI
IRGMKTLQVRMDRHCASAMEVAKFLEG-HEK--VTLVNYP-GLKS-----F-PQYELA--
-Q--Q--Q-M--D-K-P----GGMIAFEV-KG-GLEA-----G-KKFLNSLELCT----L
AVSLGDCETLIQHPASMTH-----SPYTPEERA-EAGISEGLIRISVGLEDAEDIIADLK
QGLD--RL-----------------------------------------
>Annotree@>DGEY01000063.1_3@GB_GCA_002391385.1@p__Firmicutes_G
------------------------------------------------------------
MT------------K-EY-----EM---MGFS--------TKA---IH--GGQ-E-KN-A
A-GA--LVT-PIYQASTFVFESAQQGARRF------AL-EEEG-----YIYTRL--GNPN
AAELERKV----------ALLEGGEAALA-----------TGSGMGAITSALWTALEPGD
HVVAGQALYGCTFAFLSHGAS-KYGIETTFV----DVSDLEAVRRALR--PNT-KVVYLE
SPANPTMTIADIEGI-SQLAHE----IP------GC-MV------FVDNTYCTPYLQRPL
ELGADVVLHSATKYLNGHGDVIAGLVV-GSK-EFIDQVRYYGIKDITGAVLSPFDAY-LV
CRGLKTLALRMERHCASAQQVAQFLES-HPA--VGAVYYP-GLAS-----F-PQRELA--
-Q--K--Q-M--R-L-P----GGMISFEL-KG-GVEA-----G-VTLMNNVKLCT----L
AVSLGDTETLIQHPASMTH-----STYPPEERA-KCGISDGLVRLSVGLEDPEDIIRDLQ
AVLD--TLA----------------------------------------
>Annotree@>DGFF01000011.1_30@GB_GCA_002391545.1@p__Firmicutes_E
---------------------------------------------MD-------------
-K-------------D-------D----MRLE--------TKA---TH--VGQ-E-PDPL
T-GS--IVP-PIYQTSTFVFPNVDEGAARF------RG-EKDG-----YIYTRL--GNPT
ITALERSV----------SALENGEKGLA-----------FASGMAAISSVIMAIVSAGD
HIIADKCVYGCTFAFLTEILT-RFGVSVDLI----DCSDLEQVEKSVK--PNT-RIIYFE
TPANPTLKMVDMEGV-VRIAKK--N-G--------I-TT------VVDNTFMSPVFQRPI
EWGVDVVVHSATKFLGGHGDLIAGVAV-GRK-EFMDHVAETTLKDI-GGVLSPFDAW-LV
LRGIKTLPVRMRAAQGNAMVIARFLEQ-HQG--VERVYYP-GLSS-----H-PQHELA--
-K--K--Q-M--Y-G-F----GSMISFEL-KG-GFDA-----G-KKLMDSVELCH----L
AVSLGETSTLVEHPASMTH-----SSMTPEARE-AAGIADGLVRISVGLEHVDDLIADLS
QALK--KAT-G----F---------------------------------
>Annotree@>DGGP01000137.1_8@GB_GCA_002392265.1@p__Firmicutes_A
------------------------------------------------------------
MM-----N---------------KN---CGFG--------TKA---IH--AGN-V-KDTQ
Y-GA--LTT-PIYQTSTFVFDSCEQGGRRF------AG-QEAG-----YIYTRL--GNPT
VSVLESKV----------AALEGGEACVA-----------TASGMGAISSCLWSIAGAGT
HIIADGTLYGCTFALLNHGMT-KYGVEVDFI----DTSNIEEVKKHLK--KNT-VCVYLE
TPANPNLKIADIAAV-AKAAHE--Y-NK------DI-KV------VCDNTFASPAIQNPL
ALGADVVVHSATKYLNGHGDVIAGFVV-GKE-DFIGTVRMFGLKDMTGAVMDPFAAF-LI
LRGLKTLEIRMERHAANAMKVAEFLDK-NPN--VEKVYYP-GLPG-----H-PGHDIA--
-K--K--Q-M--K-T-F----GGMLSFEV-KG-GRAA-----G-VKLVNALKLVT----V
AVSLGDAETLIEHPASMTH-----STYTEEELK-ASGIAGGLIRLSVGLENAEDIIADLE
QALK--AI-----------------------------------------
>Annotree@>DGYW01000048.1_1@GB_GCA_002396805.1@p__Firmicutes_G
------------------------------------------------------------
MT-----K------R-SW-----KE---HGFA--------TRA---IH--GGH-E-PN-A
A-GA--LVT-PIYQASTFTFASAEQGGRRF------AL-EEDG-----YIYTRL--GNPN
STELEQKM----------ALLEGAEAAMS-----------TGSGMGAITSAFWSVLEAGD
HVVAGQALYGCTFAFLCHGVS-KFGIEVTFV----DASDPQNVKNALR--SNT-KVVYLE
TPANPTMAIADIEAI-SAYAHQ----IP------DC-LV------FVDNTYCTPYLQRPL
ELGADVVLHSATKYLNGHGDVIAGLVL-GSQ-EFINQVRLFGVKDMTGSVLSPFDAY-LI
CRGLKTLQIRMEKHCANAQKVAEFLEG-HRA--IDVVYYP-GLKS-----F-SQHELA--
-K--K--Q-M--S-L-P----GAMIAFEL-KG-GVAA-----G-KTLMNNLKLCS----L
AVSLGDTETLIQHPASMTH-----SPYTEEERL-ACGITNGLVRLSIGLEDVQDIIRDLR
SVLD--TL-----------------------------------------
>Annotree@>DGZR01000071.1_1@GB_GCA_002397155.1@p__Firmicutes_D
------------------------------------------------------------
MK-----T------E--------KK---LGFA--------TRA---IH--AGQ-E-PDPL
Y-GA--LST-PIYQTSTFVFANAAQGAARF------AG-SQEG-----YIYTRL--GNPT
VTALEEKI----------ADLEGGGAAAA-----------CATGMAAISATLMALVGQGD
HIVHSAALYGCTYAFLHDIAP-RFGIQATAV----DTADLAAVKGAIG--PNT-KVVYLE
SPTNPTMRISDIRAI-ADLARA-----H------GA-RV------VVDNTFMSPYLQRPL
ALGADVVVHSATKYINGHGDVVAGLII-SDQ-ETIKEIKMTTLKDF-GGTISPFDAW-LI
LRGAKTLPLRMERHCQNAMAIAEYLEG-HPA--VAQVYYP-GLPS-----F-PQHELA--
-T--K--Q-M--S-A-F----GGIMAFEL-KG-GYPA-----G-VALMNGVKLCH----L
AVSLGDIDTLIQHPASMTH-----SVVPEAQRL-SASITPGLVRLAVGLEDPADIIADLD
QA-----------------------------------------------
>Annotree@>DHDF01000023.1_32@GB_GCA_002399225.1@p__Firmicutes_A
------------------------------------------------------------
MA-----D--------------KKE---MGFA--------TQQ---IH--VGK-C-KEN-
T-GS--LCT-PIYQTATFEFDSVQQGGARF------AG-KEPG-----YIYTRL--GNPS
LTAVEEKV----------AALEKGEAGMS-----------TASGMGAISSALWTLLAAGD
ELISSDTLYGCTYSLMTKGLT-KFGVKVILA----DLSDLNNLQKNLS--PKT-KVVYFE
TPCNPTLKVLDIEKI-AKMAHD--Y-NP------EI-KV------VVDNTFNSPYLQNPL
VLGADVVVHSATKYINGHGDVIAGFVV-GKK-DFIDTCKMTGLKDMTGAIMSPFSAF-LL
ARGLKTLDIRMQKHCSNAKKLVEYFKS-SKA--IKKIYYP-GVED-----F-PGHEIA--
-K--R--Q-M--R-D-Y----GGMMSIEL-NA-NRDT-----T-AKVINSLKLCT----I
AVSLGDAETLVEHPASMTH-----STYSAEELA-QSGIAEGLVRISVGLEDVNDIIADFD
QAFA--QIK----------------------------------------
>Annotree@>DHER01000063.1_18@GB_GCA_002399975.1@p__Firmicutes_A
------------------------------------------------------------
MD-----K------T-KL-----SK---MSFS--------TRA---VH--AGY-K-KN-E
Y-GA--LAT-PIYQTSTFIFDSAEQGGRRF------AL-EEDG-----YIYSRL--GNPT
NTQLEEKL----------ANLEGAEAAIS-----------TSSGMGAITSAIWSHVKSGD
HIVAAKTLYGCTFSFLNHGLE-RYGVEVTFV----DTSDPENIRKAMK--KNT-KLIYLE
TPANPNMLISDINTA-AEIAHK--Q--E------GC-IL------VVDNTYCTPYLQRPL
ELGADVVVHSATKYLNGHGDVIAGFVA-GSA-EFISNVRFFGVKDMTGSVLSPFDAY-LI
NRGMKTLDLRMERHCANAQKVAEFLEA-HPA--VEVVKYP-GLKS-----F-PQYELA--
-K--K--Q-M--L-L-P----GAMIAFEL-KG-GLEA-----G-RKLMNTVELCT----L
AVSLGDCETLIQHPATMTH-----SPYTPEERA-ASGIAEGLVRLSVGLESADDIIDDLK
QALD--KLI----------------------------------------
>Annotree@>DHEX01000146.1_8@GB_GCA_002400085.1@p__Firmicutes_A
------------------------------------------------------------
ME-----D------L--------KK---MGFD--------TRI---IH--AGN-K-VDKE
T-GA--LST-PIYQTSTFVFKNAEQGAARF------AG-EEDG-----YVYTRL--GNPT
EAQLEEKL----------ADLEGGEAAIF-----------TASGMGAISATIWTMVDAGD
HIVASDTLYGCTFSFLQEQVT-RHGIDVTFV----DATKPENVEKAMR--KNT-KVVYIE
TPANPTMKIIDIKAC-AKIAHA-----H------GA-KL------VVDNTFCSPYCQRPL
ELDADVVVHSATKYINGHGDIIGGAVI-GDS-ETISDIRMRGIKDMTGACPSPFNCW-LT
LRGVKTLGVRMRKHCENAQIVAEFLNE-HPM--VEEVYYP-GLPN-----F-EYYDLA--
-K--K--Q-M--Y-G-F----GGMISFEV-KG-GVEA-----G-KWLMNHVKLCK----L
AVSLGDIETLIEHPASMTH-----SPVPKEDRL-KAGITDGLVRLSVGLEDAKDICEDLD
QGLR--SYK-G--------------------------------------
>Annotree@>NVTE01000001.1_270@GB_GCA_002401455.1@p__Proteobacteria
------------------------------------------------------------
MSS--T----N---Q--K-----N----LGFS--------TRA---IH--AGH-D-TRDP
H-GS--LTS-PIYMTSTFEFQTAEQGGARF------AG-EEGG-----YIYTRL--GNPT
LTELESKL----------ADLEGAEACLT-----------VASGMGAITSVFWSFVAPGD
EILVDETLYGCTFAFFRHGLE-KFGITVRHV----DMRTPENIAKVIS--DKT-KIVYFE
TPANPNMRIVDIQAI-SDIAHT--A-G--------A-KV------VVDSTYCTPYLQNPL
SMGADIVVHSATKYLGGHGDLMAGVIL-SSA-EDMELIRYVGLKDMTGAVLSPMNAF-LI
TRGLKTLELRMDRHCDNAEKIADLLEA-HDK--VAKVFFP-GLPS-----F-DQYELA--
-K--R--Q-M--R-R-S----GGMIAFEM-TG-GHDA-----G-LKFLNALDMCK----I
AVSLGDAETLVEHPASMTH-----STYEPEERA-RFGITEGLVRISAGLENADDILADIE
QALA--QV-----------------------------------------
>Annotree@>NVTJ01000132.1_4@GB_GCA_002401545.1@p__Proteobacteria
MLSIERATEGGVREHGGSSSSDERSDSSPLEQKEGGVREHGGSSSSDGPSFSSAKAENLK
AND--R----S---PHKK-----K----RGFA--------TRA---IH--SGH-D-KSDP
H-GA--LTS-PIYMTSTFEFETAEQGGARF------AG-EEGG-----YIYTRL--GNPT
LNELEQNL----------AGLEGAEACLT-----------VASGMGAISSVFWTFVSPGD
EILVDETLYGCTFAFFRHGME-KFGISVRHV----DMRNPENLIREIS--DKT-RIVYFE
TPANPNMRIIDIRAI-SEIAHS--K-N--------A-KV------VVDNTYATPYLQNPI
ALGADIVVHSATKYLGGHGDLMAGVIL-SSA-EDMEQIRYVGLKDMTGAVLSPMNAF-LV
TRGLKTLELRMERHCDNGEKIADLLEA-STK--VEKVFFP-GLPS-----F-AQYELA--
-K--A--Q-M--R-R-F----GGMIAFEL-NG-GHDA-----G-LKFLNALELCK----I
AVSLGDAETLVEHPASMTH-----STYEPEERM-RFGITEGLVRISAGLENSDDILADIE
QALI--RA-----------------------------------------
>Annotree@>NVTW01000036.1_3@GB_GCA_002401725.1@p__Proteobacteria
------------------------------------------------------------
MS-----K------SNN-------I------E--------TQA---IH--AGR-I-NDEQ
F-GS--LAT-PLYQTSTFIFDNAAQGAARF------AG-ESEG-----YIYSRL--GNPT
TRQLEQRV----------AVMEGMEDAAA-----------TATGMGAVSGALLANLQAGD
HLISSKAVYGCSFALMSHMLT-KFGIEVTFV----DMTVPENIEDAIQ--ENT-KIIFFE
TPINPNLVVLDIEKI-ANIAKK--H-Q--------I-LS------IVDNTFLTPVLQQPA
KFGIDIVIHSATKYLNGHGDVVAGIIC-GSR-EMIGEIKMTALKDI-GATMSPHDAW-LI
LRGIKTLPIRMERHCNNAQRVAEYLEQ-HQK--IGQVYYP-GLKS-----H-EGYKFI--
-G--K--Q-M--K-A-A----GGVIAFEI-IG-DIKD-----G-ENFINKTELFS----I
AVSLGDAESLIQHPASMTH-----SPYSKEERL-AAGISDSLIRVSVGLENVEDIIADLE
QALK--AF-----------------------------------------
>Annotree@>NVUS01000010.1_108@GB_GCA_002402005.1@p__Proteobacteria
------------------------------------------------------------
MKN-------N---KINS-----K----LGFA--------THA---IH--EAY-D-NQQG
DIRS--LNP-PIYMTSTFAFNSVEQGAAMF------EG-EEPG-----FVYGRV--GNPT
LDILEKRL----------AKLEGAEAGLA-----------FASGMGAITSICWTFLQAGD
ELLCDITLYGCTFAYFTHGLA-KFGVKITAI----DMTNADNIAAAIS--DKT-KIIYLE
TPANPNMRLCDIEAI-SQIAHQ--A-DN--AANGEI-KV------VVDNTYCTPYIQRPV
ELGADIALHSATKYLGGHGDIIAGMAV-GSS-DDMLRVRAEGLKDMTGAVLSPMDAM-LM
MRGIKTLEIRMERHCQNAMKVATFLEN-HPA--VEQVMYP-GLPS-----F-NQYDLA--
-K--K--Q-M--S-L-F----GGMIAFEV-KG-GIEA-----G-RIMMNALNLVT----R
AVSLGDAETLIEHPASMTH-----ATYTPEERA-AHGISEGLVRMSVGLETVEDIIADIA
QALD--EIV----------------------------------------
>Annotree@>DHSM01000006.1_131@GB_GCA_002408465.1@p__Firmicutes_D
------------------------------------------------------------
MK-----I------N--------KK---LGFA--------TRA---VH--AGQ-E-PDPQ
Y-GA--LST-PIYQTSTFVFKNVAQGAARF------AG-EEEG-----YIYTRL--GNPT
ITALEEKI----------ACLEGGEDAAA-----------FGSGMAAVSAAIMALVNQGD
HVVHSSALYGCTFAFLHELIS-RFGVTATGV----DTADLEAVKKAIR--PNT-KVVYIE
SPTNPTMRVTDIQAV-AEIAHA-----H------GA-KV------VVDNTFMTPYLQRPL
EMGADVVLHSATKYINGHGDVIAGLVI-SDK-DTMTKIKMTTLKDI-GGIMSPFNAW-LI
LRGLKTLPLRMDRHNSNAMAIAKYLEK-HPA--VAKVYYP-GLES-----F-DQHELA--
-K--K--Q-M--S-G-F----GGIMAFEL-KG-GFEA-----G-VRLMNGVKICH----L
AVSLGDIDTLIQHPASMTH-----SVVPEAERL-AANITPGLVRLAVGLEDVEDIIADLE
QAL----------------------------------------------
>Annotree@>DHUT01000012.1_23@GB_GCA_002409285.1@p__Firmicutes_A
------------------------------------------------------------
MD-----K------D-KL-----NK---MKFS--------TRA---VH--AGY-R-KNE-
F-GA--LAT-PIYQTSTFIFDSAEQGGKRF------AL-EEDG-----YIYSRL--GNPT
CSQVEEKL----------ACLENAEAAVS-----------MSSGMGAITSVFWAALNGND
HVVAAKTLYGCTFAYLNHGLS-RFGVETTFV----DSSDPENIRAAMR--PNT-KIVYLE
SPANPNMLLSDIEVI-SKIAHE----TE------GC-MV------VVDNTYCTPYIQRPL
DLGADVVVHSATKYLNGHGDVIAGFAA-GKK-DFIDQVRMVGIKDMTGSVLSPFDAY-LI
NRGMKTLDIRMEKHCSNAQKVAEFLEL-HPA--VESIAYP-GLKS-----F-PQYELG--
-K--K--Q-M--T-M-P----GAMIAFEL-KG-GIEA-----G-IKLMNTLELCA----L
AVSLGDTETLIQHPASMTH-----SPYTPEERA-MSGITDGMVRLSVGLEDADDIIDDLK
QALD--KLV----------------------------------------
>Annotree@>DHNI01000052.1_2@GB_GCA_002409455.1@p__Firmicutes_G
------------------------------------------------------------
MK-----H------D-DL-----KR---MGFA--------TQA---IH--GGS-S-PN-A
A-GA--LVT-PIYQASTFRFDSAEQGARRF------AL-EEEG-----YIYTRL--GNPN
STELEKKV----------ALLEGAEAAVS-----------AGSGMGAITSALWSALKPGD
HIVAGKALYGCTFAFLSHGAS-KFGVETTFV----NISNIDEVKKALR--PTT-KVVYLE
SPANPTMAIADISAI-SALAHE----IP------DC-MV------FVDNTYCTPYIQKPI
ELGADVVLHSATKYLNGHGDVIAGIVA-GKK-EFIDQVRYFGVKDMTGSVLSPFDAY-LI
CRGLKTLALRMEKHCANAQLVAEFLQG-HRA--INTVYYP-GLDS-----F-PQFELA--
-K--R--Q-M--R-L-P----GAMIAFEL-AG-GIEA-----G-KKLMNNVSLCA----L
AVSLGDTETLIQHPATMTH-----SPYTPEERE-LYGISDGLVRLSIGLEDPEDIIADLQ
AVLD--TF-----------------------------------------
>Annotree@>DHRO01000069.1_14@GB_GCA_002410345.1@p__Bacteroidota
------------------------------------------------------------
MH-----D-------YPI-----NQ---AGFA--------TKA---IH--GGR---QKNQ
F-GS--LCD-PIYQTSAFTFETAEQGGRRF------TL-EEEG-----YIYSRL--GNPT
CTEAEEKV----------RLLEGGEACVS-----------AASGMGAITSAIWACVEQGD
HIIASKTLYGCTFAYLNHGVS-RYGIDVSFV----DIRDPGNIESAMR--PNT-RLVYLE
TPANPTLYIADLSSI-AEIVHR----KP------DC-IF------MVDNTFSTPYITRPI
ERGADVVIHSATKYLNGHGDVIAGFVV-GKK-EYIDRVRYVGIKDMTGASLSPFEAF-LI
ARGLKTLEIRMEKHCSNAQKVAEFLEK-HAS--VETVLFP-GLAS-----F-PQFALA--
-K--K--Q-M--L-L-P----GAIISFEV-KG-GVEA-----G-KKLLNNLQLLS----I
SVSLGDAETLIQHPASMTH-----SSYSPKERF-AGNISDGLIRLSVGLENSEDIIADLE
QGLN--KLK----------------------------------------
>Annotree@>DHQX01000035.1_3@GB_GCA_002411105.1@p__Firmicutes_A
------------------------------------------------------------
M-------------Y--------QH-----FE--------TGA---LH--DIS-Q-RQP-
F-GA--LST-PIYQTSTFIFESADQGGDRF------AG-REEG-----YIYTRL--GNPT
TRLLEQKI----------AAMERAEDCVA-----------FSSGMGAIAASLLTFLSQGD
HMLADRVLYGCTYSLMCHTFP-RFGITPEFV----DCANLEALAAALK--PNT-RLVYFE
TPANPTLKIIDIKAV-CDLVHR--H-NP------DC-LV------MVDNTFATPYITRPL
GLGADIVLHSATKYLNGHGDVIAGLAA-GRQ-DLINRVRGEGQKDITGSVLSPHDAF-LL
LRGIKTLKYRMDVHCDNARKVADFLAG-HPA--VAAVQYP-GLNN-----H-PGHAIA--
-K--K--Q-M--S-Q-F----GGIISFEV-KG-GYDR-----A-RQLVDSLKLCA----L
AVSLGDVETLVEHPASMTH-----ATYSPQECA-AAGITDGMVRLSVGLEHAQDIIDDLK
AGLG--GPG----------------------------------------
>Annotree@>DHZF01000066.1_5@GB_GCA_002414505.1@p__Proteobacteria
------------------------------------------------------------
-------M-TH---KPVR-----S----HGPA--------TRA---IH--HGY-A-PANH
S-HA--LTP-PVHMTSTFVFPDTATGSALF------AG-ETEG-----HIYSRI--SNPT
LALLESRI----------ANLEGAEAGLA-----------TASGMGAISATLWTLVKPGD
EIITDKTLYGCTFAFMRDGLS-RFGVKVTHV----DLRDPANLREAIS--EQT-RIVYFE
TPANPNMRLVDIAAV-SAIARQ--A-G--------A-LT------VVDNTYASPLLTRPI
ELGADFVLHSATKYLGGHGDLVAGVVC-GPA-DPIHEIRMIGVKDMTGSVMAPLTAM-LV
MRGMKTLQLRMARHCESGLTVAEWLEA-HPA--VSEVHYP-GLPS-----H-PQHELA--
-R--R--Q-M--S-A-F----GGMIAFEL-KG-GFDA-----G-TAMMDRLTLIQ----R
AVSLGDAESLIQHPASMTH-----STYSQEERL-EHGISDGLVRLSVGLEDVEDILADLD
AALG---------------------------------------------
>Annotree@>DIBV01000017.1_530@GB_GCA_002415085.1@p__Proteobacteria
------------------------------------------------------------
MH-----T-------K-------NV----HPH--------TLC---IH--AGK-E-KN-Q
H-GT--LAT-PLYQTSTFVFENAEQGAARF------AG-EQEG-----YIYTRL--GNPT
TRELEQKI----------AALEGMDDAAA-----------TATGMGAVAASTMAFLQHGD
HLIASKAIYGCSFALFNHMFA-RYGIEVSFV----DMTDHAAVAAALK--PNT-KMLFAE
TPINPNLVVLDLAFL-GQFCQQ--H-Q--------L-IS------VVDNTFLTPLLQQPA
KYGIDIIIHSATKYLNGHGDVVAGIIV-ANS-EKIATIKMTTLKDM-GATISPHDAW-LI
IRGLKTLAIRMERHCQNAQQVAEFLER-HPA--VKEVFYP-GLPS-----H-PGYRFL--
-G--E--Q-M--Q-G-A----GGVLAFEL-NA-SLEH-----S-RYFINQCRLLS----L
AVSLGDAESLIQHPASMTH-----SPYTPEERK-MAGISDGLIRVSVGLEHVADIIADLE
QALA--KMQ-Q----QS--------------------------------
>Annotree@>DISZ01000015.1_21@GB_GCA_002422085.1@p__Proteobacteria
------------------------------------------------------------
M------T------R-P------A-----SFA--------TRA---IH--HAY-D-PMQN
E-GA--LTP-PLHLTSTFAFETAEAGGEMF------AG-DRQG-----YIYSRV--SNPT
CDLLERRI----------ATLEGAEAGLA-----------LASGMGAITAVLWTLLSPGD
EVIVDKTLYGCTFAFMQHGLA-KWGVTITHI----DMTDPENLRAAIS--DKT-RVVYFE
TPANPNMRLVDIAAA-AGIAHA--A-GA---------QV------VVDNTYATPYLTRPI
EMGADIVVHSATKYLGGHGDVVAGLVA-GSA-EQVAEIRLVGMKDMTGAVMAPFNAM-LI
LRGLKTLALRMDRHCASACVVAKFLEA-HPA--VQTVYFP-GLES-----F-PQQKLA--
-E--Q--Q-M--D-Q-P----GAMIAFEI-DG-GMSG-----G-IAFMNGLKMIQ----R
AVSLGDAETLIQHPASMTH-----STYTPEERA-EHDISDGLIRLSVGLEEVEDILADLE
QALP------M----A-ERHAAE--------------------------
>Annotree@>DIWF01000027.1_32@GB_GCA_002422545.1@p__Firmicutes_A
------------------------------------------------------------
MN-----K------E-KL-----SK---MKFS--------TRA---VH--AGY-K-KNE-
Y-GA--LAT-PIYQTSTFIFDSAEQGGRRF------AL-EEDG-----YIYTRL--GNPT
SSQVEDKL----------ANLENAEAAVA-----------MGSGMGAITSVIWAIVKGGD
HIVAAKTLYGCTFAFLNHGLP-KFGVEVTFV----DTSDPENVRNAMK--ENT-KVVYLE
SPANPNMLISDIEEI-SKIAHE----KE------GC-MV------VVDNTYCTPYIQRPI
DIGADVVVHSATKYLNGHGDVIAGFAA-GTQ-EFINQVRLVGIKDMTGSVISPFDSY-LI
NRGMKTLEIRMEKHCQNAQKVAEFLEG-HPA--VETIAYP-GLKS-----F-PQYELA--
-K--K--Q-I--S-L-P----GAMIAFEI-KG-GLEA-----G-RILMNSVELCS----L
AVSLGDTETLIQHPASMTH-----SPYTPEERA-ASGISEGLVRLSVGLEDAGDIIDDLK
QALD--KLL----------------------------------------
>Annotree@>DINW01000069.1_40@GB_GCA_002423705.1@p__Firmicutes_A
------------------------------------------------------------
MN-----N------D-SL-----KN---KGFA--------TKA---IH--GGH-Q-PN-Q
F-GA--LST-PIYQTSTFVFDNAKQGGDRF------AC-KEEG-----YIYTRL--GNPT
NTTLEEKV----------ALLEGTDACIS-----------VASGIAAVASAMWTALKAGD
HVVASDTLYGCTFAYLNHGLT-RYGVEVTFC----DASDPENIRKAMK--PNT-KVVYLE
TPANPSLKINDIETI-CNIAHE----NK------DC-LV------FVDNTFCTPYLQRPM
ELGADVIIHSGTKYLNGHGDVISGFVC-GTS-EFIQNVRFFGVKDMTGATLSPFDAF-LI
ARGLKTLEIRMEKHCDNAMKVAEFLEA-HPA--VERVYYP-GLKS-----F-EQYDLA--
-K--K--Q-M--K-L-P----GAIIAFEL-KG-GLEE-----G-ITVMDNVKLCK----L
AVSLGDAETLIEHPASMTH-----SPYTAEERA-AVGISDSLVRLSVGLENPEDIIEDLN
NVLN--MIV-K--------------------------------------
>Annotree@>DIVC01000061.1_31@GB_GCA_002423905.1@p__Proteobacteria
------------------------------------------------------------
MRD----N------NNHK----S-Q---WQPA--------TVT---IH--GGK-R-RDE-
Y-GA--LVA-PLYQTATFAFTSTEQGSRRF------AG-EEAG-----YIYSRL--GNPT
ITELEQRV----------AALEGYPAAAA-----------TATGMGAVSAAMLAFLQQGD
HVLVSDAIYGCSFALFSHLFS-RFGISVDFV----DMADQQQTAAAFR--RNT-KLVFLE
TPANPHLKVVDIAMV-SALAHQ--V-G--------T-RV------VVDNTFMTPLLQQPL
KQGADIVIHSATKYLNGHGDVVAGIIC-GSA-EDIELIKLTTLKDM-GATMSPHDAW-LI
LRGLKTLDVRMERHCKNARIVAEFLRD-HAL--VKTIYYP-GFAD-----H-PAQALM--
-G--S--Q-M--H-G-A----GAVIAFEL-EG-DIHS-----A-RTMLDQLQLIT----I
AVSLGDAETLIQHPASMTH-----SPYTPEARA-KAGISDTLIRISVGLEAVDDIIHDLA
QALD--HCG-A----AALTKTALTKEPVSH-G-----------------
>Annotree@>DIOR01000006.1_167@GB_GCA_002423965.1@p__Firmicutes_D
------------------------------------------------------------
MK-----I------N--------KK---HGFA--------TRA---VH--AGQ-E-PDPQ
Y-GA--LST-PIYQTSTFVFKDVAQGAARF------AG-EEEG-----YIYTRL--GNPT
ITALEEKI----------ACLEGGEDAAA-----------FGSGMAAVSATIMALINQGE
HVVHSAALYGCTFAFLHELMP-RFGVSATGV----DTADLEAVKKAIR--PNT-KVVYIE
SPTNPTMRITDIQAV-ADIAHA-----N------GA-KV------VVDNTFMTPYLQRPL
EMGADVVLHSATKYINGHGDVVAGLVI-SDK-ETMAKIKMTTLKDI-GGIMSPFNAW-LI
LRGLKTLPLRMDRHNSNTMAIARFLEQ-HPA--VAKVYYP-GLES-----F-DQHQLA--
-K--K--Q-M--S-G-F----GGIMAFEL-KG-GYEA-----G-VKLMNGVEICH----L
AVSLGDIDTLIQHPASMTH-----SVVPEEERL-AANITPGLVRLAVGLEDVEDIIADLE
QAL----------------------------------------------
>Annotree@>DIPH01000002.1_66@GB_GCA_002424045.1@p__Firmicutes_G
------------------------------------------------------------
MK-----N------E-DL-----KR---MGFA--------TQA---IH--GGH-H-PN-A
A-GA--LVT-PIYQASTFRFDSAEQGARRF------AL-EEEG-----YIYTRL--GNPN
STELEQKI----------ALLEGAEAAVS-----------TGSGMGAITSAFWSALEPGD
HILAGKTLYGCTFAFLNHGVS-KFGVETTFV----DTTNIDEVRRALR--SNT-KIIYLE
SPANPTMAIADIAAI-SALAHE----IP------GC-LV------FVDNTYCTPYIQKPI
ELGADVVLHSATKYLNGHGDVIAGIVA-GKK-EFMDQVRYFGLKDMTGSVLSPFDAY-LI
CRGLKTLALRMEKHCANAQVVAEFLQG-HRA--IDTVYYP-GLDS-----F-PQFELA--
-K--K--Q-M--R-L-P----GAMIAFEL-NG-GVEA-----G-RTLMNNVCLCT----L
AVSLGDTETLIQHPATMTH-----SPYAPEERE-LYGISDGLVRLSIGLEDPEDIIADLK
AVLD--TL-----------------------------------------
>Annotree@>DILV01000029.1_91@GB_GCA_002425225.1@p__Proteobacteria
------------------------------------------------------------
MSQ--A---------TDQ-----K----MGFS--------TRA---IH--HGW-D-QYAG
T-GD--LNP-PIHLSSTYTFPTVEDGMKRF------AG-EQQG-----YVYSRV--GNPT
TVLLEQRI----------ADLEGGEAALV-----------TASGMGATAALLWTLLQPGD
EIIADKTLYGCTYAFFNHGLH-KFGVTITHV----DMADPANLAAAIS--AKT-RMVFFE
SPANPNMRLVDIPAV-AAIAHQ--Y-DN-------C-KV------VVDNTYCTPYLQRPL
ELGADYVVHSATKYLGGHGDLIAGAIV-GDA-ETLTQVRFYGIKDMTGAVMSSQDAF-LV
LRGLKTLALRMDRHCQNAQALAELLVT-HPK--VAVCHYP-GLAS-----F-PQYALA--
-Q--R--Q-M--A-Q-P----GGMVAFEL-KG-GFEA-----G-CRFMNALNLIT----R
AVSLGDAESLAQHPASMTH-----STYTPEERA-EHLISEGLVRVSAGLEDTADLLRDVE
QALE--AA-----------------------------------------
>Annotree@>DIPE01000063.1_12@GB_GCA_002427015.1@p__Firmicutes_D
------------------------------------------------------------
MK-----I------D--------KK---LGFA--------TRA---VH--AGQ-E-PDPQ
Y-GA--LST-PIYQTSTFVFKDVAQGAARF------AG-EEEG-----YIYTRL--GNPT
VTALEEKI----------ACLEGGEDAAA-----------FGSGMAAVSAAIMALVNQGD
HVVHSAALYGCTFAFLHELIA-RFGVTATGV----DTADLEAVKKAIR--PNT-KVVYIE
SPTNPTMRITDIQAV-AEIAHA-----H------GA-KV------VVDNTFMTPYLQRPL
EMGADVVLHSATKYINGHGDVVAGLVI-SDK-ETMTKIKMTTLKDI-GGIMSPFDAW-LI
LRGLKTLPLRMDRHNSNAMAIAKYLEK-HPA--VAKVYYP-GLES-----F-DQHALA--
-K--K--Q-M--S-G-F----GGIMSFEL-KG-GFEA-----G-VRLMNGVKICH----L
AVSLGDIDTLIQHPASMTH-----SVVPEAERL-AVNITPGLVRLAVGLEDVEDIIADLE
QAL----------------------------------------------
>Annotree@>DIPA01000007.1_1@GB_GCA_002427055.1@p__Firmicutes_D
------------------------------------------------------------
MS-----K------KLNL-----EA---MGFA--------TRA---IH--GGH-A-EN-A
A-GA--LVM-PIYQASTFVFDSAEQGGRRF------AL-EEGG-----YIYTRL--GNPN
STQFEEKL----------ALLEGAEAAMS-----------MGSGMGAITSAFWTALKAGD
HVIAAKTLYGCTFAYLNHGIS-RYGVDVTFV----DMRDPENVSKAMQ--PNT-KVVYLE
TPANPTMDIADIETI-SRIAHT----NE------GC-LV------FVDNTYCTPYIQRPL
ELGADVVLHSATKYLNGHGDVIAGVVA-GKK-EFIDQVRLFGVKDMTGSVLSPFDAY-LI
CRGMKTLPLRMEKHCANAMQVAEFLEK-HPA--VDKVYYP-GLKS-----F-PQYELA--
-K--R--Q-M--K-L-A----GAMIAFEL-KG-GVAE-----G-KKLMNNVKLCS----L
AVSLGDTETLIQHPASMTH-----SPYSKEERE-AGGIRDSLVRLSVGLEDVEDII----
-------------------------------------------------
>Annotree@>DIXX01000023.1_11@GB_GCA_002428805.1@p__Fusobacteriota
------------------------------------------------------------
------------------------------------------------------------
------------------------------------------------------------
--------------------------------------------MGAIASTMWTVLKAGD
HVISDKTLYGCTFALMSHGLT-KFGIEVEFI----DTSDLEAVKKAMR--SNT-RVVYLE
TPANPNLKIVDIEKV-SEIAH---G-NE------NT-LV------VVDNTFATPYCQKPL
TLGADIVVHSATKYLNGHGDVIAGFVV-GSK-ELITQIRLVGVKDMTGAVLSPTDAY-YI
IRGMKTLEIRMERHCSNAKKVAEFLNT-HPK--VTTVFYP-GLTM-----H-PGHDVA--
-V--K--Q-M--K-D-F----GGIFAFEL-EG-GIEA-----G-KTLLNNLELCS----L
AVSLGDTETLIQHPASMTH-----SPYTREERL-TAGITDGLVRISVGLENVEDIIEDLR
RGLE--LV-----------------------------------------
>Annotree@>DJJS01000004.1_65@GB_GCA_002434265.1@p__Proteobacteria
------------------------------------------------------------
MN-----N------ANR------T----PGFS--------TRA---IH--HGY-D-PLSH
G-GA--LVP-PIYQTSTYAFASAEYGAACF------AG-EADG-----HVYSRI--SNPT
LALLEQRM----------ASLEGGEAGLA-----------LASGMGAITATLWTLLRPGD
ELIVGTTVYGCTFAFMHHGIG-EFGVKVRHV----DLADVHALKAAIT--PNT-RMIYFE
TPANPNMRLVDIAAV-AGVARG--H-DL---------VV------VVDNTYCTPYLQQPL
ALGADLVVHSATKYLSGHGDLTAGLVV-GRK-ALIERIRLQGLKDMTGAVLSPHDAT-LL
MRGIKTLSLRMERHCSNAQQVAELLAG-QAN--VAWVRYP-GLPS-----F-DQYALA--
-Q--R--Q-M--R-L-P----GGMVAFEL-GG-GVEA-----G-RRFMNALQLFA----R
AVSLGDAESLAQHPASMTH-----SSYTAQERA-HHGISDGLVRLSVGLEDVEDLLADVR
QALE--VCV----------------------------------------
>Annotree@>DIWW01000024.1_77@GB_GCA_002435905.1@p__Firmicutes_B
------------------------------------------------------------
M-------------L-ND-----KN---YGFA--------TRQ---IH--AGH-K-ADN-
E-GA--LCA-PIYQTSTFIFDSVEQGGRRF------AG-KEDG-----YIYSRM--GNPT
ASLLENKM----------ASLENGEAALA-----------TSSGMGAIATALWSSLKAGD
HVLSDDTLYGCTFALLTHGLT-QYGIEVDLI----NFADPERVKKSIK--PNT-KVVYFE
TPCNPTMKIIDIALI-AQIAHE--A-DP------AI-QV------MVDNTFASPYLQNPL
DLGADTVVHSATKYLNGHGDVVAGIIV-GKA-DFVTRCRTFGQKDMTGSVISPFDAF-LL
NRGLKTLDIRLDRHCQNAALLAEMLQA-HPA--VKKVYYP-GLPD-----F-EGHAIA--
-K--K--Q-M--R-Q-F----GGVLSFEV-KA-DRAA-----T-AHFLNHLELVT----I
AVSLGDTETLVQQPATMTH-----SAYTPEELA-AAGIAEGLIRVSVGLESSSDLLAAFK
AGLD--KIK----------------------------------------
>Annotree@>DJTF01000212.1_5@GB_GCA_002438125.1@p__Proteobacteria
------------------------------------------------------------
MR-----G------SHNN-----N----TGFS--------TRA---IH--HGY-D-PLSH
G-GA--LVP-PVYQSATYAFATVEYGAACF------AG-EEGG-----HFYSRI--SNPT
LALLEQRM----------ASLEGGEAGLA-----------LASGMGAITSTLWTLLRPGD
ELIVGTTLYGCTFAFLHHGIG-EFGVKIRHV----DLNDSKALKAAIT--RKT-RIIYFE
TPANPNMQLVDIAAV-AEAARG--H-DI---------HI------VVDNTYCTPYLQRPL
ELGADLVVHSATKYLSGHGDITAGLVI-GRK-ALIDRIRLEGLKDLTGAVLSPHDAS-LL
MRGIKTLALRMDRHCANAQQVAEYLAR-QPQ--VELIHYP-GLPT-----F-GQYALA--
-Q--R--Q-M--R-L-P----GGMIAFEL-KG-GIEA-----G-RRFMNALQLFA----R
AVSLGDAESLAQHPASMTH-----SSYTPEERA-HHGISEGLVRLSVGLEDVEDLLADVE
QALK--ACS----------------------------------------
>Annotree@>DJPP01000162.1_2@GB_GCA_002438575.1@p__Firmicutes_A
------------------------------------------------------------
M-------------L-N------KD---CGFG--------TKA---IH--AGN-V-KDTQ
Y-GA--LTT-PIFQTSTFVFDSCEQGGRRF------AG-EEAG-----YIYTRL--SNPT
TSVLEAKV----------AALESGEACVA-----------AASGMGAISSALWTVAGAGK
HIVADGTLYGCTFSLLNHGMT-RYGVEVSFV----DTSDLDAVRKALK--PNT-CAVYLE
TPANPNLKIADISAV-AALAHG--Y-NK------DI-KV------ICDNTFASPYLQRPL
ELGADVVVHSATKYLNGHGDVIAGFVV-GSA-AFCSEVRAFGLKDMTGAVMDPFCSF-LI
LRGLKTLEIRMQKHCANAKAVAEFLYD-HPA--VEKVYYP-GLID-----H-PGHDIA--
-R--R--Q-M--R-D-F----GGMLSFEV-KG-GRAA-----G-VKLVNALRLVT----V
AVSLGDAETLIEHPASMTH-----STYTEEELA-ASGIAAGLIRLSVGLENAEDLIADLK
QALD--TL-----------------------------------------
>Annotree@>DKGO01000195.1_65@GB_GCA_002453315.1@p__Firmicutes
------------------------------------------------------------
MR-------------KD-----------KKFA--------TTT---IH--EGY-D-AKEM
L-GS--LST-PLFQTSTYEFQSAEHGEQLF------QG-EAEG-----YIYTRI--GNPT
VTTLEKRI----------AALEGGEAGLA-----------FSSGMGAISAVLVSLTKAND
HVLCSTGLYGCTYGLL-MMMKDKYNMSVDFS----NLETEDEIKSLIK--PET-ACIYIE
TPINPTMQLIDLALV-AKVAQE--H-D--------I-PV------VVDNTFASPYLQRPL
ELGCDVVVHSATKYINGHGDVIAGLAV-GKQ-ELMDEISKTTRKDM-GAVIGPFDAW-LL
LRGLKTLPIRMDRHCDNAEKIVGQLRE-HNK--VKNVYYP-GV---------GDQPIF--
-E--K--Q-M--E-R-A----GGVLAFEI-EG-GKAE-----A-QKLMNDLSFVK----V
AVSLGDAETLIEHPATMTH-----AVIPEEKRQ-EMGIHDSLIRLSVGLEAWEDIWEDLE
QALN--KL-----------------------------------------
>Annotree@>DKGY01000078.1_112@GB_GCA_002453475.1@p__Firmicutes_A
------------------------------------------------------------
MG-----N------N--L-----KS---MGFA--------TRA---IH--GGH-V-KD-Q
F-GS--LAT-PIHQTATFVFDSAEQGGRRF------AL-EEGG-----YIYSRL--GNPT
NTQLEEKL----------AMLEGAEAAIS-----------TASGIGAVASAFWTALKAGD
HVVAAKTLYGCTYAYLNHGIS-RYGVEVTFV----DATNLEEVSRAMR--ENT-KVVYLE
TPANPNLEVVDIEAI-SKIAHQ----NN------DC-IV------MVDNTFCTPYIQRPL
EFGADVVIHSGTKFLNGHGDVISGFVV-GSA-EFIKNVRLFGVKDMTGASLSPFDAF-LI
IRGMKTLEIRMEKHCANAMKVAKFLEE-HSV--VEKVYYP-GLES-----F-PQYELA--
-K--K--Q-M--S-L-P----GAVIAFEV-KG-GIEE-----G-KKVINSTELCT----I
AVSLGDAETLIQHPASMTH-----SPYTKEERE-MAGISDGLIRIAVGLENVEDIINDLE
NALK--SIS----------------------------------------
>Annotree@>DKLF01000044.1_52@GB_GCA_002455655.1@p__Firmicutes_A
-----------------------------------------------------------M
ME-----N--------------KQK---LGFA--------TRQ---IH--VGK-I-KDA-
S-GA--LCT-PIYQTSTFEFETVQQGGARF------AG-EEPG-----YIYSRL--SNPS
LTQAEEKL----------ASLENGEAALA-----------AASGMGAISAALWTSVVAGD
EILASDTLYGCTFSLLCHGMT-RFGVDTKFI----DMVNLENFQEHLT--PKT-KVVYFE
TPCNPTLKILDIQAI-AEAAHK--Y-NP------SI-RV------IVDNTFCSPYLQRPL
ELGADVVVHSATKYINGHGDVIAGFIV-GTA-EFIGQCRTFGLKDMTGAVMSPFDAF-LI
ARGLKTLDIRMERHCSNARKVAEFLHS-HPA--VDKVYYP-GLPD-----F-KGSEVA--
-Q--K--Q-M--K-D-F----GGMLSIEL-KA-SREE-----V-ANALNNLGLCS----I
AVSLGDAETLVEHAATMTH-----STYTPEELA-AAGISEGLVRISVGLEDPDDIIADLK
SVLD--TLV-S--------------------------------------
>Annotree@>DKLF01000130.1_20@GB_GCA_002455655.1@p__Firmicutes_A
------------------------------------------------------------
MK-----H--------------EQK---LGFS--------TRQ---IH--TGK-E-VNS-
A-GS--LCA-PIYQTSTFSFTSVEQGGARF------AG-NESG-----YIYTRL--GNPS
LTQVEAKL----------ASLEGGEAALA-----------AASGMGAITTALWTSVVAGD
EILADETLYGCTYALLSHGMP-KFGVHVTLT----DLSHPENLKKHLT--RNT-KVVYFE
TPCNPTMKVIDIAEI-ARIAHE--F-NP------SI-RV------IVDNTFCSPYLQRPL
ELGADVVVHSATKYINGHGDVIAGFVV-GSA-DFIGQCRMFGLKDMTGAVMSPFDAF-LI
NRGLKTLSLRMERHCANAAKVAEFLQS-HPA--VSKVYYP-GLED-----F-DGREIA--
-Q--K--Q-M--K-L-P----GGMMAFEL-KA-DRAA-----T-AAALNRLELCV----I
AVSLGDAETLVEHPASMTH-----STYTPEELK-SAGISEGLVRISVGLEDPEDIIADFK
AALD--TLL----------------------------------------
>Annotree@>DKLM01000031.1_34@GB_GCA_002455975.1@p__Firmicutes_A
------------------------------------------------------------
MN-----K------G-QL-----KQ---MGFS--------TKA---IH--GGA-K-KN-E
Y-GA--LAT-PIYQSSTFVFDSAEQGGNRF------AL-EEEG-----YIYSRL--GNPT
NSVLEEKL----------AILEGGEAAMS-----------MSSGMGAISSALWTALKAGD
HIVAAKTLYGCTFAYLSHGLT-RFGVEITFV----DTKDPQNVKDAMR--ENT-RVVYLE
SPANPNLDLTDIEAI-CKIAHE----NE------NC-LV------MVDNTFCTPYIQRPL
ELGADVVIHSGTKFLNGHGDVVCGFVI-GSS-EFIKQVRLFGVKDMTGSSMSPFDAF-LV
IRGMKTLPLRMEKHCDNAMKVAEFLEN-HKA--VEKVYYP-GLES-----F-PQYELA--
-Q--K--Q-M--S-L-P----GAIIAFEI-KG-GLEE-----G-RKMINNTKLCS----L
AVSLGDAETLIQHPASMTH-----SPYAPEERL-EAGIKDNLVRLAVGLEDVEDIILDLD
RALK--TIL----------------------------------------
>Annotree@>DKRJ01000013.1_118@GB_GCA_002472145.1@p__Firmicutes_A
------------------------------------------------------------
MK-----D------C--------SG--RIA----------TTV---VH--GAH-S-EN-S
C-GA--LAT-PIYQTSTFVFSSAEQGGRRF------SG-QEDG-----FIYTRL--GNPT
TRQLEKTV----------AILEHGGDCVA-----------FSSGMGAISGTLLTLLSSGD
LIVADKSLYGCTFSLITETFP-RYGIRHEFV----DMTDEGAYRSAIV--PGT-KVVYFE
TIANPSMKVADIEKI-ASYAHQ--T-AP------GC-LV------VIDNTFASPLLVNPL
DLGADVVVHSATKYLNGHGDVIAGFSV-ACK-EISDRIRTVGLKDITGAVLGPQEAY-LI
LRGIKTMKVRMDAVCDSAMKIAGFLHD-SPF--VEKVCYP-GLAD-----D-PYHDTA--
-A--R--E-L--K-R-F----GGMISFEM-K--DYES-----A-VKTLDALKLCK----V
AVSLGDCETLIEHPASMTH-----SMCTKEEIE-EAGFSDRLIRLSVGLEDPDDIIDDLR
QAFE--TSC-G------HAQTY---------------------------
>Annotree@>DLPX01000019.1_28@GB_GCA_002477475.1@p__Proteobacteria
------------------------------------------------------------
MS-------QS---KDKD-----P----KGFS--------TRA---IH--AGY-D-PMRH
H-GA--LNP-PVYLNATYTFGSIAEGQQRF------SG-EAPG-----YVYARV--GNPT
QTVLEKRL----------ASLEGGEAAVA-----------VASGIGAITALLWSFIKSGD
EIIADKTLYGCTFAFMEHGLS-RFGIKVRFV----DLTEPDALADAMT--PNT-RFVFFE
TPTNPNMRVIDIRKV-CETAHA--H-N--------A-RV------IVDNTYGTPYLQRPL
ECGADFVIHSMTKYLSGHGDLIAGAII-GPV-DDMATVRSVGLKDMTGAVLSAFDSF-LL
LRGIKTLELRMERHCESALTLAREIES-HPQ--VETVYYP-GLPS-----H-PQYALA--
-C--K--Q-M--K-A-F----GGMIALEL-RG-GYEA-----G-VRFMDAVQVAQ----R
AVSLGDAETLVQHPASMTH-----NNYTEEERQ-AHGISLGLARISVGLENVEDLSADIL
KALD--QSA-A--------------------------------------
>Annotree@>DLNM01000041.1_8@GB_GCA_002479485.1@p__Firmicutes_A
------------------------------------------------------------
M-------------E-N------KN---VGFG--------TKA---IH--AGN-K-KDTQ
Y-GS--LTM-PIYQTSTFAFDTCEQGGKRF------AG-EENG-----YIYTRL--GNPT
TSVLEEKV----------AALEGAEACVA-----------VSSGIGAVSSIFWTMCKAGS
HVIADGTLYGCTFAYLNHGMT-RYGVEVSFV----DTSNLDEIKAALK--PNT-AVVYLE
TPANPNLKIADIKAV-ADIVHD--Y-SK------DI-KV------VCDNTFATPYLQRPL
ELGADAVIHSATKYLNGHGDVIAGFIC-GSQ-EFMNEVRFFGLKDMTGSVMGPFEAF-LI
LRGLKTLEVRMDRHCDSAQKIAEYLEK-HPM--VEKVYFP-GLPS-----F-EGHEIA--
-K--K--Q-M--S-K-F----GGMIAFEV-KG-GREA-----G-ANLLNSLKLCT----I
AVSLGDAETLVEHPASMTH-----SPYTKEELA-EQGISEGLVRLSVGLENVEDIIADLE
YGFN--CLK----------------------------------------
>Annotree@>DLCS01000133.1_1@GB_GCA_002480735.1@p__Firmicutes
------------------------------------------------------------
------------------------------------------------------------
------------------------------------------------------------
--------------------LEDGEAALA-----------FGSGMGAVSAVLVSLTKTGD
HIVCSQGIYGCTFGLL-QMMKEKYGITHDLS----PMSTRDEIEKAIR--PET-VCIYVE
TPINPTMKLVDLELV-CSVAKE--K-G--------I-QV------VVDNTFCSPYLQKPI
PIGADIVIHSATKYIGGHGDVIAGIIV-GKR-AFIDEVRMTTQKDI-GGIISPFDAW-LL
LRGLKTLAVRLDRHCSNASKLARFLSE-HPK--VEKIYYP-GDPN-----H-EDYPIM--
-E--K--Q-M--T-Q-P----GGLISFTI-KG-SKED-----A-QQFMNRLELIK----I
AVSLGDAETLIQHPATMTH-----AVVPENERK-KMGIEDHLLRLSVGLEAWEDIRDDLA
SALN--EI-----------------------------------------
>Annotree@>DLGF01000020.1_352@GB_GCA_002482545.1@p__Firmicutes_C
------------------------------------------------------------
MK-----N------I--------KS---AGYN--------TQL---VH--AGQ-Y-PDPL
T-GA--LST-PIYQTSTFVFETAEQGGARF------AL-EEPG-----YIYTRL--GNPT
QQQLEDKV----------AILERGEAALA-----------VASGMTAIAAPLWTLCQSGD
HIVATDAIYGCTFALLSHSMP-KFGIDVTFV----DGTNPENFAKAMR--KNT-KVVLVE
TPANPTLSLVDLEAV-AKIAHA-----H------GA-KL------MVDNTFMSPYCQRPL
ELGADIVAHSATKYLNGHGDVIAGIVV-GKQ-DFIDQVRLVGVKDITGGCISPFNAW-LI
LRGIKTLGVRMDRHCANAMEVARWLEK-QPK--VEKIFFP-GLSS-----H-PQHALA--
-K--K--Q-M--S-Q-F----GAMIAFEV-KG-GVEA-----G-RKIMNSVDLCS----L
AVSLGDTETLIQHPASMTH-----SPVPREERL-KAGITDGLIRLSVGLEDPADIIADLE
QAMA--HI-----------------------------------------
>Annotree@>NVOY01000044.1_86@GB_GCA_002551005.1@p__Firmicutes
--------------------------------------MLMERIATDRKRLHKMRYKEDV
CM-------------K-------K----KHIE--------TTL---IH--HGY-D-AAQH
K-GS--LTP-PLFQTSTYTFETAQQGEESF------AG-YDSA-----YIYSRL--GNPT
VELFEERM----------AALEEGEAALA-----------FGSGMAAISGTLFAFLKAGD
HIVCSNGLYGCTYGFL-EVLEEKFAITHTLC----EMETAEEIKSSIG--PNT-KIIFVE
TPINPTMKLIDLELV-VKVAKQ--H-G--------L-LV------IVDNTFCSPYLQRPL
TVGCDIVLHSATKYIGGHGDVVAGVTI-CKT-NELAEKIRPIRKDV-GGIMAPFDAW-LL
LRGLKTLAVRMDRHSDNAEKIAAFLRN-HEL--VEEVWYREGL-------------LA--
-N--K--Q-M--K-R-G----GGVLAFTV-KG-GKTE-----A-QAVMDNLKLIA----I
AVSLGDTETLIQHPATMTH-----AVIPKYVRE-QMGISDNLLRLSAGLESWEDIVRDLA
QALQ--KEK-T----ALS-------------------------------
>Annotree@>NUQE01000041.1_48@GB_GCA_002582035.1@p__Firmicutes
--------------------------------------MLMERIATDRKRLHNIRYKGDV
CM-------------K-------K----KHIE--------TTL---VH--HGY-D-AMQH
K-GS--LTP-PLFQTSTYTFETALQGEASF------AG-YDSA-----HIYSRL--GNPT
VELLEERM----------AALEEGAAALA-----------FGSGMAAISGTLLAFLKAGD
HIVCSNGLYGCTYGFL-EVLEEKFAITHTLC----DMETEAEIANSIQ--PNT-KIIFVE
TPINPTMKLIDLELV-VKVAKQ--H-G--------L-LV------IVDNTFCSPYLQRPL
TIGCDVVLHSATKYIGGHGDVVAGVTI-CKT-KELAEKIRPIRKDV-GGIMSPFDAW-LL
LRGLKTLAVRMDRHSENAEKIVAFLRN-HEL--VEDVWYPEGM-------------LA--
-N--K--Q-M--K-R-G----GGVLSFTV-KG-GKAE-----A-QALMDNLKLIA----I
AVSLGDTETLIQHPATMTH-----AVIPKHIRE-QMGIYDNLLRLSAGLEAWEDIVVDLA
QALQ--KEK-T----ALS-------------------------------
>Annotree@>NYWU01000033.1_117@GB_GCA_002685255.1@p__Proteobacteria
------------------------------------------------------------
MS-----E------GKQS----TEH---HQLA--------TQV---IH--GGK-A-PQDP
E-GA--LVA-PLYQTSTFKFSHADQGSARF------AG-EEPG-----YIYSRL--GNPT
ITQLETRV----------AGLEGFSAAAA-----------SATGMGAIAATTMALVRSGD
HVLVSDAIYGCSFALFSELFE-RFGIEAEFI----DMADPDQITAHLR--DNT-RFVFIE
TPANPHLKLLDIAAI-KTAMGS--S-A--------A-KL------IVDNTFMTPLLQQPK
SLGADIVIHSATKFLNGHGDVVAGIVC-GDE-ETIADIKMTTLKDM-GATMSPHDAW-LI
LRGLKTLDVRMQRHCDNAEKVVSFLQQ-HER--VKKIYYP-GLAN-----H-PKHDLV--
-G--S--Q-M--Q-R-A----GAVIAFEL-HS-DESG-----A-RAFLDALDMIA----L
AVSLGDAETLIQHPASMTH-----SPYTPEARQ-AAGISDTLLRIAVGLEDANDIIADLK
QALD--SVA-S--------RWRDSA------------------------
>Annotree@>NZQE01000018.1_135@GB_GCA_002695785.1@p__Proteobacteria
------------------------------------------------------------
MAF----D--S---S-RP----------LGPA--------TRA---IH--HGY-E-PADH
E-NA--LTP-PLHLTSTFAFPDAETGGALF------AG-DAEG-----HIYSRI--SNPT
VSLLESRI----------ASLEGAEAAIA-----------TASGMGAISATLWTLVKPGD
EIITDETLYGCTFAFMRDGLS-RFGVKITHV----DLRDPEKLAAAIS--DTT-RVVYFE
TPANPNMRLVDIRAV-SDIARA--V-GA---------LT------IVDNTYASPLLTRPI
ELGADFVLHSATKYLGGHGDLVAGIVC-GRA-EPIQDIRMIGVKDMTGSVMAPFNAM-LV
MRGLKTLQLRMQRHCESGQKIAEWLEA-QPS--VSVVHYP-GLPS-----H-PQHELA--
-K--R--Q-M--D-G-F----GGMIAFEL-DG-GYQA-----G-IDMMNRLQLIR----R
AVSLGDAETLIQHPASMTH-----STYTEEERA-AHGISDGLIRLSVGLEDVSDILTDLE
RAL-------A--------------------------------------
>Annotree@>PACZ01000027.1_36@GB_GCA_002700305.1@p__Proteobacteria
------------------------------------------------------------
MAF----D--A---S-RP----------LGPA--------TRA---IH--HGY-D-PAKN
D-YA--LTP-PVHLTSTFAFPDAQTGGALF------AG-EAEG-----HIYSRI--SNPT
VALLEDRI----------ASLEGAEAGLA-----------TASGMGAISSLMWTLLAPGD
EIITDQTLYGCTFAFMRDGLS-RFGVKITHV----DLRDPENLSAAIS--EKT-RIVYFE
TPANPNMRLVDIRET-SRIAHA--H-DA---------LV------VVDNTYASPLLTRPI
SLGADFVVHSATKYLGGHGDLVAGMVL-GRA-EAIKDVRMIGVKDMTGSVMAPFNAM-LV
MRGLKTLQLRMARHCESGQKVAEWLEA-QPG--VDTVHYP-GLPS-----H-PQHELA--
-K--R--Q-M--D-G-F----GGMIAFEL-AG-GYEA-----G-IEMMNRLQLIR----R
AVSLGDAETLIQHPASMTH-----STYTEEERL-EHGISNGLIRLSVGLEDVDDILADLE
AAL-------A--------------------------------------
>Annotree@>PARB01000106.1_11@GB_GCA_002709505.1@p__Proteobacteria
------------------------------------------------------------
M------L--T------N-----A---PLGFA--------TRA---IH--HGY-D-PMDH
D-GA--LTP-PVHFTSTFAFDTAEQGGEIF------AG-ERPG-----HVYSRI--SNPT
LALLEDRI----------ADLEGGEAGVA-----------FGSGMGAITAVMWSFLSPGD
EIIVDRTLYGCTFAFFRHGLA-KFGITVTHV----DLRDPKTLEAAIS--ERT-RIVYFE
SPANPNMRLVDIAAV-SHVAHS--A-GA---------RV------VVDNTYATPVLTRPL
ELGADIVVHSATKYLGGHGDLVAGLAA-GSA-EDMQTVRLVGLKDMTGAVMAPLTAH-LV
LRGLKTLELRMERHSENAFAIAELLVD-HPA--VATVHYP-GLAS-----F-PQHDLA--
-A--R--Q-M--P-G-F----GGMVAFEL-TG-GTAA-----G-IRFMNALSLAR----R
AVSLGDAETLVQHPASMTH-----STYTPEERA-AHDIPDGLIRLSAGLETRADILADVS
AALD------S----LRAQAA----------------------------
>Annotree@>PAQR01000008.1_6@GB_GCA_002709775.1@p__Proteobacteria
------------------------------------------------------------
MSA--HDKH------NSA-----K----TGFA--------TRA---IH--HGY-D-PQSH
N-GA--LNP-PVYMSSTFAFETAEQGGRFF------AG-DEQG-----FIYSRI--ANPT
LDLLEKRL----------AVLEGGEAAVA-----------TASGMGAITSVFWTFIEPGD
EIIVDRTLYGCTFAYFRHGLE-KFGIKHTHV----DLTDPAELEKAIS--DQT-KIVYFE
TPANPNMRLVDIEAV-SEIAHK--H-GA---------KV------VVDNTYCTPYLQRPI
ELGADIVVHSATKYLGGHGDLMAGAVI-GTL-EDMTQVRLVGLKDMTGAVLSAQDAN-LV
MRGLKTLELRMERHCDNAEKIADFLAK-HPK--VEKVFYP-GLES-----D-PHHKLA--
-K--K--Q-M--D-R-F----GGMIAFEL-KG-GIEE-----G-RKLMNGLNMIT----R
AVSLGDAETLIQHPASMTH-----STYTAEERA-EYQITDGLIRLSAGLESIGDILADLS
NALD-----------RDQMAIAAE-------------------------
>Annotree@>PBLF01000009.1_184@GB_GCA_002722295.1@p__Proteobacteria
------------------------------------------------------------
M------I--R------N-----R---AAGFA--------TRA---IH--HGY-D-PLDN
E-GA--LTP-PVHMTSTFVFETAGAGGEMF------AG-DRVG-----HVYSRI--SNPT
VELLEARM----------AALEEGEAALG-----------FASGMGAITAVLWTFLSPGD
EILVDETLYGCTFAFFHHGLA-RFGVTVTHV----DMRDPANVKAAIT--EKT-RVVYFE
TPANPNMRLVDIGAV-AAIARK--A-GV---------RT------VVDNTYATPVLTRPL
ALGADIVVHSATKYLGGHGDLVAGIAV-GSG-ADMQAVRLVGLKDMTGAVMAPLTAH-LV
LRGLKTLELRMERHCASARAVAEQLEA-HPA--VATVHYP-GLAS-----F-PQHNLA--
-V--R--Q-M--P-G-F----GGMIAFEL-AG-GKEA-----G-IAFLDGLDLVA----R
AVSLGDAETLAQHPASMTH-----STYTAEERA-RHGISDGLVRLSVGLESLKDISDDIA
DALH------R----LARRAA----------------------------
>Annotree@>PBSU01000032.1_39@GB_GCA_002726415.1@p__Proteobacteria
------------------------------------------------------------
MK-------KN---GLNR-----P----AGFS--------TRA---IH--EGY-D-PASH
H-GS--LNP-PVYLNATYSFESIAQGQQRF------AG-EVPG-----YVYARV--GNPT
QSVLESRL----------ASLEGGEAAVA-----------VASGIGAITALLWSFLESGD
EIIADKTLYGCTFAFMGHGLS-RFGVKVHFI----DLTQPDTLEAVMT--PAT-RFVFFE
TPTNPNMRLIDIDQI-CRLAHA--H-N--------A-RV------IVDNTYGTPYLQRPL
ERGADFVVHSMTKYLSGHGDLIAGAII-GSA-DDMLNVRTVGLKDMTGAVLSAFDSF-LL
LRGIKTLELRMTRHCESALALARQIES-YPG--VESVLYP-GLAS-----H-PQYALA--
-C--E--Q-M--S-A-F----GGMIALEL-SG-GYEA-----G-VRFMDAVQLAQ----R
AVSLGDAETLVQHPASMTH-----NNYTDEERE-AHGISLGLARISVGLENIEDLSADIL
QALD--QAS-Q--------------------------------------
>Annotree@>PBTT01000020.1_11@GB_GCA_002729195.1@p__Proteobacteria
------------------------------------------------------------
MK-------TQ---RSSR-----L----RGFS--------TRA---IH--EGY-D-PGSH
H-GS--LNP-PVYLNATYSFDSIAQGQSRF------AG-ETPG-----YVYARV--GNPT
QAVLEQRL----------ASLEGGEAALA-----------VASGIGAITALIWSFVRSGD
EIVADKTLYGCTFSFLGQGLS-RFGVTVRFV----DLTVLEELAAAIT--PAT-QFVFFE
TPTNPNMRVIDIAAV-AKIAHD--Q-G--------A-RV------IVDNTYGTPWLQRPI
ELGADFVVHSMTKYLSGHGDLLAGAVI-GLA-EDLLAVRTVGLKDMTGAVLSAFDSF-LL
LRGIKTLELRMARHCDNALALARQLEG-HPA--VGSIYYP-GLQS-----H-PQFALA--
-S--R--Q-M--T-A-F----GGMIALEL-AG-GYEA-----G-VRFMDSVKLAQ----R
AVSLGDAETLVQHPASMTH-----NNYTEEERE-AHGISFGLVRISVGLENLEDLSADIL
QALD--LAH-N----A---------------------------------
>Annotree@>NVTC01000022.1_15@GB_GCA_002732905.1@p__Proteobacteria
------------------------------------------------------------
MSA--SNKNKN---HDTS-----N----MGFA--------TRA---IH--AGA-T-PDQ-
Y-GA--LVP-PVYMTSTFAFDTVEQGAAMF------EG-ELAG-----HFYSRV--SNPT
VDILERRF----------ADLEGAEAALG-----------FASGMGGITSTLWTLLSSGD
EIIADETLYGCTFAFMEHGLT-RFGIKIKYI----DLQNVEAFEAAIG--PAT-KLVYFE
TPANPNMRLVDIEAI-CKIARN--N-D--------L-IS------IVDNTYSTPYLTRPI
EMGADLVVHSATKYLGGHGDLIAGLVA-GST-ALMSRIRVEGLKDMTGAVMXPLTAH-QI
MRGMKTLELRMDRHCATAMTVALTLEA-HPA--VAQVFYP-GLET-----S-PDHDLA--
-K--R--Q-M--S-D-F----GGMIAFEL-KG-GIEA-----G-RTMMNALSLIK----R
AVSLGDPDSLIQHPASMTH-----ATYTPEERA-QHGITDGLIRMSVGLETPDDILDDLL
VGLE--TI-------SQTHKHAA--------------------------
>Annotree@>NVTS01000077.1_7@GB_GCA_002732995.1@p__Proteobacteria
------------------------------------------------------------
M---------K---N-TP-----K-----GFA--------TRA---IH--HAY-D-SRKN
E-GA--LTP-PLHLTSTFTFETAEQGGEIF------AG-EREG-----YVYSRT--NNPT
NNLLEQRI----------ATLEGAEAGIA-----------LASGIGAISSVMWTLLKPGD
EIITDQTLYGCTFSYFNHGLA-KFGITITHI----DMTDPKNLKKAIS--AKT-RVVYFE
TPANPNMRLVDIAAV-SKIAHA--H-GA---------SV------VVDNTYSTPYITRPI
ELGADLVVHSATKYLGGHGDVIAGLVA-GTQ-EQTDEIRGYGLKDMTGAAMAPFNAM-LI
MRGLKTLTLRMDRHXENAMAVAELLEA-SDA--VETVNYP-GLTS-----X-PQHELA--
-K--Q--Q-M--A-G-F----GGMISFEL-AG-GYEA-----G-TKMMNRLKMVA----R
AVSLGDAETLIQHPASMTH-----ATYTVEERA-EHGISEGLVRLSVGLEDIGDILDDIK
QALP------R----T-NVTAXA--------------------------
>Annotree@>NVVU01000006.1_38@GB_GCA_002733485.1@p__Proteobacteria
------------------------------------------------------------
MA------------DQTS-----K----TGFA--------TRA---IH--GLE-H-ARQP
E-GA--LNP-PLYLSSTFTFDRVEEGAAMF------AG-ERPG-----HFYSRV--SNPT
LSALEERF----------AALEEAEASLS-----------FASGMGAITSVFWTFLSAGD
EVIADKTLYGCTFAFLHHGLS-RFGVKVIHV----DMTDPAAVAAVLS--DKT-KIVYFE
TPANPNMRLVDITAI-STLARR--V-G--------A-KT------IVDNTYCTPYLQQPL
KLGADIVVHSATKYLGGHGDLIAGMAA-GSA-DDMLRVRTEGLKDMTGAVMTPLTAH-QI
MRGLKTLDLRMDRHSASAQIIAERLEA-HPL--VKTVSYP-GLQS-----F-DQFDLA--
-K--R--Q-M--R-N-S----GGMIALEL-NT-DIGG-----A-MHMMNTLTLIK----R
AVSLGDADSLIQHPASMTH-----AAYSAEERA-EHGISDSLIRLSVGLESVEDIWADLE
SALS--ALK-V----SNTAPKAA--------------------------
>Annotree@>NVVV01000033.1_14@GB_GCA_002733495.1@p__Proteobacteria
------------------------------------------------------------
MA------------DQTS-----K----TGFA--------TRA---IH--GLE-H-ARQP
E-GA--LNP-PLYLSSTFTFDRVEEGAAMF------AG-ERPG-----HFYSRV--SNPT
LSALEERF----------AALEEAESSLC-----------FASGMGAITSVFWTFLSAGD
EVIADKTLYGCTFAFLHHGLS-RFGVKVIHV----DMTDPAAVAAVLS--EKT-KIVYFE
SPANPNMRLVDIAAI-STIARN--V-G--------A-KT------IVDNTYCTPYLQQPL
KLGADIAVHSATKYLGGHGDLIAGMAA-GSA-DDMMQVRVEGLKDMTGAVMTPLTAH-QI
MRGLKTLDLRMDRHCASAQEIAERLEA-HPL--VKSVSYP-GLKS-----F-AQFALA--
-K--R--Q-M--R-A-P----GGMIALEL-NT-DIGG-----A-MHMMNALTLIK----R
AVSLGDADSLIQHPASMTH-----AAYSKEERA-EHGISDSLIRLSVGLESARDIWADLE
SALG--TLK-A----TSTAPKAA--------------------------
>Annotree@>NVVX01000042.1_9@GB_GCA_002733545.1@p__Firmicutes_A
------------------------------------------------------------
------------------------M--KFH----------TKA---IH--AGH-K-HDKA
A-GA--HAT-PIFQTSTFVFDSAEQGARRF------EG-TEEG-----YIYSRL--GNPN
MSELEEKM----------AALENGGAAIS-----------TGSGMAAISTVLLSQLRAGD
HMIAGDALYGCTNSLMTHVLP-RFNIETTFV----NTSDLSSIEKAIK--GNT-KVIYVE
TPANPTMQVTDIKAV-SEIARK--H-G--------A-IL------VVDNTFMTPYLQKPL
DLGADIVVHSATKYIGGHGDVVAGIIV-GSK-EVIMNMKFPYFKDF-GGITSPFDAW-LL
VRGLKTLPARVDIHCKNAKIVVDYLVN-HPA--ISDVYFP-GLKD-----H-PQHEIA--
-K--K--Q-A--T-D-F----GSMIAFEL-KG-GIEA-----G-KTLMNNVNMIA----L
AVSLGCVDSLIQHPASMTH-----SPVAKEDRL-RAGITDGLVRLSVGIENVEDIIADLD
QALS--QI-----------------------------------------
>Annotree@>NVWK01000011.1_53@GB_GCA_002733605.1@p__Proteobacteria
------------------------------------------------------------
MYA--SN--------DRD-----K----KGFA--------TRA---IH--AGS-E-EREV
H-GS--LVP-PVYMSSTFTFDSAEQGAAMF------EG-EEKG-----HFYSRI--SNPT
LDILERRF----------ASLEGAEAALA-----------CASGMGAITSCFWTLLSAGD
EIIVDETLYGCTFAFIRSGLA-KFGVTPLYV----DMSDPENVRAAIT--DKT-RFIYFE
TPANPNMRLVDIAAI-ADIAKD--H-D--------V-LS------IVDNTYCTPYLTRPI
EMGVDLVVHSATKYLGGHGDLMGGLVT-GSL-ELITAIRLEGLKDMTGAVMSPLTAH-QI
MRGLKTLELRMDRHCSSAMTIAKILAA-HPT--VKTVSYP-GLKS-----F-PQHALA--
-K--K--Q-M--A-G-F----GGMIAFEL-HG-GIEA-----G-RALMNALGLIK----R
AVSLGDPDSLIQHPASMTH-----SAYTPEERQ-EYGISDSLIRLSVGLETPADILDDLL
QGLE--QA-------SALFKGAA--------------------------
>Annotree@>NVXG01000055.1_6@GB_GCA_002733805.1@p__Proteobacteria
------------------------------------------------------------
MH------------DN-K-----Q----AGFS--------TRA---IH--TGY-D-GREA
E-GA--INP-PVYMSSTFAFDTTEQGAARF------AG-EAPG-----HFYSRI--SNPT
LQVLETRF----------ADLENAEAGLS-----------FASGMGAITSVLWTFLSAGD
EIITDKTLYGCTFAFLQHGLA-RFGVKVTTI----DLSDPLALQAAIN--PKT-KIVFFE
SPANPNMKLVDIAAI-AKIARA--N-G--------A-KT------IIDNTYCTPYLQRPL
DLGADIVVHSATKYLSGHGDLIAGLAA-GNA-DDMLRVRTEGLKDMTGAVLDPLSAH-QL
MRGIKTLALRMDRHCASALTLAQHLQS-HQA--IAQIRYP-GLPS-----F-PQYELA--
-Q--K--Q-M--L-A-G----GGLITLEL-AG-GYHQ-----A-VRFMNQLQLIK----R
AVSLGDADSLIQHPASMTH-----SAYTPDERA-EYGISESLIRLSVGLEDVDDIWNDIE
QALA--SLE-------QTKARAA--------------------------
>Annotree@>NVXM01000012.1_6@GB_GCA_002733865.1@p__Proteobacteria
------------------------------------------------------------
M------T------D-PI-----G------FS--------TRA---IH--EGY-N-PLDE
Q-GA--LAP-PVYMTSTFVAETSEELGARF------AG-EAPG-----HFYSRI--SNPT
VDLLERRV----------ASLEGAESSLG-----------TASGMGAIAAAIWTLIKPGD
EILVDKTLYGCTFAFMKHGLT-RFGVTINHV----DMTRPENLAAIIG--QRT-RIVYFE
TPANPNMRLVDIEAI-SEIAHA--H-EA---------TV------IVDNTYASPYLTRPV
EHGADLVVHSATKYLGGHGDLVAGIVA-GTA-EIIKEIRLSGLKDMTGAVMSPFTAM-LV
LRGLKTLSLRMERHCFNAQRVADYLQG-HPA--LSAIHYP-GLLD-----F-KQHDLA--
-K--R--Q-M--R-D-F----GGMIAFEL-HG-GIAA-----G-KSLIDNLKLIH----C
AVSLGDADTLVQHPATMTH-----STYTEDERA-EFGISEGLVRLSVGLEDVEDIIADLD
ASLP------T----VGSAASPA--------------------------
>Annotree@>NVXK01000023.1_5@GB_GCA_002733905.1@p__Proteobacteria
------------------------------------------------------------
M------S--N---F-NP-----K--SKLSFA--------TRA---IH--HGY-N-PKDE
Q-GA--LTP-PLHMTSTFTFETAEEGGEIF------AG-ERAG-----YFYSRV--SNPT
LDILERRI----------ANLEGAEAGLA-----------NASGMGAITSVFWTFLEVGD
EVIVDKTMYGCTFSFLHHGLS-KFGIKITHV----DLSDPQNLAQAIN--VKT-KLVYFE
TPANPNMRLVDIAAI-SAIAKA--A-GA---------RT------VVDNTYATPVLTRPI
ERGADIVVHSATKYLGGHGDLVAGLVV-GSE-EDIMRVRLEGMKDMTGSIMSPFTAM-LV
MRGLKTLELRMERHCESAMTIARALEV-HGA--VEKIYFP-GLKS-----F-EQHRLA--
-K--Q--Q-M--S-D-F----GGMIAFEV-SG-GRQG-----G-IATMNRMNLIK----R
AVSLGDCETLVQHPASMTH-----STYTPEELT-DHGISEGLIRISVGLENVYDILEDIM
NAL------------PTVNRKVA--------------------------
>Annotree@>PDRH01000002.1_6@GB_GCA_002748015.1@p__Bacteroidota
------------------------------------------------------------
-----------------M-----KG---KGFS--------TRA---IH--AGH-L-PN-Q
F-GA--LAT-PIYQSSTFVFDSAEQGGRRF------AL-EEDG-----YIYTRL--GNPN
STEVEEKL----------ADLEGAEACMS-----------TASGIGAITSALWTSVSAGD
HIVAAKTLYGCTFAFLNHGLS-RFGVEVDFV----DTRDPQNVKAALK--PNT-KVVYLE
TPANPNMYISDIKAI-SKIAHE--H-NA------DI-QV------YVDNTYCTPYIQHPL
QLGADVVVHSATKYINGHGDVIAGFVL-GKK-EFIDQVRFVGVKDMTGATLGPFEAY-LI
GRGMKTLSIRMEKHCANAQKIAEFLES-HPK--VEKVMYP-GLKS-----F-PQHELA--
-M--S--Q-M--C-L-P----GAMIAFEL-KG-GIEA-----G-KSLINGCRLCT----P
AVSLGDAETLIQHPASMTH-----SPYTPEERA-ASDIAEGLVRLSVGLEDAEDLIADLK
QALD--K------------------------------------------
>Annotree@>PDTB01000019.1_12@GB_GCA_002748665.1@p__Synergistota
------------------------------------------------------------
MS--------------------------HRFD--------TLC---VH--HGT-H-PDHE
T-GA--LST-PIYQTSTFAFIDADQGARRF------KG-EEDG-----YVYTRL--GNPN
HTAVEKKI----------AILEGGEAAAV-----------AASGMGAIASLLWTALSGGD
HVIAARSVYGCTYSLMSHQFP-RFGIDVTFI----DLRDPQTVKKALK--SNT-KMIYCE
SPANPTMDLMDIPGL-AQVAHD-----A------GA-IL------VVDNTYCTPVIQRPL
ALGADVVVHSATKYLNGHGDVIAGVVV-GSQ-DFISRVKGEGLKDLTGATLSPFDAY-LM
LRGMKTLHIRVPRHCESALEIARFLET-RPE--VAEVRYP-GLDS-----Y-PQKELA--
-D--R--Q-M--A-Y-Y----GAMIAMEL-KG-GYDA-----G-KKFINSTKLWT----L
AVSLGDTESLIQHPASMTH-----AALTDDEQK-AAGISKGLIRLSVGLEAPEDLIEDLT
CAFE--KL-----------------------------------------
>Annotree@>PDTX01000012.1_11@GB_GCA_002749065.1@p__Bacteroidota
------------------------------------------------------------
MS-----K------ECEI-----RG---KGFA--------TRA---IH--AGR---LPNQ
F-GA--LNT-PIYQSSTFVFDSAEQGGRRF------AL-EEEG-----YIYTRL--GNPN
STEIEAKL----------AELEGAEACLS-----------AASGMGAITSALWTSVSAGD
HIVAAKTLYGCTFALLNAGLS-RFGVEVDFV----DARDPQNVKAALK--PNT-KVVYLE
TPANPNMYISDIRAI-AKLAHE--H-SA------DI-QV------YVDNTYCTPYLQRPF
DLGANVVVHSATKYLNGHGDVIAGFVL-GKK-EFIDQVRFVGMKDMTGATLGPFEAY-LI
GRGMKTLALRMDRHCASAQKVAEFLES-HPK--VAKVMYP-GLKS-----F-PQHDVA--
-M--G--Q-M--C-Q-P----GAMIAFEL-QG-GIEA-----G-RALINSCRLCI----P
AVSLGDAETLIQHPASMTH-----SPYTPEERA-ASDIAEGLVRLSVGLEDADDIIADLK
QALE--G------------------------------------------
>Annotree@>NVVY01000036.1_32@GB_GCA_002749135.1@p__Proteobacteria
------------------------------------------------------------
MT-------GP---KXXX-----P----NXFA--------TXX---IH--HGY-D-PQDE
H-GA--LXP-XXHLTSTFAFATAEEGGEMF------QG-ERAG-----HIYSRI--SNXT
LDLLERRI----------ANLEGGEAXXA-----------NXSGMGSITXVXWXXXEPGD
EVILDKTLYGCTFXFMHXXLR-KFGITITHV----DMSDPENLVXAMS--XKT-KXVXFE
TPANPNMRLVDIAXX-ARIAKA--G-G--------A-KV------VVDNTYATPLLTRPL
ELGADIVVHSXTKYLGGHGDLVAGXVX-GSH-DDILRIRMXGMKDMXGXIMAPXNAM-LX
TRGLKTLELXMARHCESAMTVARELDX-HPA--VENVFFP-GLXN-----X-AQHDLA--
-K--K--Q-M--A-D-F----GGVIAFEI-TG-GRPA-----S-IKAMNRMTMIH----R
AVSLGDAETXIQXPASMTH-----STYTPEERA-AHGISXGLIRLXIXLENXDDILEDLI
GALP--TAL-R----KVG-------------------------------
>Annotree@>PFGL01000048.1_80@GB_GCA_002783505.1@p__Proteobacteria
------------------------------------------------------------
MQ-----D------ESG------KM---WKAA--------TQV---IH--GG--H-EREA
F-GA--LVT-PLYQSATFVFESAQQGGERF------AG-NEPG-----YIYTRL--GNPT
TAELERKM----------AILEGAEAAAA-----------TASGMGAVSAALLANLQMGD
HLVASNAVYGCTFALMTTQFA-RFGIEVSLV----DFSSLADIEAAIK--ANT-KVIFCE
TPVNPHLQVFDLAAI-ANIAKR--H-Q--------L-VS------IVDNTFMTPLLQRPL
DFGIDLVIHSATKYLNGHGDVIAGIVC-GSE-AQLHKVKYEILKDI-GAVISPHDAW-LI
LRGLKTLDVRLQRHCDSAQRVAEFLAE-HPS--INRVYYP-GLKS-----H-QGHKFI--
-G--K--Q-M--K-R-A----GGVIAFEL-AA-NLEE-----A-MAFVGHLSLFS----I
AVSLGDAESLIQHPASMTH-----------------------------------------
-------------------------------------------------
>Annotree@>PGZF01000001.1_789@GB_GCA_002840125.1@p__Proteobacteria
------------------------------------------------------------
MH-----D-------N-------NK----KAE--------TLC---IH--AGK-E-KN-Q
H-GT--LAT-PLYQSSTFIFDNAEQGAARF------AG-EAEG-----YIYTRL--GNPT
TRELELKI----------AALEGMADAAA-----------TATGMGAVAASTMAFLQQGD
HLIASKAIYGCSFALFNHMFA-RYGIEVSFV----DMTDHAAVEQALQ--PNT-KMLFAE
TPINPNLVVLDLAFL-GDFCQR--H-Q--------L-IS------VIDNTFLTPLLQKPA
EYGINIVIHSATKYLNGHGDVVAGLIV-SDA-ETIKTIKLTTLKDM-GATISPHDAW-LI
IRGLKTLSVRLERHCSNAQKVAEFLQQ-HDA--VREVFYP-GLPS-----H-PGFKFI--
-G--N--Q-M--K-A-A----GGVLAFEL-NA-SLDD-----S-RYFINQCKLLS----L
AVSLGDAESLIQHPASMTH-----SPYTAEERQ-MAGISDGLIRVSVGLEHVDDIIADLA
QALD--KMQ-E----RQR-------------------------------
>Annotree@>PHCS01000008.1_47@GB_GCA_002840845.1@p__Proteobacteria
------------------------------------------------------------
MSQ--A---------KVP-----G----KGFS--------TRA---IH--HGY-D-PYEG
H-GA--VNP-PLYLSSTFAFPTVEDGSARF------AG-EQAG-----FVYSRV--GNPT
TCLLESRI----------ADLEGGEAALV-----------TASGMGATTSLMWTLLSPGD
EVIADKTLYGCTFGYFNHGLA-KFGVKITHV----DMTQPANLEAAIG--AQT-KVVFFE
SPANPNMRLVDIAAI-AAIAHR--H-GA---------KV------VVDNTYCTPYLQRPL
ALGADYVVHSATKYLGGHGDLIAGAIV-GPK-ESLDQVRFYGIKDMTGAVMSSQDAF-LV
LRGLKTLALRMARHSSNAQAIAECLAG-HDK--VDVCHYP-GLDT-----F-PQRELA--
-R--R--Q-M--K-L-P----GGMVAFEL-KG-GIEA-----G-RRFMNALQLIT----R
AVSLGDAESLAQHPASMTH-----SFYTPEERR-AHLIGEGLVRISAGLEDPEDLLDDVR
QALD--TA-----------------------------------------
>Annotree@>PHEH01000002.1_14@GB_GCA_002841155.1@p__Proteobacteria
------------------------------------------------------------
MAF----D--D---A-RP----------LGPA--------TRA---IH--HGY-D-PAAH
D-YA--LTP-PLHLTSTFAFPDAQTGGALF------AG-EAEG-----HIYSRI--SNPT
VALLEARI----------ANLEGAEAGLA-----------TASGMGAISSLMWTLLKPGD
EIITDKTLYGCTFAFMRDGLS-RFGIKITHV----DLRELDNLAAAIS--GQT-RLVYFE
TPANPNMRLVDIRAA-AQIAHE--A-GA---------LV------VVDNTYASPLLTRPI
ELGADFVVHSATKYLGGHGDLIAGIVV-GRA-EAIREVRMIGVKDMTGSVMSPFNAM-LV
MRGLKTLQLRMARHCESGLKVAHWLEA-QPS--VQTVYYP-GLES-----H-PQYALA--
-K--R--Q-M--S-G-F----GGMIALEL-KG-GYEA-----G-IAMMNRLRMIC----R
AVSLGDAETLIQHPASMTH-----STYSPEERL-EHGISDGLVRLSVGLEDVEDILADLA
EAM-------G----NNQG------------------------------
>Annotree@>PGZZ01000003.1_160@GB_GCA_002841545.1@p__Firmicutes_A
------------------------------------------------------------
MN-----T------P-K------M---GFA----------TQA---IH--SGK-M-KD-A
Y-GA--ITI-PIYQTASFEFESCAQGAAVF------AG-EQNA-----FFYSRV--GNPT
VSMLEDTI----------AILEHGEAALA-----------TSSGMGAFTSVIWPLISSGD
HIVADKTLYGCTFEFFSKHLN-RFGVNVTFV----DTTDEDALKSALT--PAT-KVLYLE
TPANPNMKIVDLSKV-CDIAHK--Y-NP------AI-KV------ICDNTFASPYLQTPL
TMGVDIVLHSATKYLNGHGDVIAGFVV-SDA-ETISAARLIGLKDMTGAVMAANEAY-LI
LRGLKTLEVRMQRHCESAMKIAEYLLG-HPK--IKNVYYP-GLPS-----H-IGHDIA--
-A--R--Q-M--H-NGF----GGMISFEL-KG-TRED-----G-SKLLNSLELCT----L
AVSLGGAETLIEHPASMTH-----STYTLEELA-VAEISEGLVRLSVGLENVEDIIEDLD
KGLA--RL-----------------------------------------
>Annotree@>PKTR01000003.1_288@GB_GCA_002869065.1@p__Proteobacteria
------------------------------------------------------------
M------S--T---D-SD-----G--RAYGFS--------TRA---IH--HGY-D-PLDD
Q-GA--LTP-ALHLTSTFAFESAEAGGEIF------AG-ERQG-----YVYSRV--GNPT
TDLLEKRI----------ATLEGAEAGLA-----------TASGMGAITAVLWTFLAPGD
ELITDLTLYGCTFAYLRHGLA-KFGVTVTHI----DMTDPANLERAIS--AKT-RIVYFE
TPANPNMRLIDIAAV-SAIARK--A-GA---------RT------IVDNTYATPVLTRPI
ELGADIVVHSATKYLGGHGDLIAGLAV-GTL-EDMTEVRVFGLKDMTGAVMAPFNAM-LV
LRGLKTLSLRMARHSATAMAVARMLDA-HEA--VETVYYP-GLES-----F-PQHDLA--
-K--Q--Q-M--A-D-F----GGMIAFEL-KG-GYEA-----G-LKAMNALTLIR----R
AVSLGDAESLIQHPASMTH-----ATYTPEERA-EHGISEGLVRLSVGLEDEADILADLR
EALR------V----ASGASAEPDKVSELAYV-----------------
>Annotree@>PQCP01000069.1_3@GB_GCA_003062205.1@p__Proteobacteria
------------------------------------------------------------
MN-----K------KP-------TP---GGFS--------TRA---IH--AGH-D-PFDH
H-GA--LNP-PLYLNATYAFESIAQGQRRF------LG-EEPG-----YVYSRV--GNPT
ASVLESKL----------ANLEGGEASLA-----------VASGMGAIASLIWTFTQPGD
QILADTTLYGCTYAFLTEGLA-KFGVGIRFA----DFTRPEQVSEALG--DNT-RFLLFE
SPANPNMRLIDIEQI-SDIAHQ-----A------GA-QV------IVDNTYCTPYLQRPI
ELGADFVVHSLTKYLCGHGDIIAGAVI-GPQ-EDIQQIQFHGVKDMTGAVISPMDAY-LT
IRGLKTLAVRMDRHCATARRLAAAIED-HPA--VEQLFYP-GLDS-----H-PQHQLA--
-R--R--Q-M--S-D-F----GGMIAFEL-KG-GYES-----G-VRFMDSLQLAM----R
AVSLGDAETLVQHPASMTH-----ITYPEEERI-RHGISDGLVRLSVGLEDYDDLHQDIT
QALA--RA-----------------------------------------
>Annotree@>QBLP01000440.1_1@GB_GCA_003070825.1@p__Firmicutes_F
------------------------------------------------------------
-----------------------------------------------------------Q
T-GA--HNT-PIYQTSTFAFKNVQDGADKF------AG-EKEG-----YIYTRL--GNPT
QSALEEKM----------AALEGAEAAIA-----------TASGMSAISASVMAVAYAGD
HILAHDCLYGCTHSLMEEILP-RYGIEVTFA----DLSDLDNVDEYLQ--DNT-KLVYLE
TPSNPTLNLVDIEEI-SKKAHA--A-G--------A-KV------IVDNTFMTPYLQNPL
ALGADMVVHSATKYIGGHGDAIAGIIA-GKE-EMLAEIRMTTLKDF-GGIISPFNAW-LL
LRGLKTLPIRVDKHTENAKEVAEFLEA-HDK--VERVFYP-GLES-----H-PQHDLA--
-K--K--Q-A--S-G-F----GSMISFEL-KG-GYDA-----G-EKMMNNVNLAT----L
AVSLGDVDTLIQHPASMTH-----APVPREERL-AAGITDGLVRISIGIEDVEDIIADLD
NSLS--VLA-D------VEEDESLATV----------------------
>Annotree@>PQAF01000013.1_84@GB_GCA_003105015.1@p__Proteobacteria
------------------------------------------------------------
MSQ--S---------RTP-----G----KGFT--------TRA---IH--HGY-D-PYAG
H-GS--VNP-PIYLSSTYAFPTVEDGSARF------AG-EQAG-----FVYSRV--GNPT
TCLLEGRI----------ADLEGGEAALV-----------TASGMGATTSLMWTLLSPGD
EVIADKTLYGCTFGFFNHGLA-KFGVRITHV----DLAQPANLEAAIG--AQT-KVVFFE
SPANPNMRLVDIAAI-AAIARR--H-GA---------KV------VVDNTYCTPYLQRPI
ELGADYVVHSATKYLGGHGDLIAGAIV-GPQ-ESLNQVRFYGIKDMTGAVLSSQDAF-LI
LRGLKTLALRMERHSSNAQAIAECLAG-HDK--VEVCHYP-GLAA-----F-PQRELA--
-R--R--Q-M--K-L-P----GGMVAFEL-KG-GIEA-----G-RRFMNALQLIT----R
AVSLGDAESLAQHPASMTH-----SFYTPEERR-EHLIGEGLVRISAGLEDPEDLLDDVR
QALA--AA-----------------------------------------
>Annotree@>QIKG01000043.1_17@GB_GCA_003232965.1@p__Proteobacteria
------------------------------------------------------MNKPMN
AR-----T------N-------------MNIE--------TLA---IH--GPG-H-AKNP
Y-GS--LAT-PIYQTSTFVFDSVAQGAARF------SG-EQSG-----YVYGRL--DNPT
VHELEERM----------AALEQTEAAAA-----------FGSGMGAISASLLTLLKSGD
EMVSTAALYGCSYSLFRHHLP-AMGINVKLVEPHSDAVMEELLEQAVS--DKT-RVMYLE
TPSNPGLQVLDLQRL-INFCKA--R-G--------I-TT------VVDNTFMSPVLQNPA
VLGADLVVHSATKYLNGHGDVIAGIAC-GSA-QLITEIKTTLRKDL-GAILSPNDAW-LL
MRGLKTLPLRIEKHISNAEKIAFWLDQ-HPH--IHSVNYP-GLPS-----H-PGYHLI--
-G--S--Q-M--R-A-G----GAVIAFEL-DG-EFEQ-----A-VTMMNKVSLCR----L
AVSLGDVESLIQHPASMTH-----STYTAEELA-DAGISGSMIRLAVGLEHADDIIADLE
QALN--AAL-K------SPR--GLAKAS---------------------
>Annotree@>QGUT01000062.1_3@GB_GCA_003242255.1@p__Firmicutes_A
------------------------------------------------------------
----------------------------MGFN--------TKA---IH--AGQ-K-PDPA
T-GA--HVT-PIYQTSTFVFENVDQGARRF------AG-EEEG-----YIYTRL--GNPT
VAELEEKI----------AVLEGGEAAIA-----------TASGMAAISTVLFTLLKKGD
HIVANDTLYGCTHSFLSHIAP-KYGIEVTFT----DLSDLSNLEKAVR--SNT-KVVYIE
TPANPTLKLVDIKGA-AEIAHK-----V------GA-RV------VVDNTFMTPYLQRPI
EHGADVVVHSATKYLGGHGDVVAGIIV-GPK-DLLTEMRMPYLKDI-GGIIGPFDAW-LL
LRGLKTLGLRMDRHCENAQKVAEYLEG-HPM--IEKVYYP-GLPS-----N-PQYELA--
-K--R--Q-M--D-G-F----GGMISFEL-KG-GIEA-----G-KVLMNSVKLIT----L
AVSLGCVDSLIQHPASMTH-----SPVPREERL-KAGITDGLVRLSVGIEDVEDIIADLE
QALD--KVQ-K----SLMA------------------------------
>Annotree@>PIVP01000111.1_2@GB_GCA_003354085.1@p__Proteobacteria
------------------------------------------------------------
MS-----T------SKH-------I------E--------TQA---IH--AGR-I-NDEQ
F-GS--LAT-PLYQTSTFIFENAQQGADRF------AG-EAEG-----YIYSRL--GNPT
TRQLEMRV----------AAMEEMEDAAA-----------TATGMGAVSGALLANLSCGD
HLISSKAVYGCSFALMNHQLT-RWGIEVSFV----DMANPAEIEAAIK--SNT-KVIFLE
TPVNPNLAVYDLAAI-GKIAQQ--H-K--------I-IS------VVDNTFLTPVLQQPK
KYGIDIVVHSATKYLNGHGDVVAGIIC-GSS-EMIMNIKMTVLKDI-GATMSPHDAW-LI
MRGLKTLPIRMERHCNNAQIIAEFLEN-HEK--VAQVYYP-GLKS-----H-PGHKFI--
-G--S--Q-M--K-A-A----GGVIAFEI-DS-DLAG-----G-SDFINRMELFS----I
AVSLGDAESLIQHPASMTH-----SPYTQEERV-AAGISDSLIRISVGLENVDDMIEDLN
QSLA--MIK----------------------------------------
>Annotree@>PIVP01000159.1_3@GB_GCA_003354085.1@p__Proteobacteria
------------------------------------------------------------
MQ-----K----------------K---WDLA--------TLA---IH--GG--H-KKEQ
F-GA--LVT-PLYQSATFLFDNAQQGGARF------AG-EEPG-----YIYTRL--GNPT
TDELERKM----------ALLEGAESAAA-----------CASGMAAVSAALMTHLKAGD
HLVASNVVYGCTFALLNTQLT-RFGIDVSFV----DFTDTLAVEAAVQ--PNT-KLVFCE
TPVNPHLEVYDLRAI-ADIAKR--N-G--------L-VS------IIDNTFMTPLLQQPL
SMGIDMVVHSATKYLNGHGDVIAGIVC-GSK-EHIDGLKHDILKDF-GGVMSPHDAW-LI
LRGLKTLDVRLTRHCDSAEIIANFLEN-HPQ--ISQVFYP-GLKS-----H-QGHVYL--
-G--K--Q-M--K-R-A----GGVIAFEL-NG-DMKT-----A-INFVNALSLFT----I
AVSLGDAESLVQHPASMTH-----SAYSPEAKE-EAGITDNLLRISVGLENVEDLIADIE
QAF----IK-G------N-------------------------------
>Annotree@>QQTG01000031.1_80@GB_GCA_003370465.1@p__Proteobacteria
------------------------------------------------------------
MK-----S------SDNK-QSFKHL------E--------TRA---IH--AGR-V-GDPS
F-GS--LAT-PIHQTSTFIFDNVQQGSDRF------AG-EEQG-----YIYSRL--GNPT
VRELEQKM----------AALESTEDAAA-----------FGSGMGAVSATLLANLKQGD
HLVASSALYGCSFALINHKFA-DFGIEVTFV----DITNEQEVKAAIQ--ENT-KLIYFE
TPINPNLVCVDMAMI-EAIAKK--H-D--------L-LT------IMDNTFMSPVLQQPS
DYGMDLIIHSATKYLNGHGDVIGGIVC-GSA-EQIGHIKMTTQKDM-GATMSPNDAW-LI
TRGLKTLSVRVERHCDNAEKLADYLEG-HGD--IEQVYYP-GLKN-----H-PANHLI--
-G--S--Q-M--K-R-A----GGIIAFEV-AG-GFDD-----A-VRFMNHLELCH----I
AVSLGDAETLIQHPASMTH-----STYTPEERA-AAGISETLIRISVGLEHPEDIIADLE
QALQ--KMK------IRAA------------------------------
>Annotree@>CP031729.1_4841@GB_GCA_003428805.1@p__Proteobacteria
------------------------------------------------------------
MR-----D------SHN------N----TGFS--------TRA---IH--HGY-D-PLSH
G-GA--LVP-PVYQTSTYAFPSVEYGAACF------AG-EEGG-----HFYSRI--SNPT
LALLEQRM----------ASLEGGEAGLA-----------LASGMGAITSTLWTLLRPGD
ELLVGRTVYGCTFAYMHHGIG-EFGVKVRHV----DLNDAKALKAAIT--HKT-RMIYFE
TPANPNMQLVDIAAV-AEAARG--H-DL---------HI------VVDNTYCTPYLQRPL
ELGADLVVHSATKYLSGHGDITAGLVI-GRK-ALVDRIRLEGLKDMTGAVLSPHDAS-LL
MRGLKTLALRMDRHCANAQQVAEFLAR-QPQ--VELIQYP-GLPS-----F-AQYELA--
-Q--R--Q-M--R-L-P----GGMIAFEL-KG-GIEA-----G-RRFMNALQLFA----R
AVSLGDAESLAQHPASMTH-----SSYTPEERA-HHGISEGLVRLSVGLEDVEDLLADVE
QALK--ACS----------------------------------------
>Annotree@>PUMM01000021.1_22@GB_GCA_003551365.1@p__Firmicutes_E
------------------------------------------------------------
MH-----D------GER-----KEL--SFS----------TRA---VH--PVE---PEST
D-GVRPHAP-PIYQTSTFLFDNVEQGARRF------AG-EEEG-----YIYSRL--GNPT
TRILEMTG----------ADLENAEDGAA-----------FASGMGAISAVLLQLLSAGD
HLVAGRTLYGCTYSLMQGILP-RMGVQVTFV----DATDITAVKEAVR--PET-RVLYAE
TPANPSMDLVDLEAF-AALGRE--T-G--------A-TT------VVDNTFMSPYLQRPL
DWGIDVSVHSATKYIGGHGDVVAGLAF-SSA-DLVAEVKEEALKDI-GAILGPFDAW-LL
IRGLKTLPLRMEKHSTNAQTIAEWLQE-HPR--VSRVRYP-GLPS-----H-PQHQLA--
-R--R--Q-N--PRGLY----GGMLSLEM-EG-GFEA-----G-RQLLDRVRLCT----L
AVSLGATDTLIEHPASMTH-----STIDEKDQR-AVGISPGLVRMSVGVEDCDDLLSDLE
QAMR--GL-----------------------------------------
>Annotree@>PUNE01000048.1_5@GB_GCA_003551665.1@p__Firmicutes_F
------------------------------------------------------------
MKK-----------L--------------GIN--------TRL---VH--SGE-K-PCPV
T-GS--LRM-PIYQTSTFVFENVEQGARRF------SG-EEEG-----YIYTRL--GNPT
QNALEVKM----------ADLEGGEAAIA-----------TASGMAAVTSATMGFLQQGD
HVVSSEAVYGCTHSLF-KELFPRWGIKVTFV----DSSNPEEIEAAIR--PET-KLLYLE
SPANPTMVIVDLEKA-VEIARR----H------K-L-KT------IFDNTFMTPYYQRPL
EWGIDIVIHSATKYIGGHGDVVAGIIV-GNE-EDINHIRATTLKDF-GGIISPFNAW-LL
LRGLKTLGLRMERINSNCQEVARFLHD-HPK--VEKIYYS-GLAD-----H-PQHQLA--
-K--N--Q-M--S---G-F--GGMLSFEL-KG-GFSA-----G-KQLMEAVQLCS----L
AVSLGDVDTLIQHPASMTH-----SVLDEKDQI-EAGITPGLVRLSVGIEDVQDIISDLE
CGLD--RLE----------------------------------------
>Annotree@>PUNT01000228.1_24@GB_GCA_003551905.1@p__Firmicutes_F
------------------------------------------------------------
MT-----N------W------------HFN----------TRA---VH--KGE-S-PCPL
T-GA--LRT-PIYQTSTFAFKDVEQGGNLF------KG-EDKG-----YIYTRL--GNPT
QTVLEEKM----------ADLEEGEAACA-----------AASGMAAVTSATLAFLNKGD
HIISSRPLYGCTYSLFKDFFP-RWGIEVSFV----DLANIESIPKNIK--ENT-RMIYFE
TPANPTMKLADLAKV-AALGKS--N-N--------C-IT------VVDNTFMTPYFQKPL
TYGIDIVLHSATKYIGGHGDVIAGIII-SNK-DYIDEIKKGTLKDL-GGVISPFDAW-LL
IRGLKTLPLRMERINNNAIEVAHFLAS-SPK--IQEIYYP-GLAQ-----H-PQHQLA--
-K--E--Q-M--T-G-F----GGMISFEL-KG-GFAA-----G-KKLMNNLKLCT----L
AVSLGDAETLIQHPSSMTH-----SVVCEDDRL-LAGISEGLVRLSVGIEDARDIISDLQ
QGLA--NL-----------------------------------------
>Annotree@>PUNF01000113.1_13@GB_GCA_003552525.1@p__Firmicutes_E
MPRVLLPVKEHAVCIFARPRDFPCPKVVQEEEPHEVNYLRLMQEPTPVHFAGAKEKGRFI
LT-----D------FG------------RHFD--------TRA---IH--AGE-S-PGPD
P-GS--HVV-PIYQTSTFIFDDAEQGARRF------AG-EESG-----YIYTRL--GNPT
VRALEEKM----------ADLENAEDAVA-----------FGSGMGAISAAFLQMLSAGD
HVVSIRTIYGCTYALLTGMLK-RFGIEVTFV----DGRDIDAIRDAVR--PNT-RMLYGE
TPANPNMALVDLEAF-AALGKE--T-G--------I-PT------VIDNTFMSPALQRPI
DWGVDVVVHSATKYLGGHGDVIGGILV-GSS-DFVGQIKDDVLKDV-GAVLGPFDAW-LL
IRGLKTLPLRMSRHNENAQRVAEFLQA-HPA--VSSVHYP-GLPS-----H-PQHALA--
-T--R--QNP--M-G-F----GGMISFHL-DG-GITA-----G-RRLLNAVNVCT----L
AVSLGACDTLIQHPASMTH-----STLDQEQLI-AAGIDPGLIRLSVGLEHVDDIIDDLR
DALD--YA-----------------------------------------
>Annotree@>PUOO01000121.1_14@GB_GCA_003552825.1@p__Firmicutes_F
---------------------------------------------MK-------------
-K-------------E-------W-----NFN--------TRT---VH--AGE-D-PCPQ
T-GA--LRV-PIYQSSTFVFDSAEQGGRRF------AG-EEPG-----YIYTRL--GNPT
QTALEEKM----------ANLEGTDSAIA-----------LGSGMAAVSSTVMGLLEAGD
HIIASKTLYGCTFSLFSELLP-KWNIEVSFV----EMSDLNNIKAAIK--DNT-KVIYTE
TPSNPTMNLVDLAEL-SDIA-G--E-D--------I-IT------VVDNTFMSPCLQKPA
EFGIDIIIHSATKFIGGHGDTIAGIIC-GPE-DLLNSFRETTVKDF-GGIIAPFDTF-LL
LRGLKTLSVRMERITKNAKKVAEFLSN-HPA--VDTVYYP-GLKD-----H-PQYELG--
-E--K--Q-M--K-G-P----GGVMAFEL-KG-GIEE-----G-KKLLNSLDLCI----L
AVSLGDVDTLIQHPASMTH-----YVVPEEDRR-SAGITDGLIRLSVGIEDVNDIIDDLE
QGLN--KIK----------------------------------------
>Annotree@>PWEJ01000031.1_47@GB_GCA_003553485.1@p__Firmicutes_F
------------------------------------------------------------
MK-----K------Y-Q----------DFA----------TRA---IH--SDE-G-HKNE
L-GA--LRT-PIYQSSTFVFDNVQQGANRF------AG-EEEG-----YIYTRL--GNPT
QADLEKQI----------ADLEGGEAAIA-----------TASGMAATSAAVLQFLSAGD
HLIASDTLYGCTHSFFEEMLP-RWNIEVSFV----DMTDLNNVRKAAQ--NST-KVIFAE
TPANPTLDLVDIAEL-AKISDD--I-S--------S-RL------IIDNTFMTPYLQRPL
EMGADIVIHSATKYIGGHGDTIAGLII-GSE-EDIIEIRESTIKDI-GGIIAPFNAF-LL
LRGIKTLCIRMDRICKNTRKVAEYLNA-HPR--VIEVYYP-GLTS-----H-PQHELA--
-K--R--Q-M--E-D-F----GGIIAFEL-EG-GFTA-----G-RNLMNEVELCV----L
AVSLGDVDTLIQHPASMTH-----YVVPEEERL-EAGITDSLVRISVGLESVDDIIADLD
QALE--ACH----------------------------------------
>Annotree@>PWEO01000106.1_12@GB_GCA_003553525.1@p__Firmicutes_A
------------------------------------------------------------
MDL-----------K------------KMNKE--------TQI---TY--A---A-PCKT
T-GS--HIQ-PLYQTSTFVFDNAEQGAARF------AG-EESG-----YIYSRL--GNPT
VRVLEEKM----------ALLEEGEDATI-----------YGSGMAAVSASILAFVEQGD
HIVAQQCLYGCTHSFL-NEIVKKWGIEVTFV---TDASNPENFKKAMR--PNT-KIVYIE
SPANPVMQLTDIKAC-ADIAHE----N------D-A-RL------IVDNTYMTPYFQRPL
TLGADIVLHSATKYINGHGDVVAGILV-GSK-EDMDTIRMTTQKDL-GGITSPFDAW-LM
QRGIKTLALRMREHEKNAMEVAKFLES-HPK--VQNIFYP-GLPS-----H-PQHELA--
-K--K--Q-A--D---G-F--GGMIAFEL-HG-GLEA-----G-RVLMNNIEIFH----L
AVSLGTVDSLIQHPASMTH-----SPVPEEDRR-CAGITDGLVRVSVGIENVKDLIDALD
RALA--LV-----------------------------------------
>Annotree@>PWFQ01000046.1_11@GB_GCA_003554105.1@p__Firmicutes_A
------------------------------------------------------------
MDL-----------K------------KCKRE--------TQL---VY--G---E-ACKT
T-GS--HIQ-PIYQTSTFVFDNVDQGANRF------AG-EEEG-----YIYSRL--GNPT
VKLLEDKM----------ALLEEGEDATI-----------YGSGMAAVSAGILAFVEQGD
HIVAQRCLYGCTHSFL-SHIVTKWGIEVTFV---DDASNPESFKNAMR--PNT-KIIYIE
TPANPAMQLTDIKAC-AEIAHN----G------G-A-RL------IVDNTFMTPYLQRPI
TLGADLVLHSATKYINGHGDVVAGILI-GNK-EDMDHIRMTTQKDI-GGITSPFDAW-LM
LRGVKTLAIRMKEHEKNAMKVASFLEN-HPK--VERVYYP-GLPS-----H-PQHELA--
-K--I--Q-A--D---G-F--GGMISLEL-KG-GLEA-----G-KTMMNTIEIFH----L
AVSLGTVDSLIQHPASMTH-----SPVPVEERC-AAGITDGLVRISVGIEDAEDLIQALE
KSLS--TI-----------------------------------------
>Annotree@>PWFS01000118.1_6@GB_GCA_003554145.1@p__Firmicutes_F
------------------------------------------------------------
MDK-----------K--------------GIN--------TRM---VH--SGE-K-PCPV
T-GA--MRM-PIYQTATFVFENVEQGARRF------AG-EEEG-----YIYTRL--GNPT
QNALEVKM----------ADLEGGEAAIA-----------TASGMAAVSSATMGLLKQGD
HVVSSEAVYGCTHSLF-KELFPRWGLGVSFV----DTSDPEEIAAAIK--PET-RMLYLE
SPANPTMSLVDLEKA-VALAKE----N------G-L-KT------VIDNTFMTPYYQRPL
EKGIDLVVHSGTKYIGGHGDAVAGIIV-GSK-EDLDIIRGTTLKDF-GGIISPFNAW-LL
LRGIKTLGLRMERITSNCQKVAEFLQQ-HPQ--VERVYYP-GLKN-----H-PQHELA--
-Q--K--Q-M--D---G-F--GGMLSFEL-KG-GYSA-----G-KKLMESLELCT----L
AVSLGDLDTLIQHPASMTH-----SVLELEDQE-EAGILPGLVRLSVGIEDGEDIIKDLD
DGLK--LIG-Q----A---------------------------------
>Annotree@>PWGR01000247.1_4@GB_GCA_003554565.1@p__Firmicutes_E
------------------------------------------------------------
MLM-----------NDSD-----RK--NLGFS--------TRA---IH-PVRR-E-EDDG
I-RP--HTP-PIYQTSTFLFEDVDQGARRF------AG-DESG-----YIYSRL--GNPT
IRILEETA----------ADLENAGDGAA-----------FASGMGAISAVLMQVLSSGD
HLVASRTLYGCTYSLM-QGILPRMGVEVTFV----DATDLSAIESALR--PNT-RALYAE
TPANPSMDLVDLEGF-AALGEE----A------G-V-LT------IVDNTFMSPYLQRPL
DWGIDIVVHSATKYIGGHGDVVAGLVA-SDA-EFIASLKGEAMKDI-GAIIGPFDAW-LL
IRGLKTLQLRMQRHSENAQCIAEWLEE-HPR--VRKVNYP-GLPS-----H-PQHDLA--
-R--K--Q-N--P-R-GLF--GGMISFEM-CG-GYEA-----G-RDLLNGVRLCT----L
AVSLGATDTLIEHPASMTH-----STIDEEDQL-KVGITPGLVRLSVGVEDCEDLIRDLE
RAME--KL-----------------------------------------
>Annotree@>PWGV01000181.1_8@GB_GCA_003554585.1@p__Firmicutes_F
------------------------------------------------------------
MKK-----------L--------------GVN--------TRL---VH--SGE-K-PCPV
T-GA--LRM-PIYQTATFVFENVEQGARRF------SG-EEEG-----YIYTRL--GNPT
QNALEVKM----------ADLEGGDAAIA-----------TASGMAAITSATMAFLEQGD
HVVSSEAVYGCTHSLF-KELFPRWGINVSFV----NTSDPGEIEEAIR--PET-KMLYLE
SPANPTMALVDMEKA-AEIARR----H------N-L-KT------IFDNTFMTPYYQLPL
QRGMDIVIHSATKYIGGHGDVVAGIIV-GNE-EDINHIRGTTLKDF-GGIISPFNAW-LL
LRGLKTLGLRMERINSNCQEVAWFLHD-HPR--VEKVYYS-GLAD-----H-PQHELA--
-K--K--Q-M--D---G-F--GGMISFEL-KG-GFSA-----G-KNLMEELELCS----L
AVSLGDVDTLIQHPASMTH-----SVLDEKDQI-EAGITPGLVRLSVGIEDVQDIIADLE
CGLD--RIE----------------------------------------
>Annotree@>PWLI01000068.1_14@GB_GCA_003559415.1@p__Firmicutes_D
------------------------------------------------------------
MS-----T---------------KK---QGFS--------TKA---IH--AGQ-Q-PDPS
Y-GS--LST-PIYQTSTFVFKDVAQGAARF------SG-DEEG-----YIYTRL--GNPT
QTALEEKM----------AVLEGGEAAAA-----------FASGMAAVTAVLLAMLSKGD
HVVHTSALYGCTYAFLHELAP-RFGISATSI----DTSDLQAVDRAMQ--PNT-KVVYLE
SPANPTMKLCDIAAI-AEIARS-----R------GA-KV------VVDNTFMTPYFQQPL
ALGADVVVHSATKYIGGHGDVIAGLAV-GEK-EFIDEVKMTTLKDI-GGTISPFNAW-LL
LRGLKTLPVRMERHDSNGRAVTEFLEQ-HPA--VDKVYYP-GLES-----C-EQYQLA--
-M--R--Q-M--S-G-F----GGILAFEL-KE-GYEA-----G-VRMMNKVKLCH----L
AVSLGDVDTLIQHPASMTH-----SVVPEDERV-RAFITPGLVRLAVGLEDVEDIIADLE
QAMS---------------------------------------------
>Annotree@>PWLM01000214.1_6@GB_GCA_003560495.1@p__Firmicutes
---------------------------------------------M--------------
---------------K-------K----RELE--------TRL---IH-GFF--D-RQSQ
H-GS--LTH-PLYQTSTFVFDSAEQGEARF------AG-KEAG-----YMYSRL--GNPT
TAEFEKKM----------ADLEEGEEGVA-----------FASGMGAVSAVLMHMLKTGD
HVLVSEGVYGCTFGFL-EMANEKFQIDFDLM----QMDSEEAVQQMIR--PET-KIIYVE
TPINPTMKLVDLEMV-IRTAKK--N-N--------L-KV------VVDNTFCSPYLQQPL
KMGADFVIHSATKYISGHGDVIAGVAV-GPA-EEMQKIRMTTQKDV-GAVLGPFDAW-LL
LRGLKTLAVRMDRHCHNAKVIFEKLKK-HSR--IHHIIYP-GDPD-----F-SGHLLA--
-D--R--Q-M--N-D-Y----GGLISFEV-EG-GKQA-----A-QRFLNGLKVVQ----T
AVSLGDAESLIQHPATMTH-----SVVPEEQRE-KMGITDSLVRLSVGLESPEDIWEDIE
QSLE--KTF-A----EEKV------------------------------
>Annotree@>PWWF01000274.1_17@GB_GCA_003561595.1@p__Proteobacteria
------------------------------------------------------------
M------T------Q-K------K-----GFA--------TRA---IH--CGY-D-AMHN
H-GA--LTP-PLHLTSTFAFDTAEAGGELF------AG-AGGG-----HVYSRI--SNPT
LDLLEQRI----------ATLEGAEAGLA-----------LASGMGAITSVLWTLLAPGD
EVIVDKTLYGCTFAYMQHGLR-KFGITITHV----DLTEPENLTDAMS--ART-RIVYFE
TPANPNMRLVDIAAV-ARIAHA--G-GA---------QV------VVDNTYATPYLTRPI
ALGADLVAHSATKYLGGHGDLVAGLIA-GRA-EAISEIRLVGMKDMTGAVMAPFNAM-LV
MRGLKTLALRMDRHCASAQVVADWLDG-HPA--VAKVHYP-GLSG-----F-AQADLA--
-S--R--Q-M--A-Q-P----GGMIAFEL-EG-GMQA-----G-QAMMNRLQMIA----R
AVSLGDAETLIQHPASMTH-----STYTPEERA-VHGIGDGLIRLSVGLEDVDDIVDDLD
TALG------Q----Y-PAAQSA--------------------------
>Annotree@>PWSR01000200.1_1@GB_GCA_003563985.1@p__Firmicutes_E
------------------------------------------------------------
MN-----E------EK------------SHFE--------TRA---IH--AGE-M-HMAD
P-GS--HVV-PIYQTSTFVFENTEQGARRF------AG-EEPG-----YIYTRL--GNPT
VRVLEQKM----------ADLENAEDAVA-----------FGSGMGAISAAFLQLLSAGD
HVVSIKTIYGCTYALLTGMMR-RMGIDVTFV----DGTDIEAIRSAIR--PET-KVLYGE
TPANPNMAVLDLEAF-AQLGRE--S-G--------I-PT------IIDNTFMSPATQRPL
DWGIDVVVHSATKYLGGHGDLIAGILV-GSS-DFVAEVKEDVLKDV-GAVLGPFDAW-LL
IRGLKTLPLRIARHNENAMAVAEFLRD-HPA--VAEVHYP-GLPS-----H-PQYRLS--
-Q--K--QNH--G-G-F----GGMISFEL-SG-GIEA-----G-RKLLDSVDLCT----L
AVSLGACDTLIQHPASMTH-----STMDEDQLR-ASGIGPGLIRLSVGLEHRDDIISDLK
SSLD--AL-----------------------------------------
>Annotree@>QEVK01000002.1_124@GB_GCA_003577315.1@p__Proteobacteria
------------------------------------------------------------
M------N--P---Q-RP-----A-----GFA--------TRA---IH--LGY-D-PMQN
Q-GA--LTP-PLHLTSTFAFDSAEAGAAIF------AG-QTPG-----HFYSRV--SNPT
TDLLERRA----------ADLEGAEAGLA-----------LASGMGAITAVMWTFLAPGD
EIVTDKTLYGCTFAFFHHGLA-KFGITVTHA----DMTDPEAVRAALS--PRT-RIVYFE
TPANPNMRLVDIEAV-SQIAKA--H-GA---------RV------VVDNTYATPVLTRPI
ERGADIVVHSATKYLGGHGDLVGGIAV-GSA-EDMTQVRLCGMKDMTGAVMAPFTAM-LA
LRGLKTLKLRMEQHCRSAMAVARMLEA-HPA--VAEVHYP-GLES-----F-PQHALA--
-A--R--Q-M--P-G-F----GAMIAFEL-KG-GLEA-----G-RAMMNAMELVR----R
AVSLGDTESLIQHPASMTH-----STYTAEERA-AHGICEGLIRLSVGLEDVEDIVADLA
RALN--TLP-Q----AQAGRAAA--------------------------
>Annotree@>QYZZ01000089.1_40@GB_GCA_003838145.1@p__Firmicutes_A
------------------------------------------------------------
MK-----K------E-QL-----SK---QGFA--------TQS---IH--AGA-L-RN-E
Q-GT--LAT-PIYQTATFLFDSAEQGGNRF------AG-EEEG-----YIYSRI--GNPT
STVIEEKM----------ALLEGGEAALA-----------TASGMGAITSAIWTAVKAGD
HIIAAKALYGCTFALLSHGLS-RFNVEVTFV----DMKDPENVRKAMK--PNT-RIVYME
SPANPTMEIADIEAI-SKIAHE--N--E------NC-MV------MVDNTFCTPYLQKPL
ELGADVVVHSATKYLNGHGDVIAGFVV-GSQ-EFLMEVRTFGLKDMTGAAISPFNSF-LI
ERGLKTLKLRMDKHCENAREVAEFLRN-HPA--VKEVYYP-GFDD-----F-PQAELV--
-K--K--Q-M--T-Q-P----GAMIAFLI-HG-GLEK-----G-KQVMEKVELCG----L
AVSLGDAESLIQHPASMTH-----STYSPEECQ-MAGISPDLIRLSVGLEEAEDIMADLD
QALN--SIL----------------------------------------
>Annotree@>QNYN01000002.1_1@GB_GCA_003973585.1@p__Fusobacteriota
------------------------------------------------------------
-----------------------------------------IA---IH--GGA-E-KNS-
Y-GT--LTT-PIYQSSTFVFDSAEQGGRRF------AL-EESG-----YIYSRL--GNPT
SAVAEKKL----------ALLEGAEAALA-----------TSSGMGAISSTMWTLLQAGD
HLLADKTLYGCTYAFFSHGLT-KFGIEVEFI----DTSDLEAVKKAMK--PNT-KIVYLE
TPANPNMKIIDIQEV-AKIVH---E-TK------GA-RV------VVDNTFATPYLQRPL
ELGADLVVHSATKYLNGHGDVIAGFVV-GDL-ETVTQIRLIGVKDMTGSVLGPQEAF-LM
IRGLKTLELRMAKHCSNAYEVAKFLDN-HEK--IEKVYYP-GLAS-----H-KGHEIA--
-K--D--Q-M--D-G-F----GGILAFEI-KG-GFES-----G-KKLLNNLELCT----L
AVSLGDTETLIQHPASMTH-----SPYTVEERA-AAGIAEGLVRISVGLEDANDIISDLE
QGLS--KI-----------------------------------------
>Annotree@>PIPR01000001.1_576@GB_GCA_003987355.1@p__Proteobacteria
------------------------------------------------------------
MRS----N------DNNN----K-R---WQPA--------TVT---IH--GGK-K-RDE-
H-GA--LVS-PLYQTATFAFENTAQGSARF------AG-EEAG-----YIYSRL--GNPT
VTELEQRV----------AALEGYPAAAA-----------CATGMGAVSASMLAFLQQGD
HVVISDAIYGCSFALFSHLFT-RFGIEVTFV----DMSTPDQVRAAMR--PET-QVVFLE
SPVNPHLRVIDIAMV-STIAHE--F-D--------A-RV------IVDNTFMTPLLQQPI
QQGADLVLHSATKYLNGHGDVVAGVVC-GST-DDIELIKLTTLKDM-GATMSPHDAW-LI
LRGLKTLDVRMERHCRNAAEVAAYLQQ-QPL--VREVYYP-GFPT-----H-PAQRLM--
-G--T--Q-M--H-G-A----GAVIAFEL-HG-DMDS-----A-RQLLDELELIT----I
AVSLGDAETLIQHPASMTH-----SPYTPEARA-AAGITDTLIRISVGLEAVGDIITDLE
QAFA--TVA-N--------QQKHTQPQAIY-G-----------------
>Annotree@>SHBR01000060.1_9@GB_GCA_004212795.1@p__Proteobacteria
------------------------------------------------------------
MS-------KK---DKSK-----E----QGFS--------TRA---IH--AGY-K-PRSH
N-GA--LNP-PVYLNATYTFDSIAEGQQRF------AG-ETPG-----YVYARV--GNPT
QTVLEKRL----------ATLEGGEAAVA-----------VASGIGAITALLWTFIRSGD
EIIADKTLYGCTFAFMEHGLS-RFGIKVNFV----DLTETDALAAAMT--SKT-RFVFFE
TPTNPNMRIINIQEV-TELAHA--H-G--------A-RV------IVDNTYGTPYLQRPL
ECGADFVVHSMTKYLSGHGDLIAGAII-GPA-DDMKSVRSVGLKDMTGAVLSAFDSF-LI
LRGVKTLELRMERHCESALTLARQIEV-HPN--VKQVFYP-GLPS-----H-PQHALA--
-C--Q--Q-M--K-A-F----GGMIALEL-NG-GYES-----G-VRFMDAVQLAQ----R
AVSLGDAETLVQHPASMTH-----NNYTDEERQ-AHGISRGLARISVGLENVEDLSADIL
RALD--QSS-E--------------------------------------
>Annotree@>SFIY01000010.1_48@GB_GCA_004555205.1@p__Firmicutes_A
------------------------------------------------------------
M-------------M-N------NN---CGFG--------TKS---IH--AGN-V-KDVQ
Y-GA--LTT-PIYQTSTFVFDSCEQGGRRF------AG-EEGG-----YIYTRL--GNPT
VSVLEAKI----------AALECGEACVA-----------AASGMGAISSALWTIAGAGK
HIIADGTLYGCTFALLNHGMT-RYGVEVDFI----DTSDLEAVKAHLK--ENT-VAVYLE
TPANPNLKITDIAAV-AEIAHA--Y-NP------EI-KV------VCDNTFASPALQTPL
TLGADVVVHSATKYLNGHGDVIAGFVV-GSA-EFCMQVRMFGLKDMTGAVMDPFAAF-LI
LRGLKTLELRMARHCENGRKVAAFLDA-HPA--VEKVYYP-GLKN-----H-VGHDIA--
-A--K--Q-M--K-D-F----GGMVSFEV-KG-GRAA-----G-VKLVNALHLIT----V
AVSLGDAETLIEHPASMTH-----STYTEEELA-ASGIAAGLIRLSVGLENAEDIIADLE
QALN--QL-----------------------------------------
>Annotree@>SFHC01000008.1_75@GB_GCA_004555725.1@p__Firmicutes_A
------------------------------------------------------------
MK-----D--------------LKD---LSFA--------TRQ---IH--VGK-Q-KNS-
A-GA--LCD-PVYMTSTFAFDSVEQGGRRF------AG-EEDG-----YIYTRL--GNPS
LRAVEEKL----------ASLEGGEDAVV-----------TASGMGAISSALWSVLKQGD
EIVAEEALYGCTFSLMSHGLS-EFGVTAKFI----DMSDPEQLKKALS--DRT-KVVYFE
TPCNPTLTVIDIEET-AKIAHA--Y-NP------DI-KV------IVDNTFCTPYIQRPL
SKGADIVVHSATKYLNGHGDVIAGAVI-SDA-EFIQKVKMFGLKDMTGSVMSPFNAF-LI
ARGMKTLDIRMERHCANAMKIAEFLEG-HPA--VKKVYYP-GLES-----F-EGHQTA--
-L--K--Q-M--D-H-M----GGMMSFEL-KA-DREQ-----V-AAALNKLQLCI----V
AVSLGDAETLVEHPASMTH-----STYSSEELA-SAGISEGLVRLSVGLEDPDDIIADLK
DVLD--PLA-K--------------------------------------
>Annotree@>SFIR01000007.1_60@GB_GCA_004556165.1@p__Firmicutes_A
------------------------------------------------------------
M-------------E--------KN---QGFA--------TKQ---IH--VGK-V-EIPG
I-AP--LAT-PIFQTSTFEFETTSEGARRF------AG-EEQG-----YIYTRL--GNPN
TAKIGAKL----------AALEHAEAGMA-----------MASGMGAVTTVMWTALKAGD
HLLADDTLYGCTFSYFTHGLT-RCGIDVTLV----NFEDLDAVRAAIR--PNT-KVFYFE
TPTNPSLKLIDIEAI-SKLAHE--T-CP------EA-KV------IVDNTFATPYIQRPL
DLGADVVIHSATKYLNGHGDVIAGMAA-GKA-DFITECSMFGLKDMTGAVLGPFEAY-LI
DRGLKTLDIRVQKHCDNAMKVARFLES-HPA--VANVSYP-GLES-----H-PRHELA--
-K--K--Q-M--E-HGF----GGIVTFEL-KC-GREK-----S-AEFVNSLKLCT----I
AVSLGDAETLIEHPATMTH-----STYTPEALA-QAGIGESMLRLSVGLEDAEDIIADLK
EGLD--RIK----------------------------------------
>Annotree@>SFFW01000017.1_25@GB_GCA_004556755.1@p__Firmicutes_A
------------------------------------------------------------
ME-----K-------EML-----DK---MGFG--------TRA---VH--AGN-V-RDTQ
Y-GS--LTM-PIYQTSTFYFDSCEQGGRRF------AG-EEGG-----YIYTRL--GNPT
TTVLENKI----------AALEGGEACAA-----------ASSGMGAISSCLWSIAGAGK
HIIADETLYGCTFALLSHGMT-QYGVEVTFT----DLSKLENLTANLR--ENT-VAVYLE
TPANPNLKITDIELL-AKAAHE--Y-NP------EI-LV------VCDNTFASPALQNPL
KLGADVVVHSATKYLNGHGDVIAGFVV-GSA-EFITKVKMFGLKDMTGATLGPFESW-LI
LRGLKSLEIRVERHTASAKKIAEYLYN-NDK--VEHVNYP-GLPT-----H-PGHEIA--
-K--R--Q-M--K-D-F----GGMISFEI-KG-GKEA-----G-MKFCNALKLCT----I
AVSLGDAETLIEHPASMTH-----STYGPEDLK-AAGISAGLIRLSVGLENADDIIADMQ
QAFD--SI-----------------------------------------
>Annotree@>SFGJ01000002.1_167@GB_GCA_004557655.1@p__Firmicutes_A
------------------------------------------------------------
M-------------L-N------EK---CGFG--------TKA---IH--AGN-V-KDTQ
Y-GA--LTT-PIYQTSTFVFDSCEQGGRRF------AG-QEAG-----YIYTRL--GNPT
TSVLEAKI----------AALEGGEACVA-----------TASGMGAISSCLWTIAGAGK
HILADGTLYGCTFALLNHGMT-RYGVEVDFI----DTSDLEAVKAHLK--PNT-CAVYLE
TPANPNLKITDIAAV-AEVAHA--Y-NK------DI-KV------ICDNTFASPYLQRPL
ELGADVVVHSATKYLNGHGDVIAGFVV-GSA-EFCGEVRMFGLKDMTGAVMDPFCSF-LI
LRGLKTLEIRMQKHCSNAKAIAEFLNN-HPM--VEKVYYP-GLPS-----H-VGHDIA--
-A--R--Q-M--S-D-F----GGMMSFEV-KG-GRAA-----G-AKLVNALHLVT----V
AVSLGDAETLIEHPASMTH-----STYTEEELA-ASGIAAGLIRLSVGLENAEDIIADLK
QALD--QL-----------------------------------------
>Annotree@>SFEB01000014.1_7@GB_GCA_004558105.1@p__Firmicutes_A
------------------------------------------------------------
MK-----I---------------TP---KGFG--------TLA---IH--AGN-M-ENEK
F-GA--LAT-PIYQSSTFYFDSCEQGGRRF------AG-EEGG-----YIYTRL--GNPT
TTVLEEKV----------AALEGAEAACA-----------VGSGIGAVTSCLWTIAAAGK
HIVADKALYGCTFAYLNHGMT-RYGVEVTFI----DTSDLNEVKKALR--ENT-CCVYLE
TPANPNLKVTDLKAV-AKIAHD--Y-NP------EI-MV------VCDNTFATPYLQRPL
ELGCDAVIHSGTKYLNGHGDVIAGFVV-GSA-EFIGKVKLFGLKDMTGAVMDPFAAF-LI
LRGLKTMEIRMERHCANAQKVAEFLDK-HPK--VAKVYYP-GLAD-----H-EGHEIA--
-A--K--Q-M--H-NGF----GGVIAFEV-KG-GMEK-----G-IKFCNSLQMAT----I
AVSLGDAETLIEHPASMTH-----SPYTPEERA-AAGISDGLVRISVGLENVEDIIADLE
HGFE--NI-----------------------------------------
>Annotree@>SFDT01000013.1_17@GB_GCA_004558115.1@p__Firmicutes_A
------------------------------------------------------------
MS-----H-------N-------IG---NGFG--------TKV---IH--GGD-T-KDRG
Y-HS--LGM-PIYQTSTFYFDTCEEGGRCF------AG-ESDG-----YIYTRL--GNPT
TVLAEEKV----------AELEGAEAAAA-----------AGSGMGAISATLWTLAGAGK
HIVADGTLYGCTFALLSHGMT-RYGVEVTFV----DSSDPEEVRKALK--ENT-VAVYLE
TPANPNLKIADIQAI-AELTHA--Y-NK------DI-KV------VVDNTFATPYLQQPL
ALGADVVVHSATKYINGHGDVVAGFVA-GSK-EFITQVKMFGLKDMTGAVLGPQEAF-LI
LRGLKTFEIRMQRHCDNARKLAAYLAA-EPK--VEKVYFP-GLES-----H-PNHEVA--
-K--K--Q-M--K-D-F----GAMISIEV-KG-GKAA-----G-MKLVNALKLST----I
AVSLGDAETLVQHPASMTH-----SAYSPEELK-EAGIPEGLVRISVGLENPDDIIADFQ
QAFA--QL-----------------------------------------
>Annotree@>SFDT01000011.1_1@GB_GCA_004558115.1@p__Firmicutes_A
------------------------------------------------------------
MS-----Q------H-D------TC--GFS----------TLA---IH--AGK-I-KD-A
F-GA--LTP-PIYQTSTFEFESCQHGGDIF------AG-KRAG-----YAYSRT--ANPT
VMAVEQKV----------AAMEGGEAALA-----------TSSGMGAITSLIWSIVSTGD
HIVADKTLYGCTYEFLAHHLR-RMGVNVDFI----DTSDENALKSALK--PET-KIVYLE
TPANPNMKITDLRKV-SDFVHG--H-NS------AI-KV------VCDNTFATPYLQNPL
REGADAVVHSATKYINGHGDLLAGFVI-SDA-ETVMKARMVGVKDMTGSVLAANEAF-LI
MRGLKTMELRMERHCASAMKIAEFLES-CPK--IEKVLYP-GLKS-----H-VGYEVA--
-A--R--Q-M--H-HGF----GGMVSFVV-SG-GKEQ-----A-AKFVDSLELCT----L
AVSLGDAETLIEHPASMTH-----STYSPEELA-DAGIPEGLVRLSVGLENVEDILADLE
KGIR--AI-----------------------------------------
>Annotree@>SFDT01000042.1_15@GB_GCA_004558115.1@p__Firmicutes_A
------------------------------------------------------------
------------------------------------------------------------
----------------------MEQGGARF------AG-QESG-----YIYTRL--ANPS
LLQVEEKL----------AALEGGEAALA-----------TASGMGAVSATLWSLVEAGD
EIVADETLYGCTFTLLTHGLT-KFGVKVTLV----DMSDAENVKKALT--PKT-KVVYFE
TPCNPTLKLVDIQAV-AEAAHT--Y-NP------AI-QV------VTDNTFCSPYLQRPL
ELGADIVVHSATKYINGHSDVIAGFIV-GTR-EFIETCRSTGLKDMTGAVMSPFDAF-LI
ARGLKTLDIRMDRHCANARKVAEFFRS-HPA--VDKVYYP-GFED-----F-PGHDIA--
-K--K--Q-M--K-D-F----GGMVSIEL-KA-DRAA-----T-AAALNKLELCT----I
AVSLGGAETLVEHAASMTH-----STYTPEELA-ASNISEGLVRISIGLEDPEDVIADFK
QALD--TLL----------------------------------------
>Annotree@>SFDM01000027.1_32@GB_GCA_004558205.1@p__Synergistota
------------------------------------------------------------
MS--------------------------H-FD--------TMC---VH--CGT-H-PDHE
N-GA--LGT-PIYQTSTFVFKDADQGARRF------RG-EEDG-----YIYTRL--GNPN
HTAVEVKL----------AALEGGEAAAV-----------ASSGMGGIAAVLWTALKSGD
HVLAAKSLYGCTFSLLSHHFP-NYGITSDFI----DFKDPAAVKAAMK--PNT-KLVYCE
TPANPTMEIVDIPAV-AKIAHD-----N------GA-LL------VVDNTYCTPLIQRPL
ELGADVVVHSATKYLNGHGDIIAGAVV-GTK-EFIGRVKMEGLKDMTGATMDPFSAW-LL
LRGMKTLHVRMPRHCENAVKVAEFLES-RPE--VARVYYP-GLKS-----F-PQRDLA--
-A--K--Q-M--K-Y-F----GAMIAMEL-KD-GFEA-----G-KKFINSTKLWS----L
AVSLGDCESLIQHPASMTH-----STLNDEELA-AAGISKGLIRLSVGLEDADELIADLK
QAFE--AIK----------------------------------------
>Annotree@>SFDB01000004.1_52@GB_GCA_004558825.1@p__Firmicutes_A
------------------------------------------------------------
MS-----S------D--------MN---QGFA--------TKQ---IH--TAH-I-DIPG
I-NP--LAM-PIFQSSTFVFDNTKQGASRF------SG-EESG-----YIYTRL--GNPN
ANQIAQKL----------AVLENAEAGLV-----------MGSGMGAITTVMWTALKAGD
HLLADDSLYGCTFSFFTHGLT-RYGVEVTLV----DFRDIELVKANIR--PNT-KVVYFE
TPTNPNLKLIDIEKV-AKVAHS--Y-NS------DI-KV------IVDNTFCTPYIQRPL
DLGADVVVHSATKYLNGHGDVIAGMAA-GSA-EFISECNLFGLKDMTGAVIGPFEAY-LI
GRGMKTLDIRVKRHSENAMTVAKYLES-NPK--VKRVYYP-GLES-----H-PQHELA--
-I--R--Q-M--R-NGF----GGIISFEL-NA-TKEE-----S-EKFINSLKLCT----L
AVSLGDAETLIEHPASMTH-----STYTPEALA-AAGIGESLIRLSVGLEEPEDIIKDLE
EGLS--LI-----------------------------------------
>Annotree@>SZXW01000010.1_648@GB_GCA_005862285.1@p__Bacteroidota
------------------------------MVTIVLYRVAVLFNMQPDTSQKPEIPERDT
MTR--N---------NPD-----M----KGFS--------TRA---IH--RGY-D-PYEA
P-GA--LNP-PIHVSSTYTFPTVEDGSARF------AG-EQEG-----FIYSRT--GNPT
TALLEERI----------ADLEGGEAALV-----------TASGMGATAALLWTLLAPGD
EIIADKTLYGCTFGFFNHGLA-KFGVRITHI----DLTDAANLEAAIS--PRT-KAVFFE
SPANPNMRLVDIDAV-SAVAHA--H-GA---------PV------IVDNTYCTPYLQRPL
ELGADYVVHSATKYLGGHGDLVAGAIV-GPK-ESITNIRYYGLKDMTGAVLSSQDAF-LI
LRGLKTLAIRMDRHSENAQGIAEFLAS-HNK--VAVCHYP-GLSS-----F-PQRELA--
-E--R--Q-M--K-L-P----GGMVAFEL-RG-GIEA-----G-RRFMNALQLIT----R
AVSLGDAESLAQHPASMTH-----SFYTPEERK-LHLIEEGLVRISAGLEDLDDLLQDVS
QALS--VA-----------------------------------------
>Annotree@>SBHG01000130.1_12@GB_GCA_006226305.1@p__Proteobacteria
------------------------------------------------------------
MS---K---------STR-----S----RGFA--------TRA---IH--EGY-D-PADH
D-YA--LVP-PVHFSSTFTFEDAQHGGDLF------AG-VRDG-----HFYSRI--SNPT
LDLLERRL----------AALEGAEAGLV-----------TASGMGAITATFWTFIEPGA
EVVMDETLYGCTFAFLRSGLA-KFGIKVTPV----DLREPENLEKVLT--DQT-RIVYFE
TPANPNMRLVDIARV-SEIAHT--K-GA---------RV------IVDNTYATPYLQNPL
ALGADLVIHSATKYLGGHGDLVAGAVV-GSA-EDIQRIRLEGLKDMTGAVMSPFSAM-LI
MRGLKTLELRMDRHVKAAKVIADMLEA-HPM--VERVSYP-GLES-----Y-PQYALA--
-Q--A--Q-M--A-Q-P----GGMMAFEL-KG-GMLM-----G-RKFIDSVSLVQ----R
AVSLGDPETLVQHPATMTH-----SAYTPEERA-RHGISDGLIRLSAGLETIEDILEDLT
RALD-----------ACKGPRLSQV-S----------------------
>Annotree@>SBGZ01000054.1_32@GB_GCA_006226415.1@p__Proteobacteria
------------------------------------------------------------
MS---S---------KTG-----L----KGFA--------TRA---IH--EGY-D-PADH
D-HA--LVP-PVHFSSTFTFEDAQHGGDLF------AG-VREG-----HFYSRI--SNPT
LDLLERRL----------AALEGAEAGLV-----------TASGMGAITATFWTFIEPGA
EVVMDETLYGCTFAFLRSGLA-KFGIKVTPV----DLRDPENLEGALT--DQT-RIVYFE
TPANPNMRLVDIARV-AEIAHT--K-GA---------KV------IVDNTYATPYLQNPL
ALGADLVIHSATKYLGGHGDLVAGAVV-GGA-EDIQRIRLEGLKDMTGAVMSPFSAM-LI
MRGLKTLELRMDRHVKAAKVIADMLEA-HPM--VERVFYP-GLQS-----Y-PQYELA--
-E--A--Q-M--A-Q-P----GGMMAFEL-KG-GMLM-----G-RKFIDSVSLVQ----R
AVSLGDPETLVQHPATMTH-----SAYTPEERA-RHGISDGLIRLSAGLESIEDIVDDLT
RALD-----------ACKVRRLSQA-S----------------------
>Annotree@>CP041233.1_742@GB_GCA_006974205.1@p__Proteobacteria
------------------------------------------------------------
MS------------ATAV-----G----HDFA--------TRA---IH--YGY-D-PQRY
Q-GA--LSP-PVFMSSTFAFPTAEYGGACF------AG-TEPG-----YFYSRI--ANPT
LNLLEQRI----------ANLEEGEAAVA-----------FASGMGAITACCWTLLRPGD
ELIVDETVYGCTFSYFHHGLA-RFGVKITHV----DLTRPERLASAMG--PHT-RLVYCE
TPANPNMRLIDIAAV-AEIAHR--H-QA---------LL------LVDNTYCTPYLQRPL
ALGADIVVHSATKYLGGHGDLLAGIAV-TRQ-ALAEAIRLEGLKDMNGAVLSAQDAA-LV
LRGMKTLPLRMDRHCDNAQRLAEILTE-HPA--IERVYYP-GLAN-----F-PQHALA--
-R--R--Q-M--V-R-P----GGMLAFEL-RG-GMRA-----G-IRFLNALQLIL----R
AVSLGDCESLAQHPASMTH-----SAYTPEERK-RHHISEGLVRLSAGLEAFDDLQADIL
QALA--QAQ----------------------------------------
>Annotree@>VJWY01000001.1_396@GB_GCA_007097585.1@p__Proteobacteria
------------------------------------------------------------
M------A------K-------GST---MHPD--------TLV---IH--GGE-H-IQDP
Y-GA--LST-PLYQTSTFVFPDAETGGRRF------AG-EEPG-----YMYSRL--GNPT
ITQLEQRM----------AALEGMDAAAA-----------AATGMGAVASATLAFLKAGD
HVIASDCIYGCSFALFTHMFE-RFGIHVDFV----DMTNPKALSDAFR--DTT-KVVFLE
TPANPHLRLIDLAMV-GDVCKA--HTD--------V-RM------IVDNTFMTPLLQRPV
DFGAHIVVHSATKYLNGHGDVVAGMIT-GSA-EDIHLIKMTALKDM-GATMSPHDAW-LI
IRGLKTLSVRMEKHCENARHVANFLRD-YPG--VSQVYYP-GFTD-----H-PGHHLL--
-G--T--Q-M--K-S-A----GAVIAFEL-DA-GYST-----A-VQVLNQLKMIR----V
AVSLGDAESLIQHPASMTH-----SPLSPEARA-RAGISDGLIRISVGLEHVDDIIADLQ
QSLD--RAL-N------ASHAKLTAV-----------------------
>Annotree@>SKSA01000067.1_15@GB_GCA_007118195.1@p__Firmicutes
------------------------------------------------------------
ME-------------RK------S----THFE--------TKV---VH--SGY-D-SKNH
L-GS--LST-PIYQTSTFTFDTAEQGEKFF------AG-EEEG-----YIYSRL--GNPT
VTALQEKV----------ADIEGGQACLA-----------FGSGMAAISAVLLSLTKANE
HVLVSQGIYGCTYGLL-TLMEEKYQISHDFS----TMESEEQIKELIR--PET-ACIYLE
TPINPTMKVIDIEMV-VRIAKQ--Y-D--------I-PV------VVDNTFSTPYLQKPL
EMGCDVVVHSATKYLCGHGDVVAGLAI-GTK-ELMNHIAMTTQKDI-GGILAPFDAW-LL
LRGLKTLPVRMDRHCENTRKLAEWLSE-QPL--IKAVYYP-GDPS-----H-PDYAIT--
-K--K--Q-M--K-Q-G----GGLFSFEI-DG-TKQD-----A-QRFINHLKMIK----I
AVSLGDPESLIQHPATMTH-----SPVPEDVRL-SMGITDQLIRLSVGLEAWEDIRDDIK
QSLD--QMV-E----SE-K------------------------------
>Annotree@>SKRE01000186.1_2@GB_GCA_007118655.1@p__Firmicutes_A
------------------------------------------------------------
MDL-----------K------------KMKRE--------TQI---TY--A---S-PCKT
T-GS--HIQ-PLYQTSTFVFDNAEQGAARF------AG-EESG-----YIYSRL--GNPT
VRCLEEKM----------ALLEEAEDATI-----------YGSGMAAVSSSILAFVEQGD
HIVAQQCLYGCTHSFL-NEIVTKWGIEVTFV---TDASNPENFKEAMR--PNT-KIVYIE
TPANPVMQLTDIKAC-AKIAHE----N------N-A-KL------IVDNTYMTPYFQRPL
TLGADIVLHSATKYINGHGDVVAGILA-GRK-EDMDTIRMTTQKDL-GGITSPFDAW-LM
QRGIKTLALRMREHEKNAMEVAKYLEA-HPK--VKNIFYP-GLPS-----H-PQHELA--
-K--E--Q-A--D---G-F--GGMIAFEL-IG-GLEA-----G-RVLMNNIEIFH----L
AVSLGTVDSLIQHPASMTH-----SPIPEEDRR-CAGITDGLVRVSVGIENAEDLIDALD
RALA--LV-----------------------------------------
>Annotree@>SKTZ01000098.1_18@GB_GCA_007122335.1@p__Firmicutes_F
------------------------------------------------------------
MK-------------K------------LGFN--------TRL---VH--SGE-K-PCPV
T-GA--LRM-PIYQTATFVFENVEQGARRF------AG-EEEG-----YIYTRL--GNPT
QTALEVKM----------ADLEGGDAAIA-----------TASGMAAVTSATMAFLEQGD
HVISSEAVYGCTHSLFKELFP-RWGINVTFV----NTSDPEEIEEAVR--PET-KMLYLE
SPANPTMALVDIEKA-VEIARK--H-K--------L-KT------IFDNTFMTPYYQLPL
QWGIDIVIHSATKYIGGHGDVVAGLIV-GNE-EDINHIRGTTLKDF-GGIISPFNAW-LL
LRGLKTLGLRMERINSNCQEVAQFLHD-HPQ--VEKVYYS-GLAD-----H-PQHELA--
-K--K--Q-M--K-G-F----GGMISFEL-KG-GFSA-----G-KNLMEEVELCT----L
AVSLGDVDTLIQHPASMTH-----SVLDEKDQI-EAGITPGLVRLSVGIEDVQDIINDLE
CGLD--CIE----------------------------------------
>Annotree@>SKXF01000233.1_12@GB_GCA_007128555.1@p__Firmicutes_E
------------------------------------------------------------
--M-----------AD-D-----R----LGFS--------TRAARIVH-PVGP-N-P---
--RP--HVP-PIYQTSTFVFDTVQQGAHRF------GG-EEPG-----YIYTRL--GNPT
VRAFERTI----------ADLENAEDGAA-----------FGSGMGAISATLLQLVRSKD
HIVSGRTVYGCTHSLL-KGLMSRMDVEVTFV----DSRSIDNIREALQ--PNT-RVIYAE
TPSNPTMDLVDLEAL-GELGRR----T------G-I-TT------VVDNTFMTPYLQRPL
DWGIDIVVHSATKYLSGHGDVVAGAVA-AGE-AFLSELRADTMKDV-GAILGPFDAW-LV
QRGIRTLPLRMERHSDSALKLARWLQD-HPQ--VARVYYP-GLDS-----H-PQHDLA--
-T--R--Q-S--E-N-G-F--GGIVAFEL-QD-GLEA-----G-RILMDSVRLLT----L
AVSLGTTDTLIEHPASMTH-----SVLDEVELE-FARISPGLVRISVGLEDVQDLVDDLD
QAIS--RL-----------------------------------------
>Annotree@>SLSL01000174.1_7@GB_GCA_007130465.1@p__Firmicutes_F
------------------------------------------------------------
MT-----K------E-W----------NFN----------TRT---VH--AGE-D-PCPQ
T-GA--LRV-PIYQSSTFVFDDAEQGGRRF------AG-EEPG-----YIYTRL--GNPT
QTALEEKM----------ANLEETESAIA-----------LGSGMAAVSSTVMGLLEAGD
HMIASKTLYGCTFSLFSELLP-KWNIDVSFV----DMSELDNVKNAIQ--DNT-KIIYTE
TPSNPTMNLVDLSEL-SDIAGE----N--------I-IT------VVDNTFMSPYLQKPA
KFGIDIIIHSATKFLGGHGDTIAGIIC-GPE-DLLNSFRETTVKDF-GGIIAPFDTF-LL
LRGLKTLSVRMDRITENAKVIAEFLSD-HPA--VESVYYP-GLKD-----H-PHFDLG--
-E--K--Q-M--K-G-P----GGVMSFEL-NG-GIEE-----G-KKLLNSLDLCI----L
AVSLGDVDTLIQHPASMTH-----YVVPEEERR-SAGITDGLIRLSVGIEDVNDIIYDLE
QGLN--KIN----------------------------------------
>Annotree@>SLMV01000007.1_1@GB_GCA_007133365.1@p__Firmicutes_E
------------------------------------------------------------
MT-----M------NQ------------FHFD--------TRA---VH--AGE-K-AVDA
T-GS--HVP-PIYQTSTFVFSDVDQGARRF------AG-EESG-----YIYTRL--GNPT
VRLFETMM----------ADLEGGEDAAA-----------FASGMGAISAVLLQLLSPGD
HIVSLRTLYGCTYTLMTGLLK-RMGIETTFV----DGRDPENFRQAVR--PET-RLIYIE
TPANPNMALTDLKAL-GQMGRE--L-G--------M-PT------VVDNTFMTPYLQRPL
EHGIDLVVHSATKYLGGHGDVVAGVVI-GSE-AMIGAIKEEVQKDV-GASLGPFDAW-LL
IRGIKTLPLRMMRHCESAFTIAKWLEQ-HPK--VDWVAYP-GLES-----H-PQHALA--
-L--R--QHA--D-G-F----GGMISFEL-KG-GFEA-----G-KQLLNHVQLCT----L
AVSLGTVDTLIQHPASMTH-----SSLSEDEQR-ETGITPGLIRLSPGLEHAEDIILDLK
QALE---------------------------------------------
>Annotree@>SLLE01000096.1_4@GB_GCA_007134225.1@p__Firmicutes_A
------------------------------------------------------------
MN-----K------E-QL-----KQ---QGFA--------TKS---IH--AGA-I-RN-E
Q-GT--LAT-PIYQTATFLFDSADQGGKRF------AG-EEEG-----YIYSRI--GNPT
SAVIEEKM----------ALLEGGEAALA-----------TASGMGAITSALWTAIKSGD
HIIAAKALYGCTFALLSHGLN-RFNIEVTFV----DMKDPENVRKAMK--PNT-RIVYME
SPANPTMEIADIEAI-SKIAHE--K--D------NC-LV------MVDNTFCTPYLQKPL
ELGADVVVHSATKYLNGHGDVIAGFVV-GKQ-EFLLEVRTFGLKDMTGAAISPFNSF-LI
ERGLKTLKLRMDKHCENAREVANFLRN-HPA--VKEVYYP-GFDD-----F-PQADLV--
-K--K--Q-M--S-Q-P----GAMIAFLI-HG-DLEK-----G-KKVMNKVELCG----L
AVSLGDAESLIQHPASMTH-----STYSPDECQ-TAGISPDLIRLSVGLEEVEDIIADLD
QALN--SIL----------------------------------------
>Annotree@>SLKF01000026.1_2@GB_GCA_007134725.1@p__Firmicutes_A
------------------------------------------------------------
MDL-----------K------------KMKRE--------TQI---TY--A---A-PCKT
T-GS--HIQ-PLYQTSTFVFDSAEQGAARF------AG-EESG-----YIYSRL--GNPT
VRCLEEKM----------ALLEEGEDATI-----------YGSGMAAVSASILAFVEQGD
HIVAQQCLYGCTHSFL-SEIVKKWGIEVTFV---NDASDPENFKKAMR--PNT-KIIYIE
SPANPVMQLTDIKAC-AKIAHD----N------D-A-RL------IIDNTYMTPYLQRPL
NLGADIVLHSATKYINGHGDVVAGILV-GSK-EDMDTIRMTTQKDL-GGITSPFDAW-LM
QRGIKTLALRMREHEKNAMEVAKFLEV-HPK--VKNIFYP-GLPS-----H-PQHELA--
-K--Q--Q-A--D---G-F--GGMIAFEL-HG-GLEA-----G-KVLMNNIEIFH----L
AVSLGTVDSLIQHPASMTH-----SPISEEDRL-AAGITNGLVRVSVGIENVEDLIGALD
RALA--LV-----------------------------------------
>Annotree@>SLJW01000077.1_8@GB_GCA_007134865.1@p__Proteobacteria
------------------------------------------------------------
M------T------Q-S------Q-----GFA--------TRA---IH--LGY-N-PMEH
E-GA--LTP-PLHLTSTFAFETAEAGGEIF------AG-DRPG-----HIYSRI--SNPT
LDLLERRV----------ADLEGAEAGLA-----------LASGMGAITAIFWTLLSPGD
EVIVDKTLYGCTFAFMHHGLR-KFGITITHV----DLTNPDNLTAAMT--ERT-RLVYFE
TPANPNMRLVDISAV-AAIAHA--G-GA---------QV------VVDNTYATPYLTTPI
ALGADLVLHSATKYLGGHGDLVAGVVV-GRA-EAVSEIRLVGMKDMTGAVMAPFNAM-LI
LRGLKTLALRMERHCASARVVAEWLEA-HPE--VAKVHYP-GLAG-----F-GQYALA--
-R--R--Q-M--A-L-P----GAMIAFEL-KG-GLEA-----G-RRMMNGLRMIA----R
AVSLGDAETLIQHPASMTH-----STYTPEERA-KHGIGDGLIRLSVGLEDVADILNDLD
DALA------P----P-HVMRSA--------------------------
>Annotree@>SLGS01000038.1_11@GB_GCA_007136565.1@p__Firmicutes_E
------------------------------------------------------------
MD-----D------SR------------KHFD--------TRA---IH--SGE-S-PGPD
P-GS--HVV-PIYQTSTFIFDNAAQGARRF------AG-EEPG-----YIYTRL--GNPT
VRALEEKM----------ADLENGEDAVA-----------FGSGMGAISAVFLQLLSAGD
HVVSIKTIYGCTYSLLTGLLK-RMGIEVTFV----DGTDISQVRDAIK--PNT-RVLYGE
TPANPNMAVLDLEAF-GRVGRE--R-G--------I-TT------VVDNTFMSPAVQRPL
DWGVDVVVHSATKYLGGHGDVIGGIMV-GSS-EFVSQVKEDALKDV-GAVLGPFDAW-LL
IRGLKTLPLRAERHNTNAQVVAEFLEN-HPA--VSRVHYP-GLAS-----H-PGHELS--
-K--R--QSI--G-G-F----GGMIAFEL-SG-GLQA-----G-RNLLDSVKLCT----L
AVSLGACDTLIQHPASMTH-----SSLDEAQLL-AAGVHPGLIRLSVGLEHPDDIIYDLR
TSME--GA-----------------------------------------
>Annotree@>CP041614.1_3938@GB_GCA_007197555.1@p__Proteobacteria
------------------------------------------------------------
MQ-----E----------------K---WKQA--------TQV---IH--AG--R-IKDS
S-GA--LVT-PLCQSATFVFDNAQQGGARF------SG-DEAG-----YIYTRL--GNPT
TAELERKM----------ARLEGAAAAAA-----------TASGMAAVSSALLANLSQGD
HLVASKAVYGCTFSLMSTQLN-KFGIDVSLV----DFKDLDAISAAIT--DKT-RVLFCE
TPVNPHLDVFDLDAL-ASIAKK--H-G--------L-IS------VIDNTFMTPLLQQPL
AHGIDLVVHSATKYLNGHGDVIAGIIC-GSD-EQIEKIKFETMKDL-GGVLSPHDAW-LI
LRGLKTLDVRMERHCDNADRVVEYLLS-HPK--VLKVYYP-GIEG-----S-YGQYLL--
-G--K--Q-M--R-R-G----GGVIAFEL-NA-DLDK-----S-IEFINSLQLFS----I
AVSLGDAESLIQHPASMTH-----ATYEKEQRE-AAGIGENLLRISVGLESVEDLIVDLE
QGLA--NI-----------------------------------------
>Annotree@>VKGK01000010.1_3@GB_GCA_007197645.1@p__Proteobacteria
------------------------------------------------------------
MQ-----D----------------K---WKLA--------TKV---IH--AG--H-IRSS
C-GA--LVS-PLCQSATFVFDTAEQGGERF------AG-EQPG-----YIYTRL--GNPT
TAELERKM----------AELEGAEAAAA-----------TGSGMAAVSSALLANLQQGD
HLVASKAVYGCTFSLMTSQFL-RFGIEVSLV----DFNDLSAISAAIK--PTT-KVLFCE
TPVNPHLDVFDLDAI-AVIAKN--H-N--------L-VS------IVDNTFMTPLLQQPL
THGIDLVVHSATKYLNGHGDVIAGIIC-GSH-EQIEKIKYETLKDL-GGVLSPHDAW-LI
LRGLKTLDVRLERHCDNAERVAHYLLK-HQK--VTKVYYP-GLEG-----H-SGYPLL--
-G--T--Q-M--K-R-A----GGVIAFEL-QG-GMDQ-----S-LTFINSLTLFS----I
AVSLGDAESLIQHPASMTH-----ATYTEEERE-LAGISENLLRVSIGLESVEDLIVDLD
KALS--LV-----------------------------------------
>Annotree@>CP041638.1_749@GB_GCA_007197775.1@p__Proteobacteria
------------------------------------------------------------
MK-----N------KFK------HL------E--------TAA---IH--AGK-V-KDEQ
Y-GS--LTT-PIYQTSTFVFDSAEQGGERF------AG-EASG-----YIYSRL--GNPT
VRQLEQKV----------AQLEGMEDAAA-----------TATGMGAVSAALLTNLSAGD
HLIASKALYGCSYSLIRHQLT-RFGIDVTFV----DMRVPGSIEKAVR--ANT-KVIFAE
TPINPTLDVINLDML-GKVAKQ--H-Q--------L-IS------IVDNTFLSPILQQPA
KFGIDIVIHSATKYLNGHGDVVAGIVC-GSK-TMIEQIKLTVLKDI-GATISPHDAW-LI
LRGLKTLPIRVKQHCESAQVVAEYLQS-HPK--VKHVYYP-GLSS-----H-PGNPYM--
-G--T--Q-M--L-G-A----GGVIGFEI-KG-GIED-----G-KKLINSTQLFS----I
AVSLGDAESLIQHPASMTH-----SPYSEEERL-EAGISNGLIRIAVGLEHVDDIIADLK
HALS--VIP----------EPKDTVGSQTI-ADCA--------------
>Annotree@>LN650648.1_1146@GB_GCA_900002575.1@p__Firmicutes_A
------------------------------------------------------------
M-------------E-NL-----KN---KRFA--------TKA---IH--GGH-H-KDPV
S-GA--LTT-PICQTSTFVFDSAEQGGRRF------AL-QEGG-----YIYSRL--GNPT
NAQLEEKV----------ALLEGAEACMS-----------TASGIGAISSALWTALKAGD
HVVASKTLYGCTFALLNHGLT-RYGVEVTFV----DATNLEEVKAAMK--ENT-RVVYLE
TPANPDLKLIDIEAV-AKIAHE--K--K------DC-IV------MVDNTFCTPYIQRPL
EWGADVVLHSATKYLNGHGDVIAGFVV-GKQ-DFINQVRLFGVKDMTGAVLSAFDAY-LI
LRGMKTLQIRMDKHSKNALEVAKFLEG-HKN--VVKVNYP-GLES-----F-PQRELA--
-K--K--Q-M--H-L-P----GGMIAFEV-KG-GLEA-----G-KKLLNSLELCT----L
AVSLGDCETLIQHPASMTH-----SPYTAEERA-EAGISDGLIRISVGLEDPEDIIDDLK
QALD--LL-----------------------------------------
>Annotree@>LN650648.1_800@GB_GCA_900002575.1@p__Firmicutes_A
------------------------------------------------------------
M-------------E-NL-----RG---KKFA--------TKA---IH--GGH-H-KDPV
S-GA--LTT-PIFQTSTFVFDSAEQGGRRF------AL-EEGG-----YIYSRL--GNPT
NSQLEEKM----------ALLENGEACMS-----------TASGIGAISSALWTALKAGD
HVVASKTLYGCTFALLNHGIS-RYGVDVTFV----DASNIDEVKSAMR--ENT-RVVYLE
TPANPDLKIMDIETI-SNIAHE--V--K------NC-IV------IVDNTFCTPYIQRPL
ELGADVVVHSATKYLNGHGDVIAGFVV-GKQ-DFINQVRLFGVKDMTGAVLSPFDAY-LI
LRGMKTLQIRMDRHTQNAMKVAEFLET-HEN--VIKVNYP-GLKS-----F-PQYELA--
-K--K--Q-M--D-M-P----GGMIAFEV-KG-GLEA-----G-KKLLNSLELCT----L
AVSLGDCETLIQHPASMTH-----SPYTPEERA-AAGISDGLIRISVGLEDCDDIIADLK
QGLD--RL-----------------------------------------
>Annotree@>FIZK01000049.1_2@GB_GCA_900018335.1@p__Firmicutes_G
------------------------------------------------------------
MT------------K-DY-----DM---KGFS--------TKA---IH--GGQ-Q-KN-A
A-GA--LVT-PIYQASTFVFESAQQGARRF------AL-EEEG-----YIYTRL--GNPN
ATELERKV----------ALLEGAEAALA-----------TGSGMGAITSALWSVLQPGD
HVVAGQALYGCTFAFLNHVTS-KYGIETTFV----DASDLEAVRQALR--PNT-KVVYLE
SPANPTMAIADIKSI-SAIAHE----IP------DC-MV------FVDNTYCTPYLQRPI
ELGADVVLHSATKYLNGHGDVIAGLVV-GRK-EFIDHVRYYGIKDVTGSVLSPFDAY-LI
CRGLKTLALRMERHCSNAQQVAEFLEG-HPA--VSSVCYP-GLAS-----F-PQRELA--
-Q--Q--Q-M--R-L-P----GGMISFEL-QG-GVEA-----G-VTLMNNVQLCT----L
AVSLGDTETLIQHPASMTH-----STYPPEERA-KCGITDGLVRLSVGLEDPEDIIDDLK
GVLD--TL-----------------------------------------
>Annotree@>FMGR01000001.1_97@GB_GCA_900066925.1@p__Firmicutes_A
------------------------------------------------------------
M-------------E-NL-----KN---KKFA--------TRA---IH--GGH-H-KDPV
S-GA--LTT-PICQTSTFVFDSAEQGGRRF------AL-QEGG-----YIYSRL--GNPT
NTQLEEKV----------ALLEGAEACMS-----------TASGIGAISSALWTALKAGD
HVVASKTLYGCTFALLNHGLT-RYGVEVTFV----DASNLEEVKAAMK--ENT-RVVYLE
TPANPDLKLIDIEAV-AKIAHE--K--K------DC-IV------MVDNTFCTPYIQRPL
EWGADVVLHSATKYLNGHGDVIAGFVV-GKQ-DFINQVRLFGVKDMTGAVLSPFDAY-LI
LRGMKTLQIRMDRHSKNALEVAKFLEG-HKN--VVKVNYP-GLES-----F-PQRELA--
-K--K--Q-M--D-L-P----GGMIAFEV-KG-GLEA-----G-KKLLNSLELCA----L
AVSLGDCETLIQHPASMTH-----SPYTAEERA-EAGISDGLIRISVGLEDPEDIIDDLK
QALD--LL-----------------------------------------
>Annotree@>FYAM01000013.1_17@GB_GCA_900185645.1@p__Firmicutes_A
------------------------------------------------------------
MN-----K------E-HM-----IN---MGFG--------TKA---IH--GGH-E-KDAQ
F-GS--LST-PIYQTSTFIFDTAEQGGRRF------AL-EEPG-----YIYSRL--GNPT
SSEVENKM----------AILEGAEAAVA-----------TASGMGAISSVLWTLLKSGD
HIVAADTLYGCTFALLNHGIT-RFGIDVTFV----DTSNLEEVKNAMR--SNT-RIVYLE
TPANPTLKITDIGVI-SEIAHE--V--E------GC-VV------VVDNTFSTPYIQRPI
ELGADIVVHSATKYLNGHGDVIAGFAA-GKQ-DVINQVRLVGIKDMTGSVLSPFDAF-LI
IRGMKTLEIRMERHCANAMKVAKFLET-HPA--VDKVYYP-GLES-----F-EYYDLA--
-K--K--Q-M--K-L-P----GAMISFEL-KG-GVEE-----G-RMVMNTVKLAS----L
AVSLGDTETLIQHPASMTH-----SPYTSEERA-AAGISDGLVRLSVGLETAEDIIADLK
QALD--LII----------------------------------------
>Annotree@>FYAU01000029.1_32@GB_GCA_900185725.1@p__Proteobacteria
------------------------------------------------------------
M------T--R-----SN-----R---PLGFA--------TRA---IH--HGY-D-PLAN
E-GA--LTP-PVHLTSTFAFETAEAGGEMF------AG-ERAG-----HVYSRL--SNPT
LSLLEERM----------AVLEGGEAAIA-----------FASGMGAITAVMWTFLAPGD
EILVDRTLYGCTFAFFRHGLA-KFGITVTHV----DMRDPKNVEAAIS--PRT-RIVYFE
TPANPNMRLVDIAAV-SGIARA--A-GA---------RT------VVDNTYATPVLTRPL
ELGADIVVHSATKYLGGHGDLIAGIAA-GSA-EDMREVRLVGLKDMTGAVMAPLTAH-LI
MRGLKTLELRMERHCASAQAAARLLED-HPA--VATVHYP-GLPS-----F-AQHGLA--
-V--R--Q-M--P-G-F----GGMIAFEL-VG-GMQA-----G-IEFLNALALTR----R
AVSLGDAETLVQHPASMTH-----STYTPEERQ-EHDISDGLIRLSVGLETPEDILADLA
QALD------K----VWRVAA----------------------------
>Annotree@>OMQS01000175.1_6@GB_GCA_900313295.1@p__Firmicutes_A
------------------------------------------------------------
M-------------L-N------EN---CGFG--------TKA---IH--AGN-V-KDAQ
Y-GA--LTT-PIFQTSTFVFDSCEQGGRRF------AG-EEAG-----YIYTRL--GNPT
TSVLEAKV----------AALEGGEACVA-----------TASGMGAISSCLWTIAAAGK
HILADATLYGCTFALLNHGMT-RYGVEVDFI----DTSDLEAVRAHLK--PNT-CAVYLE
TPANPNLKITDIAAV-AKVAHT--Y-NK------DI-KV------VCDNTFASPALQNPL
RLGADVVVHSATKYLNGHGDVIAGFVV-GSA-EFCSEVRMFGLKDMTGAVMDPFCSF-LI
LRGLKTLEIRMQKHCANAKAIAEFLDG-HPM--VEKVYYP-GLKS-----H-EGHDIA--
-A--R--Q-M--A-D-F----GGMMSFEV-KG-GRAA-----G-AKLVNSLHLVT----V
AVSLGDAETLIEHPASMTH-----STYTEEELA-ASGIAAGLIRLSAGLENAEDIIADLK
QALD--QL-----------------------------------------
>Annotree@>OMTF01000033.1_22@GB_GCA_900313925.1@p__Firmicutes_A
------------------------------------------------------------
M-------------Q--------KE----GIS--------TRV---VH--GGH-A-KNA-
E-NS--LST-PIYQTSTFIFDSAEQGGRRF------AG-QESG-----YIYTRL--GNPT
TSQLEERI----------ALLEGGESCTA-----------FSSGMGAISATMLSLLSCGD
RLVADKTLYGCTFSLFTETLP-RFGVKVELV----DMSDLDAFQAAMT--PDT-TAVYFE
TIANPNMKVIDISAV-SECAHR--I-AP------NC-SV------VIDNTFASPLLVRPL
SLGADVVVHSATKYLNGHGDVIAGFSV-SDK-ERMERIRMVGLKDITGAVLGPQEAF-LI
IRGLKTLKIRMDAICANAMKVARFLES-CPY--VDAVYYP-GLES-----S-PCHEVA--
-A--K--E-M--R-Q-F----GGMISFEM-H--SFDE-----A-KSTLNHVRLCS----L
AVSLGDAETLIQHPASMTH-----STYSREEIE-AAGFTDRLIRLSVGLEDPEDIIADLT
QAFE--AAC-G----K---------------------------------
>Annotree@>ONCI01000021.1_19@GB_GCA_900316255.1@p__Firmicutes_A
------------------------------------------------------------
MT-----Q---------------EA---CGFG--------TKA---IH--AGN-E-KDSR
F-GA--LST-PIYQTSTFTFDSCEQGGRRF------AG-AEKG-----YIYTRL--GNPT
AAVLENKV----------AALEGGETCLA-----------TASGMGAISSCLWTIAGAGK
HIIADGTLYGCTFALLNHGLS-RYGVEVDFI----DTSDLDALRSHLK--ENT-VAVYLE
TPANPTLKITDVAAV-AELAHA--Y-SP------AI-KV------VCDNTFASPALQNPL
KLGADVVVHSATKYLNGHGDVVAGFVV-GKA-DFIQQVRMFGLKDMTGAVMDPFAAW-LL
LRGLKTLELRMSRHCENARKIAAFLNA-HPA--VEKVNYP-GLES-----H-RGHDIA--
-A--R--Q-M--K-D-F----GGMLSFEV-RG-GKEA-----G-MALVNGLRLIT----V
AVSLGDAESLIEHPASMTH-----STYAEDELR-AAGIAPGLIRLSAGLENAEDLIADLE
QAMA--QL-----------------------------------------
>Annotree@>ONDN01000028.1_2@GB_GCA_900316595.1@p__Firmicutes
------------------------------------------------------------
MK-----K------QIT------ND--KVKTAHASIVSDKTKA---IH--AGT-I-KN-S
Y-GA--VNV-PIYQSSTFIFDSVDQGAKRF------KG-EEDG-----YIYTRL--GNPT
TTALQNKI----------AALENGEACVM-----------TASGMGAIASVMWTFLKAGD
RLIADSNLYGCTFALFTHTLI-RFGIDVQIV----DFSNIENIKAKLN--KHT-TMVYFE
TPTNPTMKVNDIELI-AKTVHA--F-NN------KI-NV------VVDNTFPSPYLQKPL
NFGADIVVHSGTKYINGHSDVIVGAVV-SSK-EKIMQVTMVGLKDCTGAVLDPHAAF-LV
NRGLLTLPIRMKAHCENAKKFVDYLLH-SKY--VKVVHYP-GLPT-----C-VGHVAA--
-K--K--Q-M--K-D-F----GGMASFET-NL-SFEQ-----T-KVFVNSLKLWT----L
AVSLGGVESLIEHPASMTH-----STYSTKELA-KYNITPGLIRISIGTENVDELIEDFE
QAFA--IAS-K------A-------------------------------
>Annotree@>ONGJ01000008.1_24@GB_GCA_900317375.1@p__Firmicutes_A
------------------------------------------------------------
MK-----K---------------DA---CGLG--------TKA---IH--AGN-V-KDAQ
Y-GA--LST-PIYQTSTFVFDSCEQGGRRF------AG-EEDG-----YIYTRL--GNPT
VSVLEAKI----------AALEGGEACVA-----------AGSGMGAISSCLWTIAGAGK
HILADGTLYGCTFALLNHGMS-RYGVEVDFV----DTTDLKAVKSHLK--PNT-AAVYLE
TPANPNLKITNIAAV-AKIAHA--F-NP------DI-KV------VCDNTFASPALQNPL
ALGADVVVHSATKYLNGHGDVIAGFVV-GKS-DFIKEVRMFGLKDMTGAVLDPFAAF-LI
LRGLKTFELRMQRHCESARVIAKYLSK-HPA--VEKVYYP-GLPG-----H-PGHRIA--
-R--K--Q-M--K-D-Y----GGMISFEV-RG-GKDA-----G-IQLVNSLKMIT----V
AVSLGDAESLIEHPASMTH-----SAYSPQELE-ESGIAPGLIRLSVGLENVEDILRDLD
QALA--GL-----------------------------------------
>Annotree@>ONGR01000028.1_25@GB_GCA_900317425.1@p__Firmicutes_A
------------------------------------------------------------
MN-----Y---------------ET---CGFG--------TRA---IH--AGH-A-KDKQ
Y-GA--LST-PIYQTSTFVFDNCEQGGRRF------AG-EENG-----YIYTRL--GNPT
VSALEERV----------AALEGGEACVA-----------AGSGMGAVASCLWTIAAAGK
HILADKTLYGCTFALLNHGLT-RYGVEVDFI----DTTDLEVVKAHLK--PNT-AAVYLE
TPANPTLKITDIAAV-AAIAHG--Y-NA------DI-KV------VCDNTFASPMLQNPL
ALGADVVVHSATKYLNGHGDVIAGFVV-GSA-DFIGEVRLFGLKDMTGAVMDPFAAY-LI
LRGIKTLELRMARHCENAARVAEFLCG-HPA--VEKVYYP-GLPD-----S-PGHDVA--
-K--R--Q-M--R-D-F----GGMVSFEV-KG-GREA-----G-MKLVNSLHMIA----I
AVSLGDAESLIEHPASMTH-----STYTAEELA-VSGIAPGLIRLSAGLENAEDIIADLK
QALD--QL-----------------------------------------
>Annotree@>ONPF01000008.1_9@GB_GCA_900319635.1@p__Firmicutes_A
------------------------------------------------------------
MQ-----K---------------E----FGFG--------TKS---IH--AGN-V-KDTQ
Y-GA--LST-PIFQSSTFIFDSCEQGGRRF------AG-AENG-----YIYTRL--GNPT
TSVLESKI----------AALEGGEACLA-----------TASGMGAISSCLWTIAGAGK
HIIADGTLYGCTFALLNHGVT-RYGVEVDFI----DTSDLDALRAHLK--DNT-VAVYLE
TPANPTLKITDISAV-AEVAHA--Y-NP------EI-KV------VCDNTFASPALQNPL
ALGADVVVHSATKYLNGHGDVVAGFVV-GKA-DFIQQVRMFGLKDMTGAVMDPFAAW-LL
LRGLKTLELRMARHCENAAKIAAFLAQ-HPA--VEKINYP-GLPT-----H-KGHDVA--
-A--R--Q-M--K-D-F----GGMLSFEV-RG-GKAA-----G-MKLVNSLKLIT----V
AVSLGDAESLIEHPASMTH-----STYSEEELR-EAGIAPGLIRLSAGLENAEDLIADLA
QAME--NL-----------------------------------------
>Annotree@>ONPY01000001.1_66@GB_GCA_900319835.1@p__Firmicutes_A
------------------------------------------------------------
M-------------V-DL-----SK---CGFA--------TKQ---IH--VGK-H-ENS-
A-GA--LTT-PIYQTSTFEFDSVEQGGRRF------AG-QEPG-----YIYTRL--ANPT
VAAVEEKV----------AALEGGEAALG-----------TAAGMGAISSALWSSVVAGD
EIVASDTLYGCTFALLNHGMT-KFGVSVKFI----DMADLEAVKAAMS--EKT-KVVYLE
TPCNPTLKVVDIAAV-AKIAHD--F-NK------DI-RV------IVDNTFASPYLQQPL
KLGADTVVHSATKYINGHGDVIAGFVV-GKA-DFIAKVRMFGLKDMTGAVMSPFDAF-LI
ARGLKTLDIRMEKHCANAMKVARFLHD-HPA--VAKVYYP-GLED-----F-EGYEIA--
-K--K--Q-M--K-L-P----GGMMSIEL-KA-DRDK-----V-AAALNKLQLCT----I
AVSLGDAETLVEHAASMTH-----STYTKEELA-ASGISEGLVRISVGLEDAEDIIADMK
AVLD--TLV----------------------------------------
>Annotree@>UAVY01000010.1_68@GB_GCA_900446925.1@p__Proteobacteria
------------------------------------------------------------
MS-----D------C-R------TY--GFN----------TQI---VH--AGQ-Q-PDPS
T-GA--LST-PIFQTSTFVFDSAEQGAARF------AL-EESG-----YIYTRL--GNPT
TDALEKKL----------AVLERGEAALA-----------TASGISAITTTLLTLCEQGD
HIVSASAIYGCTHAFLSHSIP-KFGIDVSFV----NAANPDEIREAIR--PET-KVVYIE
TPANPTLSLVDIETV-AGIAHQ--R-G--------V-LL------VVDNTFMSPYCQQPL
LQGADIVVHSVTKYINGHGDVIGGVIV-GKQ-EFIDQARFIGLKDITGGCMSPFNAW-LT
LRGVKTLGIRMERHCENALKIARFLES-HPK--ITHVWYP-GLPS-----H-PQYELG--
-R--R--Q-M--S-L-P----GGIISFEI-AG-GLEA-----G-RRMINSVELCL----L
AVSLGDTETLIQHPASMTH-----SPVAPEERL-KAGITDGLIRLSVGLEDPEDIINDLE
HAIR--KAT-F--------------------------------------
>Annotree@>UWSO01000032.1_1@GB_GCA_900538385.1@p__Bacteroidota
------------------------------------------------------------
MI-----D------PKEL-----QQ---MGFA--------TRA---IH--AGS---ERNQ
H-GT--LAT-PIYQTSTFVFDSAEQGGRRF------AL-EEDG-----YIYTRL--GNPT
CTAAEQKV----------AFLEGGEACVS-----------ASSGIGAITSAIYPLVQAGD
HIVAGKTLYGCTYSFLEHGLS-RFGVEVTFV----DARNLDEIKAAMR--PNT-KLVYIE
TPANPNMYLTDIEGA-AKIAHS--Q-EG-------T-VL------MVDNTYCTPFITRPL
DLGADVVVHSATKYLNGHGDVIAGFVV-GRK-DYIDQVRLFAVKDMTGSVLGPFEAY-LI
ARGIKTLEIRMERHCANAQRVAEFLEK-HPA--IASIAYP-GLKS-----F-PQYELA--
-K--K--Q-M--R-L-P----GAMIAFEL-KG-GLEA-----G-RKLMNSLHLAT----L
CVSLGDAETLIEHPASMTH-----SPYTPEERA-ASDIGEGMVRLSIGLENVEDIIADLK
CGLD--ALL----------------------------------------
>Annotree@>UPYX01000011.1_43@GB_GCA_900538655.1@p__Firmicutes_A
------------------------------------------------------------
MN-----S------KDEL-----KK---MHFE--------TKA---IH--GGY---EKNK
F-GA--LAT-PIYQTSTFIFDSAEQGGRRF------AL-EEDG-----YIYSRL--GNPT
NEQVEEKV----------ALLEEGEACVS-----------AASGMGAITSSIWPFIKCGD
HMIAAKTLYGCTFAFLEHSVS-RMGVDIDFV----DITNVDNIMKVMK--ENT-KIVYLE
TPANPNMDICDIEEV-AKRVHE--K-NK------DT-LV------IVDNTYCTPYIQRPL
TLGADIVVHSATKYLNGHGDVIAGFAI-GRK-ELIDQVRLVGIKDCTGAVLAPFNAY-LI
LRGMKTLQVRMDKHCANAMKVAEFLEK-HPK--VKSIQYP-GLKS-----F-KYYEVA--
-K--K--Q-M--A-L-P----GAMIAFEI-EG-GKEA-----G-AKLMNSVKLLT----L
AVSLGDAETLIQHPASMTH-----SPYTAEERA-AAGISEGLIRLSVGLENADDIIEDLK
QALD--QI-----------------------------------------
>Annotree@>UPZV01000025.1_13@GB_GCA_900538925.1@p__Firmicutes_C
------------------------------------------------------------
ME-----K------E-LL-----KQ---MGFA--------TKA---IH--GGA-M-KN-E
F-GA--LTN-PIYQSSTFIFDSAEQGGNRF------AL-KEPG-----YIYSRL--GNPS
DTQVEEKV----------ALLEGAEAACS-----------AASGMGAIASALWTLLHAGD
HVVASDTLYGCTFALLNHGLS-RYGVDVSFV----DITDLDAVKQAIK--PNT-RVVYLE
TPANPTLKISDIEGI-SKIAHA--S--G------DI-KV------VVDNTFCSPYIQQPL
SLGADVVVHSATKYLNGHGDVIAGFVA-GSQ-EYINNVRLFGIKDMTGSVLSPFDAF-LV
ARGMKTLALRMEKHSANAMQVAEFLEG-HPA--VEKVYYP-GLKS-----F-PQYELA--
-K--K--Q-M--R-L-P----GGMISFEL-KG-GKEE-----G-AVVMNNVKLCS----L
AVSLGDAETLIEHAASMTH-----STYTPEELK-AAGISEGLVRLSVGLENAEDIIADLK
QALD--LIQ----------------------------------------
>Annotree@>UQBE01000016.1_26@GB_GCA_900539155.1@p__Bacteroidota
------------------------------------------------------------
MI-----D------PKEL-----QQ---MGFA--------TRA---IH--AGS---EHNQ
H-GT--LAT-PIYQTSTFVFDSAEQGGRRF------AL-EEDG-----YIYTRL--GNPT
CTAAEQKV----------ASLEGGEACVS-----------ASSGIGAITSAIYPLVQAGD
HIVAGKTLYGCTYSFLEHGLS-RFGVEVTFV----DARNLEEIKAAMR--PNT-KLVYIE
TPANPNMYLTDIAGA-AKIAHS--Q-EG-------T-VL------MVDNTYCTPFITRPL
ELGADVVVHSATKYLNGHGDVIAGFVV-GSK-EYIDQVRFFAVKDMTGSVLGPFEAY-LI
ARGLKTLEIRMERHCANAQRVAEFLEQ-HPA--VASIAYP-GLKS-----F-PQYELA--
-Q--K--Q-M--R-L-P----GAMIAFEL-KG-GLEA-----G-RTLMNTLHLAT----L
CVSLGDAETLIEHPASMTH-----SPYTPEERA-ASDIGEGMVRLSIGLENVEDIIADLK
RGLD--ALL----------------------------------------
>Annotree@>UQBH01000001.1_57@GB_GCA_900539295.1@p__Firmicutes_C
------------------------------------------------------------
ME-----K------E-ML-----KK---MGFA--------TQA---IH--AGA-M-KN-E
F-GA--LTN-PIYQTSTFIFDSAEQGGNRF------AL-QEPG-----YIYSRL--GNPS
NTQVEEKV----------AMLEGGEACCS-----------MGSGMGAISSALWTLLSAGD
HVVAGDTLYGCTFALLNHGMT-RYGVEVSFV----DITDLEAVKKAIK--PNT-RVVYLE
TPANPTLKISDIEGI-SKIAHE--M--G------DI-TV------VVDNTFCSPYIQKPL
DLGADVVVHSATKYLNGHGDVIAGFVV-GKL-DYITNVRLFGLKDMTGAVLSPFDAF-LI
SRGMKTLALRMEKHSANAMKVAEFLES-HPA--VKSVAYP-GLKS-----F-PQYELA--
-K--K--Q-M--S-L-P----GGMISFEL-KG-GKEE-----G-AVVMNNVKLCS----L
AVSLGDAETLIEHAASMTH-----STYTPDELK-AAGISEGLVRLSVGLEDPEDIIADLK
QALD--LVK----------------------------------------
>Annotree@>UQDF01000082.1_1@GB_GCA_900539765.1@p__Bacteroidota
------------------------------------------------------------
MI-----D------PKEL-----QQ---MGFA--------TRA---IH--AGS---ERNQ
H-GT--LAT-PIYQTSTFVFDSAEQGGRRF------AL-EEDG-----YIYTRL--GNPT
CTATEQKV----------ASLEGGEACVS-----------ASSGIGAITSAIYPLVQAGD
HIVAGKTLYGCTYSFLEHGLS-RFGVEVTFV----DARNLDEIKAAMR--PNT-KLVYIE
TPANPNMYLTDIEGA-AKIAHS--Q-EG-------T-VL------MVDNTYCTPFITRPL
DLGADVVVHSATKYLNGHGDVIAGFVV-GRK-EYIDQVRLFAVKDMTGSVLGPFEAY-LI
ARGIKTLEIRMERHCANAQRVAEFLEQ-HPA--IASIAYP-GLKS-----F-PQYELA--
-Q--K--Q-M--R-L-P----GAMIAFEL-KG-GLEA-----G-RKLMNSLHLAT----L
CVSLGDAETLIEHPASMTH-----SPYTPEERA-ASDIGEGMVRLSIGLENVEDIIADLK
CGLD--ALL----------------------------------------
>Annotree@>UQFT01000118.1_1@GB_GCA_900540355.1@p__Firmicutes_A
------------------------------------------------------------
MD---------------------NK---KGFA--------TTS---IH--AGH-H-KN-A
A-GA--LSL-PIYQTSTFVFESAEQGGKRF------AG-EEEG-----YIYSRL--GNPT
NTSLEEKV----------AALEGGEACAS-----------TSSGMGAIAATLWTALKAGD
HVLACDTLYGCTQSLMSSGLT-KFGIEVDFV----DLSDLDLVKSKIK--DNT-KVVYLE
TPANPTLKICDIEGI-SKIAHK--K--E------GT-IV------VVDNTFCSPYIQRPL
ELGADVVVHSATKYINGHGDVIAGLVV-GKK-DFITAVKMEGIKDFTGAVLSPNDAF-LI
ARGLKTLPIRMEKHCENAMKVAEFLQN-HPA--IESILYP-GLKD-----F-PQYDLA--
-K--K--Q-M--S-L-P----GAMLSFEV-KG-GIEA-----G-AKLMNTIKLCT----L
AVSLGDAETLIEHPASMTH-----SPCTPEERA-AANITDGLVRLSVGLEDADDIIADLK
QALD--KLV----------------------------------------
>Annotree@>UQJY01000004.1_12@GB_GCA_900541465.1@p__Fusobacteriota
------------------------------------------------------------
M-------------H-DL-----KD---KGIG--------TQA---IH--GGH-S-KNA-
F-GA--LAT-PIFQTSTFIFDSAEQGGRRF------AL-EEEG-----YIYSRL--GNPT
TSVIEEKI----------ALLEHGEMAVA-----------TSSGMGAISSTLWTLLKAGD
HVIADTTLYGCTFALLNHGLT-KFGIEVTFL----NTGDIEAVKAAMR--PNT-RVVYLE
TPANPNLKITDIEAV-AKVAH---E-NE------YT-KV------IVDNTFASPYNQNPL
LLGADVVVHSATKYINGHGDVLAGFAV-GSK-ELITQIKLVGLKDMTGSVLGPQEAY-YI
IRGMKTFEVRMQRHCESAMKVAKWLEG-RPE--VAKVYYP-GLES-----H-EGHEIA--
-K--K--Q-M--K-N-F----GGMLSFEL-KG-GLEA-----G-KTLLNNTKLFG----L
AVSLGDTETLIQHPASMTH-----STYSKEELA-EAGIAEGLVRLSVGLENVEDIIADLE
QGLA--KIK----------------------------------------
>Annotree@>UQMC01000025.1_2@GB_GCA_900542115.1@p__Firmicutes_A
------------------------------------------------------------
M---------------DC-----KN---MGFA--------TRQ---IH--AGK-H-DNG-
V-GA--LCT-PIYQTSTFEFDTVQQGGARF------AG-QEEG-----YIYSRL--GNPS
LTQVEEKL----------AALEGGEAALA-----------TASGMGAISSALWSSVEAGD
EIVASDTLYGCTFALLNHGMT-KFGVSVKFV----DFADLAAVKAALT--EKT-KVVYLE
TPCNPTLKVVDIAEV-AKIAHE--Y-NK------NI-RV------IVDNTFCSPYIQQPL
SLGADVVVHSATKYINGHGDVIAGFVI-SDA-EFIGKCRMFGLKDMTGAVMSPFNAF-LI
ARGLKTLDIRMERHSANAMKVARFLHD-HPA--IDKVYYP-GLED-----F-EGHEIA--
-K--K--Q-M--K-L-Y----GGMMSIEL-KA-DRDA-----V-ANALNKLQLCT----I
AVSLGDAETLVEHAASMTH-----STYTPEELK-ASGISEGLVRISIGLEDPEDIIADLK
SVLD--TLV----------------------------------------
>Annotree@>UQNF01000004.1_16@GB_GCA_900542285.1@p__Firmicutes_A
------------------------------------------------------------
M-------------D--------KN---SGFA--------TKQ---IH--VGK-I-EIPG
I-AP--LAT-PIFQTSTFEFDSTAEGAARF------AG-EEEG-----YIYTRL--GNPN
TAKIAAKL----------AALEHAEAGMA-----------MGSGMGAVSSVMWTVLHAGD
HLLADDTLYGCTFAFFTHGLT-RYGVEVTLV----NFEDIDAVKAAIR--PNT-KAFYFE
TPTNPSLKLIDIEAI-ASLAHS--A-CP------DA-KV------IVDNTFSTPYIQTPI
DLGADIVIHSATKYLNGHGDVIAGMAV-GTK-EFINECNMFGLKDMTGAVLGPFEAF-LI
DRGMKTLDIRVQKHCDNAMKVARFLES-HPM--VERVLYP-GLES-----H-PRHELA--
-K--K--Q-M--H-NGF----GGIITFEL-KC-SREK-----S-AEFVNSLKLCT----I
AVSLGDAETLIEHPATMTH-----STYTPEELA-QAGIGESMLRLSVGLEDAEDIIEDLR
AGLD--GIR----------------------------------------
>Annotree@>UQOH01000001.1_88@GB_GCA_900542625.1@p__Fusobacteriota
------------------------------------------------------------
M-------------H-DL-----KN---KGIG--------TQA---IH--GGH-A-KNP-
F-GA--LAT-PIYQTSTFIFDSAEQGGRRF------AL-EEEG-----YIYSRL--GNPT
TTVVEDKI----------ALLEHGEMAVA-----------TSSGMGAISSTLWTLLKAGD
HVIADTTLYGCTFALLSHGLT-KFGIEVEFL----NTGDLEAVRKAMR--PNT-RVVYLE
TPANPNLKITDIEEI-AKIAH---T-NE------YT-KV------VVDNTFATPFNQTPL
TLGADIVVHSATKYLNGHGDVIAGFAV-GSK-ELVTQIKLVGIKDMTGSVLGPQEAY-YI
TRGMKTFEIRMERHCSNAMKVAKWLAN-HPK--IEKVYYP-GLET-----H-EGHDIA--
-K--K--Q-M--K-N-F----GAIISFEL-KD-GFEA-----G-KTLLNSLELCS----L
AVSLGDTETLIQHPASMTH-----SPYSREERL-AAGITDGLVRLSVGLENVEDIIADLE
QGLA--KA-----------------------------------------
>Annotree@>UQQF01000079.1_2@GB_GCA_900543085.1@p__Firmicutes_A
------------------------------------------------------------
MK-----D-------V-------NK---TGFS--------TQA---IH--AG--M-EKNP
F-GA--LAT-PIYQTSTFVFDSCAQGGRRF------AG-EEAG-----FIYSRL--GNPT
TATLERKV----------AALEHAEDAVA-----------ASSGMGAITSAIWTVCKAGD
HIIADSVLYGCTFSFLEHGMQ-RYGVDVSFI----DTSNLDEVRAAIR--PET-SLIYIE
TPANPTLKIEDIAGI-CEIAHS--D-GR------SI-TV------MCDNTFASPYNQLPI
ELGCDVVVHSVTKYLNGHGDVIGGIVC-GRK-AFIDEVRMFGLKDMTGAVMGPFEAY-LV
LRGLKTMDVRMERHNANAMRVAEWLEA-CDK--VEKVYYP-GLAS-----F-DGHELA--
-A--K--Q-M--S-G-F----GGMLSFEV-KG-GRAA-----G-AKLLDSFEMIS----T
AVSLGDAETLAEHPASMTH-----SPYSAEELK-EAGISEGLVRMSVGLENVEDIIADLA
QAFE--QI-----------------------------------------
>Annotree@>UQUC01000016.1_2@GB_GCA_900544105.1@p__Firmicutes_A
------------------------------------------------------------
M---------------DC-----KN---MGFA--------TRQ---IH--AGK-H-DNG-
V-GA--LCT-PIYQTSTFEFESVQQGGARF------AG-QEEG-----YIYSRL--ANPS
LTQVEEKL----------AALEGGEAALA-----------TASGMGAISSALWSSVEAGD
EIVASDTLYGCTFALLNHGMS-KFGVGVKFV----DFADLAAVKAALT--EKT-KVVYLE
TPCNPTLKVVDIAEV-AKIAHE--Y-NK------NI-RV------IVDNTFCSPYIQQPL
SLGADVVVHSATKYINGHGDVIAGFVI-SDA-EFIGKCRMFGLKDMTGAVMSPFNAF-LI
ARGLKTLDIRMERHSANAMKVAEFLHD-HPA--IDKVYYP-GLED-----F-EGHEIA--
-K--K--Q-M--K-L-Y----GGMMSIEL-KA-DRDA-----V-ANALNKLQLCT----I
AVSLGDAETLVEHAASMTH-----STYTPEELK-ASGISEGLVRISVGLEDPDDIIADLK
AVLD--TLV----------------------------------------
>Annotree@>UQWD01000025.1_4@GB_GCA_900544555.1@p__Firmicutes_A
------------------------------------------------------------
MS-----H------D--------NS---GGFA--------TRQ---IH--AGA-L-EIPG
I-SP--LAT-PIFQTSTFVFDSTDQGASRF------SG-EEKG-----YIYTRL--GNPN
LAQVSAKL----------ASLEGAEAALV-----------MGSGIGAITTVLWTALSAGA
HLLADETLYGCTHSYFTHGLT-RYGVDVTLT----NFTCLKSVKESLR--PET-KVVYFE
TPCNPDLKMIDIEAV-SALVHA--Y-NP------QI-KV------IVDNTFCTPFIQKPL
SLGADVVVHSATKYLNGHGDVIAGAAA-GPE-DFMNEVAMFGLKDMTGAVLSPIDAY-LI
ARGLKTLDIRMIKHCQSAMKIAEFLHS-HPA--VKRVSYP-GLAS-----H-PAHELA--
-K--K--Q-M--H-NGF----GGIVTFEL-YA-NRAQ-----S-GAFLNGLSLCT----L
AVSLGDAETLIEHPATMTH-----SVYSAEELA-SVGIGESMVRLSVGLEDAEDIIADLK
QGLD--KLI----------------------------------------
>Annotree@>UQXE01000019.1_1@GB_GCA_900544965.1@p__Firmicutes_A
------------------------------------------------------------
MS-----S------D--------MY---KGFS--------TKQ---IH--TAH-V-DIPG
I-NP--LAT-PIFQTSTFVFDNTEQGARRF------RG-DESG-----YIYTRL--GNPN
ANQLGEKI----------AVLENGEAGMV-----------MSSGMGAITTVVWTALKAGD
HLLADDALYGCTFSYFTHGLT-RFGVEVTLV----DFQDIDAVKANLR--ENT-KVLYFE
TPTNPNLKLVDITAI-SEIAHK--H-NP------DI-KV------IVDNTFCTPYLQRPL
DMGADVVIHSATKYLNGHGDVIAGMAA-GKV-DFIAECSMFGLKDMTGAVIGPFEAF-LI
NRGLKTLDIRVKKHCESALEIAKYLEN-HPM--VKRVYYP-GLKS-----H-PQHELA--
-L--K--Q-M--K-NGF----GGIISFEL-NA-TKDE-----S-ERFINALKLCT----L
AVSLGDAETLIEHPASMTH-----STYTPEALE-AAGISESLIRLSVGLEDVEDIIDDLD
MGLK--LIT-R--------------------------------------
>Annotree@>UQXM01000088.1_4@GB_GCA_900545035.1@p__Fusobacteriota
------------------------------------------------------------
MH--------------DL-----KN---KGIG--------TQA---IH--GGH---QKNP
F-GC--LAT-PIYQTSTFIFDSAEQGGRRF------AL-EEEG-----YIYSRL--GNPT
LTVIEEKI----------ALLEHGEMAVS-----------TSSGMGAISSALWTLLKAGD
HVIADTTLYGCTFAFLSHGLT-KFGVEVEFL----NTADLEAVKKAMK--PNT-RVVYLE
TPANPNLKITDIEEV-CKAAHT----NP------YT-KV------VVDNTFATPYNQTPL
TLGADIVVHSATKYLNGHGDVIAGFVV-GSK-ELVTEIKLVGIKDMTGSVLGPQEAY-YI
TRGMKTFEIRMERHCENAMKVAKWLAA-HPK--VEKVYYP-GLED-----H-EGYETA--
-K--K--Q-M--K-N-F----GGIMSFEL-KG-GFEA-----G-KTLLNSLEMCS----L
AVSLGDTETLIQHPASMTH-----SPYTREERL-AAGITDGLVRLSVGLENVEDIIADLE
QGLA--KC-----------------------------------------
>Annotree@>UQZJ01000017.1_2@GB_GCA_900545495.1@p__Firmicutes_A
------------------------------------------------------------
M-------------N-D------QN---FGFG--------TKA---IH--AGN-V-KDSQ
Y-GA--LTT-PIFQTSTFVFDSCEQGGRRF------AG-EEGG-----YIYTRL--GNPT
VSVLESKV----------AALEGGEACVA-----------AASGMGAISSCLWSIAAAGK
HIVADGTLYGCTFALLNHGMT-RYGVEVTFV----DTADLDAVRAALK--PNT-CAVYLE
TPANPNLKITDIAAV-AAVAHG--Y-NK------DI-KV------VCDNTFASPYLQNPL
ALGADVVVHSATKYLNGHGDVIAGFVV-GSA-AFCNEVRMFGLKDMTGAVMDPFSAF-LI
LRGLKTLEIRMQKHCLNARLVAEFLDQ-HPA--VEKVYYP-GLAN-----H-EGHDIA--
-A--R--Q-M--R-D-F----GGMLSFEV-KG-GRAA-----G-VKLVNALHLIT----V
AVSLGDAETLIEHPASMTH-----STYTEEELA-ASGIPAGLIRLSVGLENAEDIIADLE
QALA--RL-----------------------------------------
>Annotree@>URAL01000001.1_104@GB_GCA_900545805.1@p__Firmicutes_A
------------------------------------------------------------
ME-----K-------EML-----KN---AGFG--------TRA---VH--AGN-I-RDTQ
Y-GS--LTM-PIYQTSTFYFENCEQGGRRF------AG-EEGG-----YIYSRL--GNPT
TTVLEDKI----------AALEGGEACAA-----------AASGMGAISSCLWSIAGAGK
HIIADETLYGCTFALLNHGMT-EYGVDVTFT----DLSDIENLKANLK--KNT-VAVYLE
TPANPNLKITDIELL-AKTAHE--Y-NG------DI-KV------VCDNTFASPALQNPL
KLGADVVVHSATKYLNGHGDVIAGFVV-GSA-EFITRVKMFGLKDMTGSTLGPFEAW-LI
LRGLKTLELRVARHTESAKKIALYLYD-NDK--VEHVNYP-GLPS-----H-PGHEIA--
-K--R--Q-M--R-D-F----GGMISFEI-KG-GKEA-----G-MKFCNSLKLCT----I
AVSLGDAETLIEHPASMTH-----STYGPEELK-AAGISAGLIRLSVGLENVDDIIADFE
QAFK--QI-----------------------------------------
>Annotree@>URCD01000003.1_2@GB_GCA_900546215.1@p__Firmicutes_A
------------------------------------------------------------
M-------------S--------HN---YSEA--------TVV---VH--GNH-V-KNA-
E-GS--LSI-PIFQTSTFVFDTAEQGGRRF------AG-QENG-----FIYSRL--GNPT
VNVLEQKI----------ALLESTEDCVA-----------FSSGMGAISGTFLSLLSTGD
HMVADKTLYGCTFALINESLT-RFGIDAECI----DMSDFETFKLSMR--PNT-KIVYFE
TIANPSMKVIDIEKI-AEYAHS--V-NP------DC-LV------IVDNTFATPLLVQPV
KLGADIVVHSATKYLNGHGDVVAGFSA-GKK-EVIDKIRMVGLKDITGSVLGPQEAY-LI
LRGLKTLKVRMDAICDGAEKVAAFLES-APE--VASVYYP-GLKN-----S-KYYETA--
-K--K--E-L--K-N-F----GGMISFEM-N--SFEE-----A-KAVLNNVKLCV----L
AVSLGDCETLIQHPASMTH-----SMCTKEEIE-AAGFSDRLIRLSVGLEDPEDIIYDLK
QAFE--AA--K----K---------------------------------
>Annotree@>URCD01000073.1_2@GB_GCA_900546215.1@p__Firmicutes_A
------------------------------------------------------------
M-------------E-A------NF---KGFG--------TKA---IH--AGN-I-EKET
F-GS--LST-PIYQSSTYYFDSCEQGGRRF------AG-EEDG-----FIYTRL--GNPT
STVLEAKV----------AALENAEAAIA-----------TSSGMGAISATLWTIAKAGA
HIIADGTLYGCTFALLNHGLT-RYGVDVSFI----DTSNLDEVKANLR--ENT-VAVYLE
TPANPNLKVTDIAAI-CEIAHN--Y-NK------DI-KV------VCDNTFATPFLQRPL
ELGADVVVHSATKYLNGHGDVIAGFVV-GKA-DFISEVRMFGVKDMTGAVIDPFAAF-LI
LRGLKTFELRMLRHCENARAVAELLEK-SDK--VDKVYYP-GLAS-----F-PNHDVA--
-A--K--Q-M--K-D-F----GGMVSFEV-KG-GKAA-----G-IKFVNALKMCT----I
AVSLGDAETLVEHPASMTH-----SPYTPEELK-EAGIPEGLVRLSAGLENKEDLLADIE
QALA--QI-----------------------------------------
>Annotree@>URDQ01000087.1_6@GB_GCA_900546675.1@p__Bacteroidota
------------------------------------------------------------
MI-----D------PKEL-----QQ---MGFA--------TRA---IH--AGS---EHNQ
H-GT--LAT-PIYQTSTFVFDSAEQGGRRF------AL-EEDG-----YIYTRL--GNPT
CTAAEQKV----------ASLEGGEACVS-----------ASSGIGAITSAIYPLVQAGD
HIVAGKTLYGCTYSFLEHGLS-RFGVEVTFV----DARNLDEIKAAMR--PNT-KLVYIE
TPANPNMYLTDIEVA-AKIAHS--Q-EG-------T-VL------MVDNTYCTPFITRPL
DLGADVVVHSATKYLNGHGDVIAGFVV-GRK-EYIDQVRLFAVKDMTGSVLGPFEAY-LI
ARGIKTLEIRMERHCANAQRVAEFLEQ-HPA--IASIAYP-GLKS-----F-PQYELA--
-K--K--Q-M--R-L-P----GAMIAFEL-KG-GLEA-----G-RKLMNSLHLAT----L
CVSLGDAETLIEHPASMTH-----SPYTPEERA-ASDIGEGMVRLSIGLENVEDIIADLK
CGLD--ALL----------------------------------------
>Annotree@>URFJ01000035.1_10@GB_GCA_900547135.1@p__Firmicutes_A
------------------------------------------------------------
MS-----S------D--------MY---KGFS--------TKQ---IH--TAH-V-DIPG
I-NP--LAT-PIFQTSTFVFDNTEQGARRF------KG-DESG-----YIYTRL--GNPN
ANQLGEKI----------AVLENGESGMV-----------MSSGMGAITTVIWTALKAGD
HLLADDALYGCTFSYFTHGLT-RFGVEVTLV----DFQDIDAVKANLR--DNT-KVVYFE
TPTNPNLKLVDITAI-SEIAHK--Y-NP------DI-KV------IVDNTFCTPYLQRPL
DMGADVVIHSATKYLNGHGDVIAGMAA-GKA-DFITECTMFGLKDMTGAVIGPFEAF-LI
NRGLKTLDIRVKKHCESALEVAKHLEN-HPM--VKRVYYP-GLKS-----H-PQHELA--
-L--K--Q-M--K-NGF----GGIVAFEL-NA-TKDE-----S-ERFINSLKLCT----L
AVSLGDAETLIEHPASMTH-----STYTPEALE-AAGISESLIRLSVGLEDVEDIIDDLD
MGLK--LIT-H--------------------------------------
>Annotree@>URHK01000008.1_68@GB_GCA_900547625.1@p__Firmicutes_A
------------------------------------------------------------
MN-----K------E-QL-----KQ---MGFS--------TKA---IH--GGA-K-KN-E
Y-GA--LAT-PIYQSSTFVFDSAEQGGNRF------AL-EEEG-----YIYSRL--GNPT
NSVLEEKL----------AILEGGEAAMS-----------MSSGMGAVSSALWSALKAGD
HMIASKTLYGCTFAYLSHGLT-RFGVDVTFV----DTKDPQNVKDAMR--ENT-RVVYLE
SPANPNLDLADIEAI-CKIAHE----NE------EC-LV------MVDNTFCTPYIQRPL
ELGADVVIHSGTKFLNGHGDVVCGFVI-GSS-EFIQQVRLFGVKDMTGSSMSPFDAF-LV
IRGMKTLQLRMEKHCDNAMKVAEFLEN-HKA--VEKVYYP-GLES-----F-PQYELA--
-Q--K--Q-M--L-L-P----GAIIAFEI-KG-GVEE-----G-KKMINNTKLCS----L
AVSLGDAETLIQHPASMTH-----SPYSPEERL-EAGIKDNMVRLAVGLEDVEDIILDLD
KALK--TIL----------------------------------------
>Annotree@>URHT01000010.1_9@GB_GCA_900547745.1@p__Firmicutes_A
------------------------------------------------------------
M-------------Y-D------QN---CGFG--------TKA---IH--AGN-V-KDTQ
Y-GA--LTT-PIFQTSTFVFDSCEQGGRRF------AG-EEGG-----YIYTRL--GNPT
VSVLENKV----------AALEGGEACVA-----------AGSGMGAISACLWSIAGAGK
HIVADGTLYGCTFALLNHGMT-RYGVEVSFV----DTTDLDAVRAALK--PNT-CAVYLE
TPANPNLKITDIAAV-AGVAHG--Y-SK------DI-KV------VCDNTFASPYLQNPL
ALGADVVVHSATKYLNGHGDVIAGFVV-GSA-EFCNEVRMFGLKDMTGAVMDPFTAF-LI
LRGLKTLEIRMQKHCLNARLAAEFLDK-HPA--VEKVYYP-GLES-----H-EGHDIA--
-A--R--Q-M--R-D-F----GGMLSFEV-KG-GKAA-----G-MKLVNAVKLIT----V
AVSLGDAETLIEHAASMTH-----STYTEEELA-ASGIPAGLIRLSLGLENAEDIIADLE
QALA--QL-----------------------------------------
>Annotree@>URKO01000057.1_6@GB_GCA_900548415.1@p__Bacteroidota
------------------------------------------------------------
MI-----D------PKEL-----QQ---MGFA--------TRA---IH--AGS---ERNQ
H-GT--LAT-PIYQTSTFVFDSAEQGGRRF------AL-EEDG-----YIYTRL--GNPT
CTAAEQKV----------ASLEGGEACVS-----------ASSGIGAITSAIYPLVQAGD
HIVAGKTLYGCTYSFLEHGLS-RFGVEVTFV----DARNLDEIKAAMR--PNT-KLVYIE
TPANPNMYLTDIEGA-AKIAHS--Q-EG-------T-VL------MVDNTYCTPFITRPL
ELGADVVVHSATKYLNGHGDVIAGFVV-GRK-EYIDQVRLFAVKDMTGSVLGPFEAY-LI
ARGIKTLEIRMERHCANAQRVAEFLEQ-HPA--IASIAYP-GLKS-----F-PQYELA--
-Q--K--Q-M--R-L-P----GAMIAFEL-KG-GLEA-----G-RKLMNSLHLAT----L
CVSLGDAETLIEHPASMTH-----SPYTPEERA-ASDIGEGMVRLSIGLENVEDIIADLK
CGLD--ALL----------------------------------------
>Annotree@>URKQ01000002.1_34@GB_GCA_900548455.1@p__Firmicutes_A
------------------------------------------------------------
ME-----K------D--L-----KS---MGFA--------TKA---IH--GGH-A-KD-Q
Y-GA--LAT-PIHQTATFVFDSAEQGGRRF------AL-EEGG-----YIYSRL--GNPT
NTQLEEKI----------AMLEGAEAAIS-----------TGSGIGAVASAIWTVLKAGD
HVVAAKTLYGCTYAYLCHGLT-RYGVKVTFV----DTTNIEEVKNAMR--DNT-KLVYLE
TPANPNLAVADIEAI-SNIAHA----KE------DC-VV------MVDNTFCTPYIQRPL
ELGADIVIHSGTKFLNGHGDVISGFVA-GSA-EYIKNVRLFGVKDMTGSCLSPFDAF-LI
IRGLKTLEIRMDRHCSNAMKVAEFLEC-HKA--VEKVYYP-GLKS-----F-PQYDLA--
-K--K--Q-M--S-L-P----GAVIAFEV-KG-GMEE-----G-KKVINSTELCK----I
AVSLGDAETLIQHPASMTH-----SPYTKEERE-IAGISDGLIRIAIGLENVEDIIADLD
QALN--AIL----------------------------------------
>Annotree@>URKI01000021.1_34@GB_GCA_900548505.1@p__Firmicutes_A
------------------------------------------------------------
M-------------N-TE-----KK---LGFA--------TRQ---IH--AGK-V-KNA-
A-GA--LCD-PIYQTSTFEFDTVEQGGARF------AG-QESG-----YIYSRL--GNPT
VATLEEKV----------AQLEGGEAALA-----------TASGMGAITTALWSSVEAGD
EIVADETLYGCTFALLSHGIT-KFGVKVRLV----DMTDLEAMKAALS--EKT-KVVYLE
SPCNPTLKIVDIEAV-AAAAHA--Y-NP------AI-QV------MVDNTFCTPYLQRPL
ELGADVVVHSATKYLNGHSDVIAGMVV-GKA-DFITQCRMFGLKDMTGAVMSPFNAF-LM
ARGMKTLDIRMERHCANAQKVAEFLES-HPA--VEKVYYP-GLKS-----F-EGYEIA--
-K--R--Q-M--K-L-P----GGMISMEL-KA-GREA-----T-AAALNKLQLCT----I
AVSLGGAETLVEHAASMTH-----STYTPEELK-EANISEGLVRISVGLEDPEDIIADFK
AVLD--TLL----------------------------------------
>Annotree@>URKI01000033.1_19@GB_GCA_900548505.1@p__Firmicutes_A
------------------------------------------------------------
MN-----T--------------EKK---LGFA--------TRQ---IH--TGK-V-KNA-
A-GS--LCD-PIYQTSTFEFDTVEQGGARF------AG-QESG-----YIYSRL--GNPT
VATVEAKL----------AELEGGEAALA-----------TASGMGAISTAIWSSVEAGD
EIVASDTLYGCTFALFNHGIC-KFGVKVHFI----DMTDMAALKAALN--EKT-KVVYLE
TPCNPTLKIVDIAAV-AKEAHA--Y-NA------GI-KV------IVDNTFCTPYLQRPL
ELGADVVVHSATKYLNGHGDVIAGAII-SNN-EFVNTARMFGLKDMTGAVMSPFNAF-LM
ARGMKTLDIRMERHCANAKKVAEFLVS-HPA--VEKVYYP-GLES-----F-EGHEIA--
-A--R--Q-M--K-L-P----GGMISIEL-KA-DKAA-----T-AAALNKLQLCT----I
AVSLGDAETLVEHPATMTH-----STYTAEELK-ASGISEGLVRISVGLEDPEDIIADFK
AAFD--TLL----------------------------------------
>Annotree@>URLI01000029.1_16@GB_GCA_900548585.1@p__Bacteroidota
------------------------------------------------------------
ML-----T------KEEI-----AK---AGFA--------TRA---VH--VGA---EKNM
Y-GT--LAT-PIYQTSTFIFDNAEQGGRRF------AL-EEEG-----YIYSRL--GNPT
CTAVEQKV----------ASLEGAEACVS-----------MSSGMGAITSAVWVCVEAGD
HIIAGKTLYGCTFAFMEHGLK-RYGVDVTFV----DMRDTKAVEKAMR--PNT-KLVYVE
TPANPNMHVADIEAI-AEIAHR--Q-EG-------C-RV------MVDNTFCTPYLCRPL
EHGADMVVHSATKFLNGHGDVIAGFVA-GTK-EYTDQVRLVGVKDLTGSVLGPFEAF-LI
NRGLKTLHVRMDRHCENAQKVAEYLEK-HPK--VESIAYP-GLKS-----F-PQYELA--
-K--K--Y-M--K-K-P----GSMIAFEV-KG-GLEA-----G-RTLINSVHLCS----L
AVSLGDTETLIEHPASMTH-----SPYTPEERA-ACNISEGLVRLSVGLEDAEDIIADLD
QAFR--KI-----------------------------------------
>Annotree@>URLB01000033.1_15@GB_GCA_900548595.1@p__Firmicutes_A
------------------------------------------------------------
M-------------K-E------EY---KGFG--------TMA---IH--AGN-F-EKET
F-GA--LST-PIYQSSTYYFDSCEQGGRRF------AG-EENG-----FIYTRL--GNPT
TNVLEEKV----------AALENAEAAAA-----------ASSGMGAISSALWTIAEAGA
HIVADSTLYGCTFALLNHGMT-RYGVEVSFI----DTSNLEEVRANLK--ENT-VAVYLE
TPANPNLKIADIKEI-SKIAHE--F-NK------DI-KV------VCDNTFATPYLQRPL
ELGADVVVHSATKYLNGHGDVIAGFVV-GSA-EFINEVKMFGIKDMTGAVIDPFAAY-LI
LRGLKTFELRMMRHCENARAIAEMLSK-HEK--VEKVYFP-GLET-----S-AGHDIA--
-V--K--Q-M--R-D-F----GGMVSFEV-KG-GKTA-----G-TKFVNALKLCT----I
AVSLGDAETLVEHPASMTH-----SPYSPEELK-EAGIPEGLVRLSAGLENKEDIIADIE
QALA--QI-----------------------------------------
>Annotree@>URKW01000091.1_4@GB_GCA_900548615.1@p__Firmicutes_A
------------------------------------------------------------
M-------------M-N------PN---VGLG--------TKA---IH--AGN-V-KDAQ
Y-GA--LTT-PIYQTSTFVFDSCEQGGRRF------AG-QEGG-----YIYTRL--GNPT
VSVLENKV----------AALEGGEACVA-----------AASGMGAISSALWTIAGAGK
HIVADGTLYGCTFALLNHGMS-RYGVEVSFV----DTSDLAAVKAALK--ENT-CAVYLE
TPANPNLKIADIAAV-AEIAHG--Y-NP------AI-KV------VCDNTFASPALQNPL
ALGADVVVHSATKYLNGHGDVIAGFVV-GKA-DFIGEVRMFGLKDMTGAVMDPFAAY-LI
LRGLKTLEIRMERHCANAKAIAEYLDK-HPA--VEKVYYP-GLKD-----H-VGHDIA--
-A--R--Q-M--K-D-F----GGMLSFEV-KG-GRAA-----G-TKLVNALHLIT----V
AVSLGDAETLIEHPASMTH-----STYTEEELA-ASGIPGGLIRLSAGLENAEDIIADLE
QALA--QL-----------------------------------------
>Annotree@>UROG01000025.1_9@GB_GCA_900549485.1@p__Firmicutes_A
------------------------------------------------------------
M-------------N--------EK----NIA--------TAV---LH--GVH-H-ESP-
F-GA--LTP-PIIQSSTFVFDSSEQGAARF------AG-KEDG-----FIYTRL--GNPT
TAMLEEKI----------AFLEGAEAGAC-----------FASGMGAVSGVLLTLLGSGD
HLIADTTLYGCTLSLMAEHLT-RFGINVQFE----DLSDLDRLRAALK--PDT-KVVYFE
TPANPTMKVIDIEAV-AKAAHE--I-AP------EC-KV------VVDNTFCTPIITKPL
ELGADVVLHSATKYLNGHGDVVAGMCA-SDK-KTISEIKKAGLKDITGSVMDPFAAY-LI
LRGMKTLKLRMDAHSANAQKVAEYLSE-SEH--VTAVYYP-GLPG-----C-KGHDIA--
-K--K--Q-M--K-Q-F----SGVLSFEV-K--SYDQ-----A-VAIMNNVKVCT----L
AVSLGDCETLIQHPASMTH-----SGYTKEELI-AAGFSDTLIRLSVGLEDAQDIIDDLE
QAMN--IAA-K----L---------------------------------
>Annotree@>URRX01000102.1_4@GB_GCA_900550345.1@p__Firmicutes_A
------------------------------------------------------------
MT-----E------N--------KK---RSFA--------TET---IH--AGA-I-KD-T
Y-GS--LGL-PVYQTSTFIFDSAEQGGRRF------AL-EEEG-----FIYSRL--GNPT
NDALEKKL----------AALEGAEAAVS-----------TASGMGAITSSIWPFIKSGD
HILACGTLYGCTFAFLNE-IQ-KFNIEVEFI----DMTNLEEVKSHLK--ENT-RIVYLE
TPANPTLDIIDIEEV-AKLAKE--N-SK------DT-LV------ISDNTFATPYLQNPL
KLGADIVVHSATKYLNGHGDVIAGFSC-GSK-ELMTQVRLVGQKDFTGSVLSAHDAF-LI
FRGMKTLEVRMKQHIENAKKVVEFLQN-HKN--VEKVYYP-GLED-----F-KNHQVA--
-K--K--Q-M--K-D-Y----GAMVTFEV-KG-GIEA-----G-RSVMNNVKLCS----L
AVSLGDAETLIEHPATMTH-----STYTEQALK-EAGIAPGLIRLSVGLEDVEDIIDDLN
QALN--LI-----------------------------------------
>Annotree@>URST01000041.1_3@GB_GCA_900550585.1@p__Firmicutes_A
------------------------------------------------------------
M-------------H-D------QN---FGFG--------TKA---IH--AGN-V-KDSQ
Y-GA--LTT-PIFQTSTFVFDSCEQGGRRF------AG-QEGG-----YIYTRL--GNPT
TSVLEAKI----------AALEGGEACVA-----------TASGMGAISSCLWSIAGAGK
HIVADGTLYGCTFALLNHGMT-RYGVEVSFV----DTADLDAVRAALR--PNT-CAVYLE
TPANPNLKITDIAAV-AGVAHG--Y-NK------DI-KV------VCDNTFASPYLQNPL
ALGADVVVHSATKYLNGHGDVIAGFVV-GSA-DFCNEVRMFGLKDMTGAVMDPFSAF-LI
LRGLKTLEIRMQKHCLNARLVAEFLDK-HPA--VEKVYYP-GLES-----H-EGHDTA--
-A--R--Q-M--R-D-F----GGMLSFEV-KG-GKAA-----G-MKLVNAVKLIT----V
AVSLGDAETLIEHAASMTH-----STYTEEELA-ASGIPAGLIRLSVGLENAEDIIADLD
QALA--QL-----------------------------------------
>Annotree@>URVR01000150.1_5@GB_GCA_900551355.1@p__Firmicutes_A
------------------------------------------------------------
M-------------N-D------QN---FGFG--------TKA---IH--AGN-V-KDSQ
Y-GA--LTT-PIFQTSTFVFDSCEQGGRRF------AG-EEGG-----YIYTRL--GNPT
VSVLESKV----------AALEGGEACVA-----------AASGMGAISSCLWSIAAAGK
HIVADGTLYGCTFALLNHGMT-RYGVEVDFI----DTSDLEALKAHLK--PNT-CAVYLE
TPANPNLKITDIAAV-AELAHG--Y-NK------DI-MV------VCDNTFASPVLQNPL
ALGADVVVHSATKYLNGHGDVIAGFVV-GKK-SFISEVRMFGLKDMTGAVMDPFCAF-LI
LRGLKTLEIRMARHCENARQVAAFLDA-HPA--VEKVYYP-GLES-----H-ERHEVA--
-A--R--Q-M--A-D-F----GGMLSFEV-KG-GRPA-----G-VKLVNSLHLVT----V
AVSLGDAETLIEHPASMTH-----STYTEEELA-ASGIAAGLIRLSVGLENVEDIIADLK
QALD--QL-----------------------------------------
>Annotree@>URXW01000003.1_39@GB_GCA_900551995.1@p__Firmicutes_A
------------------------------------------------------------
M-------------L-H------EN---CGFG--------TKA---IH--AGN-V-KDSQ
Y-GA--LTT-PIFQTSTFVFDSCEQGGRRF------AG-AESG-----YIYTRL--GNPT
TSILEAKI----------AALENGEACVA-----------AASGMGAISSALWSVAAAGK
HIVADGTLYGCTFALLNHGMT-RYGVEVSFV----DTSNLEEVRKALR--PNT-CAVYLE
TPANPNLKIADITAV-AEIAHG--Y-NK------DI-KV------ICDNTFASPYLQRPL
ELGADVVVHSATKYLNGHGDVIAGFVV-SSA-EFCNEVRMFGLKDMTGAVMDPFSAF-LI
LRGLKTLEIRMQKHCANAMAVAEFLYN-HPA--VEKVYYP-GLVD-----H-PGHDVA--
-R--R--Q-M--S-D-F----GGMLSFEV-KG-GRAA-----G-VKLVNALHLIT----V
AVSLGDAETLIEHPASMTH-----STYTEEELA-ASGIAAGLIRLSVGLENAEDIIADLK
QALA--TL-----------------------------------------
>Annotree@>USAT01000055.1_2@GB_GCA_900552725.1@p__Firmicutes_A
------------------------------------------------------------
M-------------M-N------PN---VGLG--------TKA---IH--AGN-V-KDTQ
Y-GA--LTT-PIYQTSTFVFDSCEQGGRRF------AG-QEGG-----YIYTRL--GNPT
VSVLENKV----------AALECGEACVA-----------AASGMGAISSALWTIAGAGK
HIVADGTLYGCTFALLNHGMS-RYGVEVSFV----DTSDLAAVKAALK--ENT-CAVYLE
TPANPNLKIADIAAV-AEIAHT--Y-NP------AI-KV------VCDNTFASPALQNPL
TLGADVVVHSATKYLNGHGDVIAGFVV-GKA-DFIGEVRMFGLKDMTGAVMDPFAAY-LI
LRGLKTLEIRMERHCANAKAIAEFLDQ-HPA--VEKVYYP-GLKN-----H-VGHDIA--
-V--R--Q-M--K-D-F----GGMLSFEV-KG-GRAA-----G-TKLVNALHLIT----V
AVSLGDAETLIEHPASMTH-----STYTEEELA-ASGIPGGLIRLSAGLENAEDIIADLE
QALA--QL-----------------------------------------
>Annotree@>USGG01000034.1_7@GB_GCA_900554215.1@p__Firmicutes_C
------------------------------------------------------------
MK-----R------E-EL-----MN---LGFA--------TRA---IH--GGA-A-PN-T
F-GA--LSA-PIYQTSTFVFDSAAQGGSRF------AL-QEDG-----YIYSRL--GNPT
CAVAEEKI----------ALLEGTEACVS-----------AGSGMGAISSALWTLLEQGG
HLVASETLYGCTFALMNHGLT-RYGVDVTFV----DMTDLDAVQKALR--PDT-KAVYLE
TPANPTLKIMDIESI-SAMAHQ--I--E------GC-QV------VVDNTFCTPYIQRPV
ELGADIVVHSATKYLNGHGDVIAGFVC-GRK-DYIDQVRLFGIKDMTGSVLSPFDAF-LI
ARGLKTLEIRMERHCANAMKVAAFLED-HPA--VASVSYP-GLKS-----F-PQYDLA--
-K--K--Q-M--A-L-P----GGMISFEL-KG-GKAE-----G-AVVMDNVKLCK----L
AVSLGDAETLIEHAASMTH-----STYTPDELK-MAGISEGLVRLSVGLENAEDIIADLE
QALN--LIA-K--------------------------------------
>Annotree@>USMD01000139.1_3@GB_GCA_900555725.1@p__Firmicutes_A
------------------------------------------------------------
ME-----N--------V------NM--RFN----------SKA---LH--GGK-F-HDKV
I-GS--HAT-PIFQTSTFIFNDADQGARRF------AG-EESG-----YVYSRL--GNPN
STELEETI----------ALLEGAEAGMA-----------TASGMAAVSTPLLTLLKKGD
HIVASDTLYGCTFGFITEMLP-KYGIDVTLV----DGVDLEQMENAMK--ENT-KVVYLE
TPANPTLKVIDIREV-SKIAHK--F-G--------A-KV------IVDNTFMTPYLQRPI
ELGADIVVHSATKYLGGHGDLIAGLVV-GPR-DIISEMKIPYLKDL-GGILSPFDAW-LL
VRGIKTLGVRMDKHCENAQKVAEYLED-HPL--VDTVYYP-GLSS-----S-PYHELA--
-K--K--Q-M--D-G-F----GGMISFEL-KG-GVEE-----G-KTLMNSIKMIS----L
AVSLGCVDSLIQHPASMTH-----SPVPKEERL-AAGITDGLVRLSVGIEDVEDIIADLD
QALE--VVA-N------MKNKN---------------------------
>Annotree@>USMI01000232.1_1@GB_GCA_900555735.1@p__Firmicutes_A
------------------------------------------------------------
M-------------M-N------PN---VGLG--------TKA---IH--AGN-V-KDAQ
Y-GA--LTT-PIYQTSTFVFDSCEQGGRRF------AG-AEAG-----YIYTRL--GNPT
VSVLENKV----------AALEGGEACVA-----------AASGMGAISSALWTIAGAGK
HIVADGTLYGCTFALLNHGMS-RYGVEVSFV----DTSDLAAVKAALK--ENT-CAVYLE
TPANPNLKITDIAAV-AEVAHA--Y-NP------AI-KV------VCDNTFASPALQNPL
ALGADVVVHSATKYLNGHGDVIAGFVV-GKA-DFIGEVRMFGLKDMTGAVMDPFAAY-LI
LRGLKTLEIRMERHCANAKAIAEFLDK-HPA--VEKVYYP-GLKD-----H-VGHDIA--
-A--R--Q-M--K-D-F----GGMLSFEV-KG-GRAA-----G-TKLVNSLHLIT----V
AVSLGDAETLIEHPASMTH-----STYTEEELA-ASGIPAGLIRLSAGLENAEDIIADLE
QALA--QL-----------------------------------------
>Annotree@>USML01000064.1_6@GB_GCA_900555855.1@p__Firmicutes_A
------------------------------------------------------------
MA-----T------K--------EM--ALA----------TKV---IH--GAS-H-RN-P
E-GA--LAT-PIYQTSTFLFDSAQQGGDRF------AG-RETG-----FIYSRL--GNPT
VDRLEEKI----------ALLEGAEDCVA-----------FSSGMGAISGTVLSFLGRGR
HLVADRTLYGCTFSLFTETLP-RFGVEVTLV----DFHDRQALAQALR--PDT-AMVYFE
SPANPNMKIIDIAAV-AALAHE--A-AP------QA-LV------VVDNTFATPILTQPL
ALGADIVLHSATKYLNGHGDVIAGFSV-GRR-EQMAQVRAVGRKDITGSVLGPQEAY-LI
LRGLKTLKIRMDAHCRGGAAVARWLED-CPL--VERVYYP-GLPS-----H-PDHAAA--
-K--K--Q-M--R-D-F----GAMISFEV-K--SFAM-----A-KELLDHLELCG----L
AVSLGDCETLIQHPASMTH-----SMCTPEEIA-AAGFSDRLIRLSVGLEDPADIIADLQ
QALE--KAA-K--------------------------------------
>Annotree@>USNH01000089.1_4@GB_GCA_900556015.1@p__Firmicutes_A
------------------------------------------------------------
M-------------L-H------EN---CGFG--------TKA---IH--AGN-V-KDTQ
Y-GA--LTT-PIFQTSTFVFDSCEQGGRRF------AG-EEGG-----YIYTRL--GNPT
TTVLESKI----------AALENGEACVA-----------AASGMGAISSALWTVAAAGK
HIVADGTLYGCTFALLNHGMT-RYGVEVSFV----DTSNLDEIRQALK--PNT-CAVYLE
TPANPNLKIADIAAV-AALAHG--Y-NK------DI-KV------ICDNTFASPYLQRPL
ELGADVVVHSATKYLNGHGDVIAGFVV-GSA-EFCTQVRMFGLKDMTGAVMDPFSAF-LI
LRGLKTLEIRMQKHCANAHAVAEFLYN-HPA--VDKVYYP-GLVD-----H-PGHDIA--
-R--R--Q-M--S-D-F----GGMLSFEV-KG-GRAA-----G-VKLVNSLHLVT----V
AVSLGDAETLIEHPASMTH-----STYTEEELA-ASGIAAGLIRLSVGLENAEDIIADLK
QALD--QL-----------------------------------------
>Annotree@>USQR01000008.1_5@GB_GCA_900556925.1@p__Firmicutes_A
------------------------------------------------------------
MS-----E--------------QKK---LGFA--------TRQ---IH--AGR-I-ENA-
A-GA--LCA-PIYQTSTFAFSSVEQGGARF------AG-QEDG-----YIYTRL--SNPS
LAAVELKL----------ASLENGEAALV-----------TASGMGAIAAAIWTSVAAGD
EVVASDTLYGCTFSLLSHGVA-KFGVKANFV----DMTDIANLKAALT--EKT-KVVYLE
TPCNPTMKIVDIAAA-AKAAHD--Y-NP------GI-RV------IVDNTFCTPYLQRPL
ELGADVVVHSATKYLNGHGDVIAGVIV-GEK-AFIDACRGFGLKDMTGAVMSPFDAF-LL
ARGLKTLDIRMERHCANAQKVAAFFHG-HPA--VAKVYYP-GLDD-----F-EGHEIA--
-A--R--Q-M--K-L-P----GGMMAIEL-KS-GREA-----T-AAALNKLQLCT----I
AVSLGDAETLVEHPATMTH-----STYTAEELK-MAGISEGLVRISIGLEDPEDIIADFK
SVLD--PLV----------------------------------------
>Annotree@>USQR01000013.1_8@GB_GCA_900556925.1@p__Firmicutes_A
------------------------------------------------------------
ME------------H--------TG---TGFG--------TQV---IH--SGV-T-PGKD
C-RP--LSM-PIYQTSTFYFDTCEQGGRCF------AG-EEGG-----YYYSRM--GNPT
VQLLEEKI----------AALESAEAAVA-----------AGSGMGAISSALWSIAGAGK
HILADKTLYGCTFALLGHGMT-RYGVEVTFI----DTSDLKAVEENLR--ENT-CAVYLE
TPANPTLKIADIQAV-ARIAHG--Y-DP------NI-KV------VVDNTFATPYLQRPL
ELGADMVVHSATKFLNGHGDALAGFVC-GRR-DLMDQVRMFGVKDMTGSVLGAQEAF-LV
LRGLKTFELRMMRHCENARKLADYLVT-DPR--VETVYFP-GVPT-----H-PGHETA--
-K--K--Q-M--R-C-F----GPVMSIEI-KG-GKQA-----G-MDFVDHLRMCR----I
AVSLGDAETLVQHAASMTH-----SAYSPEELK-AAGIPEGLVRISVGLENAEDIIADVK
QALD--HVK----------------------------------------
>Annotree@>UWOR01000003.1_140@GB_GCA_900604495.1@p__Firmicutes_A
------------------------------------------------------------
M-------------E-NL-----KN---KKFA--------TQA---IH--GGH-K-KDPV
S-GA--LTT-PIYQTSTFVFDSAEQGGRRF------AL-EEDG-----FIYSRL--GNPT
NMQLEEKI----------ALLEKGEACVS-----------TASGMGAITSTLWSALKAGD
HMVASKTLYGCTYALLNHGMS-RYGVDVTFV----DATDLDEVKAAMR--ENT-KVVYLE
TPANPDLKLIDIESV-SKIAHE--V--E------GC-MV------VVDNTFCTPYIQRPL
EFGADVVVHSATKYLNGHGDVLAGFVV-GKQ-EFINQVRLFGIKDMTGAVLSAFDAY-LI
IRGMKTLQVRMDRHTKNAKEVAKFLES-HTN--VEKVNYP-GLES-----F-PQYELA--
-Q--K--Q-M--D-M-P----GGMIAFEV-KG-GLEA-----G-KKLLNSLELCT----L
AVSLGDCETLIQHPASMTH-----SPYTPEERA-EAGISEGLIRISVGLEDPEDIIADLK
QGLD--KLE-C----VEKEEVLNA-------------------------
>Annotree@>LR133904.1_132@GB_GCA_900635025.1@p__Proteobacteria
------------------------------------------------------------
MH-----D------Y-T------NK--GYD----------TKI---VH--AGQ-Q-ADPL
T-GA--LST-PIYQTSTFVFDSAAQGAARF------AL-EEEG-----YIYSRL--GNPT
NAALEEKM----------RVLENGEAALA-----------TSSGIAAISTTILTMCGQGD
HIVASDTLYGCTYALLSHTLP-KFGIEVTFV----RANDPANIKAAMK--PNT-KMVYVE
TPANPTLAMIDLEAA-ANVAHE--G-G--------A-ML------VVDNTFMSPYCQRPL
ELGADIVVHSVTKYINGHGDVIGGVIV-GPA-DFLVPARLVGVKDITGGVMSPFNAW-LT
LRGLKTLHVRMERHCSNAMKVAKYLES-NPN--VEAVFYP-GLPS-----H-PQHELA--
-K--K--Q-M--S-N-F----GGMISFEI-KG-GIEA-----G-RKVMDSVELCM----L
AVSLGDTETLIQHPASMTH-----SPVPAEERL-KAGITDGLIRISVGLETPEDIIADLE
QAIA--KAV-A--------------------------------------
>Annotree@>NC_013791.2_1333@RS_GCF_000005825.2@p__Firmicutes
-----------------------------------------------------MSSKES-
---------------NR------E----QGFQ--------TLA---VH--KGY-K-PDPL
T-GS--LAL-PIHQTSTFVFPSAETGGRRF------AG-EEEG-----YVYSRL--GNPT
VTALEEKI----------AALEKGEKALA-----------FASGMAAISAVLLGLVRSGD
HILCSRGLYGCTFGFL-SILKDKFNVDYTLC----DMRDKESILREIK--ENT-KVIYIE
TPINPTMQIIDLALI-GQIGKE--H-N--------V-TT------VVDNTFMSPYLQRPL
EYGCDVVVHSATKYLGGHGDLVAGVAV-GTK-EFLEHIQFTTQKDI-GGILAPFDAF-LL
VRGIKTLGVRMDRHSENAQKVAEFLES-HPK--VTNVMYP-GLKS-----F-PQHELA--
-K--R--Q-M--D-G-F----GGLISFEL-KE-GLEA-----G-LNMMNKLELLK----C
AVSLGDVDSLIQHPASMTH-----SVVPREERI-KMGIADGLIRLSVGIENVEDIIYDLE
QALS---------------------------------------------
>Annotree@>NC_003454.1_1949@RS_GCF_000007325.1@p__Fusobacteriota
------------------------------------------------------------
M---------------EM-----KK---SGLG--------TTA---IH--AGT-L-KNL-
Y-GT--LAM-PIYQTSTFIFDSAEQGGRRF------AL-EEAG-----YIYTRL--GNPT
TTVLENKI----------AALEEGEAGIA-----------MSSGMGAISSTLWTVLKAGD
HVVTDKTLYGCTFALMNHGLT-RFGVEVTFV----DTSNLEEVKNAMK--KNT-RVVYLE
TPANPNLKIVDLEAL-SKIAH---T-NP------NT-LV------IVDNTFATPYMQKPL
KLGVDIVVHSATKYLNGHGDVIAGLVV-TRQ-ELADQIRFVGLKDMTGAVLGPQEAY-YI
IRGLKTFEIRMERHCKNARTIVDFLNK-HPK--VEKVYYP-GLET-----H-PGYEIA--
-K--K--Q-M--K-D-F----GAMISFEL-KG-GFEA-----G-KTLLNNLKLCS----L
AVSLGDTETLIQHPASMTH-----SPYTKEERE-VAGITDGLVRLSVGLENVEDIIADLE
QGLE--KI-----------------------------------------
>Annotree@>NC_004722.1_4685@RS_GCF_000007825.1@p__Firmicutes
------------------------------------------------------------
-M-------------K-------K----KHME--------TAL---IH--HGY-K-PEEY
K-GS--LTP-PLFQTSTFTFETAQQGEASF------AG-VDPS-----YIYSRL--GNPT
VKLFEERM----------AVLEGGEEALA-----------FGSGMAAISATLIGFLKAGD
HIICSNGLYGCTYGFL-EVLEEKFMITHSFC----DMETEADIENKIR--SNT-KLIFVE
TPINPTMKLIDLKQV-IRVAKR--K-G--------L-LV------IVDNTFCSPYLQRPL
ELGCDAVVHSATKYIGGHGDVVAGVTI-CKT-KALAEKIRPMRKDI-GGIMAPFDAW-LL
LRGLKTLAVRMDRHCDNAEKIVSFLRK-HDA--VEGVWYPEGE-------------LA--
-S--R--Q-M--K-R-G----GGVISFSV-KG-GKEE-----T-QAFINDLHFIT----I
AVSLGDTETLIQHPATMTH-----AAIPAELRK-EMGIFDNLIRLSVGLESWEDIVSDLE
QALK--KIS-T----V-NQ------------------------------
>Annotree@>NC_002967.9_2046@RS_GCF_000008185.1@p__Spirochaetota
------------------------------------------------------------
MN-----R-------KEL-----EK---LGFA--------SKQ---IH--AGS---IKNK
Y-GA--LAT-PIYQTSTFAFDSAEQGGRRF------AL-EEEG-----YIYTRL--GNPT
TTVVEEKL----------ACLENGEACMS-----------ASSGIGAVTSCIWSIVNAGD
HIVAGKTLYGCTFAFLNHGLS-RFGVDVTFV----DTRDPENVKKALK--PNT-KIVYLE
TPANPNMYLCDIAAV-SKIAHA--H-NP------EC-KV------IVDNTYMTPYLQRPL
DLGADVVLHSATKYLNGHGDVIAGFVV-GKK-EFIDQVRFVGVKDMTGSTLGPFEAY-LI
GRGMKTLDIRMEKHCANAQKVAEFLEK-HPA--VESIAFP-GLKS-----F-PQYELA--
-K--K--Q-M--K-L-C----GAMIAFTV-KG-GLEA-----G-KTLINSVKFAT----I
AVSLGDAETLIQHPASMTH-----SPYTPEERA-ASDIAEGLVRLSVGLEDAEDIIADLK
QALD--KLV-K--------------------------------------
>Annotree@>NC_006512.1_731@RS_GCF_000008465.1@p__Proteobacteria
------------------------------------------------------------
MS--SDLK------PHNN----K-----WQPA--------TQV---IH--AGA-A-HDDP
H-GA--LTA-PLYQTSTFRFSSAEQGTRRF------AG-EEEG-----YIYSRL--GNPT
TAELERRM----------ASLEGYEAAAA-----------AATGMGAIAAATMAFVRSGD
HIVVSDAIYGCSFALFSELFE-RFGVEADFI----DLNNEGLLKETLR--ENT-RLVFLE
TPANPHLKVVDIEKV-HAVIAD--S-D--------I-RL------VVDNTFMTPLMQQPK
RHGADIVVHSATKFLNGHGDVVAGIIC-GSD-DDINTIKSTTLKDM-GATISPHDAW-LI
LRGLKTLDVRMQRHCENADAVYDFLAA-RQD--IKKIYYP-GAPD-----H-EAQALM--
-G--K--Q-M--S-R-N----GAVIAFEL-EG-DEAK-----A-RYFLNQLRMIA----L
AVSLGDAETLIQHPASMTH-----SPYTPEARL-KAGISDTLIRIAVGLEAADDIIADLE
QALE--ACR-V--------QWQKSA------------------------
>Annotree@>NC_010729.1_1530@RS_GCF_000010505.1@p__Bacteroidota
------------------------------------------------------------
-----------------------MR---SGFA--------TRA---IH--GGA---IENA
F-GC--LAT-PIYQTSTFVFDTAEQGGRRF------AG-EEDG-----YIYTRL--GNPN
CTQVEEKL----------AMLEGGEAAAS-----------ASSGIGAISSAIWVCVKAGD
HIVAGKTLYGCTFAFLTHGLS-RYGVEVTLV----DTRHPEEVEAAIR--PNT-KLVYLE
TPANPNMYLTDIKAV-CDIAHK--H-EG-------V-RV------MVDNTYCTPYICRPL
ELGADIVVHSATKYLNGHGDVIAGFVV-GKE-DYIKEVKLVGVKDLTGANMSPFDAY-LI
SRGMKTLQIRMEQHCRNAQTVAEFLEK-HPA--VEAVYFP-GLPS-----F-PQYELA--
-K--K--Q-M--A-L-P----GAMIAFEV-KG-GCEA-----G-KKLMNNLHLCS----L
AVSLGDTETLIQHPASMTH-----SPYTPEERA-ASDISEGLVRLSVGLENVEDIIADLK
HGLD--SLI----------------------------------------
>Annotree@>NC_004193.1_3096@RS_GCF_000011245.1@p__Firmicutes
------------------------------------------------------------
MK---------------------Y----KHME--------TSV---IH--EGY-D-STQM
L-GS--LTP-PIFQTSTYTFDSAEQGEARF------AA-EEEG-----YIYSRL--GNPT
VRILEEKI----------AALEGGERGLA-----------FSSGMAAVSAILFALTKAND
HIICSSGLYGCTYGLL-SMMKEKYNIKTDYS----NMSSEQELENQIT--KET-VLIYVE
TPINPTMQVIDLELV-VKVAKK--H-Q--------L-LV------VVDNTFSSPYLQRPL
EIGCDFVIHSATKYISGHGDVIAGLAV-GKK-DIMDTIALTTQKDI-GGVLSPFDAW-LL
IRGLKTLPLRMDRHSSNAEKIVQQLKL-HKA--VKNVYYP-GDPD-----F-SNVAIT--
-N--K--Q-M--K-L-A----GGVLAFEI-NG-GKKE-----A-QKVLNQLHFIK----I
AVSLGDAESLMEHPASMTH-----AVIPVEERE-KMGITESLLRLSVGIEAWEDIWEDIQ
QALD--NI-----------------------------------------
>Annotree@>NC_006569.1_333@RS_GCF_000011965.2@p__Proteobacteria
------------------------------------------------------------
M------T------H-A------K-----GFA--------SRA---IH--HAY-D-PLDH
E-GA--LTP-PLHLTSTFAFETAEAGGEMF------AG-ERQG-----HIYSRI--SNPT
LDLLEQRI----------ATLEGAEAGLA-----------LSSGMGAITAVLWTLLSPGD
EVIVDKTLYGCTFSYMRHGLA-KWGVTITHV----DLTDPENLKTAIS--DKT-RVVYFE
TPANPNMRLVDIAAV-SEIAHG--A-SA---------SV------VVDNTYATPYLTRPI
EMGADIVLHSATKYLGGHGDVVAGLVV-GGA-EQISEIRLYGMKDMTGAVMAPFNAM-LI
LRGLKTLALRMDRHCASAQVVAEWLAA-HPA--VGEVHFP-GLTS-----F-SQHALA--
-N--Q--Q-M--A-Q-P----GAMIAFEL-KG-GMDA-----G-RAMMNRLNMIA----R
AVSLGDAETLIQHPASMTH-----STYTPEERA-EHGISDGLVRLSVGLEEVEDILADLA
QSLD------A----P-QVQAAA--------------------------
>Annotree@>NC_003910.7_1503@RS_GCF_000012325.1@p__Proteobacteria
------------------------------------------------------------
MT-----Q------FKS-----KNI------E--------TNA---IH--AGR-I-NDTQ
F-GS--LAT-PLYQTSTFIFDNAQQGGDRF------AG-ESEG-----YIYTRL--GNPT
TRQLEQRV----------AAMECMDDAAA-----------TATGMAAVSAALLTNLQAGD
HMISSKAVYGCSFALMNHMLK-KFNIEVTFV----DMTEPDNIKAAIK--ENT-KLVFLE
TPINPNLVVLDLEKI-CAIAKA--H-N--------L-LS------IVDNTFLTPVLQQPA
KFGADIVVHSATKYLNGHGDVVAGVVC-ANF-EMINEIKMTTLKDI-GATISPHDAW-LI
MRGLKTLPIRMDRHCSNAQTVAEFLEQ-HPM--VDEVYYP-GLKS-----H-SGNKFV--
-G--N--Q-M--K-A-A----GGVIAFEL-NT-DLTG-----G-KTFIDAMELFS----I
AVSLGDAESLIQHPASMTH-----SPYTPEERA-DAGISDSLIRISVGLENVDDIISDLT
QALE--KVK------LPSSDKVTNINQANN-AA----------------
>Annotree@>NC_007908.1_3711@RS_GCF_000013605.1@p__Proteobacteria
------------------------------------------------------------
MSK--T----------TA-----V----KGFS--------TRA---IH--FGY-N-PADH
Q-GA--LVP-PIYTSATFAFPDAAYGARCF------TG-EEAG-----YFYTRI--ANPT
LALLEGRL----------ASLEQGAGAVV-----------FGSGMGAITATLWSMLEPGD
EVLADMTLYGCTYAFLTHGLS-RFGVTVRHV----DMTDAANVAQAMG--EKT-RVVYFE
SPANPNMRLVDIEAV-SRVAHQ--G-GA---------QV------VVDNTYCTPYLQQPL
LLGADVSVHSMTKYLGGHGDLTAGAAIFADA-QLAQRVRLFGLKDMTGAVMSAQDAH-LV
MRGLKTLTLRMDRHCQSAQKVAELLQR-HPA--TKMVHFP-GLPT-----F-AQHALA--
-K--R--Q-M--R-Q-F----GGMIAFEL-QG-GLAA-----G-ICFMDALQLVT----R
AVSLGDAESLAQHPASMTH-----STYTPEERA-AHGISDGLVRLSIGLEDIEDILADIA
QALD--QAH--------APGHSRP----------A-VAAAERCRELA--
>Annotree@>NC_007954.1_2601@RS_GCF_000013765.1@p__Proteobacteria
------------------------------------------------------------
MQ-----D----------------K---WKSA--------TVA---IH--GG--H-QREA
F-GA--LVT-PLYQSATFAFETAEQGGARF------AG-DEPG-----YIYTRL--GNPT
TAELERKM----------ALLEGADDAAA-----------TASGMAAVSAALLTHLEQGD
HLIASKAVYGCTYALITTQLS-RYGISTSLV----DFSDMQAVEAAIK--PNT-RVLFCE
TPVNPHLQVFDLDAM-AKVAKK--H-G--------L-IS------IVDNTFMTPLLQKPL
AMGIDMVIHSATKYLNGHGDVIAGIVC-GNS-EHMHKLRYEILKDF-GGVMSPHDAW-LI
LRGLKTLDVRLARHCDNAEILANYLVE-HKA--FSQVFYP-GLST-----H-QGHAFI--
-G--K--Q-M--K-R-A----GGVIAFEL-KG-DKQD-----A-INFVNRLKLFT----I
AVSLGDAESLIQHPASMTH-----SPYTLEARM-EAGITDNLLRISVGLEDVQDLIADIE
QALA---------------------------------------------
>Annotree@>NC_008044.1_2771@RS_GCF_000014065.1@p__Proteobacteria
------------------------------------------------------------
M------S------E-T------K-----GFA--------TRA---IH--HAY-D-PMQN
E-GA--LTP-PLHLTSTFVFENAEAGGEMF------AG-EREG-----HIYSRI--SNPT
CSLLEQRI----------ATLEGAEAGLA-----------LASGMGAVTAILWTLLSPGD
EVIVDKTLYGCTFAYMRHGLA-KWGVTITHV----DMTDPAALSAAVS--EKT-RVVYFE
TPANPNMRLVDIKRA-AEIAHS--V-DA---------RV------VVDNTYATPYLTRPI
ELGADLVLHSATKYLGGHGDVVAGLVA-GSA-ELLTEIRLVGMKDMTGAVMAPFNAM-LI
MRGLKTLALRMDRHCASAQTVAEWLEA-QPG--VAKVYFP-GLKS-----S-EQHEIA--
-K--A--Q-M--A-Q-P----GGMIAFEL-EG-GMEA-----G-ISLMNRLQMIQ----R
AVSLGDAETLIQHPASMTH-----STYTPEERA-EHGISDGLVRLSVGLEEVSDILDDLQ
QALS------P----Q-MRQAAE--------------------------
>Annotree@>NC_008593.1_1681@RS_GCF_000014125.1@p__Firmicutes_A
------------------------------------------------------------
MS-----N------EHNL-----SN---MGFG--------TKT---VH--GGH-I-KDTQ
F-GS--LAT-PIFQTSTFIFDSAEQGGNRF------AG-KEDG-----YIYSRI--ANPT
VAEIERKI----------ALLEGGEAAIG-----------TASGMGAISSALWTALKAGD
HVVASDTLYGCTFALLNHGLT-KMGVEVTFV----DPTNLEEVKNAMK--ENT-RVVYLE
TPANPTLKVTDIEGI-AKIAHE--V--K------DC-LV------FVDNTFNTPYIQRPL
ELGADVVVHSATKYINGHGDVVAGFVI-GNA-DFIGAVRGQGLKDMTGAVMSPLSAF-LI
IRGMKTLEIRMERHCANAMKVAQFLEA-HPA--VEKVYYP-GLES-----F-EYHDLA--
-K--K--Q-M--D-L-P----GAMISFEI-KG-GVEE-----G-RTIMNNVKLAS----L
AVSLGDTETLIQHPASMTH-----SPYTKEERA-EAGISDSLVRLSVGLETVDDIIADLK
QALD--LIV-K--------------------------------------
>Annotree@>NC_008322.1_2611@RS_GCF_000014665.1@p__Proteobacteria
------------------------------------------------------------
MQ-----D------ESS------KM---WKAA--------TQA---IH--AG--H-EREA
F-GT--LVT-PLYQTATFVFESAQQGGERF------AG-NEPG-----YIYTRL--GNPT
VAELERKM----------AILEGAEAAAA-----------TASGMGAVSAALLANLQMGD
HLVASNAVYGCTFALMTSQFA-RFGIEVTLV----DFTDLAAIERAIK--PNT-RVIFCE
TPVNPHLQVFDLKDI-ADIAKR--H-Q--------L-VS------IVDNTFMTPLLQQPL
AFGIDLVVHSATKYLNGHGDVIAGVVC-GSE-EQLHRVKYEILKDI-GAVMSPHDAW-LI
LRGLKTLDVRLQRHCDSAQRVAEFLEQ-HPA--VTRVYYP-GLES-----H-SGYRYI--
-G--G--Q-M--K-R-A----GGVIAFEL-AA-DLAQ-----A-MAFVGYLKLFS----I
AVSLGDAESLIQHPASMTH-----SPYTPEARQ-AAGISDNLLRISIGLEDCDDIIEDLS
QALA--MLT----------------------------------------
>Annotree@>NC_008576.1_802@RS_GCF_000014865.1@p__Proteobacteria
------------------------------------------------------------
MAT--T---------KDT-----K----LGFT--------TRA---IH--HGY-D-PYAG
H-GS--LTP-PIYMSSTYTFATTESGQKRF------AG-EEEG-----YIYARV--GNPT
TALLEQRL----------AELEGAEAGLV-----------TASGMGATSALLWTLLKPGD
EIITDKTLYGCTYAFFNHGLH-KFGVTITHL----DLTDPTQLAQAIS--AKT-RVVFFE
SPANPNMRLVDIAAI-AEIAHQ--H-HA---------LV------VVDNTYCTPYLQRPI
EFGADFVVHSATKYLGGHGDLLAGAIL-GPK-AALTEVRFYGLKDMTGAVLSAQDAF-LI
LRGLKTLALRMDRHCANALTLAQLLEA-HPQ--VTACYYP-GLPS-----F-AQYTLA--
-Q--R--Q-M--A-Q-P----GGIIAFEL-KG-GMEA-----G-RRFLDALQLIT----R
AVSLGDTESLAQHPASMTH-----SVYRPEERA-AHLISEGLVRLSAGLEDPEDLIADVT
QALA--AIS----------------------------------------
>Annotree@>NC_011566.1_2894@RS_GCF_000014885.1@p__Proteobacteria
------------------------------------------------------------
MQ-----E----------------K---WQQA--------TQV---IH--AG--H-IPNE
H-GA--LVT-PLCQSATFVFDNAEQGGARF------AG-EEPG-----FIYTRL--GNPT
TAELERKI----------AALEGSDCAAA-----------TASGMAAVSAALLANLQNGD
HLIASNAVYGCTFALMNSQLA-KFGIEVSLV----DFSRLDEIEAAIK--PNT-KVLFCE
TPVNPHLKVFDLDAI-ARIAKA--Y-K--------L-VS------VVDNTFMTPLLQQPI
KHGIDIVIHSATKYLNGHGDVIAGVVC-SSR-EQMDVIKYEVLKDI-GGVISPHDAW-LI
LRGLKTLDVRLQRHCDSAERVAEFLEG-HSK--VSKVYYP-GLKT-----H-CGNGLV--
-G--H--Q-M--K-R-A----GGVIAFEL-EA-DLQA-----S-IKFINQLELFS----I
AVSLGDAESLIQHPASMTH-----SPYSPEERE-KAGITDNLLRISIGLEAVEDIIFALD
KGLA--AL-----------------------------------------
>Annotree@>NC_008700.1_1272@RS_GCF_000015245.1@p__Proteobacteria
------------------------------------------------------------
MQ-----E------KS-------------KLA--------TLV---VH--GG--H-ERDA
M-GA--LVS-PLYQSATFVFDNARQGGARF------AG-DEAG-----YIYTRL--GNPT
TAELERKL----------AILEGAEEAAA-----------TASGMGAVSAALLANLSQGD
HLVASRAVYGCTFALMTDLMA-RFGIEVTLV----DFKEPAAIEAAIR--DNT-RAIFCE
TPVNPHLDVFDLDAI-AAIGKR--H-G--------L-LT------IVDNTFMTPLLQRPL
DHGIDMVIHSATKYLNGHGDVIAGMVA-GSK-EQIDKVKYQIIKDI-GAVMSPHDAW-LI
LRGMKTLDVRVQRHCDNAEKIADFLEA-HPR--VGRVYYP-ALKS-----H-QGHRFL--
-G--T--Q-M--R-R-A----GGVIAFEL-KS-DIEG-----S-INFVDSLKVFT----I
AVSLGDAESLIQHPASMTH-----SPYTPEARL-EAGITDTLLRISVGLEDVDDLIADLS
QALA--KI-----------------------------------------
>Annotree@>NC_009092.1_2510@RS_GCF_000016065.1@p__Proteobacteria
------------------------------------------------------------
MQ-----D----------------K---WKLA--------TQV---IH--AG--H-EANQ
H-GA--LVS-PLVQSATFTFETVEQGGDCF------AG-EQQG-----YIYTRL--GNPT
TAELERKM----------AVLEGSEAAAA-----------TASGMAAVSAALLTNLSQGD
HLVASKAVYGCTFALMTEQFK-RFGIEVTLV----DFCEVANIAQAIR--PNT-KALFCE
TPVNPHLDVYDLAAI-AALAKR--H-Q--------L-VS------IVDNTFMTPLLQRPL
SMGIDMVIHSATKYLNGHGDVIAGIVC-GTE-EMITKVKLEVLKDI-GGVISPHDAW-LI
LRGLKTLDVRLARHCDNAERVAEYLQQ-HPQ--VARVYYP-GLKG-----H-SGHALL--
-G--K--Q-M--L-R-A----GGVVAFEL-KG-SFDA-----A-KAFANRLKLFK----I
AVSLGDAESLIQHPASMTH-----SPYSPEARM-DAGIGDSLLRISLGLEDSDDIIADLA
QAF---GE-----------------------------------------
>Annotree@>NC_009674.1_3392@RS_GCF_000017425.1@p__Firmicutes
------------------------------------------------------------
-M-------------K-------K----SNME--------TDF---IH--YGY-E-PGVH
K-GS--LTP-PLFQTSTYTFETAKQGEDSF------TG-QDSS-----YIYSRL--GNPT
VELFEERM----------AALEGGEVALA-----------FGSGMASISATLLACLRAGD
HMICSNGLYGCTYGFL-EVLEEKFMISHSFC----DMETDEQIEKEIL--PNT-KLIFVE
TPINPTMKLIDLEKV-IKVAKK--N-H--------L-LV------IVDNTFCSPYLQNPL
VLGCDAVLHSATKYIGGHGDVVAGVTV-CKT-RELAEKIRPIRKDI-GGIMAPFDAW-LL
LRGLKTLAVRMDRHCDNAEKVVAFLKN-HEK--VEKVWYPEGE-------------RA--
-S--R--Q-M--K-R-G----GGVISFSI-KG-GKEE-----A-QAFMDKLNLIA----I
AVSLGDTETLVQHPATMTH-----AVIPAEVRQ-KMEIFDNLIRLSVGLESWEDIISDLQ
QALN--SSN-V----ISSSIHYK--------------------------
>Annotree@>NC_009831.1_1611@RS_GCF_000018025.1@p__Proteobacteria
------------------------------------------------------------
MQ-----D----------------K---WKPA--------TKV---IH--AG--H-IKDS
S-GA--LVS-PLCQSATFVFDSAEQGASRF------AG-DEAG-----YIYTRL--GNPT
TAELERKM----------AVLEGAEAATA-----------TASGMAAVSSALLANLSHGD
HLVASKAVYGCTFSLVTSQLV-KFGIRVTLV----DFNDLNAVADAIT--SDT-KVIFCE
TPVNPHLDVFDLDGI-AEIAKQ--H-G--------L-IS------IVDNTFMTPLLQQPL
SHGIDIVIHSATKYLNGHGDVIAGIIC-GSD-EQIEKIKYETLKDL-GGVLSPHDAW-LI
LRGLKTLDVRLERHCDNAEVIAQYLLN-HNR--VTKVYYP-GIKG-----H-SGHQFI--
-G--Q--Q-M--K-R-A----GGVIAFEL-DA-SLEQ-----S-IKFINGLHLFA----I
AVSLGDAESLIQHPASMTH-----SPYSDEERE-AAGIGASLLRISVGLESVEDLIVDLE
QALS--RI-----------------------------------------
>Annotree@>NC_009901.1_2727@RS_GCF_000018285.1@p__Proteobacteria
------------------------------------------------------------
MQD---------------------R---WQLA--------TKV---IH--AGR-E-AN-E
S-GA--LVT-PLCQSATFVFETAEQGGARF------AG-DEQG-----YIYTRL--GNPT
TAELERKI----------AALEGSDAAAA-----------TASGMAAVSAALLANLSHGD
HLVASHAVYGCTFSLMTSQLV-KFGIEVTLV----NFSDETEIKAAIK--PNT-KVIFCE
TPVNPHLDVYNLDLI-AAIAKQ--H-N--------L-VS------VVDNTFMTPLLQQPI
KHGIDIVIHSATKYLNGHGDVIAGLIC-ASV-EQMEVIKFEILKDV-GAVISPHDAW-LI
LRGLKTLDVRLTRHCDNAEKVASYLEG-HPK--VSKVYYP-GLES-----H-PGHSLI--
-G--T--Q-M--R-R-G----GGVIAFEL-EA-SLEQ-----S-IAFINRLSLFS----I
AVSLGDAESLIQHPASMTH-----SPYSEDERI-KAGIKDNLLRISVGLESVEDIIQALE
DGLA--SVE----------------------------------------
>Annotree@>NC_010322.1_4544@RS_GCF_000019125.1@p__Proteobacteria
------------------------------------------------------------
MR-----D------SHN------N----TGFS--------TRA---IH--HGY-D-PLSH
G-GA--LVP-PVYQTATYAFPTVEYGAACF------AG-EEAG-----HFYSRI--SNPT
LALLEQRM----------ASLEGGEAGLA-----------LASGMGAITSTIWTLLRPGD
ELIVGRTLYGCTFAFLHHGIG-EFGVKIHHV----DLNDAKALKAAIN--SKT-RMIYFE
TPANPNMQLVDIAAV-VEAVRG--R-DV---------LV------VVDNTYCTPYLQRPL
ELGADLVVHSATKYLSGHGDITAGLVV-GRK-ALVDRIRLEGLKDMTGAVLSPHDAS-LL
MRGIKTLALRMDRHCANALQVAQFLAR-QPQ--VELIHYP-GLPS-----F-AQYELA--
-Q--R--Q-M--R-L-P----GGMIAFEL-KG-GIDA-----G-RRFMNALQLFA----R
AVSLGDAESLAQHPASMTH-----SSYTPQERA-HHGISEGLVRLSVGLEDVEDLLADVE
QALQ--ACK----------------------------------------
>Annotree@>NC_010334.1_2814@RS_GCF_000019185.1@p__Proteobacteria
------------------------------------------------------------
MQD---------------------R---WKLA--------TKV---IH--AGR-E-SN-Q
A-GA--LVT-PLCQSATFVFDSAEQGGARF------AG-TEQG-----YIYTRL--GNPT
TAELERKI----------AALEGSEAAAA-----------TASGMAAVSAALLANLSHGD
HLVASNAVYGCTFSLMTSLLT-KFGIEVTLV----NFSDEAAIKAAIK--PNT-KVIFCE
TPVNPHLDVYNLDLI-AAIAKQ--H-N--------L-VS------VVDNTFMTPLLQQPI
KHGIDIVIHSATKYLNGHGDVIAGLVC-ASN-EQMEVIKYEVLKDV-GAVLSPHDAW-LI
LRGLKTLDVRLERHCDNAEKVASYLEY-HPK--VSKVYYP-TLKS-----H-PGHKLL--
-G--P--Q-M--R-R-A----GGVIAFEL-DA-SLEE-----S-IKFINQLPLFS----I
AVSLGDAESLIQHPASMTH-----SPYTDEERS-RAGITDNLLRISVGLESVEDIIQALE
GGLD--KLH-I--------NQLL--------------------------
>Annotree@>NC_010501.1_916@RS_GCF_000019445.1@p__Proteobacteria
------------------------------------------------------------
MR-----D------SHN------N----TGFS--------TRA---IH--HGY-D-PLSH
G-GA--LVP-PVYQTATYAFPTVEYGAACF------AG-EEAG-----HFYSRI--SNPT
LALLEQRM----------ASLEGGEAGLA-----------LASGMGAITSTIWTLLRPGD
ELIVGRTLYGCTFAFLHHGIG-EFGVKIHHV----DLNDAKALKAAIN--GKT-RMIYFE
TPANPNMQLVDIAAV-VEAVRG--S-DV---------LV------VVDNTYCTPYLQRPL
ELGADLVVHSATKYLSGHGDITAGLVV-GRK-ALVDRIRLEGLKDMTGAVLSPHDAS-LL
MRGIKTLAVRMDRHCANALQVAQFLAR-QPQ--VELIHYP-GLPS-----F-AQYELA--
-Q--R--Q-M--C-L-P----GGMIAFEL-KG-GIEA-----G-RRFMNALQLFA----R
AVSLGDAESLAQHPASMTH-----SSYTPQERA-HHGISEGLVRLSVGLEDVQDLLADIE
QALG--HL-----------------------------------------
>Annotree@>NC_010506.1_3130@RS_GCF_000019525.1@p__Proteobacteria
------------------------------------------------------------
MQ-----D----------------K---WKLA--------TKV---IH--AG--H-IRSS
S-GA--LVT-PLCQSATFVFDSAEQGGERF------AG-DQPG-----YIYTRL--GNPT
TAELERKM----------AALEGAEAAVA-----------TASGMAAVSSALLANLQHGD
HLVASKAVYGCTFSLMTAQFL-RFGIEVTLV----DFNDLSAIKEAIK--PTT-KVLFCE
TPVNPHLDVFDLDAI-AKIAQA--N-K--------L-VS------IVDNTFMTPLLQQPL
THGIDIVVHSATKYLNGHGDVIAGVIC-GSN-EQIEQIKYETVKDL-GGVLSPHDAW-LI
LRGLKTLDVRLARHCDNAECLAYYLLN-HEK--VTKVYYP-GLEG-----H-SGYPLL--
-G--T--Q-M--K-R-A----GGVIAFEL-NG-AMEQ-----S-LQFINSLTLFS----I
AVSLGDAESLIQHPASMTH-----SPYSEQERE-LAGIGESLLRISVGLESVEDLISDLE
QALA--LV-----------------------------------------
>Annotree@>NC_010718.1_2693@RS_GCF_000020005.1@p__Firmicutes_D
------------------------------------------------------------
MAR-----------EYKH-----------KFE--------TRA---VH--ADE-G-HKNE
V-GA--LRT-PIYQSSTFVFDNVEQGANRF------CG-EEAG-----YIYTRL--GNPT
QRDLEKQM----------ANLEGAEDAIA-----------VGSGMAAVSAVVMNLLNSGD
HMVASDTLYGCTHSLF-DELLPNWNVDVTFV----DMTDPDNVRNAIR--NST-KVIYTE
TPANPTLSIIDLNEI-VNIAKD----K------N-I-TT------ITDNTFMTPYLQRPI
EMGIDVVIHSATKYLGGHGDTIGGVIV-GSQ-ELMNELRMTTVKDF-GGIIGPFDAF-LL
LRGIKTLTVRMDKICENAKKIAKFLEE-HSE--VERVYYP-GLES-----H-PQHSLA--
-K--K--Q-M--G---D-F--GGMITFEL-KG-GYEA-----G-KKLMNSVELCV----L
AVSLGDVDTLIQHPASMTH-----YVVPPEERE-KAGITDGLVRLSVGIEDPEDVMNDLK
QGME--S------------------------------------------
>Annotree@>NC_010718.1_2470@RS_GCF_000020005.1@p__Firmicutes_D
------------------------------------------------------------
MKD-----------S--------------KLT--------TRI---VH--ADE-G-QKNE
A-GA--LRT-PIYQSSTFVFDNVEQGAARF------AG-EEAG-----YIYTRL--GNPT
QKNLEKQM----------ANLEGGDDAIA-----------LGSGMAAVSAVVMNLLNCGD
HMVASDTLYGCTHSLF-DELLPNWGIEVTFV----DTSEPENIRAAIK--DNT-KVIYTE
TPANPTISITDLEEV-VKIAKE----K------DDI-TT------VVDNTFMTPYLQRPL
EMGIDIVIHSATKYLGGHGDTVAGIVV-GFE-ELIGDIKMTTVKDL-GGIIAPFDAF-LL
LRGIKTLAVRVDKICENAMKVAKFLEE-HPA--VERVYYP-GLES-----H-PQHELA--
-K--K--Q-M--E---D-F--GGIIAFEL-KG-GFEA-----G-KNLLNNVELCT----L
AVSLGDVDTLIQHPASMTH-----SVVPQEERE-KAGITDGMVRVSVGIEDVDDIIEDLK
QGME--Q------------------------------------------
>Annotree@>NC_011772.1_4574@RS_GCF_000021305.1@p__Firmicutes
------------------------------------------------------------
-M-------------K-------K----KHME--------TAL---IH--HGY-T-PEEH
K-GS--LTP-PLFQTSTFTFETAQQGEASF------AG-VDPS-----YIYSRL--GNPT
VKLFEERM----------AVLEGGEEALA-----------FGSGMAAISATLIGFLKAGD
HIICSNGLYGCTYGFL-EVLEEKFMITHSFC----DMETEANIENKIR--SNT-KLIFVE
TPINPTMKLIDLKQV-IQVAKQ--N-G--------L-LV------IVDNTFCSPYLQRPL
ELGCDAVVHSATKYIGGHGDVVAGVTI-CKT-KALAEKIRPMRKDI-GGIMAPFDAW-LL
LRGLKTLAVRMDRHCDNAEKIVSFLRK-HDV--VEDVWYPEGE-------------LA--
-S--R--Q-M--K-R-G----GGVISFSV-KG-GKEE-----T-QAFINDLHFIT----I
AVSLGDTETLIQHPATMTH-----AAIPAELRK-EMGIFDNLIRLSVGLESWEDIVSDLE
QALK--KIS-T----V-NQ------------------------------
>Annotree@>NC_013166.1_1441@RS_GCF_000024085.1@p__Proteobacteria
------------------------------------------------------------
MS-----S------G--------KF---SNIE--------TKA---IH--SGR-I-GDPS
F-GS--LST-PIHQTSTFVFDNVEQGASRF------AG-EEQG-----YIYSRL--GNPT
VRELEQKM----------AALENTEEAAA-----------FGSGMGAVSATLLANLKTGD
HLVASAALYGCTFALINHKFK-DLGIEATFV----DITKPIEVEAAIK--ENT-KLIYFE
TPINPNLVCADMQAI-SDIAKR--H-D--------M-LT------ILDNTFMSPVLQQPS
DFGMDLIIHSATKYLNGHGDVVAGITC-GSA-EQIENIKMTTLKDM-GAVMSPNDAW-LI
IRGLKTLSVRVERHCDNAEKVAEFLEA-NDQ--IEQVYYP-GLKS-----H-PAHHLI--
-G--K--Q-M--K-R-A----GGVIAFEV-KG-GFDD-----A-VRFMNSLKMCR----I
AVSLGDAETLIQHPASMTH-----SPYTPEERA-AAGISETLIRISVGLEHVDDIIGDLE
QALK--AK-----------QIKAA-------------------------
>Annotree@>NC_014011.1_466@RS_GCF_000025885.1@p__Synergistota
------------------------------------------------------------
MS--------------------------YRFD--------TQC---VH--LGT-H-PDPI
T-GA--LST-PIYQTSTFAFHNADEGARRF------KG-EEEG-----YIYTRL--GNPN
HTAVEEKI----------AALEGGEAAAV-----------AASGMGAIASVMWTALSAGD
HVIAAKSLYGCTHALMNHQFP-RFGMEATFM----DLKDLAAVKAAMR--PNT-RMIYCE
SPANPTMEIADLEGL-ARIAHE-----G------NA-IL------VVDNTYCTPVIQRPL
EFGADVVVHSATKYLNGHGDIIAGVIV-GSK-EFIGRIKLEGLKDLTGATLSPFDSY-LL
LRGMKTLHIRVPRHCETALKVARFLNG-CPE--VEKVWYP-GLDD-----F-PQRELA--
-D--K--Q-M--K-Y-Y----GAMIAMEL-KG-GYEA-----G-KKFINSTKLWT----L
AVSLGDAESLVQHPASMTH-----SALSDEELE-KAGISKGLVRLSVGLEDVEDLIDDLK
EAFA--VM-----------------------------------------
>Annotree@>NC_008027.1_4122@RS_GCF_000026105.1@p__Proteobacteria
------------------------------------------------------------
MR-----D------SNN------N----TGFS--------TRA---IH--HGY-D-PLSH
G-GA--LVP-PVYQTATYAFPTVEYGAACF------AG-EEGG-----HFYSRI--SNPT
LALLEQRM----------ASLEGGEAGLA-----------LASGMGAITSTLWTLLRPGD
ELIVGRTLYGCTFAYLHHGIG-EFGVKIRHV----DLNDLQALKAALT--PKT-RMIYFE
TPANPNMQLVDIAAV-ADATRG--H-DL---------NI------VVDNTYCTPYLQRPL
ELGADLVVHSATKYLSGHGDITAGLVV-GRK-ALIDRIRLEGLKDMTGAVLSPHDAS-LL
MRGIKTLALRMDRHCANAQQVAEHLAR-QPQ--VELINYP-GLPS-----F-AQYALA--
-Q--R--Q-M--R-L-P----GGMIAFEL-KG-GIEA-----G-RRFMNALQLFS----R
AVSLGDAESLAQHPASMTH-----SSYTPQERA-HHGISEGLVRLSVGLEDVDDLLADID
QALK--ACA----------------------------------------
>Annotree@>NC_011740.1_3356@RS_GCF_000026225.1@p__Proteobacteria
------------------------------------------------------------
MN-----H------N-Q------NY--GMN----------TRI---VH--AGQ-Q-PDPS
T-GA--LSM-PIFQTSTFVFDSAEQGAARF------AL-EEPG-----YIYTRL--GNPT
VDALEKKL----------AVLEQGEAALA-----------TASGISAITTTLLTLCQQGD
HIISASAIYGCTHAFLQHSIP-KFGINVSFV----NASKPEEIVAALR--QET-KVIYIE
TPANPTLSLVDIAAV-ADIAHQ--S-G--------V-IL------IVDNTFMSPYCQQPL
TLGADIVIHSLTKYINGHGDVIGGVII-GKQ-EFIDQARFVGLKDITGGCLSPFDAW-LT
LRGVKTLGIRMERHCQNALRIAHYLES-HPA--ITQVWYP-GLPS-----H-PQYILG--
-K--K--Q-M--S-L-P----GGVISFEI-AG-GLET-----G-RRMINSVELCL----L
AVSLGDTETLIQHPASMTH-----SPFAPEERL-EAGITDGLIRLSVGLEDPEDIINDLD
QAIR--KAT-H--------------------------------------
>Annotree@>NC_014012.1_2802@RS_GCF_000091325.1@p__Proteobacteria
------------------------------------------------------------
MQ-----E----------------K---WKLA--------TQV---IH--AG--H-IKDS
S-GA--LVT-PLCQSATFVFDSAQQGGARF------AG-DEPG-----YIYTRL--GNPT
TAELERKM----------ARLEGAEAAAA-----------TASGMAAVSSALLANLSQGD
HLVASKAVYGCTFSLMSTQLS-KFGIEVSLV----DFKDLDAISAAIT--NKT-KVLFCE
TPVNPHLDVFDLDAL-VSIARK--H-G--------L-IS------IIDNTFMTPLLQQPL
AHGVDLVVHSATKYLNGHGDVIAGIIC-GSN-EQIEKIKFETMKDL-GGVLSPHDAW-LI
LRGLKTLDVRMERHCDNAQRVVEYLLS-HPK--VVKVYYP-GIEG-----S-YGQHLL--
-G--K--Q-M--R-R-G----GGVIAFEL-DA-DLDK-----S-IEFINSLQLFS----I
AVSLGDAESLIQHPASMTH-----ATYDKEERE-AAGIGENLLRISVGLESVEDLIVDLD
QGLA--QI-----------------------------------------
>Annotree@>NC_014100.1_795@RS_GCF_000092285.1@p__Proteobacteria
------------------------------------------------------------
M------R--G---D--Q-----G-----GFS--------TRA---IH--AGY-D-PANE
H-GA--LTP-PVHLTSTFAFDSAEAGGEMF------AG-TREG-----HFYSRI--SNPT
TDLLERRL----------ASLEGGEAAVA-----------TASGMGAITAVLWSFLQAGD
EVITDQTLYGCTFAFMRDGLT-RFGVTVRQV----DMTDPRALAAAIS--DKT-RIVYFE
TPANPNMRLVDIAAI-SRIARA--A-GA---------KV------VVDNTYATPVLTRPL
ALGADIVVHSATKYLGGHGDLVGGIAI-GGV-EDMRRVRMVGVKDMTGAVMSPFTAF-LV
MRGLKTLSLRMARHGESALAVARWLET-HPA--VTGVFYP-GLAS-----F-PQHALA--
-A--R--Q-M--A-H-G----GGMMAFEL-KG-GHAA-----G-VAMMNRLTLIR----R
AVSLGDAETLIQHPASMTH-----STYTPQERA-EAGIGEGLVRLSVGLEDVADILGDLE
TALE------P----ERVAASA---------------------------
>Annotree@>NC_014219.1_2051@RS_GCF_000093085.1@p__Firmicutes
---------------------------------------------M--------------
---------------D-------K-----HLE--------TRI---IH-SHF--D-QERH
Y-GS--LTQ-PLYQTSTFVFGNAEEGERRF------AG-EEEG-----YMYTRL--GNPT
VAELEHKM----------ADLEATESAVA-----------FASGMGAVSAVLMHLLNSGD
HVIVTRGVYGCTYGFL-ELFRDKYGLTYDLI----HMDDESSLEQVLV--PET-KVIYVE
TPINPTMKVVDLEMV-TAFAKK--H-G--------L-KV------VVDNTFSSPYLQQPS
LSGADFILHSATKYISGHGDVIAGIVC-GPK-EDMDIIRMSTLKDI-GAVLGPFDAW-LL
LRGIKTLGVRMDRHCENAAFLFDKLKQ-ADG--VTSIIYP-GDSS-----F-PDHKIT--
-Q--K--Q-M--R-K-P----GGMISFEI-DG-GKKA-----A-QSFLNHLKLCK----R
AVSLGDAETLIQHPASMTH-----AVVPEEERL-KMGINDSLIRISAGLEHKEDIWADIR
QSLL--AAT-T----QEG-------------------------------
>Annotree@>NC_014377.1_1581@RS_GCF_000144645.1@p__Firmicutes_A
------------------------------------------------------------
------------------------M--GFN----------TKA---VH--AGQ-K-HDPV
T-GS--HVT-PIYQTSTFVFENVDQGARRF------AG-QEEG-----YIYTRL--GNPT
ITELEEKM----------AVLEGGEAAIA-----------TASGMAAISTVLFTLLKQGD
HVVASDALYGCTHSFLSHVAP-KYGIDVTFT----DASDLTNLEKAMK--PNT-KVVYVE
TPANPTLKLIDLKGA-AEIAHK--F-G--------A-RL------VVDNTFMSPYLQRPI
EHGADVVVHSATKYIGGHGDVIGGIIV-GPK-DLITEMKMPYLKDI-GGVIGPFDAW-LL
IRGLKTLGLRMERHCQNAQKVAEYLEG-HPM--IERVYYP-GLPS-----H-PQHDLA--
-K--R--Q-M--D-G-F----GGMISFEL-RG-GIEA-----G-KLLMNSVKMIT----L
AVSLGCVDSLIQHPASMTH-----SPVPREERL-KAGITDGLVRLSVGIEDVEDIIGDLD
QALE--KVQ-K------GLKDGFSTGA----------------------
>Annotree@>NC_004347.2_1687@RS_GCF_000146165.2@p__Proteobacteria
------------------------------------------------------------
MQ-----D------KSS------KM---WKAA--------TQA---IH--AG--H-EREA
F-GS--LVT-PLYQTATFVFDSAQQGGERF------AG-NEPG-----YIYTRL--GNPT
VAELERKM----------AILERAEAAAA-----------TASGMGAVSAALLANLQIGD
HLVASNAVYGCTFALMTNQFA-RFGIEVTLV----DFSDVELIERAIK--PNT-KVIFCE
TPVNPHLQVFDLSAI-AAIAKR--H-S--------L-TS------IVDNTFMTPLLQQPI
ALGIDVVVHSATKYLNGHGDVIAGIVC-GSE-AQLHRVKYEILKDI-GAVMSPHDAW-LI
LRGLKTLDVRLQRHCESAQRVAEFLEQ-HPA--VTRVYYP-GLKS-----H-SGHRFI--
-G--Q--Q-M--R-R-A----GGVIAFEL-AA-DFTQ-----A-MAFVGNLKLFS----I
AVSLGDAESLIQHPASMTH-----SPYSPEARA-AAGIGDNLLRISVGLEDCDDIIADLS
QALA--ALV----------------------------------------
>Annotree@>NZ_GL397071.1_819@RS_GCF_000146345.1@p__Firmicutes_A
------------------------------------------------------------
MN-----T------RDEL-----MK---MGVG--------TQA---IH--GGT---VHDQ
Y-GA--LAT-PIYATSTFIFDSAEQGGRRF------AL-EEDG-----YIYSRL--GNPT
NSMVENKV----------ALLEGAEAALS-----------TASGMGAITSAIWPFIKAGD
HILASKTLYGCTFAFLEHGLT-RLGIDVEFI----NMADLDEVKAKIR--DNT-RIVYLE
TPANPNMDICDIEEI-SKIAHE-----K------EGRMV------IVDNTYCTPYIQKPL
SLGADLVVHSATKYLNGHGDVIAGFVV-GSA-ELVAQARLVGLKDMTGAVLSPFEAY-LI
NRGLKTLHLRMERHCENAMKIAEFLEK-HEQ--VASIQYP-GLKS-----F-KFYDLA--
-K--K--Q-M--R-L-P----GAMISFEL-KG-GIEA-----G-RTLMNSVKLCT----L
AVSLGDCETLIQHPATMTH-----SPYTAEERA-KAGITDGMVRLSVGLENVDDLIADLD
QALA--KIK----------------------------------------
>Annotree@>NC_014541.1_2579@RS_GCF_000148645.1@p__Proteobacteria
------------------------------------------------------------
MA-----A------F-------------KHQG--------TCV---IH--GGH---HRAE
P-GS--LAT-PLYQSATFVFPDCERGGARF------AG-EESG-----PIYTRL--GNPT
TDEFERRM----------ALLEGAEDAVA-----------FGSGMGAVSGALLSQLSAGD
HLVAAIGLYGCTHAFITEQLP-RFGVESDSV----DFADLDALEAAIR--PNT-KVLYLE
TPVNPHLAVYDLDAI-VTLARR--K-G--------L-VT------IVDNTFMTPLLQQPL
RHGVDIVLHSATKYLNGHGDVIAGVVC-GSA-EQMAPVRMAIRKDF-GAVLSPHDAW-LI
LRGLKTLALRMERHSDNAMAVAHFLEA-QPQ--VARVHYP-GLPS-----H-PGHRLL--
-G--R--Q-M--R-A-A----GGVLALEL-HG-GFDT-----A-VRFVNQLRLFS----I
AVSLGDAESLVQHPASMTH-----SPYTPEDRA-AAGISDSMVRLAVGLEHIEDILADLK
QALA--ACA-E------AGETAPLAGEEQQ-------------------
>Annotree@>NZ_CH672428.1_1620@RS_GCF_000152745.1@p__Proteobacteria
-----------------------------------MASPCCVAARILSRSVREDDDVDGS
A------P--I---T-RK-----P-----GFS--------TRA---IH--AGY-E-PAKE
G-GA--LVP-PLHLSSTFAFETVEDAGAAF------SG-EQPA-----HFYTRI--SNPT
LDLLERRI----------ADLEGGEAGVS-----------FGSGMGAITSVLWSLLEPGD
EILADKTLYGCTFAFLNHGLS-RFGIKVRHV----DMSDIDAVISAMS--EKT-RVVYFE
TPANPTMKLVDIAAV-AAVARA--H-SA---------MC------VVDNTYATPLITRPI
ERGADVVVHSATKYLGGHGDLVAGMAV-GSA-EVMERVRLYGLKDMTGAALSPFNAM-LI
LRGLKTLSLRMERHSQTGGAVARWLSA-HPQ--VREVAYP-GLED-----G-PQYALA--
-R--S--Q-M--Q-H-F----GGMIAFEL-EG-GFEA-----G-VRMMNAMKLAL----R
AVSLGDAETLIQHPASMTH-----SAYSAEERA-LYGISDGLVRLSVGLEDADDILGDLE
QAL-------M----A---------------------------------
>Annotree@>NZ_CH672406.1_238@RS_GCF_000152885.1@p__Proteobacteria
------------------------------------------------------------
MS-----A------DKQS----TEH---HQLA--------TQV---IH--GGK-A-PQDP
E-GA--LVA-PLYQTSTFKFSHSDQGSARF------AG-EEPG-----YIYSRL--GNPT
VTQLETRV----------AALEGFSAAAA-----------SATGMGAIAATTMALVRSGD
HVLVSDAIYGCSFALFSDLFE-RFGVEAEFI----DMADASQVTKHLR--DNT-RFVFLE
TPANPHLKLLDIAAI-KTAMGA--S-A--------A-KL------IVDNTFMTPLLQHPK
SLGADIVIHSATKFLNGHGDVVAGIVC-GDE-ETIADIKMTTLKDM-GATMSPHDAW-LI
LRGLKTLDVRMQRHCDNAEKVVSFLQQ-HEL--IKKIYYP-GLAS-----H-PKHDLV--
-G--S--Q-M--Q-R-A----GAVIAFEL-HS-DEQG-----A-RAFLDALDMIA----L
AVSLGDAETLIQHPASMTH-----SPYTPEARQ-AAGISDTLLRIAVGLEDANDIIADLK
QALD--SVA-S--------RWRDSA------------------------
>Annotree@>NZ_AANB01000005.1_225@RS_GCF_000152965.1@p__Proteobacteria
------------------------------------------------------------
M------T------R-LT-----D-----DFA--------TRA---IH--HGY-D-PQQN
Q-GA--LTP-PLHMTSTFVFETAEAGGEMF------AG-ERQG-----HFYSRI--SNPT
NDLLEQRI----------ACLEGAEAGLA-----------LASGMGGITSTLWTLLSPGD
ELIIDKTLYGCTFAFMQHGLS-KFGITVTPI----DMTDPANLARAIS--ENT-RVVYFE
TPANPNMRLVDIAAV-SAIAKT--S-GA---------TV------VVDNTYATPFLTRPL
EHGADIVVHSATKYLGGHGDLVAGLVA-GSA-EMIQQIRLFGMKDMTGAVISPFNAM-LV
LRGIKTLALRMERHCQSAMTVAQMLEA-HPA--VREVHYP-GLTS-----F-AQHDLA--
-K--R--Q-M--D-G-F----GGMIAFEL-EG-GIAA-----G-RAMMNALTMIG----R
AVSLGDAETLIQHPASMTH-----STYSPEERA-EHGISDGLIRLSIGLEGVEDILADLS
SAL-------P----A-PQTAAA--------------------------
>Annotree@>NZ_CH672432.1_431@RS_GCF_000153025.1@p__Proteobacteria
------------------------------------------------------------
MA-----N------NNK-------I------E--------TQA---IH--AGR-I-NDEQ
F-GS--LAT-PLYQTSTFIFDNAQQGADRF------AG-EEEG-----FIYSRL--GNPT
TRQLEMRV----------AAMEHMEDAAA-----------TATGMGAVSGALLTNLKAGD
HMIASKAIYGCSYALISHMLT-RFGIEVSFV----DMTDMTEFKSAIK--HNT-KLVFLE
TPINPNMVVLDLRAI-ANIAKQ--H-Q--------L-IS------IVDNTFLTPVLQQPG
QFGIDLVVHSATKYLNGHGDVVAGVIC-GST-EMINEIKMTVLKDI-GATISPHDAW-LI
LRGIKTLPIRMERHCQNAQQVAEFLEN-NKH--VSKVHYP-GLKS-----H-SGYGFI--
-G--N--Q-M--K-A-A----GGVIAFEL-DT-DLQG-----G-AAFIDSMKLFS----I
AVSLGDAESLIQHPASMTH-----SPYTQEERL-DAGISDGLIRISVGLEHIDDLIKDLK
QALD--QID-------TRLNLVLKETS-QN-VA----------------
>Annotree@>NZ_CH672396.1_688@RS_GCF_000153445.1@p__Proteobacteria
------------------------------------------------------------
-------M-SI---DHHK-----K----LSFA--------TRS---VH--AGY-D-SSAN
Q-GA--LNP-PIYMTSTYSFGSVADGAGRF------SG-EQKG-----HFYSRI--SNPT
QEILETRL----------ADLEEGEAALA-----------TASGMGAITAALWTLVGPGD
QILVDKTLYGCTFSFMEHGLK-KFGVEICYA----DFTNHAEVQAHLS--DKT-KVVYFE
TPVNPNMRVIDIAAV-SALVKG--H-SS------AI-KI------MVDNTYCTPALQRPL
SLGADLVVHSATKYLGGHGDLIAGAVV-GDA-ETIQQIRLFGLKDMTGAVISPMNVF-LI
LRGIKTLQLRMERHCQNAQAIAEMLEQ-HPA--VDQVFFP-GLKS-----D-PWHAIA--
-S--K--Q-M--D-D-F----GGMIALEL-KG-GYEA-----S-VRMLNKLKLAK----L
AVSLGDAETLIQHPASMTH-----SVYTPEERA-EHGISEGLVRISAGLEAAEDIIADLQ
QALA--D------------------------------------------
>Annotree@>NZ_DS499562.1_42@RS_GCF_000154445.1@p__Firmicutes_A
-----------------------------------------------------------M
MN---------------------NK---KGFA--------TTS---IH--AGH-H-KN-A
A-GA--LSL-PIYQTSTFVFDSAEQGGRRF------AG-EEEG-----YIYSRL--GNPT
NTSLEQKV----------AALEGGEAAAS-----------TASGMGAISSALWTALKAGD
HVLACDTLYGCTQALLSKGLT-KFGIEVDFV----DLSNLDLMKEKMK--DNT-RVVYLE
TPANPTLKICDIEAI-SKIAHE--K--E------GT-IV------MVDNTFCSPYIQRPL
ELGADVVLHSATKYLNGHGDVIAGFVV-GSS-EFITAVKMEGIKDFTGAVLSPNDAF-LI
NRGLKTLEIRMEKHCANAMKVAEFLQS-HPA--IESILYP-GLKD-----F-PQYDLA--
-K--K--Q-M--S-L-P----GAMISFEV-KG-GIEA-----G-AKLMNTLELCT----L
AVSLGDAETLIEHPASMTH-----SPCTPEERA-AANITDGLVRLSVGLEDADDIIADLK
QALD--KLV----------------------------------------
>Annotree@>NC_020911.1_2059@RS_GCF_000155675.2@p__Proteobacteria
------------------------------------------------------------
M------R------N-RP-----D-----SFA--------TRA---IH--HGY-D-PMEN
E-GA--LTP-PLHLTSTFAFETAEAGGEMF------AG-ERAG-----HIYSRI--SNPT
CELLEKRI----------AVLEGAEAGLA-----------LASGMGAISATMWTLLAPGD
EIILDKTLYGCTFSFMQHGLA-KFGVIVTHV----DLTTPENLAAVIS--DKT-KVVYFE
TPANPNMRLVNIEAV-SAIAHA--H-DA---------YV------VVDNTYATPYLTQPI
SHGADIVVHSATKYLGGHGDVIAGLLV-GST-ELVSEIRLSGMKDMTGAVMAPFNAM-LI
LRGLKTLELRMDRHCASAGTIATLLEQ-SYG--VQKVWYP-GLDS-----F-EQRGVA--
-K--R--Q-M--A-Q-F----GGMIAFEL-GG-GIDA-----G-RSMMNKLQLIT----R
AVSLGDAETLVQHPASMTH-----STYTPEERA-LHGISEGLVRLSIGLEGIDDVIFDLE
QALP------K----R-PVRSAA--------------------------
>Annotree@>NZ_GG730302.1_214@RS_GCF_000155975.1@p__Proteobacteria
------------------------------------------------------------
MS-----D------C-R------TY--GFN----------TQI---VH--AGQ-Q-PDPS
T-GA--LST-PIFQTSTFVFDSAEQGAARF------AL-EESG-----YIYTRL--GNPT
TDALEKKL----------AVLEKGEAGLA-----------TASGISAITTTLLTLCQQGD
HIVSASAIYGCTHAFLSHSMP-KFGINVSFV----DAANPEEIRAAMR--PET-KVVYIE
TPANPTLSLVDIETV-AGIAHQ--Q-G--------A-LL------VVDNTFMSPYCQQPL
QLGADIVVHSVTKYINGHGDVIGGIIV-GKQ-EFIDQARFVGLKDITGGCMSPFNAW-LT
LRGVKTLGIRIERHCENALKIARFLEG-HPS--ITHVYYP-GLAS-----H-PQYELG--
-Q--R--Q-M--S-L-P----GGIISFEI-AG-GLEA-----G-RRMINSVELCL----L
AVSLGDTETLIQHPASMTH-----SPVAPEERL-KAGITDGLIRLSVGLEDPEDIINDLE
HAIR--KAT-F--------------------------------------
>Annotree@>NZ_GG703819.1_572@RS_GCF_000156395.1@p__Proteobacteria
------------------------------------------------------------
MS------------LN-Q-----K----RSFE--------TRA---IH--SHY-N-ASEH
L-GS--LAS-PIYQTSTYVFKDVEEGADCF------SG-EKEG-----YIYTRI--NNPT
LNLLENRI----------ASLEEGEAAIV-----------FASGMGAITSTLWALLNPGD
ELLVDLTVYGCTYSFFHHGLA-RFGVTVRHI----DMSDPQIVEQSIT--DKT-RMIFFE
SPANPNMRLVDIASV-SEIAHR--H-NV---------LV------AVDNTYCTPYIQQPL
VLGADIVLHSLTKYMNGHGDAMGGAVI-ATT-ECAKQIRLVGLKDMTGACLSPHDAS-LI
LRGMKTLSVRMERVVQSTHKIAKYLES-HPL--VESVMYP-GLPS-----F-KQFALA--
-Q--K--Q-M--K-L-A----GGMIACEL-KG-GLNA-----G-KYFLNRLNLFS----R
AVSLGDCESLAQHPASMTH-----STYSPEERQ-RYGISDGLIRLSIGLEDANELIEDIQ
QALE--T------------------------------------------
>Annotree@>NZ_CM011002.1_275@RS_GCF_000158095.2@p__Proteobacteria
------------------------------------------------------------
M------T------D-HL-----K-----GFA--------TRA---IH--HAY-D-PLQN
E-GA--LTP-PLHLTSTFAFESAEAGGEMF------AG-ERAG-----HIYSRI--SNPT
LDLLERRI----------ALLEGAEAGLA-----------LASGMGSITAALWTLLSPGD
EIIVDKTLYGCTFAYMHHGLS-KFGITVTHV----DLTEPDNLIPVIS--GKT-RVVYFE
TPANPNMRLVDIAAV-SKIAHE--A-GA---------TV------VVDNTYATPYLTRPI
ELGADLVLHSATKYLGGHGDVVAGLIA-GRA-EQVQEIRLVGMKDMTGAVMAPFNAM-LI
LRGLKTLALRMDRHCASAQPVAEWLEA-HPA--VGEVYFP-GLTS-----F-AQHDLA--
-R--Q--Q-M--A-K-P----GAMIAFEL-KG-GLEA-----G-RNMMNRLQMIG----R
AVSLGDAETLIQHPATMTH-----STYTPEERA-AHGITDGLIRLSVGLEDIEDILADLD
QALS------G----V-PASMAA--------------------------
>Annotree@>NZ_GL987993.1_89@RS_GCF_000158195.2@p__Fusobacteriota
------------------------------------------------------MEDKIK
M-------------E-DL-----KN---KGIG--------TIA---IH--AGQ-H-KNP-
F-GA--LAT-PIYQTSTFVFDSTEQGGARF------AG-KEDG-----YIYSRL--GNPT
VAVAEAKV----------AALEEGEAAAA-----------TSSGMGAISSVLWTLLKAGD
HVIADKILYGCTFALLAHGMT-RYGVEVDFI----DTSDLEEVKKHMK--ENT-RVVYLE
TPANPNLKISDIEEI-AKIAH---T-NS------KT-MV------VVDNTFATPYLQKPL
KLGADIVVHSATKYINGHGDVIAGFAV-GKK-KIIDEIKLFGIKDMTGSVLGPTEAH-LI
IRGLKTFEIRMQRHCDNAQKVAEFLEK-HPK--IDKVYYP-GLIK-----H-PGHEIA--
-K--K--Q-M--K-G-F----GGIMSFEL-KG-GFEA-----G-KTLLNNVKLCA----L
AVSLGDTETLIQHPASMTH-----SAYSKEELK-EAGIPEGLVRLSVGLENVEDIIEDLE
QALN--QVK----------------------------------------
>Annotree@>NZ_GL987988.1_194@RS_GCF_000158195.2@p__Fusobacteriota
------------------------------------------------------------
-----------------------MK---KGIG--------TMS---IH--TGN-H-KNP-
F-GA--LAV-PIYQTSTFVFDSAEQGGKRF------AL-EEEG-----YIYSRL--GNPT
TAVFEEKI----------AALEGGEAAVA-----------TSSGIGAITSTLWTLLKAGD
HVIADKTLYGCTFAYLNHGVA-KFGVEVDFI----DTSDLELVRKTMK--SNT-RVVYLE
TPANPNMKVVDIKAV-AEIAH---T-NP------NT-LV------VVDNTFATPFCQRPL
ELGCDVVVHSVTKYLNGHGDVIAGVVI-SKK-EIIDQVRLVGVKDMTGSVLGPTEAF-YI
IRGMKTFELRMRRHCENAMKVAEYLEA-HDK--IEKVYYP-GLKS-----H-DGYEVA--
-S--K--Q-M--D-A-F----GGILAFEL-KG-GFEA-----G-KTLLNNVKMAA----L
AVSLGDAETLIQHPASMTH-----SPYTKEERL-AAGITDGLVRLSVGLENIEDIIADLE
YGLA--QIK----------------------------------------
>Annotree@>NZ_GL987988.1_540@RS_GCF_000158195.2@p__Fusobacteriota
------------------------------------------------------------
MK--------------DL-----KN---KGIG--------TKA---IH--GGV---IKNK
Y-GA--LAT-PIYQTSTFVFKNVEEGAKRF------LG-EEEG-----YIYSRL--SNPT
LTVAEEKV----------AILENGEKALA-----------TSSGMGAISATLWTLLKAGD
HVLADKTLYGCTYAYISHGLT-KFGVEVDFV----DMSDLEEVKIKLK--DNT-KVIYLE
TPANPNLKIVDIQKI-SELSHN--K-NS------NI-KV------VVDNTFATPFCQKPL
LLGADIVVHSATKYLNGHGDVIAGFVV-GSQ-EMINDIRTVGLKDMTGAVLGPNEAF-LI
IRGLKTFEIRMQKHCENAMKVAEFLEQ-NEK--VEKVYYS-GLKT-----H-VGYEVA--
-V--K--Q-M--Q-A-F----GGILAFEV-KG-GLEA-----G-KKLLNNLEMIT----I
AVSLGDAETLIQHPASMTH-----SPYTKEERE-LAGITDGLIRLSVGLENVEDIILDLE
KAFL--KI-----------------------------------------
>Annotree@>NZ_CP007062.1_259@RS_GCF_000158275.2@p__Fusobacteriota
------------------------------------------------------------
M---------------EM-----KK---LGLG--------TTA---IH--AGT-L-KNL-
Y-GT--LAM-PIYQTSTFIFDSAEQGGRRF------AL-EEAG-----YIYTRL--GNPT
TTVLENKI----------AALEEGEAGIA-----------MSSGMGAISSTLWTVLKAGD
HVVTDKTLYGCTFALMNHGLT-KFGVEVTFV----DTSNLDEVKKAMK--ENT-RVVYLE
TPANPNLKIVDLEGV-CKVAH---T-NP------NT-LV------IVDNTFATPYMQKPL
KLGVDVVVHSATKYLNGHGDVIAGLVV-TNK-ELADQIRFVGLKDMTGAVLGPQEAY-YI
IRGLKTFEIRMERHCKNARTIADFLNK-HPK--VEKVYYP-GLES-----H-PGYEIA--
-K--K--Q-M--K-D-F----GAMISFEL-KG-GFEA-----G-KTLLNNLKLCS----L
AVSLGDTETLIQHPASMTH-----SPYTKEERE-AAGITDGLVRLSVGLENVEDIIADLE
QGLE--KI-----------------------------------------
>Annotree@>NZ_GG665893.1_272@RS_GCF_000160475.1@p__Fusobacteriota
------------------------------------------------------------
M---------------EI-----KK---SGLG--------TTA---IH--AGT-L-KNL-
Y-GT--LAM-PIYQTSTFIFDSAEQGGRRF------AL-EEAG-----YIYTRL--GNPT
TTVLEDKI----------AALEEGEAAVA-----------TSSGMGAISSTLWTVLKAGD
HIVTDKTLYGCTFALMCHGLT-KFGIDVTFV----DTSNLDEVKNAMK--ENT-RVVYLE
TPANPNLKIVDIKAL-AKMAH---T-NP------NT-LV------IVDNTFATPYMQKPL
TLGADIVVHSVTKYINGHGDVIAGLVI-TNK-ELADQIRFVGLKDMTGAVLGPQDAY-YI
IRGMKTFEIRMERHCKNARRVVEFLNN-HPK--IEKVYYP-GLET-----H-PGYEIA--
-K--K--Q-M--K-D-F----GAMISFEL-KG-GFEA-----G-KTLLNSLKLCS----L
AVSLGDTETLIQHPASMTH-----SPYTKEERE-AAGITDGLVRLSVGLENVEDIIADLE
QGLE--KI-----------------------------------------
>Annotree@>NZ_GG668576.1_1303@RS_GCF_000160755.1@p__Proteobacteria
------------------------------------------------------------
MT-----Q------S--------N----KCFN--------TQA---IH--YGY-S-PLDY
Q-GA--LVP-PVFQTSTFAFPTAQYGADCF------AG-KEKG-----HFYTRI--SNPT
LDLLEKRL----------AQLEQGDASVV-----------FSSGMGAITSTCWSLLQPGD
ELIADMTVYGCTFTFFNHGLA-KFGITIKHV----DLTDPEKLAEAIT--DRT-KLIFFE
TPANPNMRVSDIEKI-ANIAHQ--H-DV---------LV------MVDSTYCSPYLQKPL
TLGADIVVHSMTKYLSGHGDVMAGAII-TNY-QLADKIRVEGLKDMTGACLSPHDAA-LV
LRGIKTLSIRMEKICQNAQRIAQFLEN-HPK--VATISYP-GLNS-----F-PQYELA--
-K--K--Q-M--A-L-P----GGMISMEL-NG-GIKA-----G-REFLNRLMLFT----R
AVSLGDCESLAQHPATMTH-----ATYSAQERQ-RHGISDGLIRLSIGLEDVDDLIADLT
QALA---------------------------------------------
>Annotree@>NZ_CM000745.1_3924@RS_GCF_000161455.1@p__Firmicutes
------------------------------------------------------------
-M-------------K-------K----KQIE--------TAL---IH--HGY-D-SKMH
K-GS--LTP-PLFQTSTYTFETAQQGEASF------AG-QDPS-----YIYSRL--GNPT
VELFEERM----------AVLEGGESALA-----------FGSGMAAISATLLAFLRAGD
HIICSNGLYGCTYGFL-EVLEEKFMITHSLC----DMETEEEIQASMR--PNT-KLIFVE
TPINPTMKLIDLEKV-IKVAKQ--N-E--------L-LV------IVDNTFCSPYLQTPL
TLGCDVVLHSATKYIGGHGDVVAGVTV-CKT-KELTEQIRPIRKDI-GGIMAPFDAW-LL
LRGLKTLAVRMDRHCDNAEKVVAFLKN-HES--VEAVWYPEGE-------------IA--
-L--S--Q-M--K-R-G----GGVISFTI-KG-GKEE-----A-QAFMNELQFIT----I
AVSLGDTETLVQHPATMTH-----AVIPATVRH-EMGISDNLIRLSVGLESWEDIVSDLA
YAFQ--KQS-N----AFSHVNGE--------------------------
>Annotree@>NZ_GG697169.2_1465@RS_GCF_000161835.1@p__Proteobacteria
------------------------------------------------------------
M------T------K--------------GFA--------TRA---IH--LGY-D-PKDN
Q-GA--LTP-PLHMASTFAFESAEAGEEIF------AG-EREG-----YVYSRI--SNPT
LDILEKRI----------ASLEGAEAGLA-----------LASGMGAISATLWTLLSPGD
ELIVDKTLYGCTFAFMHHGLA-KFGINVTHV----DLTNPENLTTAMS--EKT-RIVYFE
TPANPNMRLVDIAAV-SEIAHA--G-GA---------TV------IVDNTYATPYITQPT
AHGADIVLHSATKYLGGHGDLVAGLVV-GMA-DIINEIRLVGMKDMTGAVMAPFNAL-LV
QRGLKTLALRMERHSHTAQQIAEWLSV-HPA--VGKVSFP-GLPH-----G-QQYDIA--
-Q--K--Q-M--S-L-S----GGMIAFEM-TG-GIAA-----G-RELMNSLGMIQ----R
AVSLGDAETLIQHPASMTH-----STYTPEERA-HHEISDGLVRLSIGLEDVQDILADLD
QALS------P----R-PMAMTG--------------------------
>Annotree@>NZ_GG700527.1_1552@RS_GCF_000163295.1@p__Firmicutes_A
------------------------------------------------------------
MT-----E------N--------KK---RSFA--------TET---IH--AGA-I-KD-T
Y-GS--LGL-PIYQTSTFIFENAEQGGRRF------AL-EEDG-----FIYSRL--GNPT
NDALEKKL----------ATLEGAEAAVS-----------TSSGMGAITSSIWPFIKAGD
HILACGTLYGCTFAFLNE-IT-KFNVDVEFI----DMTNLEEVKKHLK--ENT-RIVYLE
TPANPTLDVIDIEEV-VKLAKK--N-SK------DT-LV------IADNTFATPYLQNPL
KLGVDIVVHSATKYLNGHGDVIAGFSC-GSK-ELMTQVRLVGQKDFTGSVLSAHDAF-LI
FRGMKTLEVRMKQHVANTKKVVEALQK-HKN--VEKVYYP-GLED-----F-KNHEVA--
-K--K--Q-M--K-D-Y----GAMVTFEV-KG-GIEA-----G-RTVMNNVKLCS----L
AVSLGDAETLIEHPATMTH-----STYSEEALK-EAGIAPGLIRLSVGLEDADEIIEDLN
QALD--LI-----------------------------------------
>Annotree@>NZ_GG770383.1_75@RS_GCF_000163935.1@p__Fusobacteriota
------------------------------------------------------------
M---------------EN-----KK---CGLG--------TTA---IH--AGT-L-KNL-
Y-GT--LAM-PIYQTSTFIFDSAEQGGRRF------AL-EEAG-----YIYTRL--GNPT
TTVLEDKI----------AALEEGEAAVA-----------TSSGMGAISSTLWTILKAGD
HIVTDKTLYGCTFALMCHGLT-RFGIDVTFV----DTSNLDEVKNAMK--ENT-RVVYLE
TPANPNLKIVDIEAL-AKLAH---T-NP------NT-LV------IVDNTFATPYMQKPL
TLGADIVVHSVTKYINGHGDVIAGLVI-TNK-ALADQIRFVGLKDMTGAVLGPQDAY-YI
IRGMKTFEIRMERHCKNARRVVEFLNN-HPK--IERVYYP-GLET-----H-PGYEIA--
-K--K--Q-M--K-D-F----GAMISFEL-KG-GFEA-----G-KTLLNSLKLCS----L
AVSLGDTETLIQHPASMTH-----SPYTKEERE-AAGITDGLVRLSVGLENVEDIIADLE
QGLE--KI-----------------------------------------
>Annotree@>NC_017455.1_64@RS_GCF_000165465.1@p__Firmicutes_F
------------------------------------------------------------
MEK-----------KDLG---------KLGFQ--------SLC---CH--AGQ-H-ADPQ
T-GA--HNT-PIYQTSTFAFQNVEDGAKKF------AG-EKEG-----YIYTRL--GNPT
QTALEEKM----------AALEGAEAAIA-----------TASGMAAISASVMAVAFAGD
HILAHDCLYGCTHSLM-EEILPRYGIEVTFA----DLSNLDNVDKNLQ--DNT-KLVYLE
TPSNPTLNLVDIEEI-SKKAHA----A------G-A-KV------IADNTFMTPYLQNPL
ALGADMVVHSATKYIGGHGDAIAGVIA-GNQ-EMLADIRMTTLKDF-GGIISPFNAW-LL
LRGLKTLPLRVEKHNQNAMEVAKFLEK-HDK--VEEVFFP-GLES-----H-PQHELA--
-K--K--Q-A--S---G-F--GSMISFEL-KG-GHSA-----G-EKMMNNVNLAT----L
AVSLGDVDTLIQHPASMTH-----APVPREERL-KAGITDGLVRISIGIEDLDDIIADLD
SALA--KI-----------------------------------------
>Annotree@>NZ_GL538208.1_68@RS_GCF_000165735.1@p__Firmicutes_C
------------------------------------------------------------
MD-----R------T-EL-----QK---MGFA--------TQS---IH--GGS-S-KN-T
F-GA--LTA-PIYQTSTFIFDSAEQGGKRF------AL-EEEG-----YIYSRL--GNPT
NTVVEEKV----------ALLEEAEACMS-----------TASGMGAISATFWTILQHGD
HVVASDTLYGCTFALLNHGMP-RADVDVTFV----DMNDLEAVKKAMK--PNT-KMVYIE
TPANPTLKIVDIKAV-SDIAHE--V--D------GC-LV------VVDNTFCTPYITKPL
TLGADVVVHSATKYLNGHGDVIAGFVC-GSA-EFIAQVRLFGIKDMTGAVLSPFDAF-LI
ARGMKTLALRMEKHCSNAMEVAAFLET-HPA--VESVAYP-GLKS-----F-PQFDLA--
-K--K--Q-M--S-L-P----GGMISFEL-KG-GKKA-----G-GTVMDSVRLCK----L
AVSLGDAETLIEHAATMTH-----SPYTAEELK-AAGISEGLVRLSVGLEDAQDIINDLK
QALD--KVK----------------------------------------
>Annotree@>NZ_AAUW01000001.1_210@RS_GCF_000168975.1@p__Proteobacteria
------------------------------------------------------------
M------S------A-Y------K-----GFA--------SRA---IH--LAY-N-PHDN
E-GS--LTP-PLHLTSTFVFETAEAGGEMF------AG-ERAG-----HIYSRI--SNPT
LNLLERRI----------ADLEGAEAGLA-----------LSSGMGAITSTLWTLVAPGD
EIIVDETLYGCTFVYMRHGLT-KFGIKITHV----DLTDPENLRSVIS--DKT-RVVYFE
TPANPNMRLVDISHV-SEIAHE--A-GA---------TV------IVDNTYATPYLTRPI
ELGADLVLHSATKYLGGHGDVVAGLVA-GRA-EQIQEIRLVGMKDMTGAVMAPFNAM-LI
LRGLKTLALRMDRHCASAQKVAEWLEA-HPA--VSKVYFP-GLES-----Y-EQHELA--
-K--R--Q-M--S-Q-P----GGMIAFEL-KG-GLEA-----G-ISMMNGLKMIQ----R
AVSLGDAETLIQHPASMTH-----STYTLEERA-AHGISDGLVRLSVGLEDLEDILEDMA
QAMP------Q----V-PVAAAA--------------------------
>Annotree@>NZ_AAYC01000011.1_96@RS_GCF_000169455.1@p__Proteobacteria
------------------------------------------------------------
M---------T---T-SQ-----G------FA--------TRA---IH--HGY-D-PQEN
E-GA--LTP-PIHMTSTFAFESAEAGGAMF------AG-EASG-----HFYSRI--SNPT
LDLLEQRM----------ATLEGAEAGLG-----------TASGMGAITSTLWSLVRAGD
EVIIDKTLYGCTFAFLTHGLT-RFDVSVRPV----DMTDPSNLEEVIS--DRT-RVVYFE
TPANPNNRLVDIAAI-SKIAHR--A-GA---------KV------VVDNTYATPVQTRPI
EHGADIVVHSATKYLGGHGDLIAGIVV-GSA-EDITNIRLVGLKDMTGAVMAPMTAM-LV
MRGLKTLQLRVERHCKSALEVAQALEA-HPA--VAKVYYP-GLAS-----F-EQGDLA--
-R--R--Q-M--A-N-F----GGMIPFEV-VG-GKEG-----G-IAFMNRLSMIQ----R
AVSLGDAESLIQHPASMTH-----STYTPEERA-KHGIGEGLLRLSVGLEDVDDILSDLM
RAL-------G----QHNSAAA---------------------------
>Annotree@>NZ_ABFU01000052.3_13@RS_GCF_000171615.1@p__Firmicutes
------------------------------------------------------------
MN-------------NG------D----VQFE--------TSV---IH--HGY-S-SRDH
H-DS--LTP-PIYPSSTFAFANAKQGEERF------SG-EQEG-----YIYSRL--SNPT
VKILEERM----------AELEKGDQALA-----------FSSGMAAVSAVLLALTKSGD
HILCSKGVYGCTFGLL-QFMQEKYGIGHDFS----NLDTEEEIRKRIL--PTT-TCIYVE
TPINPTMQVIDLTLL-SGIAKE--Y-S--------I-PV------VVDNTFSSPYLQQPL
ALGCDLVIHSATKYIGGHGDVVAGIAV-GN-KDIMTTIQKTTQKDI-GGILSPFDAW-LL
LRGLKTLAIRMDRHTENAAKVFSFLKQ-HEL--IDKIYYP-GDPD-----H-PDYGIA--
-K--Q--Q-M--K-K-P----GGLLSFTI-RG-GKEM-----A-QKLMDSLQLIQ----I
AVSLGDAETLIQHPATMTH-----AVVPEENRL-IMGITDGLLRLSVGLEHGDDLCRDLE
QALS--KTL-E----ASKMV-----------------------------
>Annotree@>NZ_ABIC01000041.1_21@RS_GCF_000172075.1@p__Proteobacteria
------------------------------------------------------------
MK-----S----------------E----------------RA---GH--AS--H-TRRT
Y-QR--QFR------GTFVFDSAQQGAARF------AG-DEAG-----YIYTRL--GNPT
TAELERKM----------AELEGAAAAAA-----------TASGMAAVSSALLANLSQGD
HLVASKAVYGCTFSLMTTQLI-KFGIEVSLV----DFKDLDAISAAIT--EKT-KVLFCE
TPVNPHLDVFDLDAL-VSIAKK--H-G--------L-IS------IIDNTFMTPLLQQPL
AHGVDLVVHSATKYLNGHGDVIAGIIC-GSD-EQIEKIKFETMKDL-GGVLSPHDAW-LI
LRGLKTLDVRMERHCDNAEKVVEYLLS-HPK--VLKVYYP-GIEG-----S-YGQYLL--
-G--K--Q-M--R-R-G----GGVIAFEL-DA-DLDL-----S-IEFINSLQLFS----I
AVSLGDAESLIQHPASMTH-----ATYDKNQRE-AAGIGENLLRISVGIESVEDLIVDLE
QGLA--KI-----------------------------------------
>Annotree@>NZ_ABID01000081.1_2@RS_GCF_000172095.1@p__Proteobacteria
------------------------------------------------------------
------------------------------------------------------------
------------------------------------------------------------
--------------------------------------------MGAITSTLWSFLEAGD
EIIIDKTLYGCTFAFMTHGLP-RFGVKVTLV----DMTEPANLEAAIS--AQT-KIVYFE
TPANPNNRLVDIAAV-SRIAHR--A-GA---------KV------VVDNTYATPVLTRPI
EHGADIVVHSATKFISGHGDVVAGLIV-GSK-EDMTQVRLVGLKDMTGAVMSPLTAM-LL
LRGVKTLELRMERHCATARKVAEALEA-HPA--VLHVAYP-GLSS-----F-PQADLA--
-R--R--Q-M--S-D-F----GGMIPFEV-KG-GKPG-----G-IAFMNRLNLIQ----R
AVSLGDAESLIQHPASMTH-----STYSQEERA-EHGIAEGLVRLSVGLESADDIIDDLY
AALG-----------AHNM----QA-A----------------------
>Annotree@>NZ_ABXA01000032.1_32@RS_GCF_000173355.1@p__Firmicutes_A
------------------------------------------------------------
MA-----E------N--------NK---RSFA--------TQT---IH--AGA-M-KD-K
Y-GS--LGL-PVYQTSTFIFDSAEQGGRRF------AL-EEEG-----FIYSRL--GNPT
NDALEKKL----------AALEGAEAAVS-----------TASGMGAITSSIWPFIKAGD
HILACGTLYGCTFAFLNE-IK-KFNVEVEFI----DMTNLEEVKSHLK--ENT-RIVYLE
TPANPTLDIIDIEEV-VKLAKA--N-SK------DT-MV------IADNTFATPYLQNPL
KLGADIVVHSATKYLNGHGDVIAGFSC-GSK-ELMTQVRLVGQKDFTGSVLSAHDAF-LI
FRGMKTLEVRMKQHIENAKKVVEALQK-HKN--VEKVYYP-GLED-----F-KNHEVA--
-K--K--Q-M--K-D-Y----GAMVTFEV-KG-GIES-----G-RTIMNNVKLCS----L
AVSLGDAETLIEHPATMTH-----STYTEQALK-EAGIAPGLIRLSVGLEDSDDIIEDLN
QALD--LI-----------------------------------------
>Annotree@>NZ_ABXW01000049.1_136@RS_GCF_000173415.1@p__Proteobacteria
------------------------------------------------------------
MS------------LD-I-----K----RSFE--------TRA---IH--SHY-N-SQDH
L-GS--LAS-PIYQTSTYVFKSVEEGAAYF------SG-EKDG-----YIYTRI--NNPT
LSLLENRI----------SSLEEGEAAIV-----------FSSGMGAITSTFWSLLNPGD
ELLVDLTVYGCTYAFFHHGLA-RFGVKVRHI----DMSEPENLAQAIT--ENT-RMIFFE
SPANPNMRLVDIAAV-SQIAHQ--H-NI---------LV------AVDNTYCTPYIQKPL
VLGADIVLHSLTKYMNGHGDAMGGAVI-TTA-ERAKHIRLVGLKDMTGACLSPHDAN-LI
IRGLKTLSVRMDRIVQSTQKIAEYLEA-HPQ--VVAIMYP-GLPS-----F-EQYQLA--
-Q--K--Q-M--E-L-A----GGMIAFEL-KG-GLEA-----G-KRFLNHLTLFS----R
AVSLGDCESLAQHPASMTH-----STYTPEERQ-QYGISDGLIRLSIGLENVDELIADIH
QALS--VE-----------------------------------------
>Annotree@>NZ_ACLR01000047.1_7@RS_GCF_000174775.1@p__Bacteroidota
------------------------------------------------------------
MI-----D------PKEL-----QQ---MGFA--------TRA---IH--AGS---EHNQ
H-GT--LAT-PIYQTSTFVFDSAEQGGRRF------AL-EEDG-----YIYTRL--GNPT
CTAAEQKV----------ASLEGGEACVS-----------ASSGIGAITSAIYPLVQAGD
HIVAGKTLYGCTYSFLEHGLS-RFGVEVTFV----DARNLNEIKAAMR--PNT-KLVYIE
TPANPNMYLTDIEGA-AKIAHS--Q-EG-------T-VL------MVDNTYCTPFITRPL
DLGADVVVHSATKYLNGHGDVIAGFVV-GRK-EYIDQVRLFAVKDMTGSVLGPFEAY-LI
ARGIKTLEIRMERHCANAQRVAEFLEK-HPA--VASIAYP-GLKS-----F-PQYELA--
-Q--K--Q-M--R-L-P----GAMIAFEL-KG-GLEA-----G-RKLMNSLHLAT----L
CVSLGDAETLIEHPASMTH-----SPYTPEERA-ASDIGEGMVRLSIGLENVEDIIADLK
GGLD--ALL----------------------------------------
>Annotree@>NZ_ACNN01000005.1_175@RS_GCF_000174815.1@p__Bacteroidota
------------------------------------------------------------
MM-----N------PEEL-----RK---TGFA--------TRA---VH--VGA---EKNQ
Y-GT--LAS-PIYQTSTFVFDNAEQGGRRF------AL-EEGG-----YIYTRL--GNPT
LTAVEQKV----------ASLEGAEACMS-----------ASSGMGAITSAIWVCVEQGD
HIVAGKTLYGCTYAFLEHGLK-RYGVDVTFV----DTRDPENVRKAMR--PNT-KLVYVE
TPANPNMYISDIEAI-AKIAHA--Q-EG-------V-RV------MVDNTFCTPYLCRPL
EFGADIVVHSATKFLNGHGDVIAGFVC-GSQ-EYIDQVRLLGVKDLTGSVLGPFEAF-LI
NRGIKTLHVRMDRHCENAQKVAEFLEK-HPK--VESIAYP-GLAS-----F-PQKALA--
-D--K--Y-M--K-K-P----GSMIAFEI-KG-GLEA-----G-RKLMNSVHLAA----L
AVSLGDTETLIEHPASMTH-----SPYTPEERA-ASDISEGMVRLSVGLEDAEDIIADLK
QALD--QL-----------------------------------------
>Annotree@>NZ_ABCF01000006.1_32@RS_GCF_000181495.1@p__Firmicutes
------------------------------------------------------------
MK-------------KDF-----ER-----FE--------TKV---IH--EGY-N-STEY
N-DS--LAP-PLYQTSTFTFKDAQQGERRF------AG-EEGG-----YIYSRL--GNPT
VTMLEDRM----------AALENGEAALA-----------FGSGMAAVSAVLLSMTKAND
HILCSQGVYGCTFGLL-NLMEEKYGITHDFS----AMDSADEIRRSIK--PET-VCIYVE
TPINPTMKLIDLELV-ASIAKE--K-G--------I-PV------IVDNTFSSPYLQKPL
DFGCDIIIHSATKYICGHGDVIAGIVV-GKK-DLMDHIRMTTQKDI-GGVISPFDAW-LL
LRGLKTLPVRMDRHCENAGKIADFLKE-QPQ--VEKLYFP-GDAD-----N-PNYETM--
-K--K--Q-M--S-K-P----GGLIAFTI-KG-TKET-----A-QQFMNELKLIK----I
AVSLGDAETLIQHPATMTH-----AVVPEESRE-KMGITDTLLRLSIGLEAWEDIQEDLL
QAFS--KV--K--------------------------------------
>Annotree@>NZ_AEPB01000012.1_74@RS_GCF_000189395.1@p__Firmicutes
------------------------------------------------------------
----------------------------MNFE--------TAV---IH--KGY-D-STKH
H-DS--LVT-PLYQTSTYSFANAEQGEDRF------AG-NCEG-----NIYSRL--GNPT
VRVLEERM----------AEIEGGQGALA-----------FGSGMASVSAILIYLTKAGD
HVLCSRGIYGCTFGLL-EIMEEKYGITHSLV----SMTTEEEVERAIR--PET-VCIYVE
TPINPTMELVNLEAV-MAVAKK--Y-N--------I-RV------VVDNTFCSPYLQNPL
RMGADFVLHSATKYLNGHGDVVGGVLV-GSDAEEMQHIRMTVQKDV-GGIMSPFDAW-LL
LRGLKTLHVRMDRHISNTKVVLAFLKQ-QEI--VKNIYYP-FDDS-----H-PQVEIA--
-K--R--Q-M--R-E-G----GGLISFEI-QG-GKKE-----A-QAFLNALSLIK----I
AVSLGDAETLIQHPATMTH-----AVVPPESRQ-AMGISDSLLRLSIGLEHTDDLIADLT
KAFE--QVK-P-------K-LQEI-------------------------
>Annotree@>NZ_AEWH01000052.1_28@RS_GCF_000190475.1@p__Firmicutes
------------------------------------------------------------
MA-------------RT------Y----KHME--------TSV---IH--EGY-N-SKDM
L-GS--LTT-PLFQTSTFTFQTAEQGERRF------AG-EEDG-----YIYSRL--GNPT
VTILEERI----------AALENGERGLA-----------FGSGMAAVSAILLALTKAND
HVLCSSGLYGCTFGLL-TMMKEKYNINHDFS----NMETEEEIRSQIK--PET-VCIYVE
TPINPTMKLIDLEMV-AQVAKE--Y-E--------I-PV------VVDNTFASPYLQNPL
ELGCDVVLHSATKYIGGHGDVIAGLAV-GKK-ELIDEVATTTLKDI-GGIMAPFDAW-LL
LRGLKTLPVRMDRHCDNAEEIYKRLKT-HPN--VRSVYYP-NDDT-----H-PDYEIM--
-K--K--Q-M--K-R-G----GGVISFEI-IG-TKED-----A-QAFLNNLTFLK----I
AVSLGDAETLIEHPATMTH-----AVVPEDSRA-SMGITDQLIRLSVGLEAWQDIWHDLE
QALD--KIN-------SDAYSKVLKSR----------------------
>Annotree@>NC_014614.1_2018@RS_GCF_000196455.1@p__Firmicutes_A
------------------------------------------------------------
MN-----K------D-AL-----KN---MGFA--------TRT---IH--GGY-Q-KN-E
M-GA--LAT-PIYQTSTFIFDSADQGGKRF------AG-EEEG-----YIYTRL--GNPS
NTPVEEKL----------ALLEGAEACMS-----------MGSGMGAISSALWTALKAGD
HVVAADTLYGCTFALLSHGMP-RYGVEVTFV----DTKDPQNVKNAMK--PNT-KVVYLE
TPANPTLDVADIRAI-SDIAHQ--N--E------GC-LV------MVDNTFCTPYIQRPI
ELGADVVVHSATKYLNGHGDVIAGFVV-GTK-AFIDQVRFFGVKDMTGAVLSPFDAF-LI
ARGMKTLHIRMEKHCENAVKVAEFLRN-HPA--VDKVYFP-GFED-----F-PQAEIV--
-K--K--Q-M--S-L-P----GAMIAFEI-KG-DIEK-----G-KKVMDTVHLCV----L
AVSLGDAETLIQHPASMTH-----SPYTAEERA-KAGISDGLIRLSVGLENPEDIIADLK
QALD--GIL----------------------------------------
>Annotree@>NC_008577.1_2706@RS_GCF_000203935.1@p__Proteobacteria
------------------------------------------------------------
MQ-----D------ESS------KQ---WKAA--------TQA---IH--AG--H-EREA
F-GT--LVT-PLYQTATFVFESAQQGGERF------AG-NEPG-----YIYTRL--GNPT
VAELERKM----------AILEGAEAAAA-----------TASGMGAVSAALLANLQMGD
HLVASNAVYGCTFALMTSQFA-RFGIEVTLV----DFTDLAAIERAIK--PNT-RVIFCE
TPVNPHLQVFDLKGI-ADIAKR--H-Q--------L-VS------IVDNTFMTPLLQQPL
AFGIDLVVHSATKYLNGHGDVIAGVVC-GSE-EQLHRVKYEILKDI-GAVMSPHDAW-LI
LRGLKTLDVRLQRHCDSAQRVAEFLEQ-HPA--VTRVYYP-GLKS-----H-SGHRFI--
-G--G--Q-M--A-K-A----GGVIAFEL-AA-SLEQ-----A-MAFVGYLKLFS----I
AVSLGDAESLIQHPASMTH-----SPYTPEARQ-AAGISDNLLRISIGLEDCGDIIEDLN
QALA--MLA----------------------------------------
>Annotree@>NZ_AFCF02000006.1_109@RS_GCF_000203975.2@p__Proteobacteria
------------------------------------------------------------
M------K------T-S------G-----GFA--------TRA---IH--HAY-D-PQDN
E-GA--LTP-PLHLTSTFTFETAEAGGEMF------AG-ERQG-----HIYSRI--SNPT
CDLLEQRI----------ATLEGAEAGLA-----------LSSGMGAITAVLWTLLSPGD
EVIVDKTLYGCTFAFMRHGLA-KWGVTITHV----DMTDMENLRAAVS--DKT-RVVYFE
TPANPNMRLVDIAAA-SEIAHA--A-GA---------QV------VVDNTYATPYLTRPL
ELGADIVLHSATKYLGGHGDVVAGLVA-GTA-EQIAEIRLVGMKDMTGAVMAPFNAM-LI
LRGLKTLALRMDRHCASAVTVADYLAA-HPA--VKSVSFP-GHES-----F-AQADVA--
-K--R--Q-M--A-Q-P----GAMIAFEV-EG-GLQG-----G-IAFMNGLQMIQ----R
AVSLGDAETLIQHPASMTH-----STYTPEERA-EHGISDGLIRLSVGLEDVADILADLE
QALP------A----P-VQHAAE--------------------------
>Annotree@>NZ_AEVK01000098.1_6@RS_GCF_000209515.1@p__Proteobacteria
------------------------------------------------------------
MND--KTI-KT---PSSA-----S----QGFA--------TRA---IH--KGY-D-PMSH
Q-GA--LVP-PLYMTSTFAFPDAKSGGDRF------AG-ETEG-----YIYTRL--GNPT
QALLEDRL----------ATLEGGEAALA-----------MSSGIGAITSTLWSLVEPGD
EIIADKTIYGCTFSYLQHGLK-KFGIKVTHV----DMSDPKNVADAIS--DNT-RVVYFE
TPSNPNNGLVDIAAV-SKIAHA--N-D--------A-LV------VVDNTYCTPYLQRPI
EFGADFVVHSATKYLGGHGDLIAGAVI-GKK-EHIDHVRYFGLKDMTGAVISPMDAF-LI
MRGLKTLELRMDRHCASALQVAKQIEA-HPA--VAKVYYP-GLKS-----F-PQHALA--
-K--K--Q-M--D-N-F----GGMISFEL-HG-GVDA-----G-IQFIDSLKLAI----C
AVSLGDAETLVQHPASMTH-----SPYEPEERE-KFGISEGLIRLSVGLETLSDIQEDIA
FGLD--TVA-A----NISVSEQEKS-TGQTANANS-VEAKLASLAAS--
>Annotree@>NC_015501.1_504@RS_GCF_000212375.1@p__Bacteroidota
------------------------------------------------------------
MI-----D------PKKL-----QQ---MGFA--------TRA---IH--AGS---ERNQ
H-GT--LAT-PIYQTSTFVFDSAEQGGRRF------AL-EEDG-----YIYTRL--GNPT
CTAAEQKV----------ASLEGGEACVS-----------ASSGIGAITSAIYPLVQAGD
HIVAGKTLYGCTYSFLEHGLS-RFGVEVTFV----DARNLDEIKAAMR--PNT-KLVYIE
TPANPNMYLTDIEGA-AKIAHS--Q-EG-------T-VL------MVDNTYCTPFITRPL
DLGADVVVHSATKYLNGHGDVIAGFVV-GRK-EYIDQVRLFAVKDMTGSVLGPFEAY-LI
ARGIKTLEIRMERHCANAQRVAEFLEQ-HPA--IASIAYP-GLKS-----F-PQYELA--
-Q--K--Q-M--R-L-P----GAMIAFEL-KG-GLEA-----G-RKLMNSLHLAT----L
CVSLGDAETLIEHPASMTH-----SPYTPEERA-ASDIGEGMVRLSIGLENVEDIIADLK
CGLD--ALL----------------------------------------
>Annotree@>NZ_AFNU02000004.1_185@RS_GCF_000215935.2@p__Firmicutes
------------------------------------------------------------
MS-----K---------------QD---KGFS--------TRA---IH--AGH-D-DN-K
H-GT--LAT-PIYQTSTFVFDHADQGGNRF------KL-EEPG-----YIYTRL--GNPT
LTVLEDKI----------ASLENADGCIS-----------TASGISAVSTPIWTLLSKGD
HIVSDCNLYGCTFAYFMHGLS-RFGVDVTLV----DASNPNEVKNAMR--KNT-KLIYCE
TPSNPSLKLVDIKAM-SVIA-K--E--Y------NA-YL------MVDNTFATPYLQRPM
DLGADLVIHSGTKYLNGHGDVICGFIC-AKE-ELLTDLRYVGLKDMTGSVLSPFDAF-LV
IRGVKTLALRMEKHCEQAEVVARYLEQ-HKK--VKRVYYP-GLES-----H-PQYELA--
-K--R--Q-M--K-R-P----GAIISFEL-DG-GLED-----G-KELINSTKLCK----L
AVSLGDLETLIQHPASMTH-----SPYTKEERL-ASGISDELIRLSIGLEDVDDIIADLD
QALA--TI-----------------------------------------
>Annotree@>NZ_AFOZ01000019.1_22@RS_GCF_000217915.1@p__Proteobacteria
------------------------------------------------------------
MQ-----D------ESG------KM---WKAA--------TQV---IH--GG--H-EREA
F-GA--LVT-PLYQSATFVFESAQQGGERF------AG-NEPG-----YIYTRL--GNPT
TAELERKM----------AILEGAEAAAA-----------TASGMGAVSAALLANLQMGD
HLVASNAVYGCTYALMTTQFA-RFGIEVSLV----DFSSITETEAAIK--SNT-KVIFCE
TPVNPHLQVFDLAAI-ANIAKR--H-Q--------L-VS------IVDNTFMTPLLQRPL
DFGIDLVIHSATKYLNGHGDVIAGIVC-GSE-EQLHKVKYEILKDI-GAVISPHDAW-LI
LRGLKTLDVRLQRHCDSAQRVAEFLAE-HPS--INRVYYP-GLAS-----H-QGHQFI--
-G--Q--Q-M--K-R-A----GGVIAFEL-AA-NLEQ-----A-MAFVGYLKLFS----I
AVSLGDAESLIQHPASMTH-----SPYTPEARA-AAGISDNLLRISIGLEDCDDIIADLS
QALE--RLA----------------------------------------
>Annotree@>NZ_AFHI01000011.1_12@RS_GCF_000217935.1@p__Proteobacteria
------------------------------------------------------------
MS-----K------QQ-------YS----HPD--------TVC---IH--AGK-T-GLNP
H-GA--LAT-PLYQTSTFVFDSAEQGAARF------AG-EEQG-----YIYTRL--GNPT
TRELELKV----------AALEGMEDAAA-----------TATGMGAVAAATMAFLQQGD
HLIASKAIYGCSFALFNHQFA-RYGIDVSFV----DMTDHHAIKQALK--ANT-KMIFAE
TPINPTLTVLDLDFI-GQFAKQ--H-Q--------L-LS------VIDNTFLTPLLQRPA
DYGIDLILHSATKYLNGHGDVVAGIIV-GSA-EHITQIKLTTLKDM-GATISPHDAW-LI
IRGLKTLSVRMERHCQNAQKVAEYLEA-HPA--IGQVYYP-GLKS-----H-PGHKFI--
-G--K--Q-M--K-A-A----GGVLAFEL-NG-SLDD-----G-RYFINQCQLLS----L
AVSLGDAESLIQHPASMTH-----SPYTPEERQ-MAGISDGLIRISVGLEHVEDIIADLK
QALT--LMQ-Q----KQQKPPLSL-------------------------
>Annotree@>NZ_AFPO01000011.1_140@RS_GCF_000218785.1@p__Proteobacteria
------------------------------------------------------------
M-------------ADTS------S---MHPE--------TMV---IH--GGN-A-PADE
H-GA--LVA-PLYQSSTFVFPDAETGGRRF------AG-EEAG-----YIYSRL--GNPT
VNMLEQRV----------AALENMPAGAA-----------TATGMGAVSAATMAFLRAGD
HIIVSDCIYGCSFALFSHLFD-RFGVSVSFV----DMTHSENLEAAFR--DNT-RLVFLE
TPANPHLKLIDLAMV-GAVCKR--HEN--------V-RI------IVDNTFMTPLLQRPV
DFGADIVVHSATKYLNGHGDVVAGVIT-GSE-EDIQLIKMTSLKDM-GATISPHDAW-LI
TRGLKTLAIRMERHCKNAEMVAEFLAR-HPS--IADIYYP-GFKQ-----H-PQHNLI--
-G--S--Q-M--K-H-A----GAVIAFEL-HA-GYQA-----A-VDFLNRLTMIK----V
AVSLGDAETLIQHPASMTH-----SPLSPEVRA-QAGITDGLIRISVGLEHIDDIIRDLS
QSLA--QS-----------------------------------------
>Annotree@>NZ_GL982998.1_247@RS_GCF_000220335.1@p__Firmicutes
------------------------------------------------------------
MQ-------------QN------NN---WHKE--------TAM---IH--EGY-N-SKEH
Q-GS--LAI-PLYQTATYVFDSAEQGERRF------AG-EESG-----NIYSRL--GNPT
VGVLEERI----------AGMEEGAAGLA-----------FTSGMAAVSAVLVHVTKAND
HVLCSRGIYGCTFGLL-KIMHEKYNITHDLI----SMATEEEIEKAVT--PET-VCIYVE
TPINPTMELVDLQAV-VAVAKR--H-G--------L-KV------IVDNTFCSPYIQTPL
TFGVDFVLHSATKYLNGHGDVIAGLLV-GKNSDEIATIRSTVQKDY-GGVISPFDAW-LL
LRGIKTLPVRMDRHSANAKILFDYLKK-QPK--VEEVFYP-FDDQ-----H-SQYEIA--
-K--K--Q-M--K-M-G----GGLISFTI-KG-GKKE-----A-QQLLNKLELVK----L
AVSLGDAETLMQHPATMTH-----SGVPKAQRE-KMGVTDSLLRLSVGLEHMDDVIADLE
QAFQ--SI-----------------------------------------
>Annotree@>NC_015946.1_298@RS_GCF_000224105.1@p__Firmicutes
------------------------------------------------------------
M----------------------NK---KGFS--------TRA---IH--QGK---IENK
Y-RA--LAT-PIYQTSTFIFDSAEQGGNRF------AG-IEEG-----YIYSRL--ANPS
VSVIEKKI----------ALLEGAQAAVA-----------TSSGMGAITSLIWSQLKAGD
HIVAAKTLYGCTFALLKHGIT-KYGVTVDFV----DSRDVQNIQKALK--PNT-KMVYLE
SPANPNMYLTDIKAA-AKVAHT--I-KD-------C-LL------VVDSTYCTPYIQRPI
ELGADVVVHSATKYLNGHGDVIAGFVV-ANQ-EIIDQVRMVGIKDMTGSVLGAFEAF-LL
ERGMKTLEIRMKAHCENALKVAEFLES-HPA--VSNVLYP-GLKS-----F-PQYQLA--
-Q--Q--Q-M--D-L-P----GAMISFEL-KN-GREA-----G-IKLMNSVKLCT----L
AVSLGDCETLIQHPASMTH-----STYTAEQRQ-ASDIAEGLVRLSVGLENYQDIIDDLK
QALD--KLI----------------------------------------
>Annotree@>NZ_AGAV01000015.1_323@RS_GCF_000224785.1@p__Firmicutes
------------------------------------------------------------
MT-------------NN------H----KRFN--------TSA---IH--DGY-D-PSDL
L-GS--LTA-PLFQTSTFTFETAEEGERRF------AG-EEDG-----YMYSRL--GNPT
VTVLEEKM----------AALEKGERGLA-----------FASGMAAVSAILVALTKAND
HILCSAGLYGCTFGLV-SMMKEKYNIDHDFS----MMETKDEVRGLIR--PET-ACIYVE
TPINPTMKLIDLQMV-AEVAHE--C-G--------I-PV------VVDNTFASPYLQRPL
ELGCDVVIHSATKYIGGHGDVIAGVAV-GKK-DFLDHVQMTTQKDM-GGIMSPLDAW-LL
IRGLKTLPIRVDRHCDNAEKIYAKLNK-HPK--VSRVLYP-DDSD-----H-PDYHIR--
-Q--K--Q-M--K-R-G----GGLISFEV-KG-TKKD-----A-QKMLNNLGFIK----I
AVSLGDAETLIQHPATMTH-----SVVPEASRQ-QMGVNDQLIRLSVGLEEWEDIWGDLE
QALD--QL-----------------------------------------
>Annotree@>NC_016041.1_2665@RS_GCF_000226565.1@p__Proteobacteria
------------------------------------------------------------
M------Q--G---T-NK-----N------FS--------TLA---IH--HGY-D-AQAN
E-GA--LTP-PVHFTSTFAFETAEAGGQMF------AG-ERDG-----HFYSRI--SNPT
LDLLEKRI----------AILEGTEAGLA-----------LASGIGAISSTMWTLLSPGD
EIIVDKTLYGCTFTFLHHGLA-KFGIKVTHV----DLSNHELLNDAIS--DNT-KVVYFE
TPANPNMRLVDIEAV-SKIAHK--Y-KS---------TV------VVDNTYATPYLTQPI
KLGADIVVHSATKYLGGHGDLVAGLIA-GPK-DIVSEIRLYGMKDMTGACMAPFNAM-LV
MRGMKTLELRMDRHCQSAMRVAKMLEA-NPV--VETVCYP-GLPS-----F-EQYELA--
-K--K--Q-M--S-D-F----GGMITFEV-KG-GVQA-----G-IKMMNKLQMIQ----R
AVSLGDAETLVQHPASMTH-----STYTPEERL-EHGISDGLIRLSVGLEGVEDILDDLQ
QALN------S----ISHEALGKNLEHVDSLV----TQNNSQAAILK--
>Annotree@>NZ_JH165061.1_448@RS_GCF_000227315.1@p__Firmicutes_A
------------------------------------------------------------
M----------------------IN---RGFS--------TRA---IH--EGS---DTNK
Y-GA--LAT-PIYQTSTFVFDSAEQGGKRF------AL-EEEG-----YIYSRL--GNPT
TTVIEKKL----------ANLEGADAAVA-----------TSSGMGAISSVFWSQLKAGD
HVVAAKTLYGCTFALLNHGLS-KFGIEVDFV----DTRDVKNIENAMR--ENT-KIVYIE
TPANPNMYLTDIEAA-AKVAHS--V-EG-------C-IL------VVDNTYCTPYIQRPI
ELGADVVVHSATKYLNGHGDVVAGFAV-GSK-EIIDAVRLVGIKDCTGSVIGPFEAY-LL
GRGMKTLAVRVKQHCVNAVEVAKFLEL-HPA--VEKIAYP-GLES-----F-PQYELA--
-K--K--Q-M--R-L-P----GAMISFEV-KG-GKEA-----G-IKLMNNVKLCT----L
AVSLGDCETLIQHPASMTH-----SPYTPEERK-ASDIAEGLVRLSVGLEDAEDIIADLK
AALD--QLV----------------------------------------
>Annotree@>NZ_JH378957.1_31@RS_GCF_000235465.1@p__Fusobacteriota
------------------------------------------------------------
M---------------EM-----KK---LGLG--------TTA---IH--AGT-L-KNL-
Y-GT--LAM-PIYQTSTFIFDSAEQGGRRF------AL-EEAG-----YIYTRL--GNPT
TTTLENKI----------AALEEGEAGIA-----------MSSGMGAISSTLWTVLKAGD
HVVTDKTLYGCTFALMNHGLT-RFGVEVTFV----DTSNLEEVKNAMK--ENT-RVVYLE
TPANPNLKIVDLEGV-CKVAH---T-NP------NT-LV------IVDNTFATPYMQKPL
KLGVDIVVHSATKYLNGHGDVIAGLVV-TKQ-ELADQIRFVGLKDMTGAVLGPQEAY-YI
IRGLKTFEIRMERHCKNARAIADFLNK-HPK--IEKVYYP-GLES-----H-PGYEIA--
-K--K--Q-M--K-D-F----GAMISFEL-KG-GFEA-----G-KILLNNLKLCS----L
AVSLGDTESLIQHPASMTH-----SPYTKEERE-AAGITDGLVRLSVGLENVEDIIADLE
QGLE--KI-----------------------------------------
>Annotree@>NZ_CM001376.1_863@RS_GCF_000237805.1@p__Synergistota
------------------------------------------------------------
M---------------GM-----KV---PGFA--------TQS---IH--AGA-E-KNG-
F-GS--LAV-PIYETSTFIFDSAEQGGRRF------AL-EEEG-----FIYTRL--GNPT
TATLERRV----------AALEGGDEAIA-----------TSSGMGAIASVFWALLKAGD
HVVTDSCLYGCTFALLEHSLT-RFGVEVSFV----DTANLEEVRAAMK--PNT-RMVYLE
TPANPNLKIVDIAAV-SKIAH---S-HE------NV-VL------VVDNTFATPYLQRPL
ELGADVVVHSATKYLNGHGDVIAGLVV-TNK-ELASPIRWVGLKDCTGAVLGPQEAF-LI
IRGLKTLPIRMERHCANAKLVAEFLDK-HPK--VAKVYYP-GLAS-----H-EGHDIA--
-A--K--E-M--K-D-F----GAMISFEL-KG-GVEE-----G-RTLMNSVKVCS----L
AVSLGDTETLIQHPASMTH-----SPYSPEERH-AAGITDGLVRLSVGLEDPEDIIADLD
AALA--KI-----------------------------------------
>Annotree@>NZ_JH414566.1_23@RS_GCF_000238115.1@p__Firmicutes_A
------------------------------------------------------------
MK-----M------N--------DN---MGFS--------TKQ---IH--AGY---EKNI
F-GA--LAT-PIYQTSTFVFDSAEQGGKRF------AL-QEDG-----YIYTRL--GNPT
VSVVEKKL----------AVLEGGEAAVA-----------TASGMGAISSVMWSMLNAKD
HVIAPKTLYGCTFSLLNHVLP-RFGVETTFV----DFRDINNIKNAMK--ENT-RMVYFE
SPANPNMYLADIEAI-AKMAHE--K-PN-------C-IV------VVDNTYCTPVIQRPL
ELGADIVVHSATKYLNGHGDVLAGFAV-GKK-ELIDQVRLVGVKDCTGSVLSPFDAY-LL
GRGMKTLLIRMQRHCDNAMKVAEFLET-HPA--VKSVYYP-GLKS-----F-PQYELA--
-Q--K--Q-M--K-M-P----GAMISFEV-KG-GKEA-----G-IKLMNSVKLCM----L
AVSLGDTETLIQHPASMTH-----STYTEQERK-DSDIAEGLVRLSIGHEDPEDIIADLK
QALD--LII----------------------------------------
>Annotree@>NZ_CP011039.1_1816@RS_GCF_000238255.3@p__Proteobacteria
------------------------------------------------------------
--------------MKS------QL----SDN--------SLC---IH--GGK-Q-HDHA
H-GP--LST-PIYQSSTFVFDNAAQGAARF------AG-DEAG-----YIYSRL--GNPT
TRELELKI----------AALEEMEDGAA-----------TATGMGAVSASVLSFLAQGD
HLIASKAVYGCTFALFSHMLP-KFGIEVTFV----DMEDHNAVENALK--PNT-KMIFAE
TPINPNLVVIDLAFI-GDFAKR--H-N--------L-IS------VIDNTFMTPLLQKPK
HFGIDIVLHSATKYLNGHGDVVAGLVC-GSK-EHIETIKLTVLKDI-GATISPHDAW-LI
IRGMKTLSVRMERHCNNAQKVAEFLAQ-HEK--IEQVYYP-GLKS-----H-PGNKFI--
-G--T--Q-M--K-A-A----GGVIAFEL-KG-TLEM-----G-AQFINATKLCT----L
AVSLGDAETLIQHPASMTH-----SPYTPEERL-AAGISDGLVRISVGLEEADDIIDDLA
QALA--QI-----------------------------------------
>Annotree@>NZ_AHCF02000042.1_153@RS_GCF_000238275.2@p__Proteobacteria
------------------------------------------------------------
MS-----K------HHQ--------------N--------TQC---IH--GPQ-K-ANDP
H-GA--LTS-PLYQTSTFHFENAAQGAARF------AG-EEPG-----YIYTRL--GNPT
TTELEQKV----------AQLEGCEAAAA-----------TATGMGAVSASVLSFLSQGD
HLIASSALYGCTFAFFSHMLP-RWGIEVTFV----DMTNESELRAAIK--PNS-KMIFVE
TPINPTMAVIDLALI-GDVAKQ--H-N--------L-LS------VVDNTFLTPLLQSPK
KYGIDIIMHSATKYLNGHGDVVAGIVC-GSL-EHITQIKMTVLKDI-GATISPHDAW-LI
NRGLKTLAIRVERHCQSAQTIAEYLEA-HPQ--VNKVYYP-GLKS-----H-PGYKYI--
-G--K--Q-M--K-A-A----GGVIAFEI-KG-SLTD-----G-EQFIDSMQLCT----L
AVSLGDAETLIQHPASMTH-----SPYTPEERL-AAGISDGLIRLSVGLEDVNDIINDLN
QAFT--KTS----------------------------------------
>Annotree@>NZ_AHCD02000142.1_70@RS_GCF_000238295.2@p__Proteobacteria
------------------------------------------------------------
--------------MK-------KL----HDQ--------TNC---IH--GPH-H-FDDP
H-GA--LTA-PLYQSSTFKFKDAAQGAARF------AG-EEAG-----YIYTRL--GNPT
TRELEEKL----------AQLEEMEDAAA-----------TATGMGAVSASVLSFLQQGD
HLIASKALYGCSFALFAHMLP-KFGIEVTFV----DMTDPQALADAVQ--PNS-KMLFAE
TPINPNMTVLDLAML-GQFAQQ--H-K--------L-IS------VVDNTFMTPLLQKPK
HFGIDIVIHSATKYLNGHGDVVAGIVC-GSA-EHIELIKLTVLKDI-GATISPHDAW-LI
NRGLKTLHVRVARHCENAQKVAEFLDG-HPK--VDTVYYP-GLPS-----H-PGYRFL--
-G--E--Q-M--K-G-A----GGVIAFEI-KG-GVSD-----G-EKFINATELCT----L
AVSLGDPETLIQHPASMTH-----SPYTPEERQ-AAGISDGLIRISVGLEAVEDIIADLE
NAFL--CI-----------------------------------------
>Annotree@>NZ_CP011924.1_1585@RS_GCF_000238315.3@p__Proteobacteria
------------------------------------------------------------
--------------MK-------KL----RDD--------SQC---IH--GPN-H-FDDP
H-GA--LTA-PLYQTSTFHFKDAAQGAARF------AG-EEPG-----YIYTRL--GNPT
TRELEEKV----------ARLEGMEDAAA-----------TATGMGAVSASVLSFLQQGD
HMIASSALYGCSFAIFAHMLP-KFGIEVSFV----DLTDEQALRDAVQ--ENT-KLLFAE
TPINPNMTVLDLKML-GEIAKQ--H-E--------L-LF------VVDNTFMTPLLQKPV
NYGADLIVHSATKYLNGHGDVVAGLVC-GSK-EHIELIKLTVLKDI-GATISPHDAW-LI
NRGLKTLALRVQRHCQSAQTVAEFLEA-HPK--VNKVYYP-GLPS-----H-PGYQFL--
-G--E--Q-M--K-G-A----GGVIAFEI-NG-SLEQ-----G-EQFINATELCT----L
AVSLGDPETLIQHPASMTH-----SPYTQEERL-AAGISDGLIRISVGLEDVEDIIDDLK
QAFD--KI-----------------------------------------
>Annotree@>NZ_AHCB02000016.1_78@RS_GCF_000238335.2@p__Proteobacteria
------------------------------------------------------------
MT-----K------HHL--------------H--------TQC---IH--GPQ-K-ANDP
H-GA--LTS-PLYQTSTFHFENAAQGAARF------AG-EEPG-----YIYTRL--GNPT
TTELEQKI----------AQLEDCEAAAA-----------TATGMGAVSASVLSFLSHGD
HLVASSALYGCTFAFFAHMLP-RWGIEVTFV----DMTCEDELRAAIK--PNS-KMIFVE
TPINPTMAVIDLALI-GAIAKQ--H-S--------L-IS------VVDNTFLTPLLQSPK
QYGIDIIMHSATKYINGHGDVVAGLVC-GSL-EHITLIKMTVLKDI-GATISPHDAW-LI
NRGLKTLAIRMERHCQSAQTVAEYLEA-HHK--VNIVYYP-GLKS-----H-PGNKFI--
-G--N--Q-M--K-A-A----GGVIAFEI-KG-TLQQ-----G-AQFIDSMKLCT----L
AVSLGDAETLIQHPASMTH-----SPYSPEERA-AAGISDGLIRLSVGLEDVNDIISDLD
QAFT--QIF----------------------------------------
>Annotree@>NZ_AHCA01000015.1_45@RS_GCF_000238355.1@p__Proteobacteria
------------------------------------------------------------
MN-----T------LHI--------------D--------SQC---IH--GPE-K-ANDP
H-GA--LTA-PLYQTSTFHFSSAAQGAARF------AG-EEPG-----YIYTRL--GNPT
TTELEQKV----------AQLESCEAAAA-----------TATGMGAVSASVLSFLSQGD
HLVASSALYGCTFAFFAHMLP-RWGIEVTFV----DMTDEQQLHDAIK--PNS-KMIFAE
TPVNPTMAVIDLALI-GQVAKQ--H-N--------L-IS------VIDNTFLTPLLQKPM
DYGIDLIVHSATKYLNGHGDVVAGLVC-GSD-EHINLIKMTVLKDI-GATISPHDAW-LI
NRGLKTLAIRMQRHCESAQIIAEFLEQ-HPQ--VNTVYYP-GLAS-----H-PGFKFI--
-G--K--Q-M--K-A-A----GGVIAFEL-KG-SLKD-----G-EQFINSTQLCT----L
AVSLGDAETLIQHPASMTH-----SPYSPEERA-AAGISDGLIRLSVGLEDVNDIINDLN
HAFT--CIR----------------------------------------
>Annotree@>NZ_AHBZ02000061.1_70@RS_GCF_000238375.2@p__Proteobacteria
------------------------------------------------------------
--------------MK-------KY----DDN--------TQC---IH--GPA-H-FDDP
H-GA--LTA-PLYQTSTFKFKDAAQGAARF------AG-EEPG-----YIYTRL--GNPT
TRELEQKV----------AALEGMDDAAA-----------TATGMGAVSASVLSFLQQGD
HLIASSALYGCSFALFSHMLP-KFGIDVTFV----DMTDEAELQAAVT--PKT-KMVFAE
TPINPNMTVLDLSMI-GRFAEQ--H-K--------L-IS------VIDNTFLTPLLQKPK
QFGIDIVVHSATKYLNGHGDVVAGLVC-GCA-EHIELIKLTVLKDI-GATISPHDAW-LI
NRGLKTLAVRMARHCESAQKVAEFLEK-HPK--VSQVFYP-GLPS-----H-PGYNYL--
-G--E--Q-M--K-G-A----GGVIAFEI-VG-TLAQ-----G-EAFINATELCT----L
AVSLGDPETLIQHPASMTH-----SPYTPEERQ-AAGISDSLIRISVGLEAAEDIIADLE
SAFK--SF-----------------------------------------
>Annotree@>NZ_CP011025.1_1046@RS_GCF_000238395.3@p__Proteobacteria
------------------------------------------------------------
MS-----K------HHI--------------N--------TQC---IH--GRQ-K-ANDP
H-GA--LTS-PLYQTSTFHFENAAQGAARF------AG-DEPG-----YIYTRL--GNPT
TTELEQKV----------AQLESCEAAAA-----------TATGMGAVSASVLSFLSQGD
HLVASSALYGCTFAFFSHMLP-RWGIEVTFV----DMTNEDELRAAIK--LNS-KMIFVE
TPINPTMAVIDLALI-GAVAKE--H-N--------L-IS------VVDNTFLTPLLQSPK
KYGIDIIMHSATKYLNGHGDVVAGIVC-GSL-EHITHIKMTVLKDI-GATISPHDAW-LI
NRGLKTLAIRIERHCQSAQTIAEYLEA-HPQ--VSTVYYP-GLKS-----H-PGYKFI--
-G--N--Q-M--K-A-A----GGVIAFEI-KG-TLQD-----G-AQFIDSMKLCT----L
AVSLGDAETLIQHPASMTH-----SPYTPEERA-AAGISDGLIRLSVGLEDVNDIISDLD
QAFT--KIG----------------------------------------
>Annotree@>NZ_AGTS01000032.1_18@RS_GCF_000238595.1@p__Proteobacteria
------------------------------------------------------------
MTR--T------S----------A----TGFS--------TRA---IH--HGY-N-PADH
Q-GA--LVP-PIHTSATFAFPDVAYGARCF------AG-EEPG-----YFYTRI--ANPT
LALLEGRL----------ASLEQGAGAVV-----------FGSGMGAITATLWSMLEPGD
EILADLTLYGCTFSFLHHGLG-RFGVSVRHV----DMTDPAHVAAALS--QKT-RVVYLE
TPANPNMRLVDIAAV-SALARA--Q-GA---------KV------VVDNTYCTPYLQQPL
LLGADVSVHSMTKYLGGHGDLTAGAAVFAHA-ELAQRVRLYGLKDMTGAVMSAQDAH-LV
MRGLKTLALRMDRHCQSAQKVAEFIAA-HPA--AAAVHYP-GLSS-----F-AQHTLA--
-K--Q--Q-M--R-Q-M----GGMIAFEL-RG-GLQA-----G-VRFMDALQLVT----R
AVSLGDAETLAQHPASMTH-----STYTPEQRA-AHGIAEGLVRLSVGLEDLDDLLADIG
QALD--LVQ-A----LDFKAE-------PTTAKVA-AAAAPSCNAPA--
>Annotree@>NZ_BADT01000100.1_35@RS_GCF_000239855.1@p__Proteobacteria
------------------------------------------------------------
MS-----K------HHI--------------N--------TQC---IH--GPQ-K-ANDP
H-GA--LTS-PLYQTSTFHFENAAQGAARF------AG-DEPG-----YIYTRL--GNPT
TTELEQKV----------AQLESCEAAAA-----------TATGMGAVSASVLSFLSQGD
HLVASSALYGCTFAFFSHMLP-RWGIEVTFV----DMTNEDELRAAIK--PNS-KMIFVE
TPINPTMAVIDLALI-GAVAKE--H-N--------L-IS------VVDNTFLTPLLQSPK
KYGIDIIMHSATKYLNGHGDVVAGIVC-GSL-EHITHIKMTVLKDI-GATISPHDAW-LI
NRGLKTLAIRIERHCQSAQTIAEYLEA-HPQ--VSTVYYP-GLKS-----H-PGYKFI--
-G--N--Q-M--K-A-A----GGVIAFEI-KG-RIQE-----G-AQFINSMKLCT----L
AVSLGDAETLIQHPASMTH-----SPYTPEERA-AAGISDGLIRLSVGLEDVNDIISDLN
QAFT--KIGCV--------------------------------------
>Annotree@>NZ_AHHC01000019.1_4@RS_GCF_000242655.1@p__Proteobacteria
------------------------------------------------------------
MK-----N------KHN------T----FGFS--------TRA---IH--HGY-D-PQDH
H-GA--LVP-PIYLSATFAFPTAEYGAACF------AG-EESG-----HFYTRI--SNPT
LALLEARM----------ATLENGEAAVA-----------FSSGMGAIAATFWTLLRPGD
EIIVSQTLYGCTFALLHHGIG-EFGIKVRHV----DLTDPNALREAIN--PAT-RMIYFE
TPANPNLQLVDIAAV-AEIAHQ--QPGI---------TV------VVDNTYCTPYLQRPL
EMGADVVVHSATKYLSGHGDITAGIAV-SSQ-ALAQRIRLQGLKDLTGAVMSPQDAA-LL
MRGLKTLALRMDRHCSNALAIAEALQA-HPL--VEWVTYP-GLRS-----F-PQYELA--
-A--R--Q-M--K-Q-S----GGMIAFEL-KG-GIDM-----G-RRFMNALKLFT----R
AVSLGDAESLAQHPASMTH-----STYTPEQRA-HHGISEGLVRLSAGLEDVADLLADVA
QALN--AC-----------A-VKPKSRAVQQNV---HHA----------
>Annotree@>NZ_AHTH01000048.1_108@RS_GCF_000245735.1@p__Proteobacteria
------------------------------------------------------------
MK-----N-------N-------NK----HAE--------TLC---IH--AGK-T-KQ-P
Y-GA--LST-PIYQTSTFVFDNAEQGAARF------AG-EQDG-----YIYTRL--GNPT
TRELELKV----------AALEGMADAAA-----------TATGMGAVAAATLAFLQQGD
HLIASKAIYGCSFALFSHQFA-RYGIEVSFV----DMTDHAAVVAAIK--PNT-KMLFAE
TPINPHLVVLDLAFL-CGLCRQ--H-N--------I-LS------VIDNTFLTPLLQQPA
KFGADIIIHSATKYLNGHGDVVAGIIV-SDE-EKIRTIKLTTLKDM-GATISPHDAW-LI
IRGLKTLSVRLERHCSNAQKVAEYLAA-HPA--VAVVHYP-GLPG-----H-PGYRFL--
-G--T--Q-M--Q-A-A----GGVLAFEL-NA-SLEQ-----S-REMINRCRLLS----L
AVSLGDAESLIQHPASMTH-----SPYTAEERA-AAGISDGLIRISVGLEHVDDILADLE
QALA--PLT-Q----QST---------KVK-PKLALNPKQEPESCYN--
>Annotree@>NZ_BAEU01000110.1_143@RS_GCF_000246875.1@p__Proteobacteria
------------------------------------------------------------
MQ---HSQ-QG---CYHQ-----E----QGFA--------TRA---IH--AGY-D-SRDE
Q-GA--LTP-PVHLTSTFTFESVEQGAERF------AG-EAPG-----HFYSRI--SNPT
VATLEQRM----------ANLEGAEAGLA-----------TASGMGAITALMWSLLRPGD
ELITDSHLYGCTHAFFHHGLT-EFGIRVKHV----DLSRPEALEAAIG--ERI-KLVYFE
TPANPTMRLVDIEAV-SRIAHR--H-G--------A-RV------VVDNTYATPVITRPI
ERGADFVVHSATKYLGGHGDLIAGMLV-GSE-EEMHRVRLTGLKDFTGAVMSPFTAF-LI
MRGLKTLEIRMQRQSASALEVARWLER-HPA--VERVHYP-GLTS-----F-PQHELA--
-R--R--Q-M--S-D-F----GGIIAFEL-AG-GLVA-----G-RRFMNRLELIQ----R
AVSLGDAESLIQHPASMTH-----SVLSPEERA-EHGISETLIRLSVGLETPSDIQADLA
QALE--ART----------------------------------------
>Annotree@>NZ_BAET01000031.1_16@RS_GCF_000252165.1@p__Proteobacteria
--------------------------------------------MKSLLHHPTTDNQSKH
RGD--LPS-KH---QQRQ-----N----LGFA--------TQA---IH--HGY-C-ARQH
Q-GA--LNP-PVHFSSTFTFENAQHGADLF------SG-EQEG-----HFYSRV--SNPT
LTVLEERI----------ACLEKAEAGLA-----------VASGISAITSTLWTLLAAGD
EIIVDKTLYGCTYAFLHKGLA-KFGVSVTHI----DLTDIALLRAAIR--PNT-KVIYYE
TPANPNMRLIDIEAV-SALSTA--H-N--------I-IS------VVDNTYASPLITRPI
ELGADIVVHSATKYLGGHGDLIAGVLV-GRK-AMVDQIRLEGVKDMTGACMSPFTAM-LV
LRGLKTLELRMQQHSRSALIVAQFLDK-CPQ--VSVVYYP-GLPN-----F-DQHALA--
-L--K--Q-M--K-M-F----GGMIAFEL-KG-GMAA-----G-KQLMNELKMIQ----C
AVSLGDAESLIQHPASMTH-----SAYNDKERL-VHGISDNLVRLSVGLESVDDIVDDLA
QGLA--A-L------LHPISDAASA-PLA--------------------
>Annotree@>NZ_JH650757.1_136@RS_GCF_000259195.1@p__Proteobacteria
------------------------------------------------------------
MS-----G------SNN------K----TGFA--------TRA---IH--HGY-D-PLEH
N-GA--LVP-PVYQTATFAFPTVEYGAACF------AG-EQAG-----YFYSRI--SNPT
LALLEQRM----------ASLEGGEAGLA-----------LASGMGAITATLWTLLRPGD
EVLVGRTLYGCTFAFLHHGIG-EFGVKVRHV----DMSDLHAVAAAIS--DKT-RVIYFE
TPANPNMHMTDIGAV-AKLAHA--H-DI---------SV------VVDNTYCTPYLQRPL
ELGADLVVHSATKYLSGHGDITAGLVV-GRK-ALVDRIRLEGLKDMTGAVMSPHDAA-LL
MRGMKTLTLRMERHCSNAQAIAEYLQQ-QPE--VELINYP-GLPG-----F-AQYELA--
-Q--R--Q-M--R-L-P----GGMIAFEL-KG-GISA-----G-RRFMNALQLFS----R
AVSLGDAESLAQHPASMTH-----SSYTPEERA-QYGISEGLVRLSVGLEDIDDLLADIQ
QALK--ACA----------------------------------------
>Annotree@>NZ_CP015613.1_678@RS_GCF_000261045.2@p__Proteobacteria
------------------------------------------------------------
MS------------TS-I-----R----HAFA--------TRA---IH--HGY-D-PQQH
Q-GA--LCP-PVYMSSTFTFPTAEYGGACF------AG-SEPG-----YFYSRI--ANPT
LNLLEQRI----------ANLEGGEAAVA-----------FSSGMGAITACCWTLLSPGD
ELIVDETIYGCTFSYFHQGLA-RFGVKITHV----DLTQPEKLAAAIG--PRT-RLVYCE
TPANPNMRLIDIAAV-AEITHR--Q-QA---------LL------LVDNTYCTPYLQQPM
ALGADIVVHSATKYIGGHGDLLAGLVV-TTQ-DLAQEIRLVGLKDMNGAVLSAQDAA-LL
LRGLKTLPLRMERHCDNAQRLAEMLAQ-HPA--VERVDYP-GLET-----F-PQYALA--
-Q--R--Q-M--A-R-P----GGMLAFEL-KG-GMAA-----G-IRFLNALRLIL----R
AVSLGDCESLAQHPASMTH-----SAYSAEERQ-RHHIGDGLIRLSAGLEDIEDLRADIE
QALA--QV-----------------------------------------
>Annotree@>NZ_CM001514.1_3213@RS_GCF_000263715.2@p__Proteobacteria
------------------------------------------------------------
MT-----N------KHK------T----CGFS--------TRA---IH--HGY-D-PKDH
H-GA--LVP-PIYLSATFAFPTVEYGAACF------AG-EASG-----HFYTRI--SNPT
LALLESRM----------ATLENGEAAVA-----------FSSGIGAIAATFWTLLRPGD
EVIVSQTLYGCTFALLHHGIG-EFGIKVRHV----DLTDLAALQAALS--PAT-RMIYCE
TPANPNLRLIDIAAV-ARLAHQ--QPNV---------TL------VVDNTYCTPYLQRPL
ELGADVVVHSATKYLSGHGDITAGIAV-SNQ-ALAQRIRLQGLKDLTGAVMSPQDAS-LL
MRGLKTLALRMDRHCSNAQALAEALQA-HPA--VESVIYP-GLRS-----F-PQYELA--
-T--R--Q-M--K-L-P----GGMIAFEL-KG-GIET-----G-RRFMNALQLFT----R
AVSLGDAESLAQHPASMTH-----STYTPEQRA-QHGISEGLVRLSVGLEDVADLLADVH
QALA--KCG-R--------N-TVRQAATAPSAV---R------------
>Annotree@>NC_017956.1_2977@RS_GCF_000264455.2@p__Proteobacteria
------------------------------------------------------------
M------T------------------TSRSFS--------TRA---IH--SGY-D-PAAN
D-GA--LTP-PLHLTSTFVFETAEAGGEMF------AG-TRPG-----HVYSRI--SNPT
LDLLERRM----------ADLEGAEAGLA-----------LASGMGAITATLWTLVSPGD
EVIVDRTLYGCTFAFMRHGLA-RFGVTITHV----DLTDPENLAAAIG--PRT-RVVYFE
TPANPNMRLVDIRRV-SEIARA--A-GA---------VT------VVDNTYATPRLTRPI
ELGADLVVHSATKYLGGHGDLVAGLVV-GDA-ETVGRIRLEGLKDMTGAVMAPFNAM-LI
LRGLKTLSLRMERHSASALAVAQMLNT-HPA--VASVWYP-GLAD-----F-PQHDLA--
-R--R--Q-M--A-L-P----GGMIAFEL-TG-GLAA-----G-RETMNRLGLIG----R
AVSLGDAESLIQHPASMTH-----STYTPEERA-AYGISDGLIRLSVGLEDPEDLLEDLE
QAL-----P-R----PALRRQSA--------------------------
>Annotree@>NZ_AKKV01000025.1_59@RS_GCF_000269865.1@p__Firmicutes
------------------------------------------------------------
MK-------------YE------------HFE--------TKA---IH--VGH-D-QSQH
N-DS--LAV-PIYQTSTFVFPSAESGERRF------AG-QEQG-----YVYSRL--SNPT
VACLEERM----------AALEGGDRGLA-----------FASGMAAVSAVLLGLAKTGD
HILCSEGVYGCTYGLL-HYMEEKLNISHSLL----SMETKEEIEQAIV--HNT-SLIYIE
SPINPTMKLVDLQMV-AHVAKE--K-G--------I-PV------IVDNTFCSPYLQQPL
ALGCDLVLHSATKYICGHGDVIGGIVV-GR-EDVMKQLAATVQKDI-GGVMAPFDAW-LL
LRGIKTLAIRLDRHCENAEKIAALLKG-HPH--IESVYFP-GDNQ-----F-PQYALA--
-Q--R--Q-M--K-R-G----GGMISFTI-KG-GKEE-----A-QQFMNALSLIK----I
AVSLGDAETLIQHPATMTH-----AVVAEEDRE-KMGIGQNLLRLSLGLEAWQDIWEDLE
RGFT--ALQ-N----MPTVTNYESN------------------------
>Annotree@>NZ_AKIF01000021.1_26@RS_GCF_000269905.1@p__Firmicutes
------------------------------------------------------------
------------------------------------------------------------
------------------------------------------------------------
--------------------------------------------MAAVSATLIALTKAND
HILCSQGLYGCTFGLL-ELMREKYNIQSDYS----LMESEDILRKQIK--DNT-SLIYVE
TPINPTMKIIDLEMV-ARVAEE--F-N--------I-PV------VVDNTFSSPYLQRPI
DLGCDIVLHSATKYIGGHGDVVAGLLV-GKE-DFISEVAMTTQKDI-GGILSPFDAW-LL
LRGLKTLPIRMDRHSQNAERVVEQLKQ-HPK--IKSVHYP-FDQN-----N-PDYEVA--
-K--K--Q-M--K-L-G----AGVIAFEI-EG-GKKE-----A-QAFLNRLSFIK----L
AVSLGDAESIIQHPATMTH-----AVVPEESRL-NMGITDSLIRMSCGLEAWEDIWNDLN
QALD--QM-----------------------------------------
>Annotree@>NZ_AKKU01000011.1_379@RS_GCF_000272005.1@p__Proteobacteria
------------------------------------------------------------
MK-----N-------N-------NK----HAE--------TLC---IH--AGK-T-KQ-P
Y-GA--LST-PIYQTSTFVFDNAEQGAARF------AG-EQDG-----YIYTRL--GNPT
TRELELKV----------AALEGMADAAA-----------TATGMGAVAAATLAFLQQGD
HLIASKAIYGCSFALFSHQFA-RYGIEVSFV----DMTDHAAVIAAIK--PNT-KMLFAE
TPINPHLVVLDLAFL-CGLCRQ--H-N--------I-LS------VIDNTFLTPLLQQPA
KFGADIIIHSATKYLNGHGDVVAGIIV-SDE-EKIRTIKLTTLKDM-GATISPHDAW-LI
IRGLKTLSVRLERHCSNAQKVAEYLAA-HPA--VAVVHYP-GLPC-----H-PGYRFL--
-G--N--Q-M--Q-A-A----GGVLAFEL-NA-SLEQ-----S-REMINRCRLLS----L
AVSLGDAESLIQHPASMTH-----SPYTAEERA-AAGISDGLIRISVGLEHVDDILADLE
QALA--PLT-Q----QST---------KVK-PKLALNPKQEPESCYN--
>Annotree@>NZ_ALAB01000010.1_33@RS_GCF_000280055.1@p__Proteobacteria
------------------------------------------------------------
MK-----N-------N-------NK----HAE--------TLC---IH--AGK-T-KQ-P
Y-GA--LST-PIYQTSTFVFDNAEQGAARF------AG-EQDG-----YIYTRL--GNPT
TRELELKV----------AALEGMADAAA-----------TATGMGAVAAATLAFLQQGD
HLIASKAIYGCSFALFSHQFA-RYGIEVSFV----DMTDHAAVVAAIK--PNT-KMLFAE
TPINPHLVVLDLAFL-CGLCRQ--H-N--------I-LS------VIDNTFLTPLLQQPA
KFGADIIIHSATKYLNGHGDVVAGIIV-SDE-EKIRTIKLTTLKDM-GATISPHDAW-LI
IRGLKTLSVRLERHCSNAQKVAEYLAA-HPA--VAVVHYP-GLPG-----H-PGYRFL--
-G--T--Q-M--Q-A-A----GGVLAFEL-NA-SLEQ-----S-REMINRCRLLS----L
AVSLGDAESLIQHPASMTH-----SPYTAEERA-AAGISDGLIRISVGLEHVDDILADLE
QALA--PLT-Q----QST---------KVK-PKLALNPKQEPESCYN--
>Annotree@>NZ_AKJC01000119.1_6@RS_GCF_000282535.1@p__Proteobacteria
------------------------------------------------------------
MR-----D------SHN------N----IGFS--------TRA---IH--HGY-D-PLSH
G-GA--LVP-PVYQTATYAFPTVEYGAACF------AG-EEGG-----HFYSRI--SNPT
LALLEQRM----------ASLEGGEAGLA-----------LASGMGAITSTLWTLLRPGD
ELIVGTTLYGCTFAFLHHGIG-EFGVKIRHV----DLNDSKALKAAIT--RKT-RMIYFE
TPANPNMQLVDIAAV-AEAARG--H-DI---------HI------VVDNTYCTPYLQRPL
EQGADLVVHSATKYLSGHGDITAGLVI-GRR-ALIDRIRLEGLKDLTGAVLSPHDAS-LL
MRGIKTLALRMDRHCANAQQVAEYLAR-QPQ--VELIHYP-GLPT-----F-GQYALA--
-Q--R--Q-M--R-L-P----GGMIAFEL-KG-GIEA-----G-RRFMNALQLFA----R
AVSLGDAESLAQHPASMTH-----SSYTPEERA-HHGISEGLVRLSVGLEDVEDLLADVE
QALK--ACR----------------------------------------
>Annotree@>NC_016048.1_3133@RS_GCF_000283575.1@p__Firmicutes_A
------------------------------------------------------------
MK-----N--------------EKQ---LGFS--------TRQ---IH--AGK-E-VNS-
A-GA--LCT-PIYQTSTFEFATVEQGGARF------AG-KEGG-----YIYTRL--GNPS
LTQVEAKM----------ASLESGEAAVA-----------AASGMGAISSALWTSVVAGD
EILADETLYGCTYALLMHGMS-KFGVHVVFT----DLSKPENLKKNLN--RKT-KVVYFE
TPCNPTMKVIDIAAT-AQTAHE--F-NP------GI-RV------IVDNTFCSPYLQRPL
EMGADVVVHSATKYINGHGDVIAGFVV-GKA-DFIGQCRMFGLKDMTGAVMSPFDAF-LI
ARGLKTLSIRMERHCSNAQKVAEFLHG-HPA--VEKVYYP-GLDD-----F-EGREIA--
-Q--K--Q-M--K-L-P----GGMMSIEL-KS-DRTA-----T-AAALNKLELCT----I
AVSLGDAETLVEHPASMTH-----STYTPEELK-ASGISEGLVRISVGLEDPEDIIADLK
AVLD--TLV----------------------------------------
>Annotree@>NC_017668.1_3685@RS_GCF_000284515.1@p__Firmicutes
------------------------------------------------------------
MN-------------RK------E----KRME--------TSM---IH--GGK-H-SDEF
L-RS--LSM-PIFQTSTFSFQNASEGERRF------SG-EEEG-----YIYTRL--GNPT
VKALEERM----------AVLEGGEKGLA-----------FASGMAAVSAVLIALTKAND
HILCSNGLYGCTYGLL-TTLKEKYNIQHDFS----LMETEEELRDRIT--DST-ACLFIE
TPINPTMKVIDLRMV-AKVAGE--Y-N--------I-PV------VVDNTFCTPYLQRPL
ELGCDIVIHSATKYIGGHGDVIAGLVV-GKK-DFMDELAMNEQKDI-GGVLSPFDAW-LL
IRGLKTLHIRLDRHSSSAGKIAKYLKH-HPL--VNEVYYP-DIES-----P-N----L--
-K--G--Q-M--S-D-G----GGVLAFDI-EG-GKEE-----A-HQVMDQLKLIK----I
AVSLGDAETLIQHPASMTH-----AVVPEEERK-KMGIGDNLIRLSVGLESVDDIWEDLE
QALN--AGA-G----KKKRT-----------------------------
>Annotree@>NZ_HE610988.1_406@RS_GCF_000285535.1@p__Firmicutes
------------------------------------------------------------
MS-------------KE------S----KHFD--------TLA---IH--AG--G-SASP
D-GS--LTP-PLYQTSTFTFETAEQGEARF------AG-IEEG-----YIYSRL--GNPT
VKLLEERI----------AILEGGEAGLS-----------FGSGMAAVSAVLFAVTKSGD
HILCSQGLYGCTFGLL-QMMKEKYNIEHDFS----DMNEEEEILSKLK--PNT-KLIYIE
TPINPTMKLIDLQKV-VQIAKS--K-G--------I-PV------VVDNTFCSPYLQKPI
TLGCDIVVHSATKYIGGHGDVIAGLVV-GKK-EFIQQVAMTTKKDI-GGIMSPFDAW-LL
LRGLKTLPVRMDRHCDNAEKIASLLKK-HKN--IEQIFYP-GDTE-----H-SNYGIM--
-K--K--Q-M--S-K-P----GGLISFTI-KG-SKKD-----A-QNILNRLQLIK----I
AVSLGDTETLIQHPATMTH-----AVVPEESRL-DMGITDNLIRLSVGLEAWEDIWEDLN
QALN--RM-----------------------------------------
>Annotree@>NZ_HE611051.1_287@RS_GCF_000285575.1@p__Firmicutes_A
------------------------------------------------------------
MS-----N------E-NL-----KN---MGFA--------TKA---IH--GGN-M-KN-A
F-GA--LST-PIFQTSTFVFDDAEQGGRRF------AL-EEDG-----YIYSRL--GNPT
NTVLEDKL----------ALLEGGEAAMS-----------MSSGIGAITSAIWSIVEAGD
HIVAAKTLYGCTFAFLNHGIT-KFGVEVTFV----DATNPENIKNAMK--DNT-KLVYIE
TPANPNLALVDIKAT-AEIAHS----KE------NC-ML------MVDNTFCTPYIQRPL
ELGADVVIHSGTKFLNGHGDVVCGFVV-GNA-EFIQKVRLFGVKDMTGSSMSPFDAY-LV
IRGMKTLPIRMEKHCCNAIKVAEFLEK-HKA--VERVYYP-GLKS-----F-PQYELG--
-K--E--Q-M--S-L-S----GAIIAFEI-KG-DLED-----G-KKVINNTKLCA----L
AVSLGDAETLIQHPASMTH-----SPYTPEERE-EAGIKDNLIRLAVGLENAEDIIDDLD
KALN--SIL----------------------------------------
>Annotree@>NZ_ALJG01000277.1_15@RS_GCF_000286315.1@p__Firmicutes
------------------------------------------------------------
ME-------------NK------Y----SKKE--------TVV---VH--KGY-D-SSQH
H-GS--LSI-PLYQTSTFAFDTAEQGERRF------AG-EESG-----NIYSRL--GNPT
VRVLEERI----------AELENGQSALA-----------FGSGMAAVSAILIHLTKTGD
HILCSRGIYGCTFGLL-EMMQEKYNITHSFN----AMSTEQEMEASIR--PET-VCIYVE
TPINPTMEIVDLELV-YKVAQK--H-G--------L-KI------IVDNTFSSPYLQNPL
DFGADYVLHSATKYINGHGDVVAGLLV-GQDAEDMMNLRMTVQKDV-GGIMSPFDAW-LI
IRGMKTLHVRMDRHSENAQKLVTYLQS-SSL--VKNIFYP-FDPS-----H-PQYEIA--
-K--K--Q-M--K-A-G----GGLISFEI-QG-GKEM-----A-QYFMNALQLIK----I
AVSLGDAETLIQHPASMTH-----SVIPESERE-KMGITNSLLRLSSGLEHPDDLIADLK
QAFT--KVE-T----HFAKTMYKNI------------------------
>Annotree@>NZ_JH791996.1_796@RS_GCF_000291295.1@p__Firmicutes
------------------------------------------------------------
-M-------------K-------K----KHME--------TAL---IH--HGY-E-SNEN
K-GS--LTP-PLFQTSTFTFETAQQGEASF------AG-EDPS-----YIYSRL--GNPT
VKLFEERI----------AVLEGGEEALA-----------FGSGMAAISATLIGFLKAGD
HIICSNGLYGCTYGFL-EVLEEKFMITHSFC----DMETETDIENKIR--PNT-KLIFVE
TPINPTMKLIDLEKV-IGVAKR--N-D--------L-LV------IVDNTFCSPYLQRPL
ELGCDAVVHSATKYIGGHGDVVAGVTI-CRT-KALADKIRPMRKDI-GGIMAPFDAW-LL
LRGLKTLAVRMDRHCDNAEKIVSFLKN-HEA--VEGVWYPEGE-------------LA--
-S--R--Q-M--K-R-G----GGVISFSI-KG-GKEE-----T-QSFINDLHFIT----I
AVSLGDTETLIQHPATMTH-----AAIPAELRK-EMGIFDNLIRLSVGLESWEDIVSDLE
QALK--KIS-T----VSNQ------------------------------
>Annotree@>NZ_JH791984.1_3989@RS_GCF_000291355.1@p__Firmicutes
------------------------------------------------------------
-M-------------K-------K----KHME--------TAL---IH--HGY-E-SNEN
K-GS--LTP-PLFQTSTFTFETAQQGEASF------AG-EDPS-----YIYSRL--GNPT
VKLFEERM----------AVLEGGEEALA-----------FGSGMAAISATLIGFLKAGD
HIICSNGLYGCTYGFL-EVLEEKFMITHSFC----DMESEEDLESKIR--PNT-KLIFVE
TPINPTMKLIDLKQV-IRVAKR--N-G--------L-LV------IVDNTFCSPYLQRPL
ELGCDAVVHSATKYIGGHGDVVAGVTI-CKT-KALADKIRPMRKDI-GGIMAPFDAW-LL
LRGLKTLAVRMDRHCDNAEKIVSFLKN-HDA--VEGVWYPEGD-------------IA--
-S--R--Q-M--K-R-G----GGVISFSV-KG-GKEE-----T-QSFINDLHFIT----I
AVSLGDTETLIQHPATMTH-----AAIPAELRK-EMGIFDNLIRLSVGLESWEDIVSDLE
QALK--KIS-T----VSNQ------------------------------
>Annotree@>NZ_ALVD01000013.1_11@RS_GCF_000292935.1@p__Fusobacteriota
------------------------------------------------------------
M---------------ET-----KK---CGLG--------TTA---IH--AGT-L-KNL-
Y-GT--LAM-PIYQTSTFIFDSAEQGGRRF------AL-EEAG-----YIYTRL--GNPT
TTVLENKI----------AALEEGEAAVA-----------TSSGMGAISSTLWTVLKAGD
HVVTDKTLYGCTFALMCHGLT-RFGIEVTFV----DTSNLDEVKNAMK--ENT-RVVYLE
TPANPNLKIVDLEAL-SKLAH---T-NP------NT-LV------IVDNTFATPYMQKPL
KLGADIVVHSVTKYINGHGDVIAGLVI-TNK-ELADQIRFVGLKDMTGAVLGPQDAY-YI
IRGMKTFEIRMERHCKNAKKVVEFLNK-HSK--IERVYYP-GLET-----H-PGHEIA--
-K--K--Q-M--K-D-F----GAMISFEL-KG-GFEA-----G-KTLLNSLKLCS----L
AVSLGDTETLIQHPASMTH-----SPYTKEERE-AAGITDGLVRLSVGLENVEDIIADLE
QGLE--KI-----------------------------------------
>Annotree@>NZ_CP015506.1_4510@RS_GCF_000294775.2@p__Firmicutes
------------------------------------------------------------
MD-------------RK------HR---FNFE--------TQV---IH--EGY-D-AERF
K-GS--LAP-PIFQTSTFTFETAQQGEKRF------SG-EEEG-----YIYSRL--GNPT
VKMLEERM----------AVLEKGEAALA-----------FGSGMAAVSAVLFALTKTGD
HILCSQGVYGCTFGLL-EMMEEKFQISHDFS----AMESKQQLLDEIK--PET-ACIYVE
TPINPTMKLVDLSMV-AEAAKE--K-G--------I-PV------VVDNTFCSPYLQNPI
ELGCDIVIHSATKYIGGHGDVVAGLVI-GSK-EFLDKVSMTTQKDI-GGIISPFDAW-LL
LRGLKTLAVRLDRHCDNAERLASYLLA-HPK--VEKVYFP-GDSN-----N-ADFEIG--
-Q--K--Q-M--R-R-P----GGMISFTL-KG-DKET-----A-QEFMNRLNLIK----I
AVSLGDAETLIQHPATMTH-----AVVPKGSRE-KMGIEDTLLRLSVGLESVEDIRDDLS
QALE--GV-----------------------------------------
>Annotree@>NZ_BAFK01000007.1_9@RS_GCF_000296695.1@p__Proteobacteria
------------------------------------------------------------
MH-----D-------NT--PNNKNN----HAE--------TLC---IH--AGK-E-KN-Q
H-GT--LAT-PLYQSSTFVFDNAEQGAARF------AG-EAEG-----YIYTRL--GNPT
TRELELKI----------AALEGMADAAA-----------TATGMGAVAASTMAFLQQGD
HLLASKAIYGCSFALFNHMFA-RYGIEVSFV----DMTDHAAVEQAIK--PNT-KMLFAE
TPINPNMVVLDLAFL-ADVCRQ--H-Q--------L-IS------VIDNTFMTPLLQKPA
DYGIDIIIHSATKYLNGHGDVVAGLIV-SDS-ETIKTIKLTTLKDM-GATISPHDAW-LI
IRGLKTLAVRLERHCSNAQKVAEFLAA-HPA--VREVYYP-GLPS-----H-PGYKFI--
-G--S--Q-M--K-A-A----GGVLAFEL-NA-SLDE-----S-RYFINQCQLLS----L
AVSLGDAESLIQHPASMTH-----SPYTAEERQ-MAGISDGLIRVSVGLEHVDDIIADLA
QALT--KMQ-Q----LQR-------------------------------
>Annotree@>NZ_JH921520.1_223@RS_GCF_000299035.1@p__Firmicutes
------------------------------------------------------------
-M-------------K-------K----KHIE--------TAL---IH--HGY-E-SKMH
K-GS--LTP-PLFQTSTYTFETAQQGEASF------AG-QDPS-----YIYSRL--GNPT
VELFEERM----------AALEEGEVALA-----------FGSGMAAISATLLAFLRAGD
HIICSNGLYGCTYGFL-EVLEEKFMITHSLC----DMETEEEIEAEIR--PNT-KLIFVE
TPINPTMRLIDLEKV-IKVAKQ--N-E--------L-LV------IVDNTFCSPYLQTPL
TLGSDVVLHSATKYIGGHGDVVAGVTV-CKT-KELAEQIRPIRKDI-GGIMAPFDAW-LL
LRGLKTLAVRMDRHCDNAEKVVSFLKN-HES--VEAVWYPEGE-------------IA--
-A--S--Q-M--K-R-G----GGVISFTI-KG-GKEE-----A-QAFMNELQFIT----I
AVSLGDTETLVQHPGTMTH-----AVIPAAVRH-EMGIADNLIRLSVGLESWEDIVSDLA
YALQ--KLS-N----TFSHANGE--------------------------
>Annotree@>NZ_AMRG01000004.1_67@RS_GCF_000299895.1@p__Proteobacteria
----------------------------------------------------------M-
ATD----N------NNNA----PPQHSSWRLA--------TQT---IH--AGR-A-HDDP
H-GA--LVA-PLYQSATFTFANSQQGSERF------AG-DAQG-----YIYSRL--GNPT
VTELEQKM----------AVLE----AAA-----------TATGMGAVSAAMLAFLKQGD
HILVAKAIYGCSFALFSELFT-RFGISVDFV----DMTTPQSVAKAMR--DNT-RLLFLE
TPANPHLQVIDIAAI-ADIGHQ--Y-G--------A-RV------VVDNTFMTPLFQRPR
EQGADIVIHSATKYLNGHGDVVAGVIC-GNE-DDIALIKSTTLKDM-GATISPHDAW-LI
LRGLKTLDVRMQRHMQNAQQVADFLQQ-HKA--VATLYFP-GCAD-----H-PAQALM--
-G--T--Q-M--H-A-A----GAVIAFEL-EG-DEAQ-----A-RRFLDALQLIT----L
AVSLGDAESLIQHPASMTH-----SPFTPEARQ-AAGISDTLVRLSVGLEAIEDILADLA
QALA--VAT-A----QP--ATTSRSTTIKHAG-----------------
>Annotree@>NZ_AMRI01000005.1_172@RS_GCF_000299915.1@p__Proteobacteria
------------------------------------------------------------
MS-----H------W-------------QHPD--------TLA---IH--GGK-D-HSDP
Q-RA--LAT-PLYQTSTFAFANTAQGAARF------AG-EDEG-----PIYTRL--GNPT
VAELERLV----------AKLEGTEAAVA-----------TASGMAAVSAALLGSLSCGD
HLVASKAVYGCSFALMNHLLP-RLGIEVSFV----DMTRVAEVEAAIR--PNT-KALFLE
TPVNPNLEVVDLAAI-GALLAK--H-Q--------L-LG------IADNTFLTPLLQRPG
DYGFELVLHSATKYLNGHGDVIAGILC-GSK-ERIAEIRSTVIKDV-GAVLGPFEAW-LI
LRGLKTLPVRMARHCESALKVASWLEA-HPK--VKAVYYP-GLPS-----H-PGYRFL--
-G--R--Q-M--K-G-A----GGVIAFEL-KA-GLQA-----S-ANFIDRLSLFT----L
AVSLGDAESLISHPASMTH-----SPYSPEERA-MAGISDSLIRVSIGLEQVEDLLGDLA
ASLD--KV-----------------------------------------
>Annotree@>NZ_AMQH01000014.1_90@RS_GCF_000300195.1@p__Firmicutes_A
------------------------------------------------------------
MD-----K------N-VL-----KN---MGFS--------TRA---VH--GGA-V-KD-Q
Y-GA--LAT-PIHQTATFIFDSAEQGGNRF------AL-KEEG-----YIYSRL--GNPT
NTVLEEKL----------ALLEGAEAAVS-----------MSSGMGAVSSALWSSLRAGD
HVVAAKTLYGCTFAYLSHGLT-RYGVEVTFV----DTRDPENVRKAMR--PNT-KVVYLE
SPANPNLDIADIEVI-SKIAHE----NE------GC-LV------MVDNTFCTPYITKPL
SLGADVVIHSGTKFLNGHGDVVCGFVA-GYK-EFLTQVRLFGVKDMTGSVMSPFDAY-LV
IRGMKTLEVRMERHCANAMKVAEFLEN-HPA--VEKVYYP-GLKS-----F-PQYDLA--
-K--K--Q-M--A-L-P----GAVIAFEI-KG-GVEE-----G-KKMINNTHLCS----L
AVSLGDCETLIQHPASMTH-----SPYTSEERL-EAGIKDNLVRLAVGLENVEDIISDLD
QALN--IIV----------------------------------------
>Annotree@>NZ_CP004388.1_3633@RS_GCF_000300235.2@p__Proteobacteria
------------------------------------------------------------
MS---DPRH--------T-----K----SGFA--------TRA---IH--HGY-D-PQSH
N-GA--LNP-PVYMSSTFAFETAEQGGRMF------AG-EEQG-----FIYSRI--GNPT
LALLESRL----------AVLEGGEAALA-----------TASGMGAITSVFWTFIAPGD
EIIVDRTLYGCTFAYFRHGLE-KFGIKHTHV----DLTDPKELEKAIS--DKT-KIVYFE
TPANPNMRLVDIEAI-SDIAHK--H-GA---------KV------VVDNTYCTPYLQRPI
ELGADIVVHSATKYLGGHGDLTAGAVI-GRA-EDLEQVRLVGLKDMTGAVLSPQDAN-LV
MRGLKTLELRMERHCDNAEKIATFLEN-HPK--VEKVFYP-GLES-----F-AQYELA--
-K--K--Q-M--A-R-F----GGMIAFEL-KG-GIEE-----G-RKLMNGLNMIT----R
AVSLGDAETLIQHPASMTH-----STYTPEERA-EYQITDGLIRLSAGLESIDDILADLE
QALD-----------GDQMAIAAE-------------------------
>Annotree@>NZ_AMRN01000001.1_81@RS_GCF_000300275.1@p__Proteobacteria
------------------------------------------------------------
MSA--HDKH------NSA-----K----TGFA--------TRA---IH--HGY-D-PQSH
N-GA--LNQ-PVYMSSTFAFETAEQGGRFF------AG-DEQG-----FIYSRI--ANPT
LDLLEKRL----------AVLEGGEAAVA-----------TASGMGAITSVFWTFIAPGD
EIIVDRTLYGCTFAYFRHGLE-KFGIKHTHV----DLTDPAELEKAIS--DKT-KIVYFE
TPANPNMRLVDIEAI-SDIAHK--H-GA---------KV------VVDNTYCTPYLQRPI
ELGADIVVHSATKYLGGHGDLMAGAVI-GTL-EDMTQVRLVGLKDMTGAVLSAQDAN-LV
MRGLKTLELRMERHCDNAEKIADFLDK-HPK--VEKVFYP-GLES-----D-PHHKLA--
-K--K--Q-M--D-R-F----GGMIAFEL-KG-GIEE-----G-RKLMNGLNMIT----R
AVSLGDAETLIQHPASMTH-----STYTAEERA-EYQITDGLIRLSAGLESIDDILADLS
NALD-----------GDQMAIAAE-------------------------
>Annotree@>NC_018708.1_3327@RS_GCF_000302535.1@p__Proteobacteria
------------------------------------------------------------
MTR--T------T-DHTT-----A----TGFS--------TRA---IH--HGY-N-PADH
Q-GA--LVP-PIHTSATYAFPDVAYGARCF------AG-EEPG-----YFYTRI--ANPT
LALLEGRL----------AALEEGAGAVV-----------FGSGMGAITATLWSMLEPGD
EVLADLTLYGCTFSFLNHGLG-RFGVTVRHV----DMTDPARVAEALT--AKT-RVVYLE
TPANPNMRLVDIAAV-SALAHA--Q-GA---------KV------VVDNTYCTPYLQQPL
LLGADVSVHSMTKYLGGHGDLTAGAAVFADA-ELAQRVRLYGLKDMTGAVMSAQDAH-LV
MRGLKTLALRMDRHCQSAQKVAEFIAA-HPA--AAAVHYP-GLPS-----F-AQHALA--
-K--Q--Q-M--R-Q-M----GGMIAFEL-RG-GLQA-----G-VRFMDALQLVT----R
AVSLGDAETLAQHPASMTH-----STYTPEQRA-AHGIAEGLVRLSVGLEDLDDLLADIG
QALD--LAH-A----MDLSAGVNA----AISPERA-AAAAPSCSAPA--
>Annotree@>NZ_AJTN02000005.1_11@RS_GCF_000305495.1@p__Firmicutes
------------------------------------------------------------
MG-------------EK------Y----KHIE--------TAV---IH--EGY-D-SKQH
L-GS--LAA-PIFQTSTFVFDTAEQGERRF------AG-EEEG-----YIYSRL--GNPT
VKALEDRI----------AVLEGAEAGLA-----------FASGMAAVSAVLLALTKAND
HIICSQGLYGCTFGLL-KLMKEKYNIDHDFC----EMKTADELEAIIR--PET-TCIYIE
TPINPTMKMIDLELV-AAIAHK--H-G--------I-AV------VVDNTFSTPYLQKPL
DHGCDIVLHSATKYICGHGDVIAGLAA-GKQ-DLISQVAKSTLKDI-GGILSPFDAW-LL
LRGLKTLPVRMDRHSENAERIFQMLKK-EPM--IDRVYYP-GDTE-----H-PDYLIM--
-E--K--Q-M--K-Q-G----GGLISFEV-KG-TKAD-----A-QRLLNELKLIK----I
AVSLGDAETLIQHPATMTH-----AVVPEQSRL-EMGITDQLVRLSVGLENWEDLWDDLK
RALT--AVE-M----K---------------------------------
>Annotree@>NC_018868.3_2122@RS_GCF_000305785.2@p__Proteobacteria
------------------------------------------------------------
MW-----H------S-------------EHLE--------TNT---IH--GGK-D-GQGQ
H-GP--LST-PIYQTSTFVFDDVQQGASRF------AG-EAGG-----HIYSRL--GNPT
VDELEARM----------ALLEGTEAAAA-----------FGSGMGAVSAVVLGLLKQGD
HLVTSHRLYGCTFALFNHQLP-AFGIEVSFV----DLADEAAVRAAIK--PNT-KVIYGE
TPINPCLSVADLDML-AGIAKA--H-G--------I-TT------VIDNTFMSPVLQKPA
KHGIDIVLHSATKFLNGHGDVVAGILC-GPK-DLIDQIKMTTRKDM-GAIISPHDAW-LI
IRGLKTLHLRVERHCENALRVADYLQS-HPL--VKKVDYP-GLPG-----H-PGYKLL--
-G--K--Q-M--K-A-G----GGVLAFEL-KA-SFDQ-----A-VTFMNALKMCK----R
AVSLGDAETLIQHPASMTH-----STYTPEELS-EAGIPQTLIRLAPGLEHVDDIIADIE
QALG--AAA-K------QAT--QAA------------------------
>Annotree@>NZ_HE978618.1_206@RS_GCF_000307225.1@p__Firmicutes_A
------------------------------------------------------------
MT-----E------N--------KK---RSFA--------TET---IH--AGA-I-KD-A
F-GS--LGL-PIYQTSTFIFENAEQGGRRF------AL-EEEG-----FIYSRL--GNPT
NDALEKKL----------ATLEGAEAAVS-----------TSSGMGAITSSIWPFIKAGD
HILACGTLYGCTFAFLNE-IR-KFNIDVEFI----DMTDLEEVKKHLK--ANT-RIVYLE
TPANPTLDIIDIEEV-VKLAKN--N-SK------ET-LV------IADNTFATPYLQNPL
KLGVDIVVHSATKYLNGHGDVIAGFSC-GSK-ELMTQVRLVGQKDFTGSVLSAHDAF-LI
FRGMKTLEVRMKKHVENTKKIVAALQK-HKN--VEKVYYP-GLED-----F-KNHEVA--
-K--K--Q-M--K-D-Y----GAMITFEV-KG-GIEA-----G-RCVMNNVKLCS----L
AVSLGDAETLIEHPATMTH-----STYSEEALK-EAGIAPGLIRLSVGLEDADEIIEDLN
QALD--LI-----------------------------------------
>Annotree@>NZ_DF158896.1_106@RS_GCF_000307265.1@p__Firmicutes_A
-----------------------------------------------------------M
ME-----N--------------EQK---LGFA--------TRQ---IH--VGK-I-KDA-
S-GA--LCT-PIYQTSTFEFETVQQGGARF------AG-EEPG-----YIYSRL--SNPS
LTQAEEKL----------ASLENGEAALA-----------AASGMGAISAALWTSVVAGD
EILASDTLYGCTFSLLCHGMT-KFGVDTKFI----DMVDIENLKKHLT--PKT-KVVYFE
TPCNPTLKILDIQAI-AEAAHQ--Y-NP------AI-RV------MVDNTFCSPYLQRPL
ELGADVVVHSATKYINGHGDVIAGFIV-GTV-EFIGQCRTVGLKDMTGAVMSPFDAF-LI
ARGLKTLDIRMERHCANARKVAKFLHS-HPA--VDKVYYP-GLPD-----F-EGYEVA--
-K--K--Q-M--K-D-F----GGMLSIEL-KA-SREE-----V-ANALNKLQLCT----I
AVSLGDAETLVEHAATMTH-----STYTPEELA-AAGISEGLVRISVGLEDPDDIIADLK
RVLD--TLV-S--------------------------------------
>Annotree@>NZ_DF158896.1_582@RS_GCF_000307265.1@p__Firmicutes_A
------------------------------------------------------------
MK-----N--------------EKQ---LGFS--------TRQ---IH--AGK-E-ANS-
A-GS--LCT-PIYQTSTFEFASVEQGGARF------AG-EEGG-----YIYTRL--GNPS
LTQAEAKL----------ASLENGEAALA-----------AASGMGAISSALWTSVVAGD
EILADETLYGCTYALLVHGMG-KFGVHVILT----DLSNPENLKKHLS--SKT-KVVYFE
TPCNPTMKVIDIAVT-SQMAHD--F-NP------AI-RV------IVDNTFCSPYLQRPL
DLGADVVVHSATKYINGHGDVIAGFVV-GKA-DFIGQCRMFGLKDMTGAVMSPFDAF-LI
ARGLKTLSIRMDRHCSNAQKVAEFLHG-HPA--VAKVYYP-GLAD-----F-EGREIA--
-Q--K--Q-M--S-Q-P----GGMMSIEL-KS-DRAA-----T-AAALNKLELCT----I
AVSLGDAETLVEHPASMTH-----STYTPEELK-ASGISEGLVRISVGLEDPEDIIADLK
AVLD--TLI----------------------------------------
>Annotree@>NZ_HE978533.1_182@RS_GCF_000311745.1@p__Firmicutes_A
------------------------------------------------------------
MT-----E------N--------KK---RSFA--------TET---IH--AGA-I-KD-T
Y-GS--LGL-PIYQTSTFIFDNAEQGGRRF------AL-EEEG-----FIYSRL--GNPT
NDALEKKL----------AALEGAEAAVS-----------TSSGMGAITSSIWPFIKAGD
HILACGTLYGCTFAFLNE-IT-KFNVDVEFI----DMTDLEEVKKHLK--DNT-RIVYLE
TPANPTLDVIDIEEV-VKLAKA--N-SK------DT-LV------IADNTFATPYLQNPL
KLGVDIVVHSATKYLNGHGDVIAGFSC-GSK-ELMTQVRLVGQKDFTGSVLSAHDAF-LI
FRGMKTLEVRMKQHVANTKKVVEALQK-HKN--VEKVYYP-GLED-----F-KNHEVA--
-K--K--Q-M--K-D-Y----GAMVTFEV-KG-GIEA-----G-RCVMNNVKLCS----L
AVSLGDAETLIEHPATMTH-----STYSEEALK-EAGIAPGLIRLSVGLEDADEIIEDLN
QALD--LI-----------------------------------------
>Annotree@>NZ_HE978571.1_5@RS_GCF_000311825.1@p__Firmicutes_A
------------------------------------------------------------
MN-----S------KDEL-----KK---MHFE--------TKA---IH--GGY---EKNK
F-GA--LAT-PIYQTSTFIFDNAEQGGRRF------AL-EEDG-----YIYSRL--GNPT
NEQVEEKV----------ALLEEGEACVS-----------AASGMGAITSAIWPFVKCGD
HMIAAKTLYGCTFAFLEHSVS-KMGIEVDFV----DITNVDNIINIMK--ENT-KIVYLE
TPANPNMDICDIEEV-AKRVHE--K-NK------DC-LV------IVDNTYCTPYIQRPL
TLGADMVVHSATKYLNGHGDVIAGFAV-GRK-ELIDQVRLVGIKDCTGAVLAPFNAY-LI
LRGMKTLQIRMDKHCSNAMKVAEFLEK-HPK--VKSIQYP-GLKS-----F-KYYDVA--
-K--K--Q-M--A-L-P----GAMIAFEI-EG-GKEA-----G-AKLMNSVKLCT----L
AVSLGDAETLIQHPASMTH-----SPYTAEERA-AAGISEGLIRLSVGLENADDIIEDLK
QALD--QI-----------------------------------------
>Annotree@>NZ_HE978586.1_201@RS_GCF_000311985.1@p__Firmicutes_A
------------------------------------------------------------
ME-----K---------------KN---LKLD--------TIA---VH--GGY-E-PN-K
Y-GA--LAT-PIYQTSTFIFDNCNQGGNRF------AG-KEDG-----YIYGRL--GNPT
VANAEKKV----------ALLEGAEDAVG-----------TASGMGAIASTLWSFLSAGD
HIIASEVLYGCTFALMNESLT-RMGVEVSFI----DTTDPKNVEKAMK--DNT-KIVYIE
TPVNPTIGLADIKAI-ADIAHK--K--E------GV-RV------VVDNTFATPVCQKPL
ELGADIVVHSATKYLNGHGDVIAGFAV-GSA-EDMATVRLVGVKDCTGSVMSPFQAY-LI
IRGMKTLGVRVRQHCANAQKVAEFLEK-HDK--VERVIYP-GLDS-----F-DQKELA--
-D--R--Q-M--K-L-P----GAMISFMV-KG-GLDD-----A-KKVMDSVKICT----L
AVSLGDCETLIEHAASMTH-----STYSPEELE-KAGIPVNLIRLSVGLEDPEDIIADLD
QALN--QL-----------------------------------------
>Annotree@>NZ_KB233222.1_7@RS_GCF_000314855.2@p__Proteobacteria
------------------------------------------------------------
MS------------SD-K-----K----NAFD--------TRI---IH--SFY-D-QSSN
K-GS--LIP-PLYQTSTYSFSSAEEGAAYF------YG-EKEG-----YIYTRI--NNPT
LDLLEKRI----------ADLEEGESAVV-----------FSSGMGAITSTFWSLMNPGD
ELLVDMTVYGCTYSFFHQGLE-RFGVKIRHI----DMSIPENVTQSIG--KNT-RMIFFE
SPANPDMRLVDIQAV-SDIAKQ--H-NI---------MV------VVDNTYCTPYLQKPI
TIGADIVIHSLTKYMSGHGDVVAGAVI-TTQ-EIATQIRLVGLKDMTGACLSPHDAS-LI
MRGMKTLPIRMERIAKNTQAIAEYLEL-HPK--IAFVSYP-GLSS-----F-AQYELS--
-K--K--Q-M--K-L-P----GGMIAFEI-KG-GMES-----G-KLFLNRLNLFS----R
AVSLGDCESLAQHPASMTH-----STYTSEERK-YYGISDGLLRLSIGLEDVNDLIADLE
QALR---------------------------------------------
>Annotree@>NZ_AMWJ01000193.1_20@RS_GCF_000319305.1@p__Proteobacteria
------------------------------------------------------------
MS-----G------SSK------Q----QGFA--------TRA---IH--HGY-D-PQAH
G-GA--LVP-PVYQTATFAFPSVEYGAACF------AG-EAAG-----HFYSRI--SNPT
LAVLENRM----------ASLEGGEAALA-----------LASGMGAITATLWTLLRPGD
EVLLGSTLYGCTFAFLHHGIG-EFGVRLKHV----DMGDLKAVEAAIT--PAT-RVICFE
SPANPNMHLADIAGV-AKIARQ--H-GA---------TL------VVDNTYCTPYLQRPL
ELGADLVVHSATKYLSGHGDITAGLVI-GAK-ALVDRIRLEGLKDMTGAVLSPHDAS-LL
MRGLKTLNLRMERHCANAQALAEFLRK-QPE--VEVLHYP-GLPS-----F-PQHALA--
-K--R--Q-M--A-L-P----GGMLAFEL-KG-GILA-----G-RRFMNALQLFS----R
AVSLGDAESLAQHPASMTH-----SSYTSEERA-QHGISEGLVRLSVGLEDIDDLLGDVR
QALK--ACS-P----G---------------------------------
>Annotree@>NZ_HE578909.1_173@RS_GCF_000321005.1@p__Firmicutes_A
------------------------------------------------------------
MT-----E------N--------KK---RSFA--------TQT---IH--AGA-M-KD-T
Y-GS--LGL-PVYQTSTFIFDSAEQGGRRF------AL-EEEG-----FIYSRL--GNPT
NDALEKKL----------AALEGAEAAVS-----------TSSGMGAITSSIWPFIKAGD
HILACGTLYGCTFAFLNE-IQ-KFNIEVEFI----DMTDLEEVKSHLK--ENT-RIVYLE
TPANPTLDIIDIEEV-VKLAKK--N-SK------DT-MV------IADNTFATPYLQNPL
KLGVDIVVHSATKYLNGHGDVIAGFSC-GSK-ELMTQVRLVGQKDFTGSVLSAHDAF-LI
FRGMKTLEVRMKQHIENAKKVVEALQK-HKN--VEKVYYP-GLED-----F-KNHEVA--
-K--K--Q-M--K-D-Y----GAMVTFEV-KG-GIES-----G-RTIMNNVKLCS----L
AVSLGDAETLIEHPATMTH-----STYTEEALK-EAGIAPGLIRLSVGLEDSDDIIEDLN
QALD--LI-----------------------------------------
>Annotree@>NZ_HE610717.1_793@RS_GCF_000321025.1@p__Firmicutes_A
------------------------------------------------------------
MN-----N------KDEL-----KK---MHFE--------TKA---IH--GGY---EKNK
F-GA--LAT-PIYQTSTFIFDNAEQGGKRF------AL-EEEG-----YIYSRL--GNPT
NEQVEEKV----------AILEEGEACVS-----------AASGMGAITSAIWPFVKCGD
HMIAAKTLYGCTFAFLEHSVS-KMGINIDFV----DITNVDNIINVMK--ENT-KIVYLE
TPANPNMDICDIEEV-AKKVHE--K-NK------DC-LV------IVDNTYCTPYIQRPL
TLGADIVVHSATKYLNGHGDVIAGFAI-GRK-ELIDQVRLVGIKDCTGAVLAPFNAY-LI
LRGMKTLQIRMDKHCSNAMKVAEFLEK-HPK--VKSIQYP-GLKS-----F-KYYDVA--
-K--K--Q-M--A-L-P----GAMIAFEI-EE-GKEA-----G-AKLMNSVKLCT----L
AVSLGDAETLIQHPASMTH-----SPYTAEERA-AAGISEGLIRLSVGLENAEDIIEDLK
QALD--QI-----------------------------------------
>Annotree@>NZ_CAPG01000070.1_56@RS_GCF_000321185.1@p__Firmicutes
------------------------------------------------------MQRGYF
MM-------------KK------F----NNFE--------TAV---IH--SGY-E-PREH
S-GS--LSV-PIYQTSTFIFDQAEIGERRF------AG-DESG-----YIYSRL--GNPT
VEILEKKM----------ALIESGEAALA-----------FGSGMAAVSAVLLSLTESGD
HIVCSQGIYGCTFGLL-HLMKEKYQINHTFS----FLESEEEIRRVIQ--PTT-SCIYIE
TPINPTMKMIDLELV-VKIAKE--K-G--------I-CV------VVDNTFSTPYLQRPL
ELGCDVVVHSATKYIGGHGDVVAGIAV-GSI-EFMEKVKRTTQKDI-GGIMSPFDAW-LL
IRGLKTLPVRMDRHCKNAEKIFRLLKK-HPK--VKAIYYP-GNEE-----H-EDYFIK--
-Q--K--Q-M--K-K-S----GAVISFEI-EG-GKEE-----A-QHFLNSLQLIK----L
AVSLGDTETLIQHPATMTH-----SGIPQQERD-LMGINDRLIRLSIGLEAWEDIWKDLN
QALK--SLA-S----NK--------------------------------
>Annotree@>NC_019954.2_859@RS_GCF_000328765.2@p__Firmicutes_A
------------------------------------------------------------
MD-----G--------K------VK--GFN----------TKA---IH--AGQ-K-PCPV
T-GA--HVT-PIYQTSTFVFKDVDQGARRF------AG-EEEG-----YIYTRL--GNPT
LTELEAKV----------AALEGGEAAIG-----------AASGMAAISTALVTLLKKGD
HIVAGDALYGCTHSFISEILP-QYGIEVTMV----DTSNLENIENAMK--PNT-KVIYVE
TPANPTMKLVDLEGA-SDIAHK--H-G--------A-II------IVDNTFMSPYLQRPI
EHGVDVVVHSATKYIGGHGDVLAGLII-GPK-ELIDTMRIPYLKDF-GGILSPFDAW-LL
LRGLKTLGVRMDRHCANAQKVAEYLEK-HPL--IDKVYYP-GLPS-----H-PQYELA--
-K--K--Q-M--D-G-F----GGMMSFEL-KG-GLEA-----G-KVLMNSVKMIT----L
AVSLGCVDSLIQHPASMTH-----SPVPREERL-KAGITDGQVRLSVGIEDVEDIIADLD
QALK--EVE-K------QTM-----------------------------
>Annotree@>NZ_AOPM01000023.1_1@RS_GCF_000336495.1@p__Proteobacteria
------------------------------------------------------------
------------------------------------------------------------
--------------------------AARF------AG-EEAG-----YIYSRL--GNPT
VRELEQKL----------AALEQTEDAAA-----------CATGMGAVSAAVMSFLSAGD
HLIASTTVYGCTYALFSHLLT-RFGVEVTFV----DCNDIQAVKQALR--PNT-KMLFVE
TPANPNIDVYDLQQL-CDVAKS--H-Q--------L-IS------VVDNTFLTPILQKPA
HFGADLIVHSATKYLNGHGDVVAGLVC-GSN-EHIQCIKSTVLKDI-GATMSPFDAW-LI
LRGMKTLAVRMQAHCQSAHQVAEFLHQ-HQS--VERVYFP-GLKN-----D-PGHRLM--
-G--S--Q-M--Q-D-A----GGVIAFEL-KA-SLAQ-----T-EQFINSLQLCT----L
AVSLGDTETLIQHPASMTH-----STYEPEQRR-AAGISDGLVRISIGLEDVNEIIADLS
QGLA--KL-----------------------------------------
>Annotree@>NZ_CM001792.1_3209@RS_GCF_000340475.1@p__Firmicutes
------------------------------------------------------------
MK-------------KKS-----Y----KHME--------TSV---IH--EGY-D-STQM
L-GS--LTP-PIFQTSTYTFDSAEQGQARF------AA-EEEG-----YIYSRL--GNPT
VRILEERI----------AALEGGERGLA-----------FSSGMAAVSAILLALTKAND
HIICSSGLYGCTYGLL-SMMEEKYNIRTDYS----TMLSEKELEDQIT--KDT-ALIYVE
TPINPTMQVIDLELV-VNVAKK--Y-R--------L-PV------VVDNTFSSPYLQRPL
ELGCDFVIHSATKYIGGHGDVIAGLAV-GKK-EIMDTIALTTQKDI-GGVLSPFDAW-LL
IRGLKTLPIRMDRHSSNAEKIVQQLKL-HKA--VKNVYYP-GDPD-----F-SNVEIA--
-N--K--Q-M--K-F-A----GGVLAFEV-KG-GKKE-----A-QQVLNNLNFIK----I
AVSLGDAESLMEHPASMTH-----AVIPVEERA-KMGITESLLRLSVGIEAWEDIWEDIQ
QALD--NI-----------------------------------------
>Annotree@>NZ_CP017432.1_2743@RS_GCF_000346225.2@p__Proteobacteria
------------------------------------------------------------
MT-----D------KNN------D----FGFS--------TRA---IH--HGY-D-PLQN
N-GA--LIP-PIYLTSTFAFPTVEYGAGCF------AG-EQSG-----HFYTRI--SNPT
LALLESRM----------AALENGEAGVA-----------FSSGMGAIAATFWTLLRPGD
EIIVNRTLYGCTFALLHHGIG-EFGVKVKHV----DMSDLIELEAAIS--PAT-RMIYFE
SPANPNMKLVDIAAV-SDIAHK--HQDI---------VV------AIDNTYCTPYLQRPL
ELGADLVVHSATKYLSGHSDITAGIVV-TSQ-ALADRIRLQGLKDLTGAVMSPQDAY-LL
MRGLKTLALRMDRHCSNAQVIAACLQE-HPA--VEWVAYP-GLPS-----F-PQHALA--
-S--R--Q-M--K-L-P----GGMIAFEL-KG-GLAA-----G-QRFMNALQLFS----R
AVSLGGAESLAQHPASMTH-----STYTLEERE-RHDISEGLVRLAVGLEDIADLLADIE
QALR--A------------------------------------------
>Annotree@>NZ_ANNV01000176.1_2@RS_GCF_000346755.1@p__Proteobacteria
------------------------------------------------------------
MN-----N------KHN------A----FGFS--------TRA---IH--HGY-D-PQDH
H-GA--LVP-PIYLSATFAFPTAEYGAACF------AG-EESG-----HFYTRI--SNPT
LALLESRM----------ATLENGEAAVA-----------FSSGMGAIAATFWTLLRPGD
EVIVSQTLYGCTFALLHHGIG-EFGIKVRHV----DLTDLDALRAALS--PAT-RMIYCE
TPANPNLQLVDIAAV-AALAHA--QPNI---------TV------VVDNTYCTPYLQRPL
ELGADVVVHSATKYLSGHGDITAGIAV-SSH-ALAQRIRLQGLKDLTGAVMSPQDAS-LL
MRGLKTLALRMDRHCANAQAVAEALQA-HPA--VQWVTYP-GLRS-----F-PQYELA--
-Q--R--Q-M--K-M-P----GGMIAFEL-KG-GIDT-----G-RRFMNALQLFT----R
AVSLGDAESLAQHPASMTH-----STYTPEQRA-HHGISEGLVRLSVGLEDVADLLADVQ
QALA--KST-R--------A-APRHAARVEHAL---K------------
>Annotree@>NZ_AOFT01000012.1_68@RS_GCF_000348905.1@p__Firmicutes
------------------------------------------------------------
MN-------------KK-----------VHRD--------TLI---IH--EGH-D-PHDH
Q-DS--LAV-PLYQTSTYVFPDAATGAARF------AG-EQEG-----NIYSRL--TNPT
VKVLEERI----------AALEKGAGALA-----------FGSGMAAVSAALVHATKAGD
HILCSRGIYGCTFGLL-NIMEEKYGITHDLI----PMKSEEEIEQFVR--PET-SVIYLE
TPVNPTMEVADIRAA-ANVAKR--H-G--------L-KV------IVDNTFCSPYIQNPI
ELGADFVLHSGTKYINGHGDVIAGLLV-GADEEEIGKIRMTVQKDY-GGIISPFDAW-LM
IRGLKTLAVRMERHTSNAEAVIRYLKT-VPA--VREIHYP-LDPA-----H-PDVEIA--
-K--R--Q-M--N-A-G----GGILSFTL-DG-GEEE-----A-RFFLDELRLVK----L
AVSLGDAESLIQHPASMTH-----SPVPEEGRR-EMGITDSMIRFSAGLEHPDDIIADLD
AAFS--ALK-R----RAAAATTE--------------------------
>Annotree@>NZ_CAUI01000010.1_104@RS_GCF_000350165.1@p__Firmicutes_F
------------------------------------------------------------
ME-----K------K-DL----GKL--GFQ----------SLC---CH--AGQ-H-ADPQ
T-GA--HNT-PIYQTSTFAFENVQDGSAKF------AG-EKEG-----YIYTRL--GNPT
QNALEEKM----------AAIEGAEAAIA-----------TASGMAAISSSVMAVAFAGD
HILAHDCLYGCTHSLMEEILP-RYGIEVTFA----DLSNLDNVEENMQ--DNT-KLVYLE
TPSNPTLNLVDIEEV-SKKAHA--A-G--------A-KV------IVDNTFMTPYLQSPL
ALGADMVVHSATKYIGGHGDAIAGVIA-GKE-EMLADIRMTTLKDF-GGIISPFNAW-LL
LRGLKTLPIRVEKHNQNAMEVAEFLEA-HDK--VEKVFYP-GLES-----H-PQHDLA--
-K--K--Q-A--S-G-F----GSMISFEL-KG-GHSA-----G-EKMMNNVNLAT----L
AVSLGDVDTLIQHPASMTH-----APVPREERL-AAGITDGLVRISIGIEDVEDIIADLE
NSLS--VLA-D------VE-DESLTTV----------------------
>Annotree@>NZ_AQVC01000012.1_43@RS_GCF_000372405.1@p__Bacteroidota
------------------------------------------------------------
MN-----Q------EDQK----TTA---YGFD--------TKA---IH--GVP---QKNP
F-GT--LAT-PIYQTSTYVFDSAEQGGARF------AL-EEPG-----YIYTRL--GNPT
CTRVEEKL----------ALLEGAEAAIS-----------CASGMGAITSALWVLLQQGD
HMVAHKTLYGCTYAYFSHGLS-RYGIEVTFV----DMTNPEELRKAIR--PNT-KVVYFE
SPANPTMDMVDIEQI-AKIAHE--H-EG-------I-TV------VADNTYCTPYLCRPI
EYGVDVVVHSATKYLNGHGDVIAGFVV-GST-EYITQVRLLGVKDLTGACLGPLEAF-LI
ERGMKTLSLRMDRHSSNAQKVAEFLEA-HPK--VESVQYP-GLAS-----F-KYKAIA--
-D--K--Y-M--R-L-P----GGMISFEV-KG-GKPA-----G-QKLINSCQLCS----I
AVSLGDTETLIQHPASMTH-----SPYTEEECA-AAGISQGLVRLSVGLESVEDIIADLK
QALD--QL-----------------------------------------
>Annotree@>NZ_APMP01000018.1_45@RS_GCF_000372645.1@p__Proteobacteria
------------------------------------------------------------
M------R--Q---D--Q-----A-----GFA--------TRA---IH--AGY-D-PAEA
Q-GA--LTP-PLHLTSTFAFESAEAGGEMF------AG-TREG-----HFYSRI--SNPT
TDLLERRL----------ASLEGAEAAVA-----------TASGMGAITATLWSFLKAGD
EVITDQTLYGCTFAFLRDGLT-RFGVTVRQV----DMTEPDALAAVIS--EKT-RIVYFE
TPANPNMRLVDIAAI-ADIARA--A-GA---------KV------VVDNTYATPVITRPI
ALGADIVVHSATKYLGGHGDLVGGVAV-GGT-EDMARVRLCGVKDMTGAVMSPFTAF-LV
LRGLKTLSLRMARHAASAETVARWLDA-HPA--VERVFYP-GLAG-----F-AQRALA--
-E--R--Q-M--A-L-G----GGMIAFEL-KG-GHQA-----G-VSMMNRLALIR----R
AVSLGDAETLIQHPASMTH-----SPYTPEERA-AAGIGEGLVRLSVGLEEVADILRDLE
AALE------V----RKVPAMA---------------------------
>Annotree@>NZ_KB893168.1_87@RS_GCF_000374005.1@p__Proteobacteria
------------------------------------------------------------
MT------------DLKG-----K----KGFA--------TRA---IH--HGY-N-PLDH
Q-GA--LNP-PVYMTSTFAFDSAAQGGRRF------AE-EEAG-----YIYSRI--SNPT
LALLEERM----------AILEGGEAALV-----------TSSGMGAITSVFWTLVKPGD
EIIVDRTLYGCTFSYFRHGLE-RFGVTTRHV----DLTDPAKLEAAIS--DKT-RIVYFE
TPANPNMRVVDIAAI-SEIAHS--K-SA---------TV------IVDNTYCSPYLQRPI
ELGADLVVHSATKYLGGHGDLTAGAVV-GTA-EAMHDIRLIGLKDMTGAVLSPQDAQ-LI
LRGIKTLNLRMDRHCASAMTVASYLES-HPL--VSRVFYP-GLES-----F-EQYDIA--
-Q--K--Q-M--D-N-S----GGMIAFEL-NG-GLET-----G-RKMIDGCQMIV----R
AVSLGDAETLIQHPATMTH-----STYTAEERQ-EYDITDSLVRLSVGLEEVEDILSDLE
YALD--VAG-G----GSKVKMMARS-A----------------------
>Annotree@>NZ_KB893650.1_1476@RS_GCF_000374105.1@p__Proteobacteria
------------------------------------------------------------
MS-----S------G--------KF---SNIE--------TKA---IH--SGR-I-GDPS
F-GS--LAT-PIHQTSTFVFDNVEQGANRF------AG-EEQG-----YIYSRL--GNPT
VRELEQKM----------AALENTEDAAA-----------FGSGMGAVSATLLANLKAGD
HLVASAALYGCTFALINHKLK-DLGIEATFV----DITKPIEVEAAIK--ENT-KLIYFE
TPINPNLVCADMQAI-SDIAKR--H-D--------L-LT------ILDNTFMSPVLQQPS
DYGMDLIIHSATKYLNGHGDVVAGITC-GSA-EQIENIKMTTLKDM-GAVMSPNDAW-LI
LRGLKTLSVRVERHCDNAERVAEFLEA-NDQ--IEQVYYP-GLKS-----H-PAHHLI--
-G--K--Q-M--K-R-A----GGVIAFEV-KG-GFDD-----A-VRFMNSLKMCR----I
AVSLGDAETLIQHPASMTH-----SPYTPEERA-AAGISETLIRISVGLEHVDDIIGDLE
QALK--AK-----------QIKAA-------------------------
>Annotree@>NZ_KB894528.1_811@RS_GCF_000374465.1@p__Proteobacteria
------------------------------------------------------------
M------S--D---N-NK-----D------FS--------TRA---IH--HGY-D-AQSE
H-GA--LNP-PIYMSSTFTFESAEAGGAMF------AG-EKEG-----HFYSRI--SNPT
LDHLEQRI----------ANLEGAEAGLC-----------TASGMGAITSTLWSFLAAGD
EIIIDKTLYGCTFAFMTHGLP-RFGVKVKLV----DMTTPANLADAIS--DKT-KLVYFE
TPANPNNRLVDIAAI-SEIAHS--V-GA---------KV------IVDNTYATPVITRPI
EHGADIVLHSATKFLSGHGDVVAGLIV-GSL-EDMTQIRLVGLKDMTGAVMSPLTAM-LL
LRGIKTLELRVERHCQTAFKVAQILEA-HPA--VLNVFYP-GLKS-----F-PQHELA--
-C--K--Q-M--S-N-F----GGMIPFEV-KG-GKAA-----G-IAVMNRLNLIQ----R
AVSLGDAESLIQHPASMTH-----STYTPEERA-EHGIAEGLVRLSVGLEGAQDIIDDLQ
AAL-------G----AHNMPADELTD-----------------------
>Annotree@>NZ_KB894497.1_39@RS_GCF_000374485.1@p__Proteobacteria
------------------------------------------------------------
MS-----N------AYK-------------PE--------TLC---IH--AGR-E-HAHP
H-GA--LTT-PLYQTSTFVFENAAQGARRF------AG-EEEG-----YIYTRL--GNPT
TAELENRV----------AALEGMQAAAA-----------TATGMGAVSASIMAFVAAGD
HIIASKAVYGCTFVFLSHLLE-KFGVEVSFV----DMTDHEAIQTARK--PHT-KLIFLE
TPVNPNLVVIDLEFV-GRFAKQ--H-Q--------L-VS------VVDNTFLTPLYQKPA
AFGIDLVIHSATKYLNGHGDVVAGIVV-GDT-ERISHIKMTTLKDM-GATISPHDAW-LI
LRGLKTLALRMERHSDNAQCVAEYLQK-HPK--VKRVDYP-GLKS-----H-PGYRFI--
-G--Q--Q-M--K-R-A----GGVLSFEI-NG-GVSH-----G-EAFINATELWT----L
AVSLGDAESLIQHPASMTH-----STYTSEERK-LAGISDGLIRLSTGLEHVEDLILDLE
KALK--KI-----------------------------------------
>Annotree@>NZ_KB894689.1_14@RS_GCF_000374565.1@p__Firmicutes
------------------------------------------------------------
ME-------------K-------I----NRFE--------TDV---IH--AGY-K-PSDH
H-GS--LVP-PIFQTSTYTFPSAEEGERRF------AG-ESEG-----HIYSRL--GNPT
VKALEERM----------TVLEQGEAALA-----------FASGMAAVSATLFHLTNTGD
HILCSDGIYGCTFGLL-QLMEKKYKINHNLI----SMDSEETVRSAIR--ENT-KVIYVE
TPINPTMKLVDLEMI-VSIAKE--H-D--------I-RV------VVDNTFCSPYLQRPL
ALGCDYVVHSATKYIGGHGDVVAGLVV-GADKDEIAEMGVTMRKDI-GGIMSPFDAW-LL
LRGLKTLAVRLDRHCENAEKIAGNLKA-HPK--VGRMFYP-GDSE-----F-PQYDLA--
-K--R--Q-M--K-L-P----GGMISFEV-KG-SKED-----A-QAILNRVKLIR----L
AVSLGDTETLIQHPATMTH-----AVVPEEERK-KMGITDTLIRMSVGLEAWEDIWEDLK
QALD--GI-----------------------------------------
>Annotree@>NZ_AQXL01000097.1_22@RS_GCF_000376225.1@p__Firmicutes
---------------------------------------------MS-------------
-E-------------E-------W----KGFT--------TRL---LH--ERY-Q-PEAA
T-GA--LTL-PIFQTSTFVFENPEQGAARF------GG-TEEG-----YMYSRL--GNPT
VDALAERI----------AILENGEMGVA-----------FGSGMAAISHVMMGLVKKGD
HIIASDALYGCTFAFFQSILAERFGVCVSFV----DTSDMQKVMDSLR--PET-TVLYLE
TPANPTMKLSDIRAL-AQLVKP--H-N--------V-KI------VVDNTFMSPYLQRPL
ELGADVVVHSATKYISGHGDVVGGLAV-GSK-ELMTSIKKSFLKDI-GGVMGPFDAF-LL
LRGLKTLTVRMDKHCANAMKVAEFLRD-HPA--VERVLYP-GLPD-----F-PQYELA--
-K--Q--Q-M--N-G-F----GGTLSFEV-KG-GVEK-----G-RRVMNSVRLCQ----L
AVSLGDVHTLIQHPASMTH-----AVIPREERL-QVGITDGLIRLSVGIEDVDDILQDLD
GALS--K------------------------------------------
>Annotree@>NZ_KB898627.1_283@RS_GCF_000377705.1@p__Firmicutes
---------------------------------------------M--------------
---------------K-------S----SRFD--------TKL---IH-GAY--D-RAGH
Y-GS--LTP-PLYQTSTYSFDSAEAGERRF------AG-EEAG-----YVYSRL--GNPT
VHTLEARM----------AELEGGEAAVA-----------FSSGMAAVSAV---------
--LVTEGVYGCTYGFF-SMLEERFGVEVDFL----AMEDEEALSQALR--PET-KVIYVE
TPINPTMKLVDVEMV-TRFARE--H-G--------L-QV------VVDNTFATPYLQRPL
AQGADVVVHSATKYLGGHGDLIAGVAV-GRE-NFMEQVRMETHKDI-GGILAPFDAW-LL
LRGLKTLSLRMDRHCENAAYVFERLKD-HPK--VRSIRFP-GDPA-----S-DTFRLA--
-E--R--Q-M--S-Q-F----GGLISFEL-HG-GKKE-----A-QAFLNRLKLAQ----I
AVSLGDPETLCQHPYTMTH-----SVVPVDKRR-EMGISDALLRVSVGLEHPEDIWQDLK
QALD--G------------------------------------------
>Annotree@>NZ_KB899147.1_67@RS_GCF_000378065.1@p__Bacteroidota
------------------------------------------------------------
-----------------------MR---SGFA--------TRA---IH--GGA-I-ENA-
F-GC--LAT-PIYQTSTFVFDSAEQGGRRF------AG-EEGG-----YIYTRL--GNPN
CTQVEEKL----------AMLEGGEAAAS-----------AASGIGAISSAIWVCVKAGD
HIVAGKTLYGCTFAYLTHGLS-RYGVEVTLV----DTRNPQEVEAAIR--PNT-KLVYLE
TPANPNMYMTDIKAV-CDIAHK----HE------GV-RV------MVDNTYCTPYICRPL
ELGADIVVHSATKYLNGHGDVIAGFVV-GKE-DYIKEVKLVGIKDLTGANMSPFDAY-LI
SRGMKTLQIRMEQHCRNAQAVAEFLEK-HPA--VEAVYFP-GLPS-----F-PQYELA--
-K--K--Q-M--A-L-P----GAMIAFEV-KG-GCEA-----G-KKLMNSLHLCS----L
AVSLGDTETLIQHPASMTH-----SPYTPEERA-ASDISEGLVRLSVGLENVEDIIADLK
HGLD--SLI----------------------------------------
>Annotree@>NZ_KB899544.1_982@RS_GCF_000378345.1@p__Proteobacteria
------------------------------------------------------------
M------T------D-KA-----F-----GFN--------TRA---IH--HAY-E-PQDH
E-GA--LTP-PLHLTSTFSFETAEAGSELF------AG-ERSG-----HFYSRI--SNPT
LDLLEQRI----------AVLEGAEAGLA-----------TASGMSAITSVLWTLLSPGD
ELIVDKTLYGCTFSFMQHGLA-KFGIKITHV----DLTNPNNLEAAIN--DKT-KVVYFE
TPANPNMRIVDIATC-VEIAHQ--R-DI---------KV------VVDNTYSTPYLSRPI
ELGADVVVHSATKYLGGHGDVVAGLAV-GSA-ELIQEVRLFGMKDMTGGVMSPFNAM-LV
LRGLKTLSLRMDRHCSSAMKIAEKLES-HSA--VVNVSYP-GLKS-----F-QQHELA--
-K--R--Q-M--S-N-F----GGMIAFEL-SG-GIEA-----G-RTAMNKLKMIQ----R
AVSLGDAETLIQHPASMTH-----STYSPEERL-AHGISDGLIRISVGLEDEVDIWADLE
QALK------S--------------------------------------
>Annotree@>NZ_KB905176.1_32@RS_GCF_000378625.1@p__Proteobacteria
------------------------------------------------------------
MT-----Q------FKS-----QNI------E--------TKA---IH--AGR-I-NDEQ
F-GS--LAT-PLYQTSTFIFDSAQQGGDRF------SG-ESEG-----YIYTRL--GNPT
TRQLEQRV----------AAMECMDDAAA-----------TATGMAAVSAALLTNLQAGD
HMISSKAVYGCSFALMNHMLK-KFAIEVTFV----DMTEPENIKAAIK--ENT-KLIFLE
TPINPNLVVLDLEKI-CAIAKE--Y-K--------L-LS------IVDNTFLTPVLQQPA
KFGADIVVHSATKYLNGHGDVVAGIVC-ASF-EMINEIKMTTLKDI-GATISPHDAW-LI
MRGLKTLPIRMDRHCSNAQTVAEFLEQ-HPM--VAEVYYP-GLKS-----H-SGYKFI--
-G--K--Q-M--K-A-A----GGVIAFEL-NT-DLTG-----G-TTFIDAMELFS----I
AVSLGDAESLIQHPASMTH-----SPYTPEERA-EAGISDSLIRISVGLEHVDDLIADLS
QALA--QVT------KGKADNVTCITKASS-AA----------------
>Annotree@>NZ_KB904283.1_30@RS_GCF_000379925.1@p__Bacteroidota
------------------------------------------------------------
MN-----K------DNQK-----PA---YGFD--------TRA---IH--GAG---GKNP
F-GT--LAT-PIYQTSTYVFDSAEQGGARF------AL-EEPG-----YIYSRL--GNPT
CTQVEEKL----------ALLEGAEAAIS-----------CASGIGAITSALWVLLQQGD
HMIAHKTLYGCTYAYFSHGLR-RYGIEVSFV----DMTDPEEVRKAIR--PNT-KVVYFE
SPANPTMEMVDMETI-ATIAHE--Q-EG-------I-TV------VADNTYCTPYLCRPL
EYGVDVVVHSATKYLNGHGDVIAGFVV-GSA-EYITQVRLVGVKDLTGACLGPLEAF-LI
SRGMKTLSIRMDRHSKNAQKVAEFLAH-HPK--VADVAYP-GLDS-----F-KYKALA--
-D--K--Y-M--K-L-P----GGMISFEV-KG-GKPA-----G-QRLINACKLCA----I
AVSLGDTETLIQHPASMTH-----SPYTPEECA-AAGISQGLVRLSVGLENVEDIIADLE
QALT--QV-----------------------------------------
>Annotree@>NZ_KB904125.1_46@RS_GCF_000379945.1@p__Bacteroidota
------------------------------------------------------------
MN-----K------D-QM-----KK---SGFA--------TRA---IH--AGS-Q-KNE-
F-GT--LAQ-PIYQTSTFVFENAEQGGRRF------AL-EEEG-----YIYTRL--GNPT
CTVVEKKM----------ANLEGAEACVS-----------AASGIGAISSAIWVCVQAGD
HIVAGKTLYGCTFAFLNHGLS-RYGVEVSFV----DTRDPENVRKAMR--PNT-KLVYIE
TPANPNMYITDIKAV-CDIAHK----QE------GV-KV------MVDNTYCSPYLCRPL
EFGADIVVHSATKYLNGHGDVIAGFVA-GTK-EYIDQVRLLGIKDLTGASMSPFDAY-LI
NRGMKTLHIRMDRHCENALKVAEFLQT-HPA--IEKIMYP-GLPS-----F-PQYELA--
-K--K--Q-M--D-K-P----GAMIAFEL-KG-GREA-----G-IKLMNSVHLCA----L
AVSLGDTETLIQHPASMTH-----SPYTPEERA-ASDISEGLVRLSVGLENAEDIIADLK
QALD--QL-----------------------------------------
>Annotree@>NZ_HG428744.1_94@RS_GCF_000380245.2@p__Firmicutes
------------------------------------------------------------
MG-------------EK------F----NNIE--------TAV---IH--FGY-D-SKKH
N-GS--LSV-PIYQTSTFTFESAEQGEKRF------GG-EEDG-----YIYSRI--GNPT
VDILTEKM----------AFLEGGEAALA-----------FGSGMAAVSAVLLSLTKAGD
HIVCSQGLYGCTFGLL-NLMQDKYNITHSFS----WLSSVEDLEQVIK--PET-TVIYIE
TPINPTMKMIDLSMV-AKFAKE--H-G--------V-TV------VVDNTFSTPYLQKPI
ELGCDVVVHSATKYIGGHGDVIAGVAV-GTK-AFMNTVESTTQKDI-GGIMSPFDAW-LL
LRGLKTLPVRMDRHCENAEKVFSHLKA-HPK--VKAIYYP-GDQE-----H-PDYAIT--
-H--K--Q-M--K-K-S----GGVISFEI-NG-SKQE-----A-QDFLNALTLLK----I
AVSLGDTETLIQHPASMTH-----SGIPEKERL-EMGITDQLIRLSVGLEAWEDIWKDIE
QALN--AI-----------------------------------------
>Annotree@>NZ_KB907347.1_12@RS_GCF_000381985.1@p__Proteobacteria
-----------------------------------------------------MSKTSDT
AKT--TATV------STP-----------GFA--------TRA---IH--HAY-D-PQDH
N-GA--LVP-PVYMTSTFAFPDAATGGRRF------AG-EDPG-----YIYTRL--GNPT
LRLLEARL----------AELEGGEAAMV-----------TGSGMGAITSALWTLVKPGD
EIIVDKTLYGCTFAFMRHGLA-RFGVTVSHV----DLTDAGALRAAMT--DNT-AVVYFE
TPANPNMRVVDIRAI-AAIAHE--K-QA---------VV------VVDNTYCSPYLQQPI
SLGADLVVHSATKYLGGHGDLTAGAVI-GRA-EMITAIRFFGLKDMTGAVLSAMDAS-LI
MRGLKTLELRMDRHCSSAQTVAEMLES-HPA--VARVYYP-GLSS-----H-PQHDLA--
-K--T--Q-M--K-L-P----GGMIAFEL-TG-GYDA-----G-IRLMDSLSMIV----C
AVSLGDAETLIQHPASMTH-----SSYTPEERA-AYGISEGLIRLSVGLETPADILADLT
TALD--SL-------STALKAAAE-------------------------
>Annotree@>NZ_KB907703.1_44@RS_GCF_000382165.1@p__Proteobacteria
------------------------------------------------MCGSLTTLRSKP
MH-----T-------K-------NV----HPH--------TLC---IH--AGK-E-KN-Q
H-GT--LAT-PLYQTSTFVFDNAEQGAARF------AG-EQEG-----YIYTRL--GNPT
TRELEQKI----------AALEGMDDAAA-----------TATGMGAVAASTMAFLQHGD
HLIASKAIYGCSFALFNHMFA-RYGIEVSFV----DMTDHAAVAAALK--PNT-KMLFAE
TPINPNLVVLDLAFL-GQFCQQ--H-K--------L-IS------VVDNTFLTPLLQQPA
KYGIDIVIHSATKYLNGHGDVVAGIIV-ADS-EKIATIKMTTLKDM-GATISPHDAW-LI
IRGLKTLAVRMERHCQNAQQVAEFLQA-HPA--VKEVYYP-GLPS-----H-AGYRFL--
-G--E--Q-M--Q-G-A----GGVLAFEL-NA-SLEQ-----S-RYFINQCRLLS----L
AVSLGDAESLIQHPASMTH-----SPYTPEERK-MAGISDGLIRVSVGLEHVADIIADLE
QALE--KMQ-Q----QA--------------------------------
>Annotree@>NZ_KB907784.1_2596@RS_GCF_000382185.1@p__Proteobacteria
------------------------------------------------------------
MS-----K------LKA-----------KGFA--------TRA---IH--HGY-D-PLNN
Q-GA--LIP-PIYLSATFAFPTVEYGAQCF------SG-EEKG-----HFYTRI--SNPT
LQLLEARM----------ASLEGGEAAVA-----------FSSGMGAITSTIWPLVRPGD
EILADKTLYGCTFAFLEHGVG-QFGVRVRYV----DMSDLDAVAAALT--PQT-KIAYFE
SPANPSMSLVDIAAI-AQLARR--V-GA---------KV------VVDNTYCTPYLQRPL
ELGADIVVHSATKYLSGHGDITAGIAI-SSR-EIIDPIRLKGLKDMTGAVMSPQDAF-LL
LRGLKTLAIRMERHCDSAAELAAMLDE-HPA--VSKVYFP-GLPS-----F-AQHELA--
-T--R--Q-M--R-R-Y----GGMIAFEL-TQ-GVQA-----G-RRFMNALTLFA----R
AVSLGDCESLAQHPATMTH-----STYTPQERA-AHGISDGLVRLSVGLEDCADLIQDIG
QALE--RCS-L--------------------------------------
>Annotree@>NZ_KB908056.1_564@RS_GCF_000382325.1@p__Proteobacteria
------------------------------------------------------------
MDG--S--------PFSN-----K----TGFA--------TRA---IH--HGY-A-PKDA
G-GA--LTP-PVHMSSTFTFNTVEEAGAAF------SG-EHPA-----HFYSRI--SNPT
VEILEQRM----------ASLENGEAAVA-----------FASGMGAITAVLWSFLAPGD
EILADKTLYGCTYAFLKHGLA-KFGVKVRFA----DLSDVKAAAEAMT--FKT-KIVYFE
SPANPTMRLVDIATV-SALAHT--H-GA---------KV------IVDNTYASPYLTRPL
DLGADIVVHSATKYLGGHGDLIAGLAV-GRH-SDMHEVRVFGLKDMTGAAMSPFTAM-LV
MRGLKTLPLRMERHSANAMEIAQALDS-HPK--VATVFYP-GLES-----F-PQKDLA--
-A--R--Q-M--R-D-F----GGMIAFEL-DC-DARA-----A-MRFMNALNMIA----R
AVSLGDAESLIQHPASMTH-----STYTPEERA-AHGISESLIRLSVGLEDVEDIRADLF
QALH--QI-----------------------------------------
>Annotree@>NZ_KB910929.1_51@RS_GCF_000383235.1@p__Firmicutes
--------------------------------------MLMERIATDRKRLHTMRYKGDI
CM-------------K-------K----KHIE--------TTL---IH--HGY-D-AAEH
K-GS--LTP-PLFQTSTYTFETAQQGEESF------AG-YDSA-----YIYSRL--GNPT
VELFEERM----------AALEEGEAALA-----------FGSGMAAISGTLFAFLKAGD
HIVCSNGLYGCTYGFL-EVLEEKFAITHTLC----EMETAEEIENSIG--PNT-KIIFVE
TPINPTMKLIDLELV-VKVAKQ--H-G--------L-LV------IVDNTFCSPYLQRPL
TVGCDIVLHSATKYIGGHGDVVAGVTI-CKT-KDIAEKIRPIRKDV-GGIMAPFDAW-LL
LRGLKTLAVRMDRHSDNAEKIAAFLRN-HEL--VEDVWYPEGL-------------LA--
-N--K--Q-M--K-R-G----GGVLSFTV-KG-GKAE-----A-QAVMDNLKLIA----I
AVSLGDTETLIQHPATMTH-----AVIPKHVRE-QMGISDNLLRLSAGLESWEDIVRDLA
HALQ--KEK-T----ALS-------------------------------
>Annotree@>NZ_KB912915.1_87@RS_GCF_000383875.1@p__Firmicutes
------------------------------------------------------------
MD-------------YG------N-----RME--------TML---IH--SGY-D-ARDY
K-DS--LSP-PLYLSSTFVFPTAEQGEQRF------SG-KDDG-----FIYSRL--ANPT
VRILEERM----------AALEKGEDAIA-----------FASGMAAVSAVLLHLTKAGD
HILCSRGIYGCTFGLL-RLFQEKNGITYSFC----SMTDEKEIEAGLR--ENT-ACIFLE
TPVNPTMEVNDLELV-VKAARR--R-G--------I-PV------VVDNTFSSPYLQNPL
EFGCDYVVHSATKYIGGHGDVIAGIVV-GKDREAMQQLRNRIQKDI-GGIISPFDAW-LL
LRGLKTLHVRMDRHVENAKKLFEYLKT-VPL--VEKIFYP-GDPE-----N-KYYPVV--
-K--K--Q-M--R-A-P----GAMLSFTV-KG-GREM-----A-QALIDALKMVK----I
AVSLGDAETLIQHPATMTH-----SAVPAESRE-AMGITDNMLRLSVGLEAAEDIIEDFR
RAFQ--KAE-R----LWSGKKLA--------------------------
>Annotree@>NC_021237.1_3531@RS_GCF_000397205.1@p__Proteobacteria
------------------------------------------------------------
MN-----N------KNS------D----LGFS--------TRA---IH--HGY-N-PQEH
Q-GA--LIP-PIYLTSTFTFATAEYGAGCF------AG-EEPG-----YFYTRI--GNPT
LALLEARM----------AALENGEAAVA-----------FGSGMGAIAATLWTLLRPGD
EVIVGQTLYGCTFALLHHGLG-EFGVKVRHV----DLTDLGELRAAIG--PAT-RMIYFE
TPANPNMQLVDIAAV-AQVARQ--HPGL---------LV------AVDNTYCTPYLQRPL
ELGADLVLHSATKYLSGHGDITAGIVV-TGQ-ALAERIRLQGLKDLTGAVLSPQDAF-LL
MRGLKTLALRMDRHCANAQAVAQFLQD-HPA--VAWVAYP-GLAS-----F-AQHALA--
-A--R--Q-M--K-L-P----GGMIAFEL-KG-GLAS-----G-RRFMNALGLFS----R
AVSLGDAESLAQHPASMTH-----STYTQEERA-EHGIAEGLVRLSVGLEDIADLLADIA
QALD--ASA-E----P------ARPTLEAVGRI---GKALP--------
>Annotree@>NZ_KE150421.1_82@RS_GCF_000411295.1@p__Firmicutes
------------------------------------------------------------
ME-------------NK------K----MKKE--------TAV---VH--KGF-D-TSIH
H-DS--LSV-PLYQTSTFAFSTAEQGEKRF------AG-EEVG-----NIYSRL--GNPT
VRVLEERM----------AELENGQSALA-----------FGSGMAAVSAVLIHVTKTED
HILCSRGIYGCTFGLL-EMMNEKYNISHSFS----SMSSEQEIEAAIR--PET-VCLYVE
TPINPTMEIVDLELV-GRVARK--H-G--------L-KV------IVDNTFSSPYLQNPI
DFGADYVLHSATKYINGHGDVIAGLLV-GKDAEDMMNLRMTVQKDV-GGIISPFDAW-LI
IRGLKTLHVRMDRHSDNASKLLSFFKS-SPI--VNEIYYP-FDPD-----H-PQYEIA--
-K--K--Q-M--K-A-G----SGLISFTI-HG-GKEV-----A-QYLMNSLKLIK----I
AVSLGDAETLIQHPATMTH-----SVIPEMERE-KMGITHSLLRLSVGLEHSDDLIEDLQ
QAFA--KVE-T----HFTQSLQK--------------------------
>Annotree@>NC_021505.1_814@RS_GCF_000412675.1@p__Proteobacteria
------------------------------------------------------------
MR-----D------SHN------N----TGFS--------TRA---IH--HGY-D-PLSH
G-GA--LVP-PVYQTATYAFPTVEYGAACF------AG-EEAG-----HFYSRI--SNPT
LALLEQRM----------ASLEGGEAGLA-----------LASGMGAITSTLWTLLRPGD
ELIVGRTLYGCTFAFLHHGIG-EFGVKIHHV----DLNDAKALKAAIN--SKT-RMIYFE
TPANPNMQLVDIAAV-VEAVRG--S-DV---------LV------VVDNTYCTPYLQRPL
ELGADLVVHSATKYLSGHGDITAGLVV-GRK-ALVDRIRLEGLKDMTGAALSPHDAA-LL
MRGIKTLALRMDRHCANALEVAQFLAG-QPQ--VELIHYP-GLPS-----F-AQYELA--
-Q--R--Q-M--R-L-P----GGMIAFEL-KG-GIEA-----G-RRFMNALQLFA----R
AVSLGDAESLAQHPASMTH-----SSYTPQERA-HHGISEGLVRLSVGLEDVEDLLADIE
VALE--ACA----------------------------------------
>Annotree@>NZ_KE332527.1_433@RS_GCF_000413095.1@p__Spirochaetota
------------------------------------------------------------
MN-----R-------KDL-----EK---LGFA--------SKQ---IH--AGS---IKNK
Y-GA--LAT-PIYQTSTFSFDSAEQGGRRF------AL-EEEG-----YIYTRL--GNPT
TTVVEEKL----------ACLENGEACMS-----------ASSGIGAVTSCIWSIVNAGD
HIVAGKTLYGCTFAFLNHGLS-RFGVDVTFV----DTRDPENVKKALK--PNT-KIVYLE
TPANPNMYLCDIAAV-SKIAHA--H-NP------EC-KV------IVDNTYMTPYLQRPL
DLGADVVLHSATKYLNGHGDVIAGFVV-GKK-EFIDQVRFVGVKDMTGSTLGPFEAY-LI
GRGMKTLDIRMEKHCANAQKVAEFLEK-HPA--VESIAFP-GLKS-----F-PQYELA--
-K--K--Q-M--K-L-C----GAMIAFTV-KG-GLEA-----G-KTLINSVKFAT----I
AVSLGDAETLIQHPASMTH-----SPYTPEERA-ASDIAEGLVRLSVGLEDAEDIIADLK
QALD--KLV-K--------------------------------------
>Annotree@>NZ_ATUP01000001.1_1110@RS_GCF_000420265.1@p__Proteobacteria
--------------------------------------------------------MDGS
A------P--I---T-RQ-----P-----GFS--------TRA---IH--AGY-E-PAQE
G-GA--LVP-PLHLSSTFAFETVEDAGAAF------SG-ERPA-----HFYTRI--SNPT
LDLLERRI----------ADLEGAAAGVS-----------FGSGMGAITSVLWSLLEPGD
EILADKALYGCTFSFLNHGLA-RFGIKVRHV----DMSDIDAVIAAFS--DKT-RVVYFE
TPANPTMTLVDIAAV-SAVARA--H-DV---------LT------VVDNTYATPLITRPI
ELGADVVVHSATKYLGGHGDLVAGIAV-GSA-EVMERVRLYGLKDMTGAALSPFNAM-LI
LRGLKTLSLRMERHSQTGLAVARWLHA-HPQ--VRTVAYP-GLED-----G-PQYALA--
-K--A--Q-M--R-H-F----GGMIAFEL-EG-GYEA-----G-VTMMNAMKLAL----R
AVSLGDAETLIQHPASMTH-----SAYSPEERA-LHGISDGLVRLSVGLEDADDILADLE
QAL-------M----A---------------------------------
>Annotree@>NZ_ATVH01000016.1_198@RS_GCF_000420625.1@p__Proteobacteria
------------------------------------------------------------
M------K--S---N-QP-----A-----GFA--------TRA---IH--LGY-D-PQDN
E-GA--LTP-PLHLTSTFAFETTEQGAALF------AG-EAQG-----HIYSRI--SNPT
LDLLERRV----------AALESAEAGLA-----------LASGMGAITSVLWTFLSPGD
EVITDETLYGCTFSFLRHGLE-KFGITVTHV----DLTDPTALETAIS--SRT-QIVYFE
TPANPNMRLVDIAAI-CTIARK--H-DA---------RT------VVDNTYATPVLTRPI
ELGADIVVHSATKYMGGHGDLVGGLAV-GRT-EDIGEVRVIGMKDMTGAIMAPFNAM-LV
LRGLKTLKLRMDRHCENAMEVANMLER-HPA--VSTVHYP-GLES-----F-PQHALA--
-R--R--Q-M--P-G-Y----GGMIAFEL-KD-GLEA-----G-RTMMNRLQLVR----R
AVSLGDAESLIQHPASMTH-----STYTAEERA-AHGITEGLIRLSVGLEEVEDIIADLK
EAL-------K----APVPVSG---------------------------
>Annotree@>NZ_ATWN01000002.1_4@RS_GCF_000421265.1@p__Proteobacteria
------------------------------------------------------------
MSA--DLKT------N-A-----K----TGFA--------TRA---IH--HGY-D-PQSH
N-GA--LNQ-PVYMSSTFAFETAEQGGRFF------AG-GEQG-----FIYSRI--ANPT
LDLLEKRL----------AVLEGGEASVA-----------TASGMGAITSVFWTFIAPGD
EIIIDRTLYGCTFAYFRHGLE-KFGIKHTHV----DLTDPAELEKAIS--DKT-KIVYFE
TPANPNMRLVDIEAI-SEIAHK--H-GA---------KV------VVDNTYCTPYLQRPI
ELGADIVVHSATKYLGGHGDLMAGGVI-GST-EDMMQVRLIGLKDMTGAVLSAQDAN-LV
MRGLKTLELRMERHCDNAEKIADFLAN-HPK--VEKVFYP-GLES-----D-PQHVLA--
-K--K--Q-M--D-R-F----GGMIAFEL-KG-GIEE-----G-RKLMNGLHMIT----R
AVSLGDAETLIQHPASMTH-----STYTPEERA-EYQITDGLIRLSAGLESIGDILADLG
QALD-----------GDEMAIAAE-------------------------
>Annotree@>NC_021741.1_645@RS_GCF_000422085.1@p__Proteobacteria
------------------------------------------------------------
MS------------AI-F-----R----QAFA--------TRA---IH--HGY-D-PQQY
L-GA--LCP-PVFMSSTFTFPTAEYGGACF------EG-TEPG-----YFYSRI--ANPT
LNLLEQRI----------ANLEGGEAAVA-----------FSSGMGAITACCWTLLNPGD
ELIVDETIYGCTFSYFHHGLA-RYGVKITHV----DLTRPERLAAAIG--PRT-RMVYCE
TPANPNMRLVDIAAV-AEIAHR--Q-QA---------LL------LVDNTYCTPYLQRPL
EQGADIVVHSATKYIGGHGDLLAGLVV-TRQ-DLAQDIRLVGLKDMNGAVLSAQDAA-LL
LRGLKTLPLRMERHCDNAQRLAEMLAQ-HSA--VERVYYP-GLED-----F-PQYELA--
-Q--R--Q-M--A-R-P----GGMLAFEL-KG-GMAA-----G-IRFLNALRLIL----R
AVSLGDCESLAQHPASMTH-----SAYSPEERQ-RHHISDGLIRLSAGLEDLGDLQADIR
QALA--QS-----------------------------------------
>Annotree@>NZ_AULT01000050.1_14@RS_GCF_000422425.1@p__Proteobacteria
------------------------------------------------------------
------MK-QS---DKAH-----K----AGFA--------TRA---IH--SGY-D-ASTE
K-GS--LTP-PIYMTSTFAFDSVEQGAERF------AG-EAEG-----PIYSRL--GNPT
QDILETRL----------ADLEEGEAALA-----------TASGMGAISATFWTLLSAGD
HIVADKTLYGCTFALLEHGLT-KFGVTVSYV----DCCDVKAVEAALT--AQT-RLVYFE
SPVNPTLRVMDIAAI-SERVHA--Y-NA------DI-KV------IVDNTYCTPALQRPL
TLGADLVVHSATKYLGGHGDLIAGAVI-GDA-ETLQRIRLEGIKDMTGAVISPMTAF-LI
QRGLKTLEIRMQRHSESALKIAQWLAE-QPE--IEHVYYP-GLEE-----S-PFYELA--
-K--K--Q-M--A-L-S----GGMIAFEL-KG-GLEM-----G-KRFMSNLEMIK----R
AVSLGDAETLCQHPASMTH-----STYTPEERI-AHGISEGLVRLSIGLESVSDIQDDVR
QALT--AAR----------------------------------------
>Annotree@>NZ_AUGL01000029.1_13@RS_GCF_000422645.1@p__Proteobacteria
------------------------------------------------------------
MA-----S------K-------------MHPE--------TAV---IH--AGH---LREP
Q-GS--LVS-PLYQSATFVFDDVQTGSARF------AG-EQTG-----PIYTRL--GNPT
VAEFERRM----------AHLEESEGAIA-----------FASGMAAVSAVFLGLLSSGD
HLICNTCLYGCTHSLVSEQLP-RFGIEVTQV----DFADLQAVEAAIR--PNT-RMLFLE
SPVNPHLAVYDLAAV-AGLASR--R-G--------L-TS------VVDNTFMTPLLQRPK
SLGIDIVLHSATKYLNGHGDVIAGVVC-ADG-ESLELMRHRSLKDI-GGVLSPHDAW-LI
LRGMKTLALRMERHCLNAQTLAEFLEG-HPA--VTRVYYP-GLKT-----H-PGYHLL--
-G--S--Q-M--G-G-A----GGVLALEL-NA-DFDA-----A-VAFVNRLKLFN----I
AVSLGDAESLVQHPASMTH-----ATYDVEDRE-KAGISDTLIRLSAGLENAEDLLTDLR
QALA--PLS-Q------SST---LEEAL---------------------
>Annotree@>NZ_AUGM01000019.1_70@RS_GCF_000422665.1@p__Proteobacteria
------------------------------------------------------------
MD-----S------TTH-----PPM---MHPE--------TCV---IH--GGH---QRDP
S-GA--LVT-PLLQSATFAFADCRTGGARF------AG-EQTG-----PIYTRL--GNPT
TDELERRL----------ALLEGADDAVA-----------FASGMGAVSAVLLGLLSQGD
HLIVANGLYGCSHALAVEQLP-RFGIEVTEV----DFADLASVQQAIL--PNT-KMLLLE
TPVNPHLQAYDLDGV-MALTTP--P-G--------C-LT------VVDNTFMTPLLQKPL
SHGADLVLHSATKYLNGHGDVVAGIVC-GRR-ELTEVIRGVGRKDF-GAVLSPHDAW-LI
LRGLKTLALRVDRHCQNALKVAQYLEQ-HAA--IAKVYYP-GLQS-----H-MGYKLL--
-G--N--Q-M--R-A-G----GGVLAIEL-HG-DYDD-----A-LRFVDSLKLFT----I
AVSLGDPESLVQHPASMTH-----ACYDPEVRR-AAGISDNLVRLAIGLEHGDDLLSDLE
QALV--ATF-A------DKE---LER-----------------------
>Annotree@>NZ_AUGR01000026.1_35@RS_GCF_000422765.1@p__Proteobacteria
------------------------------------------------------------
----------M---NNNK-----S----LSFS--------TRA---IH--SGY-D-ASEN
E-GA--LNP-PVYMTSTFCFDNVEQGAARF------AG-EEQG-----HFYSRI--SNPT
QALLETRL----------ADLEDGEAALA-----------TASGMGAITAALWTLVAPGD
RVIADKTLYGCTFAYLQHGLR-KFGVDVEFI----DCTDIEAVASALT--ENT-KVVYFE
SPVNPNMRVMDITAI-SQLVHD--Y-DP------SI-KV------MVDNTYCTPALQRPL
NLGADLVVHSATKYLGGHGDLIAGAVI-GKQ-SVIDQIRIFGLKDMTGAVIAPLTAF-LI
LRGLKTLELRMERHCNSAQEIATRLQQ-HNT--VESVYYP-GLVD-----N-PYHALA--
-K--A--Q-M--T-R-N----GGMIAMEL-KG-GFAS-----G-VQFMNELKMIK----R
AVSLGDAETLCQHPASMTH-----ATYTPEERA-KYGISEGLVRISVGLEDIEDIYADIA
QALQ--RV-----------------------------------------
>Annotree@>NZ_KE383978.1_182@RS_GCF_000423105.1@p__Firmicutes
------------------------------------------------------------
M--------------N------------KRFE--------SEI---IH--HGY-D-SKEH
F-DS--LAT-PIYQTSTFTFDSAEQGEQRF------AG-EQDG-----YIYSRL--GNPT
VKNLEERM----------AAIENGDAALA-----------FSSGMAAVSATIIALTKAND
HILCSQGLYGCTFGLL-EMLHSKYNISSDFS----FMENEESLREAIR--PET-TCIYVE
TPINPTMKIIDLEMV-ARVAKE--F-E--------L-PV------VVDNTFSSPYLQRPL
DLGCDIVIHSATKYIGGHGDVIAGIVV-GSQ-EFIEEVAMTTQKDI-GGTISPFDAW-LL
IRGLKTLPVRMDRHSSNAEKIVEKLKE-HQN--ITAVHYP-FDPE-----N-PSYEIA--
-K--K--Q-M--K-L-G----AGVIAFEL-DG-GKKE-----A-QAFLNRLSFIK----I
AVSLGDTETLIQHPATMTH-----SVVPEESRL-QMGITDSLVRISCGLEAWEDIWADLE
QALR---------------------------------------------
>Annotree@>NZ_KE383983.1_1134@RS_GCF_000423165.1@p__Proteobacteria
------------------------------------------------------------
MRN----N------NNSK----S-Q---WQPA--------TMT---IH--GGK-Q-RDE-
H-GA--LVA-PLYQTATFSFTHTAQGSARF------AG-EESG-----YIYSRL--GNPT
TSELEQRV----------AALEGYPAGAA-----------CATGMGAVSAAMLAFLQQGD
HVIAGETIYGCSFALFTHLFA-KFGIEVDFV----DMTDPKTVAQAMR--PNT-KMVFVE
TPANPHLRVIDIAAI-VTIAHA--Q-Q--------A-RV------IVDNTFMTPLLQRPR
EQGADLVIHSATKYLNGHGDVVAGLIC-GGQ-EDIELIKMTTLKDM-GATMSPHDAW-LI
LRGLKTLDVRMQRHCENAATVAEFLRN-HAL--VREVYFP-GFAE-----H-PAQRLM--
-G--T--Q-M--H-G-S----GAIIAFEL-NG-DSAT-----A-RAMLDHLELIT----I
AVSLGDAETLIQHPASMTH-----SPYTPEARA-KAGITDTLIRISVGLEAVDDIIADLA
QALA--TA-------VSFTTTEQQGEAVTY-G-----------------
>Annotree@>NZ_AUHV01000003.1_285@RS_GCF_000423365.1@p__Proteobacteria
------------------------------------------------------------
M------TH-N---N-KN-----Q-----GFA--------TKA---IH--HAY-D-PQDE
G-GA--LTP-PLHLTSTFAFPTAEHGGEIF------AG-DREG-----HVYSRI--SNPT
NDLLEKRM----------AALEGAEAALA-----------NASGMGSITSALWTFVAPGD
EIIVDTTLYGCTFAYMRHGLQ-KFGVDITHV----DMTDPQNVAKAIS--GKT-KVVYFE
TPANPNMRLVDIEAV-SAIAHE--F-DA---------MV------IVDNTYSTPYLTRPI
EHGADLVLHSATKYLGGHGDVIAGLIA-GRK-EDIDQVRLVGMKDMTGAVMAPFNAM-LI
MRGLKTLQLRMDRHCASAMEIAQRLEQ-HPM--ISKVYFP-GLPS-----F-EQHELA--
-K--K--Q-M--A-D-F----GGMIAFEL-IG-GLHA-----G-ISTMNRLDMIQ----R
AVSLGDAETLIQHPASMTH-----STYTPDERA-EHGISEGLVRLSVGLEEVEDIWADLE
QALP------A----V-KAQV-A--------------------------
>Annotree@>NZ_AUIH01000055.1_8@RS_GCF_000423605.1@p__Proteobacteria
------------------------------------------------------------
---------------MNK-----K----LSFT--------TRS---IH--SGY-D-ASQH
E-GS--LNP-PVYMTSTYCFDDVEQGAARF------AG-EAQG-----HVYSRI--SNPT
QAVLETRL----------ADLEDAEACLA-----------TASGMGAITAAIWTLVRPGD
TVIADKTLYGCTFSFFQHGLT-RFGVNVEFV----DCTDIEAVSRALS--AKT-RVVYFE
SPVNPTMRVIDIAAI-SQRVHD--Y-NP------GI-KV------MVDNTYCTPALQRPI
NLGADLVVHSATKYLGGHGDLIAGAVA-GKQ-DLIGEIRLFGLKDMTGAVIAPLTAF-LI
LRGLKSLSLRMERHSTSALALAKHLQG-HKA--VRAVYYP-GLED-----S-PYFPLA--
-S--R--Q-M--K-A-P----GGMIAMEL-EG-GFDA-----G-VAFMNGLQLIK----R
AVSLGDAETLCQHPASMTH-----STYAPEERA-EHDISEGLVRLSVGLEDVEDVLADVE
QALA--GV-----------------------------------------
>Annotree@>NZ_AUIJ01000024.1_28@RS_GCF_000423645.1@p__Proteobacteria
------------------------------------------------------------
M------T--R---Q-NP-----------DFA--------TRA---IH--HGY-D-PQDA
G-GA--LTP-PVHMTSTFAFDSAEAGGEIF------AG-EATG-----HVYSRI--SNPT
TDLLEARI----------ASLEGAEAGLA-----------TASGMGAIAAVLWTFLSPGD
EVIVDETLYGCTFAFMRHGLS-RFGVRITHV----DMTDPANVEAAIG--PKT-RLVYFE
TPANPNMRLVDIAAV-SAIARH--H-GA---------RT------VVDNTYATPVLTRPI
ELGADIVVHSATKYLGGHGDLVAGVAV-GGA-EDMAEVRMVGLKDMTGAVMAPLTAM-LL
LRGLKTLHLRMQRHCASARIVAGILAA-HPA--VEAVHYP-GLPD-----A-PGHALA--
-C--R--Q-M--S-D-F----GGMIAFEL-RG-GYAA-----G-AAMMNRLRLIA----R
AVSLGDAETLIQHPASMTH-----STYTPEERA-AHGISEGLIRLSVGLEGVGDIIDDLT
QALA----P-T----AKEQAA----------------------------
>Annotree@>NZ_AUIM01000010.1_302@RS_GCF_000423705.1@p__Proteobacteria
------------------------------------------------------------
M------L--K------N-----A---PLGFA--------TRA---IH--HGY-D-PLDH
E-GA--LTP-PVHFTSTFAFDTAEQGGEIF------AG-ERAG-----HVYSRI--SNPT
LALLEERI----------ADLEGGAAGVA-----------FASGMGAITAVMWSFVAPGD
[truncated: 944,757 more chars]
