# Supplementary material for: Niche-Aware Metagenomic Screening for Enzyme Methioninase Illuminates Its Contribution to Metabolic Syntrophy
Source: Microb Ecol. 2024 Nov 15;87(1):141. doi: 10.1007/s00248-024-02458-0 (PMC11568061; doi:10.1007/s00248-024-02458-0)
Supplement: Supplementary file 4 — Supplementary file4 (ZIP 973 KB) [file 248_2024_2458_MOESM4_ESM.zip › sequence_alignment_tree_methioninase/all_metase_seq.txt]

>Groundwater@Modern_marine.mb.187#p__AABM5-125-24@c__AABM5-125-24@o__@f__@g__@s__1
MEDSKRRDAIELFYLKYGFATRCLHAGEHYHHSQSKAHTNAIYQTSTFTFDSAKEGAQLFAHEKTGYIYTRMGNPTVMVAEAKLNSLEGRELKMADPENCCISSLLFPSGMAATSSLSLAMLRPGDTLLRGEVLYGCTDDLFVHTLPKFGIKTVIVNTSKPEEVKAAIKNNPKAKMLFFETPTNPLMEITDIQETVNIVRNVNPEIVVAVDNTFCTPYLQQPLNLGADVVMHSTTKYLSGHGTIVGGALVTKHDWIKDALYEIMKDVGPCPSPNDCWLLNLGMKTLPLRMERHCANAMIIAEWLVKHPKVERIYFPGLKDHPQHELAKKQMKHFGGMISFDVKGGYDAATKVLDNVHVFSLAVSLGCVDSLIQHPASMTHASIAPEARAHAGLGDGLVRISVGIEEPEDLIQDLDHAFSKI
>Groundwater@Modern_marine_glass_biofilm.mb.4#p__AABM5-125-24@c__AABM5-125-24@o__@f__@g__@s__
MEDSKRRDAIELFYLKYGFATRCLHAGEHYHHSQSKAHTNAIYQTSTFTFDSAKEGAQLFAHEKTGYIYTRMGNPTVMVAEAKLNSLEGRELKMADPENCCISSLLFPSGMAATSSLSLAMLRPGDTLLRGEVLYGCTDDLFVHTLPKFGIKTVIVNTSKPEEVKAAIKNNPKAKMLFFETPTNPLMEITDIQETVNIVRNVNPEIVVAVDNTFCTPYLQQPLNLGADVVMHSTTKYLSGHGTIVGGALVTKHDWIKDALYEIMKDVGPCPSPNDCWLLNLGMKTLPLRMERHCANAMIIAEWLVKHPKVERIYFPGLKDHPQHELAKKQMKHFGGMISFDVKGGYDAATKVLDNVHVFSLAVSLGCVDSLIQHPASMTHASIAPEARAHAGLGDGLVRISVGIEEPEDLIQDLDHAFSKI
>Groundwater@3300021826#p__Bacteroidota@c__Ignavibacteria@o__@f__@g__@s__
MKDKKDKKYTMETHLIYGRAFTEKWDYNHHVVPPISSSTTFRLDSVERGAKGFSEFGNTCFLPDGEKPIYIYDRLGEPNKEILEENLALAEMGETAVTFATGMGAISAIFGVLTQSGDEIICHKTLYGCTFSLLNNWYPRYNIGVKKIDMTNLENLKNSITDKTRVVYFESPSNPNLEIIDITAVTNFVKEVNSKRDEKSQIKVAVDNTFATPFCQRPISLGVDFVIHSLTKNIGGFGTDMGGVIICPKKYRDVFMLYRKDFGAVLGSKSAWTIVVYGLTSLPLRLQKEIKSAGKVAEFLSNHPAISYVNYPGLPSFKFHELAKKQMIDYEGNFAPGNMLYFGIKGKDPEEGKANGKKIMDFIAENSYTITLAVSLGHIRTLVEHPGSMTHSMIPAEEQLRDGIDPAGIRMSVGLENPDDIITDLSEALSIIG
>Groundwater@OSL_B.mb.4#p__Bacteroidota@c__Ignavibacteria@o__@f__@g__@s__1
MKDKKDKKYTMETHLIYGRAFTEKWDYNHHVVPPISSSTTFRLDSVERGAKGFSEFGNTCFLPDGEKPIYIYDRLGEPNKEILEENLALAEMGETAVTFATGMGAISAIFGVLTQSGDEIICHKTLYGCTFSLLNNWYPRYNIGVKKIDMTNLENLKNSITDKTRVVYFESPSNPNLEIIDITAVTNFVKEVNSKRDEKSQIKVAVDNTFATPFCQRPISLGVDFVIHSLTKNIGGFGTDMGGVIICPKKYRDVFMLYRKDFGAVLGSKSAWTIVVYGLTSLPLRLQKEIKSAGKVAEFLSNHPAISYVNYPGLPSFKFHELAKKQMIDYEGNFAPGNMLYFGIKGKDPEEGKANGKKIMDFIAENSYTITLAVSLGHIRTLVEHPGSMTHSMIPAEEQLRDGIDPAGIRMSVGLENPDDIITDLSEALSIIG
>Groundwater@OS_PC_MetaG.mb.2#p__Bacteroidota@c__Ignavibacteria@o__@f__@g__@s__2
MKDKKDKKYTMETHLIYGRAFTEKWDYNHHVVPPISSSTTFRLDSVERGAKGFSEFGNTCFLPDGEKPIYIYDRLGEPNKEILEENLALAEMGETAVTFATGMGAISAIFGVLTQSGDEIICHKTLYGCTFSLLNNWYPRYNIGVKKIDMTNLENLKNSITDKTRVVYFESPSNPNLEIIDITAVTNFVKEVNSKRDEKSQIKVAVDNTFATPFCQRPISLGVDFVIHSLTKNIGGFGTDMGGVIICPKKYRDVFMLYRKDFGAVLGSKSAWTIVVYGLTSLPLRLQKEIKSAGKVAEFLSNHPAISYVNYPGLPSFKFHELAKKQMIDYEGNFAPGNMLYFGIKGKDPEEGKANGKKIMDFIAENSYTITLAVSLGHIRTLVEHPGSMTHSMIPAEEQLRDGIDPAGIRMSVGLENPDDIITDLSEALSIIG
>Groundwater@Modern_marine.mb.286#p__Bacteroidota@c__Ignavibacteria@o__Ignavibacteriales@f__Melioribacteraceae@g__@s__
MSSKNNNKSKDTDFDNSKYSMDTKVIYGKNISNKWDYAHHVTAPISSSTTFRLDSVERGAHGFMQFANSKEFGDESPIFIYDRLGEPNKDLLEENLAFVENGEMAVTFATGMGAISAVLGILCKTGDEIITHATLYGCTISLFNNWYPRYDIKVHAVDLTNLENIHTVLTEKTKVVYFESPANPNMDIIDIQELKKVVDEINKNRTNENKIQIVIDNTFATPFCQRPLEFGADFVIHSLTKGIGGFGTDMGGVVIGRKEYRDLLLLYRKDFGAVLNTKSAWAILTYGLPTLGLRQRQQIDSAMKIAQFLENHPKISFVNYPGLESYKHYETAKKQMIDFNGNFAPGSLIYFALKGKDAAECKLNGSKFMNYVADNAYTMTLAVSLGHTRTLIEHPASMTHSVVPPDELEKRGLDAGGVRLAIGLESTNDILMDIEDSLNSFDK
>Groundwater@Modern_marine_rock_biofilm.mb.53#p__Bacteroidota@c__Ignavibacteria@o__Ignavibacteriales@f__Melioribacteraceae@g__@s__1
MSSKNNNKSKDTDFDNSKYSMDTKVIYGKNISNKWDYAHHVTAPISSSTTFRLDSVERGAHGFMQFANSKEFGDESPIFIYDRLGEPNKDLLEENLAFVENGEMAVTFATGMGAISAVLGILCKTGDEIITHATLYGCTISLFNNWYPRYDIKVHAVDLTNLENIHTVLTEKTKVVYFESPANPNMDIIDIQELKKVVDEINKNRTNENKIQIVIDNTFATPFCQRPLEFGADFVIHSLTKGIGGFGTDMGGVVIGRKEYRDLLLLYRKDFGAVLNTKSAWAILTYGLPTLGLRQRQQIDSAMKIAQFLENHPKISFVNYPGLESYKHYETAKKQMIDFNGNFAPGSLIYFALKGKDAAECKLNGSKFMNYVADNAYTMTLAVSLGHTRTLIEHPASMTHSVVPPDELEKRGLDAGGVRLAIGLESTNDILMDIEDSLNSFDK
>Groundwater@OS_PC_MetaG.mb.71#p__Bacteroidota@c__Ignavibacteria@o__Ignavibacteriales@f__Melioribacteraceae@g__@s__2
MSSKNNNKSKDTDFDNSKYSMDTKVIYGKNISNKWDYAHHVTAPISSSTTFRLDSVERGAHGFMQFANSKEFGDESPIFIYDRLGEPNKDLLEENLAFVENGEMAVTFATGMGAISAVLGILCKTGDEIITHATLYGCTISLFNNWYPRYDIKVHAVDLTNLENIHTVLTEKTKVVYFESPANPNMDIIDIQELKKVVDEINKNRTNENKIQIVIDNTFATPFCQRPLEFGADFVIHSLTKGIGGFGTDMGGVVIGRKEYRDLLLLYRKDFGAVLNTKSAWAILTYGLPTLGLRQRQQIDSAMKIAQFLENHPKISFVNYPGLESYKHYETAKKQMIDFNGNFAPGSLIYFALKGKDAAECKLNGSKFMNYVADNAYTMTLAVSLGHTRTLIEHPASMTHSVVPPDELEKRGLDAGGVRLAIGLESTNDILMDIEDSLNSFDK
>Groundwater@MM_PC_MetaG.mb.18#p__Bacteroidota@c__Ignavibacteria@o__Ignavibacteriales@f__Melioribacteraceae@g__1-14-2-50-31-20@s__1
MSEEKKTKIDESKYSLNTQIIYGKNVTNKWDYSHHVVAPLSSSNTFKLDSVDRGALGFIQFAQTEKQSDGHPILIYDRLGEPNKDMLEENLAHIENGEMAVSFATGMGAISGVLGVLTKTGDEIITHSTLYGCTISLFNNWYPRYNIAVHPTDLTNAENILKFANVKTRVIYFETPANPNMDIINLEEVRNIVDELNKNRNNEDKIQIVVDNTFATPYCQRPIKLGADFTVHSLTKGLNGFGTDMGGIVIGRNEFRDKILLYRKDFGAVLNTKSAWTVLTYGLPSLVVRQQQQVSTAQKVAEYLEAHPKVEKVNYPGLKSFKYYELAKKQMTNFEGEFAPGTLLYFLLNGDSPADCKAKGAKFIDYCADNSYTMTLAVSLGHTRTLIEHPPSMTHSVVPPEKLAERGIDPGGIRLAFGLEKAEDIIMDLEKALENI
>Groundwater@Modern_marine.mb.92#p__Bacteroidota@c__Ignavibacteria@o__Ignavibacteriales@f__Melioribacteraceae@g__1-14-2-50-31-20@s__2
MSEEKKTKIDESKYSLNTQIIYGKNVTNKWDYSHHVVAPLSSSNTFKLDSVDRGALGFIQFAQTEKQSDGHPILIYDRLGEPNKDMLEENLAHIENGEMAVSFATGMGAISGVLGVLTKTGDEIITHSTLYGCTISLFNNWYPRYNIAVHPTDLTNAENILKFANVKTRVIYFETPANPNMDIINLEEVRNIVDELNKNRNNEDKIQIVVDNTFATPYCQRPIKLGADFTVHSLTKGLNGFGTDMGGIVIGRNEFRDKILLYRKDFGAVLNTKSAWTVLTYGLPSLVVRQQQQVSTAQKVAEYLEAHPKVEKVNYPGLKSFKYYELAKKQMTNFEGEFAPGTLLYFLLNGDSPADCKAKGAKFIDYCADNSYTMTLAVSLGHTRTLIEHPPSMTHSVVPPEKLAERGIDPGGIRLAFGLEKAEDIIMDLEKALENI
>Groundwater@Modern_marine_planktonic.mb.6#p__Bacteroidota@c__Ignavibacteria@o__Ignavibacteriales@f__Melioribacteraceae@g__1-14-2-50-31-20@s__
MSEEKKTKIDESKYSLNTQIIYGKNVTNKWDYSHHVVAPLSSSNTFKLDSVDRGALGFIQFAQTEKQSDGHPILIYDRLGEPNKDMLEENLAHIENGEMAVSFATGMGAISGVLGVLTKTGDEIITHSTLYGCTISLFNNWYPRYNIAVHPTDLTNAENILKFANVKTRVIYFETPANPNMDIINLEEVRNIVDELNKNRNNEDKIQIVVDNTFATPYCQRPIKLGADFTVHSLTKGLNGFGTDMGGIVIGRNEFRDKILLYRKDFGAVLNTKSAWTVLTYGLPSLVVRQQQQVSTAQKVAEYLEAHPKVEKVNYPGLKSFKYYELAKKQMTNFEGEFAPGTLLYFLLNGDSPADCKAKGAKFIDYCADNSYTMTLAVSLGHTRTLIEHPPSMTHSVVPPEKLAERGIDPGGIRLAFGLEKAEDIIMDLEKALENI
>Groundwater@MM_PC_MetaG.mb.196#p__Bacteroidota@c__Ignavibacteria@o__Ignavibacteriales@f__Melioribacteraceae@g__navibacteriae-2@s__GCA_002839805.1
MSTDNKNKPPVNTDDDSKYSMDTHIIYGKNVSAKWDYSHHVTAPISSSTTFRLDSVDRGAQGFQRFANTKDFGGEAPIFIYDRLGEPNKDMLEENLAYVEKGETAVTFTTGMGAISAVLGILVSTGEEIIAHSTLYGCTISLFNNWYPRYGINVLYTDLTKLENLKEKITVNTKAIYFESPANPNLDIIDIKKIRKIADEINADREETDHLQIIIDNTFATPYCQRPLELGADFVVHSLTKGIGGFGTDMGGVVIGKNKYRDLLLLFRKDFGAVLNTKSAWAILTYGLPTVGLRQKQQISTALKVAKFLEAHPKISYVNYPGLESYKYYNLAKEQMLDFEGNFAPGSMIYFSLKGNTAAECKSNGIKFMDYAADNAYTMTLAVSLGHTRTLIEHPASMTHSVVPPEKLEEKGIDPGGVRLAIGLEKAEDIIRDLEDSLNSIL
>Groundwater@Old_saline_planktonic.mb.41#p__Bacteroidota@c__UBA10030@o__@f__@g__@s__1
MKKKKEKNGKNYSMQTRLIYGKSISKKWDYNHHVVPPISSSATFRLDTAKRGAQGFMEFAHHNGEKTVESRAPIYIYDRLGEPNKELLEENLAAAETGESAVTFCTGMAAISAIFGALTGSDDEIIAHSVLYGCTYSLLTNWYPRYRINTKFIDLINPNNLKKEISLKTRVVYFETPVNPTLDLIDISAISKIVKSANKNRPKGREIYLVIDNTFATPFCQRPIELGADFTVESLTKGITGFGTDMGGVVVGPKWSYDLLLMYRKDFGGVLAAKSAWPIMVYGLPSLPIRFKQSMKSALEVAKFLESDSRVNYVRYPGLESFPQPELARRQLIDYDGNFAPGVLLYFAFKGKTPKKRKEKGEKFINYLAKKAYTITLAVSLGMIRTLIEHPSSMTHAAIPPEEQIAKGIDPGGIRLSIGIEKVEDIINDLKKALSKI
>Groundwater@OS_PC_MetaG.mb.146#p__Bacteroidota@c__UBA10030@o__@f__@g__@s__
MKKKKEKNGKNYSMQTRLIYGKSISKKWDYNHHVVPPISSSATFRLDTAKRGAQGFMEFAHHNGEKTVESRAPIYIYDRLGEPNKELLEENLAAAETGESAVTFCTGMAAISAIFGALTGSDDEIIAHSVLYGCTYSLLTNWYPRYRINTKFIDLINPNNLKKEISLKTRVVYFETPVNPTLDLIDISAISKIVKSANKNRPKGREIYLVIDNTFATPFCQRPIELGADFTVESLTKGITGFGTDMGGVVVGPKWSYDLLLMYRKDFGGVLAAKSAWPIMVYGLPSLPIRFKQSMKSALEVAKFLESDSRVNYVRYPGLESFPQPELARRQLIDYDGNFAPGVLLYFAFKGKTPKKRKEKGEKFINYLAKKAYTITLAVSLGMIRTLIEHPSSMTHAAIPPEEQIAKGIDPGGIRLSIGIEKVEDIINDLKKALSKI
>Groundwater@3300021827#p__Bacteroidota@c__UBA10030@o__UBA10030@f__@g__@s__1
MKKKKEKNGKNYSMQTRLIYGKSISKKWDYNHHVVPPISSSATFRLDTAKRGAQGFMEFAHHNGEKTVESRAPIYIYDRLGEPNKELLEENLAAAETGESAVTFCTGMAAISAIFGALTGSDDEIIAHSVLYGCTYSLLTNWYPRYRINTKFIDLINPNNLKKEISLKTRVVYFETPVNPTLDLIDISAISKIVKSANKNRPKGREIYLVIDNTFATPFCQRPIELGADFTVESLTKGITGFGTDMGGVVVGPKWSYDLLLMYRKDFGGVLAAKSAWPIMVYGLPSLPIRFKQSMKSALEVAKFLESDSRVNYVRYPGLESFPQPELARRQLIDYDGNFAPGVLLYFAFKGKTPKKRKEKGEKFINYLAKKAYTITLAVSLGMIRTLIEHPSSMTHAAIPPEEQIAKGIDPGGIRLSIGIEKVEDIINDLKKALSKI
>Groundwater@Old_saline.mb.91#p__Bacteroidota@c__UBA10030@o__UBA10030@f__@g__@s__2
MKKKKEKNGKNYSMQTRLIYGKSISKKWDYNHHVVPPISSSATFRLDTAKRGAQGFMEFAHHNGEKTVESRAPIYIYDRLGEPNKELLEENLAAAETGESAVTFCTGMAAISAIFGALTGSDDEIIAHSVLYGCTYSLLTNWYPRYRINTKFIDLINPNNLKKEISLKTRVVYFETPVNPTLDLIDISAISKIVKSANKNRPKGREIYLVIDNTFATPFCQRPIELGADFTVESLTKGITGFGTDMGGVVVGPKWSYDLLLMYRKDFGGVLAAKSAWPIMVYGLPSLPIRFKQSMKSALEVAKFLESDSRVNYVRYPGLESFPQPELARRQLIDYDGNFAPGVLLYFAFKGKTPKKRKEKGEKFINYLAKKAYTITLAVSLGMIRTLIEHPSSMTHAAIPPEEQIAKGIDPGGIRLSIGIEKVEDIINDLKKALSKI
>Groundwater@OSL_A.mb.19#p__Bacteroidota@c__UBA10030@o__UBA10030@f__@g__@s__
MKKKKEKNGKNYSMQTRLIYGKSISNKWDYNHHVVPPISSSATFRLDTAKRGAQGFMEFAHHNGEKTVESRAPIYIYDRLGEPNKELLEENLAAAETGESAVTFCTGMAAISAIFGALTGSDDEIIAHSVLYGCTYSLLTNWYPRYRINTKFIDLINPNNLKKEISLKTRVVYFETPVNPTLDLIDISAISKIVKSANKNRPKGREIYLVIDNTFATPFCQRPIELGADFTVESLTKGITGFGTDMGGVVVGPKWSYDLLLMYRKDFGGVLAAKSAWPIMVYGLPSLPIRFKQSMKSALEVAKFLESDSRVNYVRYPGLESFPQPELARRQLIDYDGNFAPGVLLYFAFKGKTPKKRKEKGEKFINYLAKKAYTITLAVSLGMIRTLIEHPSSMTHAAIPPEEQIAKGIDPGGIRLSIGIEKVEDIINDLKKALSKI
>Groundwater@OS_PC_MetaG.mb.36#p__Desulfobacterota@c__Desulfarculia@o__Adiutricales@f__@g__@s__
MAYDTSRPLGFATRAIHHGYHPEDNQNALTPPLHLTSTFAFETAEQGGALFAGEAEGHIYSRISNPTVALLESRIAELEGAEAGLCTASGMGAISATMWTLVKPGDEIITDKTLYGCTFAFMRDGLSRFGIQITHVDLRDPENLRAAISDKTRIVYFETPANPNMRLVDIRAVSDIAHASGALVIVDNTYASPMLTRPVSFGADFVLHSATKYLGGHGDLVAGAVCGRAEAIHEIRMVGVKDMTGSVMAPFNAMLVMRGLKTLQLRMQRHCESGMKVAEWLEAQPGVSAVYYPGLASHPQHDLARRQMDGFGGMIAFELEGGYEAGIAMMNRLSLIRRAVSLGDAETLVQHPASMTHSTYSPEERAAHGISDGLVRLSVGLEDVADLLEDLANALGTNDR
>Groundwater@Modern_marine.mb.64#p__Eisenbacteria@c__RBG-16-71-46@o__@f__@g__@s__1
MSVDGSSSKNDPKKLPPEPAYDRHPKIQVGQHNVGLSSFLIHGRFRTAKWDYTHHVVPPISSSSTFRLESSARGAEGFVGFADPATHRHTRRSVLIYERLDEPARAMLEDQIAMAEGGQLAVAFSSGMAAVSGALGTILSSGHEVIAHKTLYGCTYSFLTTWMPRWRIGTQFIDLTDTNRLAAAITPATRCIYFETPVNPTLDLIDLQATVDCVAEENKTRALEDKIRIVVDNTFASPYGQRPLSFGVDVVLHSLTKNLCGFGTEMGGVVILPSEELEGDLLMFRKDFGGALSAKTAWSILVHGLPTLEIRMDREQSSALQIARYLEEHPLVERVIYPGLESFPQGALARKQMLTPNGKFAPGVMIYFILKGDEEVRQRLSDLFVDHLATHAYTITLAVSLGQIRTLVEKPSTMTHAAVPVECQKGASIDPGGVRLSVGLEDPQDILNDLDDGFTAIRKEAAARGIIT
>Groundwater@Modern_marine_glass_biofilm.mb.21#p__Eisenbacteria@c__RBG-16-71-46@o__@f__@g__@s__2
MSVDGSSSKNDPKKLPPEPAYDRHPKIQVGQHNVGLSSFLIHGRFRTAKWDYTHHVVPPISSSSTFRLESSARGAEGFVGFADPATHRHTRRSVLIYERLDEPARAMLEDQIAMAEGGQLAVAFSSGMAAVSGALGTILSSGHEVIAHKTLYGCTYSFLTTWMPRWRIGTQFIDLTDTNRLAAAITPATRCIYFETPVNPTLDLIDLQATVDCVAEENKTRALEDKIRIVVDNTFASPYGQRPLSFGVDVVLHSLTKNLCGFGTEMGGVVILPSEELEGDLLMFRKDFGGALSAKTAWSILVHGLPTLEIRMDREQSSALQIARYLEEHPLVERVIYPGLESFPQGALARKQMLTPNGKFAPGVMIYFILKGDEEVRQRLSDLFVDHLATHAYTITLAVSLGQIRTLVEKPSTMTHAAVPVECQKGASIDPGGVRLSVGLEDPQDILNDLDDGFTAIRKEAAARGIIT
>Groundwater@Modern_marine_rock_biofilm.mb.36#p__Eisenbacteria@c__RBG-16-71-46@o__@f__@g__@s__
MSVDGSSSKNDPKKLPPEPAYDRHPKIQVGQHNVGLSSFLIHGRFRTAKWDYTHHVVPPISSSSTFRLESSARGAEGFVGFADPATHRHTRRSVLIYERLDEPARAMLEDQIAMAEGGQLAVAFSSGMAAVSGALGTILSSGHEVIAHKTLYGCTYSFLTTWMPRWRIGTQFIDLTDTNRLAAAITPATRCIYFETPVNPTLDLIDLQATVDCVAEENKTRALEDKIRIVVDNTFASPYGQRPLSFGVDVVLHSLTKNLCGFGTEMGGVVILPSEELEGDLLMFRKDFGGALSAKTAWSILVHGLPTLEIRMDREQSSALQIARYLEEHPLVERVIYPGLESFPQGALARKQMLTPNGKFAPGVMIYFILKGDEEVRQRLSDLFVDHLATHAYTITLAVSLGQIRTLVEKPSTMTHAAVPVECQKGASIDPGGVRLSVGLEDPQDILNDLDDGFTAIRKEAAARGIIT
>Groundwater@MM_PW_MetaG.mb.36#p__Firmicutes@c__Bacilli@o__Bacillales_A@f__Planococcaceae@g__@s__
MHNKEVKKETSLIHKGYVSKNHHDSLTIPLYQTSTFAFSSAEEGERRFAGEESGNIYSRLGNPTVSLLEERMMELESGKGALAFGSGMAAVSAVLLHVIKSGDHIMCSRGIYGCTFGLLEMFEEKFNISHSFHAMETEEEIEAAIRPNTACLYIETPINPTMEIVDLSLVIKIAKKHGIKVIVDNTFSSPFLQNPLEMGADYVLHSATKYINGHGDVIAGLLVGNDADDMMKLRMTVQKDVGGIISPFDAWLLIRGLKTLHVRMDRHTQNAGTVLSYLKNEPFVENIYYPFDESHPQYHIAKKQMKAGGGLISFTIRGGKEAAQLFLNSLSLIKIAVSLGDAETLIQHPATMTHSVIPEMEREKMGITHSLLRVSVGLEHPEDLINDLKQAFIKVQDQMPTTNVN
>Groundwater@2756170447#p__Patescibacteria@c__Gracilibacteria@o__Peregrinibacterales@f__@g__@s__1
MSENQNFGMDTLAIHGGINHTNFNEHVFPLFQTSTFMFENTEQGARRFAGEETGYIYTRMGNPTVEILEKKLALLEEGAVGRIYPTGMAAISSPLLGFLGAGDHLITESIIYGCTDSLFRKQFERFGIEVSFIDSVDCNQIVDHIKDNTKAVFLETPSNPTMKTCDIKKVCADVKAKNPDIKIVVDNTFATPIYQKPLKMGADIVIHSCTKYINGHGDVVAGAAVFKDKNMADMNHTQLDIGTTVSPFDAWLMIRGVKTLPLRMERHTQNAKKVTEYLKNHEKVDTVAYPGFSGMIAFELKEGVEAGKKLLNSVKMIGLAVSLGNVDSLIQHPASMTHAIIPKEQREKIGITDGLVRLSVGIENVEDIIADLDQALNNS
>Groundwater@3300021810#p__Patescibacteria@c__Gracilibacteria@o__Peregrinibacterales@f__@g__@s__
MSENQNFGMDTLAIHGGINHTNFNEHVFPLFQTSTFMFENTEQGARRFAGEETGYIYTRMGNPTVEILEKKLALLEEGAVGRIYPTGMAAISSPLLGFLGAGDHLITESIIYGCTDSLFRKQFERFGIEVSFIDSVDCNQIVDHIKDNTKAVFLETPSNPTMKTCDIKKVCADVKAKNPDIKIVVDNTFATPIYQKPLKMGADIVIHSCTKYINGHGDVVAGAAVFKDKNMADMNHTQLDIGTTVSPFDAWLMIRGVKTLPLRMERHTQNAKKVTEYLKNHEKVDTVAYPGFSGMIAFELKEGVEAGKKLLNSVKMIGLAVSLGNVDSLIQHPASMTHAIIPKEQREKIGITDGLVRLSVGIENVEDIIADLDQALNNS
>Groundwater@OS_PC_MetaG.mb.61#p__Patescibacteria@c__Gracilibacteria@o__Peregrinibacterales@f__UBA12463@g__@s__
MSENQNFGMDTLAIHGGINHTNFNEHVFPLFQTSTFMFENTEQGARRFAGEETGYIYTRMGNPTVEILEKKLALLEEGAVGRIYPTGMAAISSPLLGFLGAGDHLITESIIYGCTDSLFRKQFERFGIEVSFIDSVDCNQIVDHIKDNTKAVFLETPSNPTMKTCDIKKVCADVKAKNPDIKIVVDNTFATPIYQKPLKMGADIVIHSCTKYINGHGDVVAGAAVFKDKNMADMNHTQLDIGTTVSPFDAWLMIRGVKTLPLRMERHTQNAKKVTEYLKNHEKVDTVAYPGFSGMIAFELKEGVEAGKKLLNSVKMIGLAVSLGNVDSLIQHPASMTHAIIPKEQREKIGITDGLVRLSVGIENVEDIIADLDQALNNS
>Groundwater@KR13_S3.mb.101#p__Proteobacteria@c__Alphaproteobacteria@o__Caulobacterales@f__Caulobacteraceae@g__Caulobacter@s__
MTSALGGAGFSTRAIHGGYDPADEHGALTPPVHLTSTFAFDSAEAGGEMFAGTRPGHFYSRISNPTTDLLERRIASLEDAEAGVATASGMGAITAVMWSFLQSGDEVITDQTLYGCTFAFMRDGLSRFGITVTQVDMTDLDALAAAVSAKTRIIYFETPANPNMRLVDIAGAAQVARACGAKLVVDNTYATPLLTRPITLGADIVVHSATKYLGGHGDLIGGVAVGGVEDMARVRLTGVKDMTGAVMSPFTAFLVLRGLKTLTLRMRQHCASAARIAAWLEAQPSVIRVFYPGLASFPQRDLAQRQMALPGGMMAFELAGGHAAGVAMMNRLTMIRRAVSLGDAETLIQHPASMTHSTYSPEERAAAGIGEGLVRLSIGLEDEADILSDLLGALEPAGALAVA
>Groundwater@KR11_0.1_MetaG.mb.32#p__Proteobacteria@c__Alphaproteobacteria@o__Caulobacterales@f__Hyphomonadaceae@g__Hyphomonas@s__1
MAFDANRPLGPATRAIHHGYDPAENGNALTPPLHLTSTFAFPDAETGGALFAGEAEGHIYSRISNPTVALLESRIASLEGAEAGLATASGMGAISSLMWTLLKPGDEIITDKTLYGCTFAFMRDGLSRFGIKITHVDLREPANLANAISGQTRIVYFETPANPNMRLVDIAAVSRMAHAAGALVVVDNTYASPLITRPIELGADFVVHSATKYLGGHGDLVAGIVLGKAGAIKQVRMIGVKDMTGSVMAPFNAMLVMRGLKTLQLRMARHCETGMRVAEWLEAQPGVEAVYYPGLKSHPQHDLARRQMAGFGGMIALELKGGYAAGLAMMNRLQMIRRAVSLGDAESLIQHPASMTHSTYSPDERLAHGISDGLVRLSVGLEDAEDILADLADALGTNER
>Groundwater@KR11_Ju.mb.27#p__Proteobacteria@c__Alphaproteobacteria@o__Caulobacterales@f__Hyphomonadaceae@g__Hyphomonas@s__2
MAFDANRPLGPATRAIHHGYDPAENGNALTPPLHLTSTFAFPDAETGGALFAGEAEGHIYSRISNPTVALLESRIASLEGAEAGLATASGMGAISSLMWTLLKPGDEIITDKTLYGCTFAFMRDGLSRFGIKITHVDLREPANLANAISGQTRIVYFETPANPNMRLVDIAAVSRMAHAAGALVVVDNTYASPLITRPIELGADFVVHSATKYLGGHGDLVAGIVLGKAGAIKQVRMIGVKDMTGSVMAPFNAMLVMRGLKTLQLRMARHCETGMRVAEWLEAQPGVEAVYYPGLKSHPQHDLARRQMAGFGGMIALELKGGYAAGLAMMNRLQMIRRAVSLGDAESLIQHPASMTHSTYSPDERLAHGISDGLVRLSVGLEDAEDILADLADALGTNER
>Groundwater@KR11_N3.mb.24#p__Proteobacteria@c__Alphaproteobacteria@o__Caulobacterales@f__Hyphomonadaceae@g__Hyphomonas@s__3
MAFDANRPLGPATRAIHHGYDPAENGNALTPPLHLTSTFAFPDAETGGALFAGEAEGHIYSRISNPTVALLESRIASLEGAEAGLATASGMGAISSLMWTLLKPGDEIITDKTLYGCTFAFMRDGLSRFGIKITHVDLREPANLANAISGQTRIVYFETPANPNMRLVDIAAVSRMAHAAGALVVVDNTYASPLITRPIELGADFVVHSATKYLGGHGDLVAGIVLGKAGAIKQVRMIGVKDMTGSVMAPFNAMLVMRGLKTLQLRMARHCETGMRVAEWLEAQPGVEAVYYPGLKSHPQHDLARRQMAGFGGMIALELKGGYAAGLAMMNRLQMIRRAVSLGDAESLIQHPASMTHSTYSPDERLAHGISDGLVRLSVGLEDAEDILADLADALGTNER
>Groundwater@KR11_S3.mb.7#p__Proteobacteria@c__Alphaproteobacteria@o__Caulobacterales@f__Hyphomonadaceae@g__Hyphomonas@s__4
MAFDANRPLGPATRAIHHGYDPAENGNALTPPLHLTSTFAFPDAETGGALFAGEAEGHIYSRISNPTVALLESRIASLEGAEAGLATASGMGAISSLMWTLLKPGDEIITDKTLYGCTFAFMRDGLSRFGIKITHVDLREPANLANAISGQTRIVYFETPANPNMRLVDIAAVSRMAHAAGALVVVDNTYASPLITRPIELGADFVVHSATKYLGGHGDLVAGIVLGKAGAIKQVRMIGVKDMTGSVMAPFNAMLVMRGLKTLQLRMARHCETGMRVAEWLEAQPGVEAVYYPGLKSHPQHDLARRQMAGFGGMIALELKGGYAAGLAMMNRLQMIRRAVSLGDAESLIQHPASMTHSTYSPDERLAHGISDGLVRLSVGLEDAEDILADLADALGTNER
>Groundwater@Old_saline_planktonic.mb.7#p__Proteobacteria@c__Alphaproteobacteria@o__Caulobacterales@f__Hyphomonadaceae@g__Hyphomonas@s__5
MAFDSTRPLGFATRAIHHGYNPADNANALTPPLHLSSTFAFPTAEEGGALFAGETEGHVYSRISNPTVALLESRIADLEGAEAGLCTGSGMGAISATMWTLLKPGDEIITDQTLYGCTFAFMRDGLSRFGITITHVDLRDPENLRGAISDKTRIVYFESPANPNMRLVDIRAVSSIAHEHDTLVVVDNTYASPMLTRPLTLGADFVLHSATKYLGGHGDLVAGAVCGRADAIHEIRMVGVKDMTGSVMAPFNAMLVMRGLKTLQLRMARHCESGMKVAEWLEAQPGVSVVHYPGLVSHPQHELAKRQMDGFGGMVAFELEGGYEAGLAMMNRLRLIRRAVSLGDAETLIQHPASMTHSTYSPDERRAHGISEGLVRLSVGLEDVTDLIEDLAGALGTNDR
>Groundwater@OS_PC_MetaG.mb.179#p__Proteobacteria@c__Alphaproteobacteria@o__Caulobacterales@f__Hyphomonadaceae@g__Hyphomonas@s__6
MAYDSSRPLGFATRAIHHGYNPADNANALTPPLHLTSTFAFPTAEQGGALFAGEAEGHVYSRISNPTVALLETRIASLEGAEAGLCTASGMGAISATLWTLLKPGDEIITDKTLYGCTFSFMRDGLSRFGITITHVDLRDPDNLRAAISDTTRIVYFETPANPNMRLVDIRAVSEIAHASGALVLVDNTYASPMLTRPISLGADFVLHSATKYLGGHGDLVAGAVCGPAEAIHEIRMVGVKDMTGSVMAPFNAMLVMRGLKTLQLRMARHCESGLKVATWLEAQPGVAAVYYPGLTSHPQHELAKRQMPGFGGMIAFELEGGYNAGIAMMNRLQLIRRAVSLGDAETLVQHPASMTHSTYSPEERHAHGISDGLVRLSVGLEDVADLIEDLGQALATKAG
>Groundwater@UMS_A.mb.29#p__Proteobacteria@c__Alphaproteobacteria@o__Caulobacterales@f__Hyphomonadaceae@g__Hyphomonas@s__7
MAFDSTRPLGFATRAIHHGYNPADNANALTPPLHLSSTFAFPTAEEGGALFAGETEGHVYSRISNPTVALLESRIADLEGAEAGLCTGSGMGAISATMWTLLKPGDEIITDQTLYGCTFAFMRDGLSRFGITITHVDVRDPENLRGAISDKTRIVYFESPANPNMRLVDIRAVSSIAHEHDTLVVVDNTYASPMLTRPLTLGADFVLHSATKYLGGHGDLVAGAVCGRADAIHEIRMVGVKDMTGSVMAPFNAMLVMRGLKTLQLRMARHCESGMKVAEWLEAQPGVSVVHYPGLVSHPQHELAKRQMDGFGGMVAFELEGGYEAGLAMMNRLRLIRRAVSLGDAETLIQHPASMTHSTYSPDERRAHGISEGLVRLSVGLEDVTDLIEDLAGALGTNDR
>Groundwater@UMS_B.mb.54#p__Proteobacteria@c__Alphaproteobacteria@o__Caulobacterales@f__Hyphomonadaceae@g__Hyphomonas@s__8
MAFDSTRPLGFATRAIHHGYNPADNANALTPPLHLSSTFAFPTAEEGGALFAGETEGHVYSRISNPTVALLESRIADLEGAEAGLCTGSGMGAISATMWTLLKPGDEIITDQTLYGCTFAFMRDGLSRFGITITHVDVRDPENLRGAISDKTRIVYFESPANPNMRLVDIRAVSSIAHEHDTLVVVDNTYASPMLTRPLTLGADFVLHSATKYLGGHGDLVAGAVCGRADAIHEIRMVGVKDMTGSVMAPFNAMLVMRGLKTLQLRMARHCESGMKVAEWLEAQPGVSVVHYPGLVSHPQHELAKRQMDGFGGMVAFELEGGYEAGLAMMNRLRLIRRAVSLGDAETLIQHPASMTHSTYSPDERRAHGISEGLVRLSVGLEDVTDLIEDLAGALGTNDR
>Groundwater@Undefined_mixed_planktonic.mb.123#p__Proteobacteria@c__Alphaproteobacteria@o__Caulobacterales@f__Hyphomonadaceae@g__Hyphomonas@s__
MAFDSTRPLGFATRAIHHGYNPADNANALTPPLHLSSTFAFPTAEEGGALFAGETEGHVYSRISNPTVALLESRIADLEGAEAGLCTGSGMGAISATMWTLLKPGDEIITDQTLYGCTFAFMRDGLSRFGITITHVDVRDPENLRGAISDKTRIVYFESPANPNMRLVDIRAVSSIAHEHDTLVVVDNTYASPMLTRPLTLGADFVLHSATKYLGGHGDLVAGAVCGRADAIHEIRMVGVKDMTGSVMAPFNAMLVMRGLKTLQLRMARHCESGMKVAEWLEAQPGVSVVHYPGLVSHPQHELAKRQMDGFGGMVAFELEGGYEAGLAMMNRLRLIRRAVSLGDAETLIQHPASMTHSTYSPDERRAHGISEGLVRLSVGLEDVTDLIEDLAGALGTNDR
>Groundwater@3300021830#p__Proteobacteria@c__Alphaproteobacteria@o__Rhizobiales@f__Rhizobiaceae@g__Hoeflea@s__1
MKTSSKNFSTRAIHHGYNPMDHQGALTPPLHLTSTFAFDSAEAGGEMFSGERPGYIYSRISNPTLDLLEQRIAVLEGAEAGLALASGMGAITAALWTLLSPGDEVIVDKTLYGCTFAFMRHGLAKFGITVTHVDMTDPANLTSVISEKTRVVYFETPANPNMRLVDIEAISKIAHAGGATVVVDNTYATPFLTRPIELGADIVVHSATKYLGGHGDVVAGLLVGRAEQVSQIRMFGMKDMTGAVMAPFNAMLILRGLKTLALRMERHCSNAQQVAAMLEASEGVAKVHYPGLQSFEQHELALRQMPGFGAMIAFELDGGIEAGRRLMNRLTMIGRAVSLGDAESLIQHPASMTHSTYTAEERAEHGISDGLIRLSVGLEDVEDIIDDLTQALTGDAVRAAA
>Groundwater@KR46_Ju.mb.8#p__Proteobacteria@c__Alphaproteobacteria@o__Rhizobiales@f__Rhizobiaceae@g__Hoeflea@s__2
MTARSKSFSTRAIHHGYNPMDNEGALTPPLHLTSTFAFESAEAGGEMFAGERPGHIYSRISNPTLDLLEKRIAVLEGAEAGLALSSGMGAIAATLWTLLAPGDEVIVDKTLYGCTFAFMRHGLAKFGITVTHVDMTEPKNLAAVISDRTRVVYFETPANPNMRLVDIAAVSEIAHASGATVVVDNTYATPYLTRPIELGADIVVHSATKYLGGHGDVVAGLLVGRAEQVSQIRLYGMKDMTGAVMAPFNAMLILRGLKTLALRMERHCANAQTVAAMLEGAAGVAKVHYPGLRSFAQHDLAARQMPGFGAMIAFELDGGIEAGRRLMNRLTMIGRAVSLGDAESLIQHPASMTHSTYTAEERAEHGISDGLIRLSVGLEDVADIIDDLAQALTDDPVRAAA
>Groundwater@KR46_M_MetaG.mb.2#p__Proteobacteria@c__Alphaproteobacteria@o__Rhizobiales@f__Rhizobiaceae@g__Hoeflea@s__3
MTARSKSFSTRAIHHGYNPMDNEGALTPPLHLTSTFAFESAEAGGEMFAGERPGHIYSRISNPTLDLLEKRIAVLEGAEAGLALSSGMGAIAATLWTLLAPGDEVIVDKTLYGCTFAFMRHGLAKFGITVTHVDMTEPKNLAAVISDRTRVVYFETPANPNMRLVDIAAVSEIAHASGATVVVDNTYATPYLTRPIELGADIVVHSATKYLGGHGDVVAGLLVGRAEQVSQIRLYGMKDMTGAVMAPFNAMLILRGLKTLALRMERHCANAQTVAAMLEGAAGVAKVHYPGLRSFAQHDLAARQMPGFGAMIAFELDGGIEAGRRLMNRLTMIGRAVSLGDAESLIQHPASMTHSTYTAEERAEHGISDGLIRLSVGLEDVADIIDDLAQALTDDPVRAAA
>Groundwater@KR46_S_MetaG.mb.4#p__Proteobacteria@c__Alphaproteobacteria@o__Rhizobiales@f__Rhizobiaceae@g__Hoeflea@s__
MTARSKSFSTRAIHHGYNPMDNEGALTPPLHLTSTFAFESAEAGGEMFAGERPGHIYSRISNPTLDLLEKRIAVLEGAEAGLALSSGMGAIAATLWTLLAPGDEVIVDKTLYGCTFAFMRHGLAKFGITVTHVDMTEPKNLAAVISDRTRVVYFETPANPNMRLVDIAAVSEIAHASGATVVVDNTYATPYLTRPIELGADIVVHSATKYLGGHGDVVAGLLVGRAEQVSQIRLYGMKDMTGAVMAPFNAMLILRGLKTLALRMERHCANAQTVAAMLEGAAGVAKVHYPGLRSFAQHDLAARQMPGFGAMIAFELDGGIEAGRRLMNRLTMIGRAVSLGDAESLIQHPASMTHSTYTAEERAEHGISDGLIRLSVGLEDVADIIDDLAQALTDDPVRAAA
>Groundwater@MM_PW_MetaG.mb.44#p__Proteobacteria@c__Gammaproteobacteria@o__Enterobacterales@f__Alteromonadaceae@g__Rheinheimera_A@s__1
MSKQQYSHPDTVCIHAGKTGLNPHGALATPLYQTSTFVFDSAEQGAARFAGEEPGYIYTRLGNPTTRELELKVAALEGMEDAAATATGMGAVAAATMAFLQQGDHLIASKAIYGCSFALFNHQFARYGIDVSFVDMTDHNAIKQALKPNTKMIFAETPINPTLTVLDLDFIGQFAKQHQLISVIDNTFLTPLLQKPADYGIDIILHSATKYLNGHGDVVAGIIVGSSERITQIKLTTLKDMGATISPHDAWLIIRGLKTLSVRMERHCQNAQKVAEFLEAHPAIGQVYYPGLKSHPGYKFIGKQMKAAGGVLAFELNGSLDDGRYFINQCKLFSLAVSLGDAESLIQHPASMTHSPYSAEERQMAGISDGLIRISVGLEHVEDIIADLAQALTLMQQRQHS
>Groundwater@Old_saline.mb.101#p__Proteobacteria@c__Gammaproteobacteria@o__Enterobacterales@f__Alteromonadaceae@g__Rheinheimera_A@s__2
MSKQQYSHPDTVCIHAGKTGLNPHGALATPLYQTSTFVFDSAEQGAARFAGEEPGYIYTRLGNPTTRELELKVAALEGMEDAAATSTGMGAVAAATMAFLQQGDHLIASKAIYGCSFALFNHQFARYGIEVSFVDMTDHHAIKQALKANTKMIFAETPVNPTLTVLDLNFIGQFAKKHQLISVIDNTFLTPLLQKPADYGVDLILHSATKYLNGHGDVVAGIIVGSSERITQIKLTTLKDMGATISPHDAWLIIRGLKTLSVRMERHCQNAQKVAEYLEAHPAIGQVYYPGLKSHPGYKFIGKQMKAAGGVLAFELNGSLDDGRYFINQCQLLSLAVSLGDAESLIQHPASMTHSPYTAEERQMAGISDGLIRISVGLEHVEDIIADLDQALSLMLQKQQKTPLSL
>Groundwater@Old_saline.mb.89#p__Proteobacteria@c__Gammaproteobacteria@o__Enterobacterales@f__Alteromonadaceae@g__Rheinheimera_A@s__3
MSSRSNQHPIHPSQHPETQCIHAGKVKDAQYGALATPLYQTSTFVFDSAEQGAARFAGEEPGFIYTRLGNPTTRELELKVAALEGMADAAATATGMGAVAAATMAFLQQGDHLLASKAIYGCSFALFNHQFARYGIEVSFVDMTDHQAVAAALRPNTKMLFAETPINPNLVVLDLEFLGSFCKKHQIISVIDNTFLTPLLQQPARFGIDIVLHSATKYLNGHGDVVAGIIVSDAEKIQTIKLTTLKDMGATISPHDAWLIIRGLKTLSVRMERHCSNAQKVAEYLSTHPSIAKVYYPGLPDHPGHKFLGTQMVAAGGVLAFELNGSLDDGRYFINQCQLLSLAVSLGDAESLIQHPASMTHSPYSAEERQMAGISDGLIRISVGLEHVEDIIADLSQALVKMSGQQKN
>Groundwater@Old_saline_planktonic.mb.97#p__Proteobacteria@c__Gammaproteobacteria@o__Enterobacterales@f__Alteromonadaceae@g__Rheinheimera_A@s__4
MSKQQYSHPDTVCIHAGKTGLNPHGALATPLYQTSTFVFDSAEQGAARFAGEEPGYIYTRLGNPTTRELELKVAALEGMEDAAATSTGMGAVAAATMAFLQQGDHLIASKAIYGCSFALFNHQFARYGIEVSFVDMTDHHAIKQALKANTKMIFAETPVNPTLTVLDLNFIGQFAKKHQLISVIDNTFLTPLLQKPADYGVDLILHSATKYLNGHGDVVAGIIVGSSERITQIKLTTLKDMGATISPHDAWLIIRGLKTLSVRMERHCQNAQKVAEYLEAHPAIGQVYYPGLKSHPGYKFIGKQMKAAGGVLAFELNGSLDDGRYFINQCQLLSLAVSLGDAESLIQHPASMTHSPYTAEERQMAGISDGLIRISVGLEHVEDIIADLDQALSLMLQKQQKTPLSL
>Groundwater@OSS_A.mb.10#p__Proteobacteria@c__Gammaproteobacteria@o__Enterobacterales@f__Alteromonadaceae@g__Rheinheimera_A@s__5
MSSRSNQHPIHPSQHPETQCIHAGKVKDAQYGALATPLYQTSTFVFDSAEQGAARFAGEEPGFIYTRLGNPTTRELELKVAALEGMADAAATATGMGAVAAATMAFLQQGDHLLASKAIYGCSFALFNHQFARYGIEVSFVDMTDHQAVAAALRPNTKMLFAETPINPNLVVLDLEFLGSFCKKHQIISVIDNTFLTPLLQQPARFGIDIVLHSATKYLNGHGDVVAGIIVSDAEKIQTIKLTTLKDMGATISPHDAWLIIRGLKTLSVRMERHCSNAQKVAEYLSTHPSIAKVYYPGLPDHPGHKFLGTQMVAAGGVLAFELNGSLDDGRYFINQCQLLSLAVSLGDAESLIQHPASMTHSPYSAEERQMAGISDGLIRISVGLEHVEDIIADLSQALVKMSGQQKN
>Groundwater@OSS_A.mb.36#p__Proteobacteria@c__Gammaproteobacteria@o__Enterobacterales@f__Alteromonadaceae@g__Rheinheimera_A@s__6
MSKQQYSHPDTVCIHAGKTGLNPHGALATPLYQTSTFVFDSAEQGAARFAGEEPGYIYTRLGNPTTRELELKVAALEGMEDAAATSTGMGAVAAATMAFLQQGDHLIASKAIYGCSFALFNHQFARYGIEVSFVDMTDHHAIKQALKANTKMIFAETPVNPTLTVLDLNFIGQFAKKHQLISVIDNTFLTPLLQKPADYGVDLILHSATKYLNGHGDVVAGIIVGSSERITQIKLTTLKDMGATISPHDAWLIIRGLKTLSVRMERHCQNAQKVAEYLEAHPAIGQVYYPGLKSHPGYKFIGKQMKAAGGVLAFELNGSLDDGRYFINQCQLLSLAVSLGDAESLIQHPASMTHSPYTAEERQMAGISDGLIRISVGLEHVEDIIADLDQALSLMLQKQQKTPLSL
>Groundwater@OSS_B.mb.18#p__Proteobacteria@c__Gammaproteobacteria@o__Enterobacterales@f__Alteromonadaceae@g__Rheinheimera_A@s__7
MSKQQYSHPDTVCIHAGKTGLNPHGALATPLYQTSTFVFDSAEQGAARFAGEEPGYIYTRLGNPTTRELELKVAALEGMEDAAATSTGMGAVAAATMAFLQQGDHLIASKAIYGCSFALFNHQFARYGIEVSFVDMTDHHAIKQALKANTKMIFAETPVNPTLTVLDLNFIGQFAKKHQLISVIDNTFLTPLLQKPADYGVDLILHSATKYLNGHGDVVAGIIVGSSERITQIKLTTLKDMGATISPHDAWLIIRGLKTLSVRMERHCQNAQKVAEYLEAHPAIGQVYYPGLKSHPGYKFIGKQMKAAGGVLAFELNGSLDDGRYFINQCQLLSLAVSLGDAESLIQHPASMTHSPYTAEERQMAGISDGLIRISVGLEHVEDIIADLDQALSLMLQKQQKTPLSL
>Groundwater@OSS_B.mb.48#p__Proteobacteria@c__Gammaproteobacteria@o__Enterobacterales@f__Alteromonadaceae@g__Rheinheimera_A@s__8
MSSRSNQHPIHPSQHPETQCIHAGKVKDAQYGALATPLYQTSTFVFDSAEQGAARFAGEEPGFIYTRLGNPTTRELELKVAALEGMADAAATATGMGAVAAATMAFLQQGDHLLASKAIYGCSFALFNHQFARYGIEVSFVDMTDHQAVAAALRPNTKMLFAETPINPNLVVLDLEFLGSFCKKHQIISVIDNTFLTPLLQQPARFGIDIVLHSATKYLNGHGDVVAGIIVSDAEKIQTIKLTTLKDMGATISPHDAWLIIRGLKTLSVRMERHCSNAQKVAEYLSTHPSIAKVYYPGLPDHPGHKFLGTQMVAAGGVLAFELNGSLDDGRYFINQCQLLSLAVSLGDAESLIQHPASMTHSPYSAEERQMAGISDGLIRISVGLEHVEDIIADLSQALVKMSGQQKN
>Groundwater@UMS_A.mb.19#p__Proteobacteria@c__Gammaproteobacteria@o__Enterobacterales@f__Alteromonadaceae@g__Rheinheimera_A@s__9
MSSRSNQHPIHPSQHPETQCIHAGKVKDAQYGALATPLYQTSTFVFDSAEQGAARFAGEEPGFIYTRLGNPTTRELELKVAALEGMADAAATATGMGAVAAATMAFLQQGDHLLASKAIYGCSFALFNHQFARYGIEVSFVDMTDHQAVAAALRPNTKMLFAETPINPNLVVLDLEFLGSFCKKHQIISVIDNTFLTPLLQQPARFGIDIVLHSATKYLNGHGDVVAGIIVSDAEKIQTIKLTTLKDMGATISPHDAWLIIRGLKTLSVRMERHCSNAQKVAEYLSTHPSIAKVYYPGLPDHPGHKFLGTQMVAAGGVLAFELNGSLDDGRYFINQCQLLSLAVSLGDAESLIQHPASMTHSPYSAEERQMAGISDGLIRISVGLEHVEDIIADLSQALVKMSGQQKN
>Groundwater@UMS_A.mb.3#p__Proteobacteria@c__Gammaproteobacteria@o__Enterobacterales@f__Alteromonadaceae@g__Rheinheimera_A@s__10
MSKQQYSHPDTVCIHAGKTGLNPHGALATPLYQTSTFVFDSAEQGAARFAGEEPGYIYTRLGNPTTRELELKVAALEGMEDAAATSTGMGAVAAATMAFLQQGDHLIASKAIYGCSFALFNHQFARYGIEVSFVDMTDHHAIKQALKANTKMIFAETPVNPTLTVLDLNFIGQFAKKHQLISVIDNTFLTPLLQKPADYGVDLILHSATKYLNGHGDVVAGIIVGSSERITQIKLTTLKDMGATISPHDAWLIIRGLKTLSVRMERHCQNAQKVAEYLEAHPAIGQVYYPGLKSHPGYKFIGKQMKAAGGVLAFELNGSLDDGRYFINQCQLLSLAVSLGDAESLIQHPASMTHSPYTAEERQMAGISDGLIRISVGLEHVEDIIADLDQALSLMLQKQQKTPLSL
>Groundwater@UMS_B.mb.24#p__Proteobacteria@c__Gammaproteobacteria@o__Enterobacterales@f__Alteromonadaceae@g__Rheinheimera_A@s__11
MSSRSNQHPIHPSQHPETQCIHAGKVKDAQYGALATPLYQTSTFVFDSAEQGAARFAGEEPGFIYTRLGNPTTRELELKVAALEGMADAAATATGMGAVAAATMAFLQQGDHLLASKAIYGCSFALFNHQFARYGIEVSFVDMTDHQAVAAALRPNTKMLFAETPINPNLVVLDLEFLGSFCKKHQIISVIDNTFLTPLLQQPARFGIDIVLHSATKYLNGHGDVVAGIIVSDAEKIQTIKLTTLKDMGATISPHDAWLIIRGLKTLSVRMERHCSNAQKVAEYLSTHPSIAKVYYPGLPDHPGHKFLGTQMVAAGGVLAFELNGSLDDGRYFINQCQLLSLAVSLGDAESLIQHPASMTHSPYSAEERQMAGISDGLIRISVGLEHVEDIIADLSQALVKMSGQQKN
>Groundwater@UMS_B.mb.43#p__Proteobacteria@c__Gammaproteobacteria@o__Enterobacterales@f__Alteromonadaceae@g__Rheinheimera_A@s__12
MSKQQYSHPDTVCIHAGKTGLNPHGALATPLYQTSTFVFDSAEQGAARFAGEEPGYIYTRLGNPTTRELELKVAALEGMEDAAATSTGMGAVAAATMAFLQQGDHLIASKAIYGCSFALFNHQFARYGIEVSFVDMTDHHAIKQALKANTKMIFAETPVNPTLTVLDLNFIGQFAKKHQLISVIDNTFLTPLLQKPADYGVDLILHSATKYLNGHGDVVAGIIVGSSERITQIKLTTLKDMGATISPHDAWLIIRGLKTLSVRMERHCQNAQKVAEYLEAHPAIGQVYYPGLKSHPGYKFIGKQMKAAGGVLAFELNGSLDDGRYFINQCQLLSLAVSLGDAESLIQHPASMTHSPYTAEERQMAGISDGLIRISVGLEHVEDIIADLDQALSLMLQKQQKTPLSL
>Groundwater@Undefined_mixed_planktonic.mb.148#p__Proteobacteria@c__Gammaproteobacteria@o__Enterobacterales@f__Alteromonadaceae@g__Rheinheimera_A@s__
MSKQQYSHPDTVCIHAGKTGLNPHGALATPLYQTSTFVFDSAEQGAARFAGEEPGYIYTRLGNPTTRELELKVAALEGMEDAAATSTGMGAVAAATMAFLQQGDHLIASKAIYGCSFALFNHQFARYGIEVSFVDMTDHHAIKQALKANTKMIFAETPVNPTLTVLDLNFIGQFAKKHQLISVIDNTFLTPLLQKPADYGVDLILHSATKYLNGHGDVVAGIIVGSSERITQIKLTTLKDMGATISPHDAWLIIRGLKTLSVRMERHCQNAQKVAEYLEAHPAIGQVYYPGLKSHPGYKFIGKQMKAAGGVLAFELNGSLDDGRYFINQCQLLSLAVSLGDAESLIQHPASMTHSPYTAEERQMAGISDGLIRISVGLEHVEDIIADLDQALSLMLQKQQKTPLSL
>Groundwater@Old_saline.mb.15#p__Proteobacteria@c__Gammaproteobacteria@o__Enterobacterales@f__Alteromonadaceae@g__Rheinheimera@s__1
MHDNNKKAETLCIHAGKEKNQHGTLATPLYQSSTFIFDNAEQGAARFAGEAEGYIYTRLGNPTTRELELKIAALEGMADAAATATGMGAVAASTMAFLQQGDHLIASKAIYGCSFALFNHMFARYGIDVSFVDMTDHAAVEQAVKPNTKMLFAETPINPNMVVLDLTFIGDFCRRHQLISVIDNTFMTPLLQKPAEYGIDIVVHSATKYLNGHGDVVAGLIVSDAQTINTIKLTTLKDMGATISPHDAWLIIRGLKTLSVRLERHCSNAQTVAEFLQAHPAVRDVYYPGLPSHPGYKFIGKQMKAAGGVLAFELNADLDDSRYFINQCRLLSLAVSLGDAESLIQHPASMTHSPYTAEERQMAGISDGLIRISVGLEHVDDIIADLQQALQQMQTRQQNSN
>Groundwater@Old_saline_planktonic.mb.45#p__Proteobacteria@c__Gammaproteobacteria@o__Enterobacterales@f__Alteromonadaceae@g__Rheinheimera@s__2
MHDNNKKAETLCIHAGKEKNQHGTLATPLYQSSTFIFDNAEQGAARFAGEAEGYIYTRLGNPTTRELELKIAALEGMADAAATATGMGAVAASTMAFLQQGDHLIASKAIYGCSFALFNHMFARYGIDVSFVDMTDHAAVEQAVKPNTKMLFAETPINPNMVVLDLTFIGDFCRRHQLISVIDNTFMTPLLQKPAEYGIDIVVHSATKYLNGHGDVVAGLIVSDAQTINTIKLTTLKDMGATISPHDAWLIIRGLKTLSVRLERHCSNAQTVAEFLQAHPAVRDVYYPGLPSHPGYKFIGKQMKAAGGVLAFELNADLDDSRYFINQCRLLSLAVSLGDAESLIQHPASMTHSPYTAEERQMAGISDGLIRISVGLEHVDDIIADLQQALQQMQTRQQNSN
>Groundwater@UMS_A.mb.38#p__Proteobacteria@c__Gammaproteobacteria@o__Enterobacterales@f__Alteromonadaceae@g__Rheinheimera@s__3
MHDNNKKAETLCIHAGKEKNQHGTLATPLYQSSTFIFDNAEQGAARFAGEAEGYIYTRLGNPTTRELELKIAALEGMADAAATATGMGAVAASTMAFLQQGDHLIASKAIYGCSFALFNHMFARYGIDVSFVDMTDHAAVEQAVKPNTKMLFAETPINPNMVVLDLTFIGDFCRRHQLISVIDNTFMTPLLQKPAEYGIDIVVHSATKYLNGHGDVVAGLIVSDAQTINTIKLTTLKDMGATISPHDAWLIIRGLKTLSVRLERHCSNAQTVAEFLQAHPAVRDVYYPGLPSHPGYKFIGKQMKAAGGVLAFELNADLDDSRYFINQCRLLSLAVSLGDAESLIQHPASMTHSPYTAEERQMAGISDGLIRISVGLEHVDDIIADLQQALQQMQTRQQNSN
>Groundwater@UMS_B.mb.4#p__Proteobacteria@c__Gammaproteobacteria@o__Enterobacterales@f__Alteromonadaceae@g__Rheinheimera@s__4
MHDNNKKAETLCIHAGKEKNQHGTLATPLYQSSTFIFDNAEQGAARFAGEAEGYIYTRLGNPTTRELELKIAALEGMADAAATATGMGAVAASTMAFLQQGDHLIASKAIYGCSFALFNHMFARYGIDVSFVDMTDHAAVEQAVKPNTKMLFAETPINPNMVVLDLTFIGDFCRRHQLISVIDNTFMTPLLQKPAEYGIDIVVHSATKYLNGHGDVVAGLIVSDAQTINTIKLTTLKDMGATISPHDAWLIIRGLKTLSVRLERHCSNAQTVAEFLQAHPAVRDVYYPGLPSHPGYKFIGKQMKAAGGVLAFELNADLDDSRYFINQCRLLSLAVSLGDAESLIQHPASMTHSPYTAEERQMAGISDGLIRISVGLEHVDDIIADLQQALQQMQTRQQNSN
>Groundwater@Undefined_mixed_planktonic.mb.109#p__Proteobacteria@c__Gammaproteobacteria@o__Enterobacterales@f__Alteromonadaceae@g__Rheinheimera@s__5
MHDNNKKAETLCIHAGKEKNQHGTLATPLYQTSTFIFDNAEQGAARFAGEAEGYIYTRLGNPTTRELELKIAALEGMADAAATATGMGSVAASTMAFLQQGDHLIASKAIYGCSFALFNHMFARYGIDVSFVDMTDHAAVEQAVKPNTKMLFAETPINPNMVVLDLRFLADFCRRHQLISVIDNTFMTPLLQKPADYGIDIVIHSATKYLNGHGDVVAGLIVSDAETIKTIKLTTLKDMGATISPHDAWLIIRGLKTLSVRLERHCSNAQLVAEFLQAHSAVREVYYPGLPSHPGYKFIGTQMKAAGGVLAFELNASLDDSRYFINQCQLLSLAVSLGDAESLIQHPASMTHSPYTAEERQMAGISDGLIRVSVGLEHVDDIIADLAQALAKMQQRNG
>Groundwater@Undefined_mixed_planktonic.mb.135#p__Proteobacteria@c__Gammaproteobacteria@o__Enterobacterales@f__Alteromonadaceae@g__Rheinheimera@s__
MHDNNKKAETLCIHAGKEKNQHGTLATPLYQSSTFIFDNAEQGAARFAGEAEGYIYTRLGNPTTRELELKIAALEGMADAAATATGMGAVAASTMAFLQQGDHLIASKAIYGCSFALFNHMFARYGIDVSFVDMTDHAAVEQAVKPNTKMLFAETPINPNMVVLDLTFIGDFCRRHQLISVIDNTFMTPLLQKPAEYGIDIVVHSATKYLNGHGDVVAGLIVSDAQTINTIKLTTLKDMGATISPHDAWLIIRGLKTLSVRLERHCSNAQTVAEFLQAHPAVRDVYYPGLPSHPGYKFIGKQMKAAGGVLAFELNADLDDSRYFINQCRLLSLAVSLGDAESLIQHPASMTHSPYTAEERQMAGISDGLIRISVGLEHVDDIIADLQQALQQMQTRQQNSN
>Groundwater@Old_saline.mb.60#p__Proteobacteria@c__Gammaproteobacteria@o__Enterobacterales@f__Shewanellaceae@g__Shewanella@s__GCA_002838165.1_1
MQDESGKMWKAATQVIHGGHEREAFGALVTPLYQSATFVFESAQQGGERFAGNEQGYIYTRLGNPTTAELERKMAILEGAEAAAATASGMGAVSAALLANLQMGDHLVASNAVYGCTYALMTTQFARFGIEVSLVDFSSVAEIEAAIKSNTKVIFCETPVNPHLQVFDLAAIATIAKRHQLVSIVDNTFMTPLLQRPLDFGIDLVIHSATKYLNGHGDVIAGIVCGSEEQLHKVKYEILKDIGAVISPHDAWLILRGLKTLDVRLQRHCDSAQRVAEFLAEHPSINRVYYPGLASHQGHKFIGQQMKRAGGVIAFELAANLEEAMAFVGHLSLFSIAVSLGDAESLIQHPASMTHSPYTPEARAAAGIGDNLLRISIGLEDCDDIIADLSQALARLA
>Groundwater@Old_saline_planktonic.mb.100#p__Proteobacteria@c__Gammaproteobacteria@o__Enterobacterales@f__Shewanellaceae@g__Shewanella@s__GCA_002838165.1_2
MQDESGKMWKAATQVIHGGHEREAFGALVTPLYQSATFVFESAQQGGERFAGNEQGYIYTRLGNPTTAELERKMAILEGAEAAAATASGMGAVSAALLANLQMGDHLVASNAVYGCTYALMTTQFARFGIEVSLVDFSSVAEIEAAIKSNTKVIFCETPVNPHLQVFDLAAIATIAKRHQLVSIVDNTFMTPLLQRPLDFGIDLVIHSATKYLNGHGDVIAGIVCGSEEQLHKVKYEILKDIGAVISPHDAWLILRGLKTLDVRLQRHCDSAQRVAEFLAEHPSINRVYYPGLASHQGHKFIGQQMKRAGGVIAFELAANLEEAMAFVGHLSLFSIAVSLGDAESLIQHPASMTHSPYTPEARAAAGIGDNLLRISIGLEDCDDIIADLSQALARLA
>Groundwater@OSS_A.mb.12#p__Proteobacteria@c__Gammaproteobacteria@o__Enterobacterales@f__Shewanellaceae@g__Shewanella@s__GCA_002838165.1_3
MQDESGKMWKAATQVIHGGHEREAFGALVTPLYQSATFVFESAQQGGERFAGNEQGYIYTRLGNPTTAELERKMAILEGAEAAAATASGMGAVSAALLANLQMGDHLVASNAVYGCTYALMTTQFARFGIEVSLVDFSSVAEIEAAIKSNTKVIFCETPVNPHLQVFDLAAIATIAKRHQLVSIVDNTFMTPLLQRPLDFGIDLVIHSATKYLNGHGDVIAGIVCGSEEQLHKVKYEILKDIGAVISPHDAWLILRGLKTLDVRLQRHCDSAQRVAEFLAEHPSINRVYYPGLASHQGHKFIGQQMKRAGGVIAFELAANLEEAMAFVGHLSLFSIAVSLGDAESLIQHPASMTHSPYTPEARAAAGIGDNLLRISIGLEDCDDIIADLSQALARLA
>Groundwater@OSS_B.mb.39#p__Proteobacteria@c__Gammaproteobacteria@o__Enterobacterales@f__Shewanellaceae@g__Shewanella@s__GCA_002838165.1_4
MQDESGKMWKAATQVIHGGHEREAFGALVTPLYQSATFVFESAQQGGERFAGNEQGYIYTRLGNPTTAELERKMAILEGAEAAAATASGMGAVSAALLANLQMGDHLVASNAVYGCTYALMTTQFARFGIEVSLVDFSSVAEIEAAIKSNTKVIFCETPVNPHLQVFDLAAIATIAKRHQLVSIVDNTFMTPLLQRPLDFGIDLVIHSATKYLNGHGDVIAGIVCGSEEQLHKVKYEILKDIGAVISPHDAWLILRGLKTLDVRLQRHCDSAQRVAEFLAEHPSINRVYYPGLASHQGHKFIGQQMKRAGGVIAFELAANLEEAMAFVGHLSLFSIAVSLGDAESLIQHPASMTHSPYTPEARAAAGIGDNLLRISIGLEDCDDIIADLSQALARLA
>Groundwater@UMS_A.mb.9#p__Proteobacteria@c__Gammaproteobacteria@o__Enterobacterales@f__Shewanellaceae@g__Shewanella@s__GCA_002838165.1_5
MQDESGKMWKAATQVIHGGHEREAFGALVTPLYQSATFVFESAQQGGERFAGNEQGYIYTRLGNPTTAELERKMAILEGAEAAAATASGMGAVSAALLANLQMGDHLVASNAVYGCTYALMTTQFARFGIEVSLVDFSSVAEIEAAIKSNTKVIFCETPVNPHLQVFDLAAIATIAKRHQLVSIVDNTFMTPLLQRPLDFGIDLVIHSATKYLNGHGDVIAGIVCGSEEQLHKVKYEILKDIGAVISPHDAWLILRGLKTLDVRLQRHCDSAQRVAEFLAEHPSINRVYYPGLASHQGHKFIGQQMKRAGGVIAFELAANLEEAMAFVGHLSLFSIAVSLGDAESLIQHPASMTHSPYTPEARAAAGIGDNLLRISIGLEDCDDIIADLSQALARLA
>Groundwater@UMS_B.mb.60#p__Proteobacteria@c__Gammaproteobacteria@o__Enterobacterales@f__Shewanellaceae@g__Shewanella@s__GCA_002838165.1_6
MQDESGKMWKAATQVIHGGHEREAFGALVTPLYQSATFVFESAQQGGERFAGNEQGYIYTRLGNPTTAELERKMAILEGAEAAAATASGMGAVSAALLANLQMGDHLVASNAVYGCTYALMTTQFARFGIEVSLVDFSSVAEIEAAIKSNTKVIFCETPVNPHLQVFDLAAIATIAKRHQLVSIVDNTFMTPLLQRPLDFGIDLVIHSATKYLNGHGDVIAGIVCGSEEQLHKVKYEILKDIGAVISPHDAWLILRGLKTLDVRLQRHCDSAQRVAEFLAEHPSINRVYYPGLASHQGHKFIGQQMKRAGGVIAFELAANLEEAMAFVGHLSLFSIAVSLGDAESLIQHPASMTHSPYTPEARAAAGIGDNLLRISIGLEDCDDIIADLSQALARLA
>Groundwater@Undefined_mixed_planktonic.mb.80#p__Proteobacteria@c__Gammaproteobacteria@o__Enterobacterales@f__Shewanellaceae@g__Shewanella@s__GCA_002838165.1
MQDESGKMWKAATQVIHGGHEREAFGALVTPLYQSATFVFESAQQGGERFAGNEQGYIYTRLGNPTTAELERKMAILEGAEAAAATASGMGAVSAALLANLQMGDHLVASNAVYGCTYALMTTQFARFGIEVSLVDFSSVAEIEAAIKSNTKVIFCETPVNPHLQVFDLAAIATIAKRHQLVSIVDNTFMTPLLQRPLDFGIDLVIHSATKYLNGHGDVIAGIVCGSEEQLHKVKYEILKDIGAVISPHDAWLILRGLKTLDVRLQRHCDSAQRVAEFLAEHPSINRVYYPGLASHQGHKFIGQQMKRAGGVIAFELAANLEEAMAFVGHLSLFSIAVSLGDAESLIQHPASMTHSPYTPEARAAAGIGDNLLRISIGLEDCDDIIADLSQALARLA
>Groundwater@Modern_marine.mb.207#p__Proteobacteria@c__Gammaproteobacteria@o__Thiotrichales@f__Thiotrichaceae@g__Thiothrix@s__1
MSKPTHEKMGFSTRAIHHAYDPYAGTGDLNPPVHMSSTYTFPTVEDGMKRFAGEQEGFVYSRVGNPTTVLLEQRIASLEGGEAALVTASGMGATAALLWTLLQPGDEIIADKTLYGCTYAFFNHGLAKFGVSIRHIDMANPANLAEAISTKTRIVFFESPANPNMRLVDIAAVSEIAHQYENCKVVVDNTYCTPYLQRPLEMGADYVVHSATKYLGGHGDLIAGAIVGDAETLKEVRFYGIKDMTGAVMSSQDAFLVLRGLKTLALRMDRHTQNAQAIAEMLADHPEVEVCHYPGLASFPQYALAKRQMAKPGGMVAFELKGGFEAGCRFMNALNLITRAVSLGDAESLAQHPASMTHSTYSLEEREEHMISEGLVRVSAGLEDTADLLRDVEQALSAA
>Groundwater@Modern_marine_glass_biofilm.mb.105#p__Proteobacteria@c__Gammaproteobacteria@o__Thiotrichales@f__Thiotrichaceae@g__Thiothrix@s__2
MSKPTHEKMGFSTRAIHHAYDPYAGTGDLNPPVHMSSTYTFPTVEDGMKRFAGEQEGFVYSRVGNPTTVLLEQRIASLEGGEAALVTASGMGATAALLWTLLQPGDEIIADKTLYGCTYAFFNHGLAKFGVSIRHIDMANPANLAEAISTKTRIVFFESPANPNMRLVDIAAVSEIAHQYENCKVVVDNTYCTPYLQRPLEMGADYVVHSATKYLGGHGDLIAGAIVGDAETLKEVRFYGIKDMTGAVMSSQDAFLVLRGLKTLALRMDRHTQNAQAIAEMLADHPEVEVCHYPGLASFPQYALAKRQMAKPGGMVAFELKGGFEAGCRFMNALNLITRAVSLGDAESLAQHPASMTHSTYSLEEREEHMISEGLVRVSAGLEDTADLLRDVEQALSAA
>Groundwater@Modern_marine_rock_biofilm.mb.20#p__Proteobacteria@c__Gammaproteobacteria@o__Thiotrichales@f__Thiotrichaceae@g__Thiothrix@s__
MSKPTHEKMGFSTRAIHHAYDPYAGTGDLNPPVHMSSTYTFPTVEDGMKRFAGEQEGFVYSRVGNPTTVLLEQRIASLEGGEAALVTASGMGATAALLWTLLQPGDEIIADKTLYGCTYAFFNHGLAKFGVSIRHIDMANPANLAEAISTKTRIVFFESPANPNMRLVDIAAVSEIAHQYENCKVVVDNTYCTPYLQRPLEMGADYVVHSATKYLGGHGDLIAGAIVGDAETLKEVRFYGIKDMTGAVMSSQDAFLVLRGLKTLALRMDRHTQNAQAIAEMLADHPEVEVCHYPGLASFPQYALAKRQMAKPGGMVAFELKGGFEAGCRFMNALNLITRAVSLGDAESLAQHPASMTHSTYSLEEREEHMISEGLVRVSAGLEDTADLLRDVEQALSAA
>Groundwater@2754412911#p__Proteobacteria@c__Gammaproteobacteria@o__Xanthomonadales@f__@g__@s__1
MSRSNHKPSASQGFATRAIHHGYHSADEQGALLPPLHLSSTFTFSSAEQGGAVFAGEQAGHAYSRISNPTLALLEQRIASLEGAEAGLATASGMGAISALLWSLVGPGDEIIADQTLYGCTFEFMHAGLARFGVIITHVDMTDPDALRTAIGARSKVVYFETPANPNMRLIDIAACADIARAAGAVCVVDNTYATPLLTRPLELGADVVLHSATKYLGGHGDLIAGLLAGSAELMQQVRMHGLKDLTGAVMSPFTAHLIMRGLKTLELRMQRHCASAMRIAELLQRHPAVASVAYPGLASHPQHALACRQMSDFGGMIALELHGGMAAGVQFMNALQLIQRAVSLGDAETLIQHPASMTHATYTPQQRAAHGISDGLVRLSVGLETPEDLIADLQQALASLHSLAA
>Groundwater@OS_PC_MetaG.mb.12#p__Proteobacteria@c__Gammaproteobacteria@o__Xanthomonadales@f__@g__@s__
MSRSNHKPSASQGFATRAIHHGYHSADEQGALLPPLHLSSTFTFSSAEQGGAVFAGEQAGHAYSRISNPTLALLEQRIASLEGAEAGLATASGMGAISALLWSLVGPGDEIIADQTLYGCTFEFMHAGLARFGVIITHVDMTDPDALRTAIGARSKVVYFETPANPNMRLIDIAACADIARAAGAVCVVDNTYATPLLTRPLELGADVVLHSATKYLGGHGDLIAGLLAGSAELMQQVRMHGLKDLTGAVMSPFTAHLIMRGLKTLELRMQRHCASAMRIAELLQRHPAVASVAYPGLASHPQHALACRQMSDFGGMIALELHGGMAAGVQFMNALQLIQRAVSLGDAETLIQHPASMTHATYTPQQRAAHGISDGLVRLSVGLETPEDLIADLQQALASLHSLAA
>Groundwater@MM_PC_MetaG.mb.182#p__Riflebacteria@c__UBA8953@o__UBA8953@f__UBA8953@g__UBA8953@s__
MSMHSWFAGWAERKDKYARTTEKFLSADRFGSIGVGIGLPSIVQKSTFSFRNVKDGADRFLGISQSGEKPFARIYTRLGNPTTEYLEKALFQLDCQHIIDSALAADERRPTIASLVCSSGMAAISCTTLALVKSGDEIICGSVYGCTDGFFRTLAKFNIKTHFIDTTDTDLVKKTLEENPKIAMVFLETPDNPTLMLSDIEAISKLTQSRGVPLIIDNTFATPYLQQPFRLGADIVIQSLTKYVNGHSTSVAGVVIGPYEFMSDHLFHIYKDFGPTPSPFDSWLNGQGLQTLHLRMERVCASAIELARRLEKHEKVERVYYPGLPSHPHHELAKRQMRLPGGMIALELKDGYAPGCQLMDYFASYTTPGELAVSLGSAVTYFQHPASMTHAGVPEADRLKRGITAGLVRISVGLEGVETLWDAIEEGLRLAYS
>Groundwater@KR13_S3.mb.38#p__UBA10199@c__UBA10199@o__@f__@g__@s__
MQNSKNPKYMEAYFIHGRDTSPNWDYSHHLLPPITSTTTFRMETAERAAQAFAQYANTEELPKELSFIYERLGEPTGHMLEDRIASAHGGDAALVYASGMAAIHGATCGLAKNGDHILSHRSVYGCTYSLFTKWAPRMGISIDFIDFVHANIEEFIKPNTKLLYFETPINPTLELVDIERVKKAVDAINQNRNDENKILIVVDNTFASPVCQRPLSFGTDIVVESMTKHIGGFNANMGGVIVIPKRFYNHLLLHRKDTGGVLHGKTAWPILVYGLSTLPTRMRQEQETAIKVAKYLSQHPKIKEVHYPGLETFPQYALAKKQMVGYSGEFMPGTVFYAILKGDNLEKVKNDGAKVINWLAKNAFSYTMAVSLGCIKTLIEHPGSMTHAAIPVADQIKAGIHPGGLRVSCGLEEPEMLIEEMEEALKQI
>Annotree@>JH651384.1_1955@GB_GCA_000260135.1@p__Proteobacteria
MSKPTNEKQGFSTRAIHHAWNPYAGTGDLNPPVHMSSTYTFPTVEDGMQRFLGEQEGYVYSRVGNPTTVLLEQRLADLEGGEAALVTASGMGATTSLLWTLLQPGDEVIADKTLYGCTYSFFNHGLHKFGVTITHVDMADPANLAAAISAKTRIVFFESPANPNMRLVDIAAVSDIAHQYENCKVVVDNTYCTPYLQRPLELGADYVVHSATKYLGGHGDLIAGAIVGDAETLTQVRFYGVKDMTGAVMSSQDAFLVLRGLKTLALRMERHSQNAQAIAEYLSTHPKVDVCHYPGLASFPQYALARRQMALPGGMVAFELKGGFEAGCRFMNALNLITRAVSLGDAESLAQHPASMTHSTYSLEERAEHMISEGLVRASAGLEDTADLLRDVAQALDAA
>Annotree@>CAPN01000051.1_832@GB_GCA_000333235.1@p__Proteobacteria
MLVIFSTWNNYWRNENKNEQQVMNKFHDDTNCIHGPHHHEDPYGALTAPLYQTSTFHFKDAAQGAARFAGEEPGYIYTRLGNPTTRDLEQKVAALEEMEDAAATATGMGAVSASVLSFLQSGDHLIASKALYGCSFALFSHMLPKFGIEVTFVDMTNQDELQQAIQGNTKMVFAETPINPTMTVLDLEMIGKFAAQHELISVIDNTFLTPLLQKPKHFGIDIVIHSATKYLNGHGDVVAGLVCGSKAHVEVIKMTVLKDIGATISPHDAWLINRGLKTLSVRMERHCASAQRVAEYLESHCKVNQVYYPGLPSHPGYKYLGKQMRGAGGVIAFEIKGTLEDGETFINAMNLCTLAVSLGDPETLIQHPASMTHSPYTREERLAAGISDGLIRLSVGLENVEDIIGDLEQAFRLI
>Annotree@>HF986901.1_24@GB_GCA_000431075.1@p__Firmicutes_A
MNNEQYGFGTKAIHAGNVKDTQYGALTTPIFQTSTFVFDSCEQGGHRFAGEEAGYIYTRLGNPTTSVLENKVAALEGGEACVATASGMGAISSALWTIAGAGKHIIADGTLYGCTFALLNHGMTRYGVEVDFIDTSDLDAVKAHLKPNTCCVYLETPANPNLKITDISTIAEITHAYNKDIKVVCDNTFASPYLQNPLKLGADVVVHSATKYLNGHGDVIAGFVVGSAEFIGEVRMFGLKDMTGAVMDPFCAFLILRGLKTLEIRMQKHCANAKMIAEFLDGHPAVEKVYYPGLEAHVGHDIAAKQMKDFGGMISFEVKGGRAAGAKLVNSLKLVTVAVSLGDAETLIEHPASMTHSTYTEDELKASGIAAGLIRLSVGLENYEDIIADLRQALDTL
>Annotree@>HF986210.1_41@GB_GCA_000431435.1@p__Firmicutes_C
MENLKNKGFSTKAIHGGAAPNTFGALTAPIYQTSTFVFDSAEQGGRRFALEEGGYIYSRLGNPTNTQLEEKLALLEGAEACMSTASGMGAISATLWTALKAGDHVIACDTLYGCTFALLNHGLTRMGVEVTFVDMSDIDAVKKAFRLNTKVVYLETPANPTLKIVDIKTIAEISHKEADCLVVVDNTFCTPYIQQPLSLGADVVVHSATKYLNGHGDVIAGFVCGSADFLTQVRLYGIKDMTGAVLSPFDAFLVARGLKTLAIRMERHCANAMKVAQFLETHPAVKSVNYPGLSSFPQYELAKQQMALPGGMVSFELKGGVKEGAVVMNSVKLCRLAVSLGDAETLIEHAASMTHSTYTKEELAAANISEGLVRLSVGLEDADDIIADLAQALDQIAK
>Annotree@>FR879695.1_51@GB_GCA_000435055.1@p__Firmicutes_A
MEKNSGFATKQIHTGKIEIPGIAPLATPIFQTSTFEFETTAQGAHRFAGEEAGYIYTRLGNPNTTKIGEKLAALEHAEAGMAMASGMGAVTTVMWTVLHAGDHLLADDALYGCTFSFFTHGLTRYGVEVTLVDFEDLDAVRAAIRPNTKAFYFETPTNPNLKLIDIAAISKIAHENCPDAKVIVDNTFATPYLQRPLDLGADVVIHSATKYLNGHGDVIAGMAAGTKEFIDECNLFGLKDMTGAVLGPFEAFLIDRGLKTLDIRVKKHCENAMRVATFLEGHPMVKRVIYPGLESHPRHELAKKQMHGGFGGIITFELNATREQSAEFVNSLKLCTIAVSLGDAETLIEHPATMTHSTYTPEALEQAGIGESMLRLSVGLEDAEDIIADLKAGLDNLQK
>Annotree@>FR884017.1_16@GB_GCA_000435495.1@p__Firmicutes_A
MKFYPKGFGTLAIHAGNFEKETFGALATPIYQSSTFYFDSCEQGGKRFAGEEGGYIYTRLGNPTTTVLEEKVAALEGAEACCAVGSGIGAVTSCLWSIAAAGKHIVADKALYGCTFAYLNHGMTRYGVEVSFIDTADLEQVKKALKPNTCCVYLETPANPNLKITDLKAVSKIAHDYNPEIMVVCDNTFATPYLQRPLELGCDAVIHSGTKYLNGHGDVIAGFVCGNKDFITTVKFFGLKDMTGAVMDPFAAFLILRGLKTMEVRMKRHCESAQAIAEYLEKHPKVEKVYYPGLKSHEGHEIAAKQMHGGYSGVIAFEVKGGMQAGIKFCNSLKLATIAVSLGDAETLIEHPASMTHSPYSPEERAAAGISDGLVRLSVGLENVEDIIADLEQGFKLI
>Annotree@>FR881572.1_14@GB_GCA_000435555.1@p__Firmicutes_A
MLNKDCGFGTKAIHAGNVKDTQYGALTTPIFQTSTFVFDSCEQGGRRFAGEEAGYIYTRLSNPTTSVLEAKVAALESGEACVAAASGMGAISSALWTVAGAGKHIVADGTLYGCTFALLNHGMTRYGVEVSFVDTSDLDAVRKALKPNTCAVYLETPANPNLKIADISAVAALAHGYNKDIKVICDNTFASPYLQRPLELGVDVVVHSATKYLNGHGDVIAGFVVGSAEFCNEVRMFGLKDMTGAVMDPFCAFLILRGLKTLEIRMQKHCANAKAVAEFLYDHPAVEKVYYPGLIDHPGHDIARRQMRDFGGMLSFEVKGGRAAGVKLVNALHLVTVAVSLGDAETLIEHPASMTHSTYTEEELAASGIAAGLIRLSVGLENAEDLIADLKQALDTL
>Annotree@>FR890847.1_9@GB_GCA_000436875.1@p__Firmicutes_A
MNTEKKLGFATRQIHAGKVENAAGSLCAPIYQTSTFAFSTVEQGGARFAGKEGGYIYTRLGNPSLAAVEAKLASLEGGEAAMAAASGMGAISSALWSAVVGGDEIVADETLYGCTYALLNHGMSKFGVKVTLTDLSNIENLKKHLTDKTKVVYFETPCNPTLKLLDIELIAKTAHAFNPEIRVIVDNTFCTPYLQQPLRWGADVVVHSATKYLNGHGDVIAGMVVGKEDFITQCRMFGLKDMTGAVMSPFDAFLIARGLKTLDIRMERHCANARKVAEFFAGHPAVAKVYYPGLDSFPGHEIAEKQMRLPGGMISIELKADKATTAAALNKLQLCTIAVSLGDAETLVEHPATMTHSTYTAEELAAAGISEGLVRVSVGLEDPEDIIDDFRSVLDALV
>Annotree@>JWIH01000025.1_259@GB_GCA_000814665.1@p__Proteobacteria
MKKLRDDSQCIHGPNHFDDPHGALTAPLYQTSTFHFKDAAQGAARFAGEEPGYIYTRLGNPTTRELEEKVARLEGMEDAAATATGMGAVSASVLSFLQQGDHMIASSALYGCSFALFAHMLPKFGIEVSFIDLTDEQALRDAVQENTKLLFAETPINPNMTVLDLKMLGEIAKQHELLFVVDNTFMTPLLQKPVNYGADLIVHSATKYLNGHGDVVAGLVCGSKEHIELIKLTVLKDIGATISPHDAWLINRGLKTLALRVQRHCQSAQTVAEFLEAHPKVNKVYYPGLPSHPGYQFLGEQMKGAGGVIAFEINGSLEQGEQFINATELCTLAVSLGDPETLIQHPASMTHSPYTQEERLAAGISDGLIRISVGLEDVEDIIDDLKQAFNKI
>Annotree@>LADW01000031.1_137@GB_GCA_000961695.1@p__Proteobacteria
MAFDATRTAGPATRAIHHGYDPAKNDNALTPPLHLTSTFAFPDAETGGALFAGEAEGHIYSRISNPTVALLEARIASLEGAEAGLATASGMGAISSLMWTLLKPGDEIITDQTLYGCTFAFMRDGLARFGIQITHVDLRDLANLSAAISDKTRVVYFETPANPNMRLVDIREASRIAHTKGALVVVDNTYASPLLTRPIELGADFVVHSATKYLGGHGDLVAGMVVGRTEAIKEVRMIGVKDMTGSVMAPFNAMLVMRGLKTLQLRMARHCESGQTVAEWLEAQPGVETVYYPGLASHPQHELAKRQMDGFGGMIAFELKGGYEAGIAMMNRLQMIRRAVSLGDAESLIQHPASMTHSTYSPEERLDHGISDGLIRLSVGLEDVQDILADLADALGSNEG
>Annotree@>LADU01000008.1_9@GB_GCA_000961795.1@p__Proteobacteria
MAYDTSRPLGFATRAIHHGYHPEDNQNALTPPLHLTSTFAFETAEQGGALFAGEAEGHIYSRISNPTVALLESRIAELEGAEAGLCTASGMGAISATMWTLVKPGDEIITDKTLYGCTFAFMRDGLSRFGIQITHVDLRDPENLRAAISDKTRIVYFETPANPNMRLVDIRAVSDIAHASGALVIVDNTYASPMLTRPVSFGADFVLHSATKYLGGHGDLVAGAVCGRAEAIHEIRMVGVKDMTGSVMAPFNAMLVMRGLKTLQLRMQRHCESGMKVAEWLEAQPGVSAVYYPGLASHPQHDLARRQMDGFGGMIAFELKGGYEAGIAMMNRLSLIRRAVSLGDAETLVQHPASMTHSTYSPEERAAHGISDGLVRLSVGLEDVADLLEDLANALGTNDR
>Annotree@>LAKY01000072.1_92@GB_GCA_000987045.1@p__Firmicutes_B
MEKQPKKYGFATRTIHAGQHPDPKTGALATPIYQTSTFVFPSVDQGAARFSGEDPGYIYTRIGNPTQAALEEKIAALEEGEAALAFGSGMAAITGTVLALVASGDHLLADATLYGCTHSFFSHLLSKFGVEVTFIDMADPKNVERELRENTRVVYFETPANPTMKLVDMAAVSRLAHRAGARVVVDNTFMSPYFQQPLNHGVDVVVHSATKFISGHGDVIAGVAVGSKDFLDAVRVSTLKDIGGVISPFDAWLLLRGLKTLVVRMERHNQNAIQVARFLESHPLVECVHYPGLASHPQHELAKRQMAGFGGLISFELRGGLEAGKRMLNSVRLCHLAVSLGDVDTLIQHPASMTHSAVPREERLRAGISDGLIRLSVGLEDVADIIEDLNQALAKSTLKKAINS
>Annotree@>BBCA01000064.1_17@GB_GCA_001311805.1@p__Firmicutes
MANNDKYFETSVIHDGYNPDYMLGSLSSPLFQTSTFTFETAEQGERRFAGMEDGYIYSRLGNPTVSVLEEKMAALENGERGLAFGSGMAAVSAILIALTKANDHILCSSGLYGCTFGLLTMMEEKYNITHDFSDMRTKEEIRSHIKSETACIYVETPINPTMKLIDLEMVAEVAHEYNIPVVVDNTFSSPYLQRPLDLGCDVVLHSATKYIGGHGDVIAGVAVGKKDFLDEVAMTTLKDIGGVMAPFDAWLLIRGLKTLPIRLDRHCDNAEKMFERLRQHPKVARVYYPNDDTHPDYPIRQKQMKRGGGVLSFEIDGTKAEAQQLLNSLNFIKIAVSLGDAETLIQHPATMTHAVVPEASRTEMGISDQLIRLSVGLEAWVDVWADLEQALNQLQTAGTYTTVKE
>Annotree@>LJSU01000025.1_93@GB_GCA_001314705.1@p__Proteobacteria
MTRIPGFATRAIHLGHDPMEHEGALTPPLHLTSTFAFETAEAGGEMFAGERPGHVYSRVSNPTLDLLERRMASLEGAEAGLALASGMGAITATLWTLLAPGDEVIVDRTLYGCTFAFLHHGLHKFGITVTHVDMTEPETLKAAMSDKTRVVYFETPANPNMRLVDIAAVAEIAHAGGAQVIVDNTYATPYLTRPIALGADLVVHSATKYLGGHGDLVAGVVVGRAEVIGEIRLFGMKDMTGAVMAPFNAMLVMRGLKTLSLRMERHCASAQTVAEWLESHPAVASVQFPGLKSFGQHALASRQMALPGAMIAFELKGGLEAGRAMMNGLRMIARAVSLGDAETLIQHPASMTHSTYSPEERAEHGIGDGLIRLSVGLEDLADIIDDLDGALRQPALRQSA
>Annotree@>LIIK01000016.1_32@GB_GCA_001421095.1@p__Bacteroidota
MESAKKGERLGFATRAIHAGHIKNQYGALATPIYQTSTFVFDSAEQGGRRFALEEGGYIYTRLGNPNATEIEQRLANLEGAEDCVSTSSGMGAITAALWTSLSAGGHVVAAQTLYGCTFAFLNHGLTRFGVETTFVDTRDPQNVLEALRPNTKVVYLETPANPNMYITDIEVIAKGVHAVNPAIQIYVDNTYCTPYLQRPLELGADVVVHSATKYLNGHGDVVAGFVVGKHEFIEQVRFVGIKDMTGACLGPFEAYLIGRGMKTLPIRMDRHCANAQQVAEFLEKHPKVESVQYPGLKSFAQYDLAKRQMALPGAMIAFELKGGMEAGKRLMNAVKLCSLAVSLGDTETLIQHPASMTHSPYTPEERAASHITDGLVRLSVGLEDAKDIIADLELGLEAC
>Annotree@>LFSN01000027.1_4@GB_GCA_001513125.1@p__DTU030
MKLQEAGFSTRAVHAGQGPCPLTGALSTPIYQTSTFVFENVDQGAARFAGEEAGYIYTRLGNPTVTAFEEKIAVLEGGEAGLAFASGMAAISAVLFALTKQGDHIVACDTLYGCTHAFLSSILPRYGIETTFVDLSDPAKGAAALRPNTKVIYLETPANPTMKLVDIEAMVELARKVGARVVIDNTFATPYLQRPLELGVDVVVHSATKYIGGHGDLIAGAAVGSKEFIDEVRVTTLKDIGGVLGAFEAWLLLRGMKTLPLRMERHCANALEVATFLEGHPAVEQVYYPGLPSHPQHDLAKKQMQGGFGGMLSFELKGGLEAGKQLMNSLELCSLAVSLGDTETLIQHPASMTHSPYPPEERLKAGITDGLVRMSVGIEDAVDIIADLKQGLDGLRL
>Annotree@>LFST01000014.1_35@GB_GCA_001513185.1@p__Firmicutes_E
MEKDGMRLETKATHIGQGPEPHTGSIVTPIYQTSTFVFPSVDEGAARFSGESEGYIYTRLGNPTIAALEECVSALENGEKAIAFASGMSAISSVVIAMVSAGDHIVADKCVYGCVYSLFAELLARFGVQVDFVDCSEPEQVEKAIKPNTKLIYFESPANPVLKLVDMQAMVQIAKKHGIMTVMDNTFMTPVFQRPIDWGIDVVVHSATKYLGGHGDLLAGIAVGPEEFMDHVAETTQKDLGGALGPFDAWLILRGIKTLHVRMERHEYNAMKVAEFLENHPGVERVYYPGLKSHPQHELAKKQMTGFGGMIAVELKGGFEAGKTLMDSVKLCHLAVSLGETSTLVQHPASMTHSVMTPEARQAAGISDGLIRISVGLEHVDDIIADLSQALKKATGF
>Annotree@>LVBO01000634.1_2@GB_GCA_001604435.1@p__Synergistota
MSHRFDTQCVHCGTHPDPVTGALSQPIYQTSTFAFRNADEGARRFKGEEEGYIYTRLGNPNHTAVEEKIALLEGGEAAAVAASGMGAISSVLWTALSSGDHVVAARAIYGCTHALMNHQFPRFGIETTFMNLTDLNAVKAAMRPNTKVIYCESPSNPTMEIADIAGLAKIAHEGNAILVVDNTYCTPVIQRPIELGADVVVHSATKYLNGHGDVIAGVAVGSREFIGRVKGEGLKDMTGATLSPFDAYLLLRGMKTMHVRVPRHCESAMKIARFLQGRPEVAETRYPGLDDYPQKALADKQMKYYGAMIAVELKGGYEAGKKFIDSTRLWTLAVSLGDAESLIQHPASMTHSALSDEEQAASGISKGLIRLSVGLEDPEDLIDDLKNAFAAI
>Annotree@>LUOO01000063.1_15@GB_GCA_001626765.1@p__Proteobacteria
MSSFPLSGFATRAIHAGYDAKANDGALVPPLHLSSTFVFETAEAGAEIFAGEREGYFYSRIANPTVDLLERRMAALEGAEAAVATASGMGAISAVFWSFLKPGDEIIVDQTLYGCTFAFMRHGLARFGVRVTHVDLTDPANLEACISDATKIVYFETPANPNMRLVDIAAVSAIARDHGARTVVDNTYATPVLTQPITLGADIVVHSATKYLGGHGDLVGGIALGTSADMQQVRLVGVKDMTGAVMAPFNPGLACFAQHDLARRQMPGFGGMIAFELKGGYAAGVAMMNRLTLVQRAVSLGDAESLIQHPASMTHSTYTAEERRAHGIADGLVRLSVGLEEADEIAADLTQALDAEVSASVDA
>Annotree@>KV440964.1_1551@GB_GCA_001636495.1@p__Firmicutes
MEKQNKQQFETEVIHHGYDSSIYQGSLAPPIFQTSTFSFQTAQQGENRFAGEEEGYIYSRLGNPTVKMLEERIAALENGEAGLAFGSGMAAVSAVLIALTKSNDHILCSQGIYGCTFGLLQLLKNKYEVSHSFCTMQSEEEIRAAIQPNTTCIYVETPINPTMALIDLDLIVSIAKEKNIKVVVDNTFCSPYLQKPLDIGCDIVIHSATKYIGGHGDVIAGLIVGSKEMITEISMTTLKDIGGVMSPFDAWLLIRGLKTLHVRLDRHCDNAEYIFEQLEAHPMVEKVYYPGDKKSEAYYIMQKQMKKGGGLISFTVKGGKEEAQSLLNQLKLIKIAVSLGDAETLIQHPATMTHAVVPKENREQMGITEGLLRLSVGLEGKEDIWQDLKQALDSL
>Annotree@>BDFL01000045.1_51@GB_GCA_001686385.1@p__Proteobacteria
MSDCRTYGFNTQIVHAGQQPDPSTGALSTPIFQTSTFVFDSAEQGAARFALEESGYIYTRLGNPTTDALEKKLAVLERGEAGLATASGISAITTTLLTLCQQGDHIVSASAIYGCTHAFLSHSMPKFGINVSFVDAAKPEEIRAAMRPETKVVYIETPANPTLSLVDIETVAGIAHQQGALLVVDNTFMSPYCQQPLQLGADIVVHSVTKYINGHGDVIGGIIVGKQEFIDQARFVGLKDITGGCMSPFNAWLTLRGVKTLGIRMERHCENALKIARFLEGHPSITRVYYPGLSSHPQYELGQRQMSLPGGIISFEIAGGLDAGRRMINSVELCLLAVSLGDTETLIQHPASMTHSPVAPEERLKAGITDGLIRLSVGLEDPEDIINDLEHAIRKATF
>Annotree@>MEDL01000149.1_6@GB_GCA_001724785.1@p__Proteobacteria
MAQAPHHSTGGFSTRAIHYGYDPAEHQGALVPPIHTSATYAFPDVAYGARCFAGEESGYFYTRIANPTLALLEGRLASLEQGAGAVVFGSGMGAITATLWSMLEPGDEVLADLTLYGCTFSFLHHGLGRFGVTVRHVDMTDPANVAAALGDKTRVVYFETPANPNMRLVDIAAIAALAHARGAKVVVDNTYCTPYLQQPLLLGADVSVHSMTKYLGGHGDLTAGAAVFADAELAQRVRLYGLKDMTGAVMSAQDAHLVMRGLKTLALRMDRHCQSAQTVAEFLAAHPATAAVHYPGLATFPQHALARRQMRQMGGMIAFELQGGLQAGVRFMDALRLVTRAVSLGDAETLAQHPASMTHSTYTPEERAAHGISEGLVRLSVGLEDVGDLLADIGQALDLALALGRAGAASAPAAPAAAVPSCSAPA
>Annotree@>MEFV01000004.1_66@GB_GCA_001725255.1@p__Proteobacteria
MAQSTPRGAGFSTRAIHHGYHPADNQGALVPPIHTSATWVFPDTAYGARCFAGEEKGYVYTRISNPTLALLEGRLASLEQGAAAVVFGSGMGAITATLWSMLAPGDEVLTDQTLYGCTFAFLHHGIGHFGVQVRHVDMTDPAQVAAAMSDKTRVVYLESPANPNMRLADIAAIAELTHARGAKLVVDNTYCSPYLQQPLTLGADVSVHSMTKYLSGHGDVTAGAAIFADAELAQRVRLVGLKDMTGAVMSPQDAHLVMRGLKTLALRMDRHCENAQKVARFIEAHPATERVHYPGLASFAQHPLARRQMRQMGGMMAFELHGGLQAGIRFMDALTLVARAVSLGDAETLAQHPASMTHSTYTPEERAAHGISEGLVRLSVGLEDVEDILADIGQALDSVHAAHIGAGPRRAAVTGRAATI
>Annotree@>MESL01000019.1_9@GB_GCA_001770955.1@p__Proteobacteria
MGKAHDSTGGFSTRAIHFGYDPADHQGALVPPIHTSATFAFPDVGYGARCFTGEENGYFYTRIANPTLALLEGRLASLEQGAGAVVFGSGMGAITATLWSMLEPGDEVLADLTLYGCTFSFLHHGLGRFGVTVRHVDMTDPANVAAALSDKTRVVYLETPANPNMRLVDIAAVSALAHARGAKVVVDNTYCTPYLQQPLLLGADVSVHSMTKYLGGHGDLTAGAAIFADAELALRVRLYGLKDMTGAVMSAQDAHLVMRGLKTLTLRMDRHCQSAQTVAEFLAAHPATAVVHYPGLASFPQHALAKQQMRQMGGMIAFELHGGLPAGVRFMDALRLVTRAVSLGDAETLAQHPASMTHSTYTPEQRAAHGISEGLVRLSVGLEDVQDILADIGQALDLVQALDFSCAQAMTAGAAAAPSCSAPA
>Annotree@>MHDQ01000165.1_2@GB_GCA_001803565.1@p__Nitrospinota_B
MYLKDAGFSTKSIHIRHRLPSDIKTIVTPIYQTSTFLFNSVEEGAELFAGKKEGYIYTRLGNPTQTVLEDKIAILEEGEAALATASGMAAIATTIFTLCRTGDHIVADETLYGCTHTLFSHILTERLGIEVTFIDASDLNNLKAAIRGNTKLIYFETPANPTLKLIDIRGCVEVAKKWGIKVVVDNTFMTPYLQNPLKLGVDVVVHSATKYLCGHGDTIAGVIIGDKEFIKRARLEVLKDTGGIISPFNSLFILRGLTTLALRMEKHCENAMAVAQLLEGHPKIEKVIYPGLPSHRQHQLAKEQARGFGGMVTFVVKGGLESAIKLMNSVQLCVLAVSLGNVETLIEHPATMTHAHVSEEERLAAGITDGLIRLSLGIEDLKDIIRDLEQALEKC
>Annotree@>MHZT01000053.1_62@GB_GCA_001828855.1@p__Proteobacteria
MTPSRPAGFSTRAIHLGFDPADHEGALTPPLHLTSTFAFDSVEAGAARFAGEVAGHIYSRISNPTLDLLERRVADLEGAEAGLALASGMGAITSVLWTFLKPGDEIVTDTTLYGCTFAFMRHGLAKWGVTITHADLTDLAAVDRAIGPQTRIVYFETPANPNMRLVDIAAVSAIAHQAGTMVVVDNTYATPVLTRPIELGADLVVHSATKYMGGHGDLVGGIAVGRAEDMTQVRLVGMKDMTGAVMAPFNAMLVLRGLKTLKLRMDRHCASAMEIARALESHPAVGQVYFPGLPSFAQHDLAVRQMPGFGGMIAFEMKGGYVAGAAMMNRLQMIRRAVSLGDAESLVQHPASMTHSTYTPEERAAHGISEGLIRLSVGLEEVEDILADLTQALDAPTLRLSA
>Annotree@>MPDF01000028.1_17@GB_GCA_001874365.1@p__Proteobacteria
MDKSLHFNTQLVHAGDNPDSQYGALSTPLYQTSTFAFDNCDQGGRRFAGEEEGYIYTRLANPTVTQLEERMAVLENMEAAAATSTGMAAVSGVLLAMLSCGDHLIASNAVYGCTFALLNEQFPRYGIEVTFVDMANHEEVQAAKKDNTKAIFLETPVNPNLAVYDLAFIGQFAKGFNLLSVVDNTFLTPYLQRPGDFGIDVVIHSATKYLNGHGDVVAGVICGSNEHIAQIKHTTLKDIGGTMSPFDAWLIIRGLKTLAVRMERHCENGEQVAQWLESHPSVKKVYYPGLASHSGHRFIGNQMKGAGGVIAFELEGDLTHAKAFADSLALFKVAVSLGDAESLIQHPASMTHSSYSPEARAQAGISDTLLRISVGLEHAEDLINDLDQAMVQTHN
>Annotree@>MLAX01000003.1_526@GB_GCA_001890945.1@p__Proteobacteria
MTDHLKGFATRAIHHAYDPLQNEGALTPPLHLTSTFAFESAEAGGEMFAGERTGHIYSRISNPTLDLLERRIALLEGAEAGLALSSGMGAITAALWTLLSPGDEIIVDKTLYGCTFAYMHHGLSKFGITVTHVDLTEPDNLIPAISGKTRVVYFETPANPNMRLVDIAAVSKIAHEAGATVVVDNTYATPYLTRPIELGADLVLHSATKYLGGHGDVVAGLIAGRAEQVQEIRLVGMKDMTGAVMAPFNAMLILRGLKTLALRMDRHCASAQPVAEWLEAHPSVGEVYFPGLTSFAQHDLAKQQMAKPGAMIAFELKGGLEAGRSMMNRLQMIGRAVSLGDAETLIQHPATMTHSTYTPEERAEHGITDGLIRLSVGLEDIEDILADLDQALSGVTASMAA
>Annotree@>MPOT01000096.1_53@GB_GCA_001896545.1@p__Firmicutes_A
MDGKVKGFNTKAIHAGQKPCPVTGAHVTPIYQTSTFVFKDVDQGARRFAGEEEGYIYTRLGNPTLTELEAKIAALEGGEAAIGAASGMAAISTALVTLLKKGDHIVAGDALYGCTHSFISEILPQYGIEVTMVDTSNLENIENAMKPNTKVIYVETPANPTMKLVDLEGASDIAHKHGALIIVDNTFMSPYLQRPIEHGVDIVVHSATKYIGGHGDVLAGLIIGPKELIDTMRIPYLKDFGGILSPFDAWLLLRGLKTLGVRMDRHCANAQKVAEYLEKHPLIDKVYYPGLPSHPQYELAKKQMDGFGGMMSFELKGGLEAGKVLMNSVKMITLAVSLGCVDSLIQHPASMTHSPVPREERLKAGITDGQVRLSVGIEDVEDIIADLDQALKEVEKQTM
>Annotree@>MKRR01000012.1_11@GB_GCA_001897045.1@p__Proteobacteria
MSDPKAPGFMTRAIHLGYNPADNDWALTPPLHLTSTFAFEDADHGAAIFAGERAGHAYSRISNPTLDLLEQRCASLEGAEAGLALASGMGAITAVLWTLVSPGDEIVIDKTLYGCTFAFMRHGLGRFGIRVTHVDMMDLDAVAAAISDKTRVVYFETPANPNMRLIDIAAVARVAKAKGAKVVVDNTYATPVLTRPIEHGADIVVHSATKYMGGHGDLIGGIAVGSRADIAEVRLVGMKDMTGAVMAPFNAMLVLRGLKTLKLRVERHCVNALAVARMLEAHPAVEAVHYPGLESFAQHELAARQMPGFGGMIAFELAGGAAAGRAMMNRLALIQRAVSLGDAETLIQHPASMTHSTYTPEERAAYGISEGLIRLSVGLEDVEDIIADLDRALGGSVTALAA
>Annotree@>MKTG01000092.1_74@GB_GCA_001897615.1@p__Proteobacteria
MSKAHDRSGGFSTRAIHFGYDPAEHLGALVPPIHTSATYAFPDTGYGARCFTGEEKGFIYSRIANPTLALLEGRLASLEQGAAAVVFGSGMGAITATLWSMLEPGDEVLADMTLYGCTFSFLHHGIGRFGVTVRHVDMTDPQHVAAALTERTRVVYIESPANPNMRLADIAAISRLAHARGARVVVDNTYCSPYLQQPLVLGADVSVHSVTKYLGGHGDLMAGAAIFADAELAERVRLYGLKDMTGAVMSAHDAHLVMRGLKTLALRMDRHCQNAQKVAELIAAHPAAAVVHYPGLATFAQHELARRQMRQMGGMVAFELHGGLAAGVRFMDALRLVTRAVSLGDAETLAQHPASMTHSTYTPEERAAHGIAEGLVRLSVGLEDAEDILADIAQALDRAHDAGKAAGASAARADASSLSALF
>Annotree@>MKTD01000011.1_33@GB_GCA_001898165.1@p__Bacteroidota
MHNYPVNQAGFATKAIHGGRQKNQFGSLCDPIYQTSAFTFETAEQGGRRFTQEEEGYIYTRLGNPTSTSVEEKVRLLEGGEACVSAASGMGAITSAIWSCVEQGDHIIASKTLYGCTFAFLNHGINRYGIDVSFVDIRDPKNIESAMRPTTKLVYLETPANPNLYIADLKSIAEIVHKKADCILMVDNTFSTPYITRPIEWGADVVVHSATKYLNGHGDVIAGFVIGKKEYINRVRFVGMKDMTGATLSPFDAFLIARGLKTLEIRMEKHCRNAQEVAEFLERHAAVETVLFPGLASFPQFELAKKQMSLPGAIISFEVKGGMAAGKKLLNNLQLLSISVSLGDAETLIQHPASMTHSAYSPEERLASNISDGLIRLSVGLENVEDIIADLKQGLDQLI
>Annotree@>MNTE01000013.1_61@GB_GCA_001916835.1@p__Firmicutes_A
MDCKNMGFATRQIHAGKHDNGVGALCTPIYQTSTFEFDTVQQGGARFAGQEEGYIYSRLGNPSLTQVEEKLAALEGGEAALATASGMGAISSALWSSVEAGDEIVASDTLYGCTFALLNHGMSKFGVGVKFVDFADLAAVKAALTEKTKVVYLETPCNPTLKVVDIAEVAKIAHEYNKNIRVIVDNTFCSPYIQQPLSLGADVVVHSATKYINGHGDVIAGFVISDAEFIGKCRMFGLKDMTGAVMSPFNAFLIARGLKTLDIRMERHSANAMKVAEFLHDHPAIDKVYYPGLEDFEGHEIAKKQMKLYGGMMSIELKADRDAVANALNKLQLCTIAVSLGDAETLVEHAASMTHSTYTPEELKASGISEGLVRISVGLEDPDDIIADLKAVLDTLV
>Annotree@>MSGV01000022.1_13@GB_GCA_001940845.1@p__Firmicutes_A
MDKNSGFATKQIHVGKIEIPGISPLATPIFQTSTFEFATTAEGAARFAGEEQGYIYTRLGNPNIAKIGAKLAALEHAEAGMAMASGMGAVTTVMWTALKAGDHLLADDTLYGCTFSYFTHGLTRCGIDVTLVNFEDLEAVKAAIRPNTKAFYFETPTNPSLKLIDIEAISKLAHESCPDAKVIVDNTFSTPYIQTPIDLGADVVIHSATKYLNGHGDVIAGMAAGSQEFITECNMFGLKDMTGAVLGPFEAYLIDRGMKTLDIRVQKHCDNAMKVARFLEGHPAVEKVLYPGLESHPRHELAKKQMHNGFGGIITFELKCSREESAAFVNDLKLCTIAVSLGDAETLIEHPATMTHSTYTPEALAQAGIGESMLRLSIGLEDAEDIIADLKEGLDRIK
>Annotree@>MTEI01000005.1_90@GB_GCA_002083775.1@p__Proteobacteria
MSHTPKSSGFSTRAIHHGYNPADHHGALVPPIYTSATYAFPDAAYGGRCFAGTESGYFYSRVGNPTLNLLEDRLASLEEGAGAVVFGSGMGAISATLWSMLQQGDEVLADLTLYGCTFSLLNHGLTHFGVTVRHVDMTDLQALAQAIGPATRVIYFETPANPNMRLIDIAAVSNIAHQAGVKVVVDNTYCTPYLQRPLKLGADVSVHSVTKYLGGHGDLMAGAAIFADPELALRVRVFGLKDMTGAVMSSQDAHLVMRGLKTLTLRMDRHCQSAQKVAELLHNHPATERVYFPGLPDFPQHELAKRQMSQFGGMVAFELRGGMAAGIRFMDALQLVTRAVSLGDAETLAQHPASMTHATYTPEERAVHGISEGLVRLSVGLEDPQDILADIAQALEKAGRG
>Annotree@>NBMF01000058.1_8@GB_GCA_002084825.1@p__Fusobacteriota
MKGIQEKGFGTKAIHGGAKKNPFGALTAPIFQTSTFVFESAEQGGKRFALEEPGYIYSRLGNPTSSVIEEKLALLEGAEAALATSSGIGAISSTMWTLLKAGDHVLADKTLYGCTYAFLCHGLTKFGIEVDFVDTSDLEMVKKSIKSNTRIVYLETPANPNLKIVDITAVCEIAHKNEGTTVVVDNTFATPYLQNPLKLGADLVVHSATKYLNGHGDLVAGFVAGDLETITQIRLIGVKDMTGSVISPNDAFLLMRGMKTLELRMARHCSNAGEIANFLDAHPMVEKVYYPGLESHEGHEIAKKQMNGFGGIIAFDVKGGLEAGKKLLNSLELCALAVSLGDTETLIQHPASMTHSPYTVEERAAAGITEGLVRISVGLEDVNDIIGDLKQGLEKL
>Annotree@>NBOG01000002.1_350@GB_GCA_002104535.1@p__Proteobacteria
MSESKHIETQAIHAGRINDEQFGSLATPLYQTSTFIFENAQQGADRFAGEAEGYIYSRLGNPTTRQLEMRVAAMEDMEDAAATATGMGAVSGALLANLSCGDHLVSSKAVYGCSFALMNHQLTRWGIEVSFVDMANPAEIEAAIKPNTKVIFLETPVNPNLAVYDLETIGKIAQKHNIISVVDNTFLTPVLQQPKKYGIDIVVHSATKYLNGHGDVVAGIICGSNEMINNIKMTVLKDIGATMSPHDAWLIMRGLKTLPIRMERHCKNAQKVAEFLESHEKVSQVYYPGLKSHPGHKFIGNQMKAAGGVIAFEIDSDLAGGSEFINRMQLFSIAVSLGDAESLIQHPASMTHSPYTQEERVAAGISDSLIRISVGLESVDDLINDLSQSLALIK
>Annotree@>MAAE01000009.1_32@GB_GCA_002162675.1@p__Proteobacteria
MNNNNNAFNRKTAIETQAIHAGRINDEQFGSLATPLYQTSTFIFDSAQQGAERFAGESEGFIYTRLGNPTTRQLEMRVAAMEGMEDAAATATGMAAVSAALLTNLQAGDHMISSKAVYGCSFALMNHILKKFAIEVTFVDMTEPENINDAVQENTKLIFLETPINPNLVVLDLEKICAIAKKHQLLSVIDNTFLTPVLQQPAKFGADIVIHSATKYLNGHGDVVAGIVCASNEMISDIKLTTLKDIGATMSPHDAWLILRGIKTLPIRMERHCSNAQSVAEFLEQHQAVSQVYYPGLTSHPGHQFIGKQMKAAGGVIAFELNTDLKGGADFIDSMQLFSIAVSLGDAESLIQHPASMTHSPYEPQERAQAGITDSLIRISVGLENVDDIIADLRQALAKVKILRTNVLEAKKADNAA
>Annotree@>MAAY01000100.1_10@GB_GCA_002162795.1@p__Proteobacteria
MRNQSDSFATRAIHHGYDPMENEGSLTPPLHLTSTFAFETAEVGGEMFAGERTGHIYSRISNPTCDLLERRIAVLEGAEAGLALASGMGAITSAIWTLVAPGDEVILDKTLYGCTFSFMQHGLAKFGVTVTHVDLTNPENLRGAISDKTKVVYFETPANPNMRLVDIQAISDIAHEGNARVVVDNTYATPYLTRPIELGADLALHSATKYLGGHGDVVAGLLVGSAELIQEIRLYGMKDMTGAVMAPFNAMLVLRGLKTLELRMDRHCSSAQTIAEMLEATPGVEKVWYPGLASFEQHALAQRQMAQSGGMIAFELEGGLEAGRAMMNKLQLITRAVSLGDAETLIQHPASMTHSTYTPEERALHGISEGLVRLSVGLEGVDDILADLRQALRQSSMIKAA
>Annotree@>MABA01000013.1_16@GB_GCA_002162875.1@p__Proteobacteria
MSKPSNNPPEGLATRAIHFGYNPHDEHGALTPPLHLTSTYAFETTEAAGEVFAGEREGFVYSRVGNPTSDLLERRIANLEGGEAALATSSGMGAITALFWTFLEAGDEIITDLTLYGCTFSLFGHGFPRFGIKVTHIDMTDPANLEAAINDKTKFVYFETPANPNMRIIDIAAVSKIAHANGVQVIVDNTYATPIITRPIELGADFVVHSATKYLGGHGDLLAGIVVGRLEEMIEVRTVGVKDMTGAVISPFNSMLILRGLKTLELRMERHSQNALKIAQMLEAHEAVEWVNYPGLDSFAQRDLATRQMAMFGGMIAFEVKGGFEAGKAVMNALNLITRAVSLGDAETLIQHPASMTHVTYAPEEREAHGISEGLIRISAGLENVDDILADLAQALQKA
>Annotree@>MAAF01000044.1_20@GB_GCA_002163005.1@p__Proteobacteria
MTQFKSKNIETNAIHAGRINDTQFGSLATPLYQTSTFIFDNAQQGGDRFAGESEGYIYTRLGNPTTRQLEQRVAAMECMDDAAATATGMAAVSAALLTNLQAGDHMISSKAVYGCSFALMNHMLKKFNIEVTFVDMTEPENIKAAIKENTKLVFLETPINPNLVVLDLEKICAIAKEYKLLSIVDNTFLTPVLQQPAKFGADIVVHSATKYLNGHGDVVAGIVCASFEMINEIKMTTLKDIGATISPHDAWLIMRGLKTLPIRMDRHCSNAQTVAEFLEQHPMVDEVYYPGLKSHSGNKFVGNQMKAAGGVIAFELNTDLTGGKTFIDAMELFSIAVSLGDAESLIQHPASMTHSPYTAEERADAGISDSLIRISVGLENVDDIISDLTQALAKVKLPSSDKVTNITQANNAA
>Annotree@>NHDO01000065.1_3@GB_GCA_002171735.1@p__Proteobacteria
MSKDKDKDAQGFSTRAIHFGYDPASHHGALNPPVYLNATYTFESIAQGQQRFSGEAPGYVYARVGNPTQSVLEKRLASLEGGEAAVAVASGIGAITALLWSFLESGDEIVADKTLYGCTFAFMEHGLSRFGIKVHFVDLTETDALAGAVTPQTRFVFFETPTNPNMRVINIREVAKVAHAHGARVIVDNTYGTPYLQRPLECGADFVVHSMTKYLSGHGDLIAGAIIGPADDMVTVRTVGLKDMTGAVLSAFDSFLLLRGIKTLELRMGRHCESALVLARQIESHPQVEKVYYPGLPSHPQYDLACKQMKAFGGMIALELQGGYEAGVRFMDAVQVAQRAVSLGDAETLVQHPASMTHNNYTEEERLAHGISLGLARISVGLENVEDLSADILNALDQSVG
>Annotree@>CP020754.1_5695@GB_GCA_002243685.1@p__Firmicutes
MKKKHMETALIHHGYTPEEHKGSLTPPLFQTSTFTFETAQQGEASFAGVDPSYIYSRLGNPTVKLFEERMAVLEGGEEALAFGSGMAAISATLIGFLKAGDHIICSNGLYGCTYGFLEVLEEKFMITHSFCEMETEVDIENKIRPNTKLIFVETPINPTMKLIDLKQVIQVAKQNGLLVIVDNTFCSPYLQRPLELGCDAVVHSATKYIGGHGDVVAGVTICKTKALAEKIRPMRKDIGGIMAPFDAWLLLRGLKTLAVRMDRHCDNAEKIVSFLRKHDAVEGVWYPEGELASRQMKRGGGVISFSVKGGKEETQAFINDLHFITIAVSLGDTETLIQHPATMTHAAIPAELRKEMGIFDNLIRLSVGLESWEDIVSDLEQALKKISTVNQ
>Annotree@>NKIR01000004.1_229@GB_GCA_002255985.1@p__Proteobacteria
MDAPNHGFATRAIHHGYEPSEALGSLSPPLFLTSTFCFETAEEGGRRFAGEAPGFIYSRLGNPTTAILEQRLASLEGGEAAVATASGMGAIASALWTLLRPGDELLTDLTLYGCTFALFRHGLAEFGITVRHVDMTDLEAVAQAMSERTRVVYFETPANPNMRLVDIAAVTALAHGRSAKVVVDNTYATPYLQRPIELGADLVVQSATKYLGGHGDIIAGAVIGRSDLIERIQSSGVKDMTGAVLSPFDAMLLIRGLKTLELRVERHSESAMEIAKRLEAHPAIAAVAYPGLASFPQHELANRQMLMGRFGGVIAFELKGGKDSALPFMNSLRLIRRAVSLGDAETLIQHPASMTHSTYTPEERAAHGISEGLVRLSVGLEHAEDIWADLLAALSVATSAS
>Annotree@>NCJS01000010.1_8@GB_GCA_002279005.1@p__Proteobacteria
MRTNNKDKSQWQPATVTIHGGKRRDEHGALVAPLYQTATFSFTNTAQGSARFAGEEEGYIYSRLGNPTVTELEERVAALEGFPAAAAAATGMGAVSASMLAFVEQGDHVLVSDAIYGCSFALFSHLFTKFGITVDFVDMADLAKTRAAIRPNTKLVFLESPVNPHLKVIDIQAIADIAHEVAARLVVDNTFMTPLLQQPRKQGADLVLHSATKYLNGHGDVVAGIVCGSEEDIELIKLTTLKDMGATMSPHDAWLILRGLKTLDVRMERHCANAVKVAEYLRNKELVKTMYFPGFADHPAQALMGTQMHGPGAVIAFELHGDINTARQLLDSLQLITIAVSLGDAETLIQHPASMTHSPYTPEARAAAGISDTLIRISVGLEAVEDIIADLEQAFAACANSQMTTTGEQVRYG
>Annotree@>NCDQ01000146.1_3@GB_GCA_002280275.1@p__Proteobacteria
MRDDQTGFSTRAIHAGYDPADEHGALTPPLHLTSTFAFESAEAGGEMFAGTREGHFYSRISNPTTDLLERRLASLEGAEAAVATASGMGAITATLWSFLRAGDEVITDQTLYGCTFAFLRDGLTRFGVTVKQVDMTRPEALAAVISEQTRIVYFETPANPNMRLVDIAAITRIAHGAGAKVVVDNTYATPCLTRPLALGADIVVHSATKYLGGHGDLVGGIAAGGVEDMARVRLCGVKDMTGAVMSPFTAFLVLRGLKTLSLRMGRHSQSAQTVARWLEDHPAVEQVFYPGLQSFPQRDLAARQMASGGGMMAFELKGGHAAGVAMMNRLALIRRAVSLGDAETLIQHPASMTHSPYTPEERAAAGIGEGMVRLSVGLEDVADVLADLEMALEPLRIAEQV
>Annotree@>NCEV01000083.1_12@GB_GCA_002280875.1@p__Proteobacteria
MTHDLGEAGFSTRAIHAGYDPADEHGALTPPVHLTSTFAFDSAEAGGEMFAGTRPGHFYSRISNPTTDLLERRVASLEGAEAGVATASGMGAITAVMWSFLRSGDEVVTDKTLYGCTFAFMRDGLSRFGITVTQVDMTDLDALAAAVSDKTRIIYFETPANPNMRLVDIAGAAKVARACGAKLIVDNTYATPLLTRPIELGADIVVHSATKYLGGHGDLIGGIAVGGVEDMARVRLTGVKDMTGAVMSPFTAFLVMRGLKTLALRMRQHCASAARVAAWLEAHPAVTRVFYPGLKSFAQHDLAQRQMALPGGMMAFELAGGHDAGVAMMNRLALIRRAVSLGDAETLIQHPASMTHSTYSAEERALAGIGEGLVRLSIGLEDEADILADLAGALETAPSPVLA
>Annotree@>NCJT01000283.1_2@GB_GCA_002282565.1@p__Proteobacteria
MAYDASRPLGPATRAIHHGYDPATNDFALTPPLHLTSTFAFPDAETGGALFAGEAEGHIYSRISNPTVALLEARIANLEGAEAGLATASGMGAISSLMWTLLKPGDEIITDKTLYGCTFAFMRDGLSRFGIKITHVDLREPENLAAAISDKTRLVYFETPANPNMRLVDIRAAARIAHDAGALVAVDNTYATPLLTRPIELGADFVVHSATKYLGGHGDLVAGMVLGRAEAIKEVRMVGVKDMTGSVMSPFNAMLVMRGLKTLQLRMARHCESGLRVARWLEAQPGMATVYYPGLESHPQHDLAKRQMPGFGGMIALELKGGYEAGIAMMNRLRMIRRAVSLGDAETLVQHPASMTHSTYSREERIEHGISDGLVRLSVGLEDAEDILADLADALGTNEG
>Annotree@>DBMJ01000019.1_6@GB_GCA_002298125.1@p__Firmicutes_A
MNHLKNAGYNTKIVHAGNHVDPLTGALSTPIYQTSTFVFENVAQGAARFAGEEAGYIYTRLGNPTQEQLEGKLAVLEGAEAAIATASGIGAISSAIWTIVGTGDHIVASDALYGCTFSLLSEQAKKFGIDVTFVDAKNPENIKKAMRRETKIVYIETPANPTLDLVDITEAAAIAHEFGAVLMVDNTFCSPYGQRPIELGADIVVHSATKYINGHGDVIAGAVIGKQDYINQVRLIGVKDITGACISPFNAWLIIRGLKTLGVRMERHCKNAMIVARYLENHPKVEKVMYPGLESHPQHELAKKQMKNFGAIISFEVAGGVKAGSALMDNVELCSLAVSLGDTETLIEHPASMTHSPVPREERLKAGITDGLVRLSVGLEDPEDIIADLEQALKAI
>Annotree@>DBML01000008.1_37@GB_GCA_002298915.1@p__Firmicutes_A
MNRDFVEKMGFSTRSIHGGVAKNSFGALATPIYQTSTFVFDSAEQGGSRFALEEAGYIYSRLGNPTNSVVEEKLAILEGAEACMSAASGMGAISAALWTALKAGDHIVADETLYGCTFALLNHGMTRFGVDVTFVDTSDLEAVEAAMRPNTKVVYLESPANPTLKLTDIEAVCKIAHKTEGCLVMVDNTFCTPYTQRPIELGADVVLHSATKYLNGHGDVIAGFVCGKQEFVNSVRLFGIKDMTGAVLSPFDAYLIIRGMKTLSLRVDRHCSNAMKVAEFLEAHPAVDKVYYPGLKSFPYYELAKKQMSLPGGMIAFELKGGVEEGKTVMNNVKVCTLAVSLGDAETLIQHPASMTHSPYTCEERQAAGISDGLVRLAVGLEDVEDIIADLKQALDLIVK
>Annotree@>DBOJ01000129.1_2@GB_GCA_002299545.1@p__Firmicutes_A
MAHGSGGFGTKAIHAGNIRDKQYGSLTMPIYQTSTFFFENCEQGGHRFAGQENGYIYTRLGNPTTSVLESKVAALENGEACVAASSGMGAISSCLWSIAGAGKHILADETLYGCTFALLQHGMTRYGVEVTFVDTSNLEEVKANLKENTECVYLETPANPNLKIADISEISRIAHEFNPSIKVVCDNTFASPYLQRPWERGADVVVHSATKYLNGHGDVIAGFVIGKTDFMQEVRMFGLKDMTGAVLGPFESFLILRGLKTLEIRMQRHCASAKAIAEFLEGHEKVEKVYFPGLVNHPGHEIAKKQMDDFGGMISFEVKGGKEAGMKFVNSLSLATIAVSLGDAETLIEHPASMTHSTYGEEDLKAAGISAGLIRLSVGLENVEDIIEDLRMGLENI
>Annotree@>DBXK01000002.1_63@GB_GCA_002309375.1@p__Firmicutes_A
MEKNSGFATQQIHVGKLEIPGIAPLATPIFQTSTFEFQTTEQGAKRFALEEPGYIYTRLGNPNTTKIGQKLAALEHAEAGMAMASGMGAVTTVLWTALKAGDHLLADDALYGCTFSFFTHGLTRYGVDVTLVDFSDIEKVKAAIRPNTKVFYFETPTNPNLKIIDIEEVAKLAHETCPEAKVIVDNTFATPYLQRPLDLGADVVIHSATKYLNGHGDVIAGMAAGKADFIQECTLFGLKDMTGAVLGPFEAYLIDRGLKTLDIRVQKHCDNAMKVAKFLEGHPMVKRVIYPGLESHPRHDVAKKQMRNGFGGIVTFELNATREESAAFTNSLKLCTIAVSLGDAETLIEHPATMTHSTYTPEALEEAGIGVSMLRISVGLEDAEDIIADLDECLNALKK
>Annotree@>CP023315.2_3210@GB_GCA_002310375.2@p__Proteobacteria
MRDDQTGFSTRAIHAGYDPADEHGALTPPLHLTSTFAFESAEAGGEMFAGTREGHFYSRISNPTTDLLERRLASLEGAEAAVATASGMGAITATLWSFLRAGDEVITDQTLYGCTFAFLRDGLTRFGVTVKQVDMTRPEALAAVISEQTRIVYFETPANPNMRLVDIAAITRIAHGAGAKVVVDNTYATPCLTRPLALGADIVVHSATKYLGGHGDLVGGIAAGGVEDMARVRLCGVKDMTGAVMSPFTAFLVLRGLKTLSLRMARHSQSAQTVARWLEDHPAVEQVFYPGLQSFPQRDLAACQMASGGGMMAFELKGGHTAGVAMMNRLALIRRAVSLGDAETLIQHPASMTHSPYTPEERAAAGIGEGMVRLSVGLEDLADILADLEMALEPLRIVERV
>Annotree@>DCBC01000089.1_3@GB_GCA_002313335.1@p__Proteobacteria
MDRNKKLAFSTRAVHSGYQSSENQGSLNPPIYMTSTFCFDTVEQGAARFSGEESGHFYSRISNPTQAVLETRLADLEDGEAALATASGMGAISATFWTIVSPGDHVLVDKTVYGCTFSFMEHGLKKFGIEVTYVDFTKHDEINAALQSNTRVVYFESPVNPSMRILDIHQISILVKDYSNDIQIVVDNTYCTPALQRPLTMGADIVVHSATKYLGGHGDLIAGAVVGRTNMIENIRLHGLKDMTGAVISPINVFLVLRGIKTLQLRMERHCQNAQIVAEMLEAHSAVESTYYPGLPSDSGHQLAKRQMDGFGGMIAFELKAGFRGAVKTLNALQLIKRAVSLGDAETLIQHPASMTHSTYSPEQQEMHGITQGLIRISVGLECVDDILADLNQALGA
>Annotree@>DCDC01000175.1_15@GB_GCA_002316225.1@p__Firmicutes_A
MDKEKLSKMHFSTRAVHAGYVANEYGALATPIYQTSTFVFDSAEQGGRRFALEEEGYIYTRLGNPTCTQVEEKLASLENAEAAVAMASGMGAITSVIWSAVGAGDHIVAAKTLYGCTFAFMSHGLTKFNVAVDFVDTSDPENVRKAMKPNTKIVYLESPANPNMLLSDISEISKIAHENPACMVVVDNTYCTPYIQRPLDLGADVVVHSATKYLNGHGDVIAGFAAGKKEFIDTVRLCGIKDMTGSVLSPFEAYLINRGMKTLEVRMEKHCANAQKVAEFLESHPAIEWIAYPGLKSFPQYELARKQMSLPGAMIAFEVKGGLEAGRKLMNNVELCSLAVSLGDTETLIQHPASMTHSPYTPEERALSGISEGLVRLSVGLEHADDIIEDLKQALDKIV
>Annotree@>DCDL01000060.1_124@GB_GCA_002316385.1@p__Firmicutes_A
MENNLKKMGFATRAIHGGHVKDQFGSLATPIHQTATFVFDSAEQGGRRFALEEGGYIYSRLGNPTNTQLEEKLAMLEGGEAAISTASGIGAVASAFWTALKAGDHVVAAKTLYGCTYAYLNHGISRYGVEVTFVDATNLEEVSQAMRENTKVVYLETPANPNLEIVDIEAISKIAHENKDCIVMVDNTFCTPYIQRPLEFGADVVIHSGTKFLNGHGDVISGFVVGSAEFIKNVRLFGVKDMTGASLSPFDAFLIIRGMKTLEIRMEKHCANAMKVAKFLEEHSAVEKVYYPGLESFPQYELAKKQMSLPGAVIAFEVKGGIEEGKKVINSTELCTIAVSLGDAETLIQHPASMTHSPYTKEEREAAGISDGLIRIAVGLENVEDIINDLQKALNAIS
>Annotree@>DCDU01000003.1_5@GB_GCA_002316585.1@p__Firmicutes_A
MDKEKLSKMNFSTRAVHAGYKPNEYGALATPIYQTSTFVFDSAEQGGRRFALEEEGYIYTRLGNPTCTQVEDKLASLENAEAAVAMSSGIGAITSVIWALVSAGDHIISAKTLYGCTFAYMNHGLTRFGVEVDFVDTSDPENVRRAMKPNTKIVYLESPANPNMLLTDINEVSKIAHESNCIVMVDNTYCTPFIQRPIDLGADVVVHSATKYLNGHGDVIAGFAAGKKDIIDEVRLVGIKDLTGSVLSPFDAYLINRGMKTLEVRMEKHCSNAQKVAEFLEQHPAIEWIGYPGLKSFPQYELAKKQMSLPGAMIAFEVKGGLEAGRILMNSLELCSLAVSLGDTETLIQHPASMTHSPYTPEERALSGISEGLVRLSIGLEHPDDIINDLKLALDKLA
>Annotree@>DCJQ01000013.1_64@GB_GCA_002319965.1@p__Firmicutes_C
MEKEMLKKMGFATQAIHAGAMKNEFGALTNPIYQTSTFIFDSAEQGGNRFALQEPGYIYSRLGNPSNTQVEEKVAMLEGGEACCSMGSGMGAISSALWTLLRAGDHVVAGDTLYGCTFALLNHGMTRYGVDVSFVDITDLDAVKKAIKPNTRVVYLETPANPTLKISDIESISRIAHEMGDITVVVDNTFCSPYIQKPLSLGADVVVHSATKYLNGHGDVIAGFVVGKLDYITNVRLFGLKDMTGAVLSPFDAFLISRGMKTLALRMEKHSSNAMKVAEFLETHPAVKSVAYPGLKSFPQYELAKKQMSLPGGMISFELKGGKDEGAVVMNNVKLCSLAVSLGDAETLIEHAASMTHSTYTPDELKAAGISEGLVRLSVGLEDPEDIIADLKQALDLVK
>Annotree@>DCPV01000050.1_19@GB_GCA_002323775.1@p__Firmicutes_A
MENKNIGFGTKAIHAGNKKDTQYGSLTMPIYQSSTFTFDTCEQGGRRFAGEENGYIYTRLGNPTTSVLEEKVAALENAEACVAVSSGMGAVTSIFWTVCKAGSHIIADGTLYGCTFAYLNHGMTRYGVEVSFVDTSNLDEVKAALRPNTAVVYLETPANPNLKIADIKAVSELAHNYNKDIKIICDNTFATPYLQRPLELGADAVIHSATKYLNGHGDVIAGFICGSKELMNEVRFFGLKDMTGSVMGPFEAFLILRGLKTLEIRMDRHCESAQKIAEYLEKHPMIEKVYFPGLPSFEGHEIAKKQMFKFGGMLSFEVKGGREAGAKLLNSLKLCTIAVSLGDAETLVEHPASMTHSPYTKEELAEQGISEGLVRLSVGLENVDDIIADLEYGFACLK
>Annotree@>DCUZ01000068.1_32@GB_GCA_002327305.1@p__Acidobacteriota
MSLHDKMRLATRIIHFGSHPDPHTGSLNVPIYQTSTFVFKSAEEGGRRFSGQEKGYIYTRLGNPNHVVIEEKLAMMEGAEAAVCASSGMGAIAAAFWTLLGQGTHVVADKTLYGCTYSLLKHCMHRYGVETTFVDCSDLKAVEAAFRPNTKLLYFESPANPTLAVYDIEALAAIGHRHKVMVGVDNTFCTPYLQRPLEFGVDFVIHSATKFLNGHGDVIAGFVAGTKAFIDQVRAEGIKDMTGSTLGPFEAFLIMRGIKTLPLRMDRHCANAQVVAEHLAGHPMVESIAYPGLPGFPARDLVKKQMLLPGSLITFNVKGGFEAAKAVANAVEMCALAVSLGDVETLIQHPASMTHCSYKPDELAEAGIGLAMLRVSVGLEDPADVIADLDQALAKA
>Annotree@>DCXP01000022.1_17@GB_GCA_002327725.1@p__Proteobacteria
MSKKKDNAAQGFSTRAIHAGYDPAGHHGALNPPVYLNATYTFESIAQGQQRFSGEAPGYIYARVGNPTQSVLEKRLAGLEGGEAAVAVASGIGAITALLWSFIQSGDEIIADKTLYGCTFAFMEHGLSRFGVKVRFVDLTEPGAMASAMTPQTCFVFFETPTNPNMRVINIREVSEAAHAHGARVIVDNTYGTPYLQRPLECGADFVVHSMTKYLSGHGDLIAGAIIGPADDMLSVRTIGLKDMTGAVLSAFDSFLLLRGIKTLELRMARHCESALALAREIESHPQVEKVYYPGLPSHPQYALACEQMKAFGGMIALELRGGYEAGVRFMDAVQLAQRAVSLGDAETLVQHPASMTHNNYTEEERQAHGISLGLARISVGLENVEDLSADILNALDQSAG
>Annotree@>DCTZ01000028.1_5@GB_GCA_002329485.1@p__Firmicutes
MKDCYKFNTKVMHDCKGKDAFNALVPPIYTSASYRFNSAEEGGASFRGETNCFIYTRLGNPTTNQLEKRIASLEEGEGAVAFASGMGAISAVFYTLLANGDHIVADKTIYGCTFALLNHGLTKLGIEVTFIDFNEEGALKKALKKNTKAVFFETPANPTLKIIDIETVVKTVKQFNPDIQIICDNTFATPYHQQPITMGVDIVVHSGTKYLNGHGDAICGFVVGRNNFIDQCKMVGLKDMTGAVLGPMEAYLILRGIKTLAIRMERHSQNAMEVAKFLQFHPKVERVYYPGLPGFSGHEIAKKQMKNGFGGILSFVLKGGIDQGIKLIDSVKLINVAVSLGECESLIEHPASMTHSTYTESERLASGIEDGLIRLSVGIEDAGDLIADLSQALEKI
>Annotree@>DCTM01000030.1_110@GB_GCA_002329565.1@p__Firmicutes_A
MLNKNVGFATKAIHAGSFKDEQHGSLTMPIYQTSTFYFESTEQGGRRFAGEEGGFIYTRLGNPTSNQLEEKIAALENGEACAAASSGMGAISAALWTIAAAGKHIVADKVLYGCTFALLSHGMTRYGVEVDFVDTANLDEVKAALKENTVAVYLETPANPTLKIADIAEVSKLVHAYNPEIKVVCDNTFASPYLQRPLDLGADVVVHSATKYLNGHGDVIAGFVVGKADFITQVKMFGIKDMTGSVIGPFESFLIMRGLKTLEIRMQKHCANAKAIVEYLCKQDKVEKVYYPGLADHPGHEIAKKQMSDFGGMIAFEVKGGRAAGAKFCNALKLCTVAVSLGDAETLVEHPASMTHSPYTDEELVTAGISAGLIRFSTGLENAEDIIADIDQAFAQI
>Annotree@>DCYG01000011.1_43@GB_GCA_002331025.1@p__Firmicutes_A
MDKQKLNQMKFSTRAVHAGYVKNEYGALATPIYQTSTFIFDSAEQGGKRFALEEEGYIYTRLGNPTNTQVEEKLASLENAEAAVSMSSGMGAITSVVWAKVKAGDHIVAAKTLYGCTFAFLNHGVSRFNVEVDFVDTSDPENIRKAMKPNTRIVYLESPANPNMLIADIKEISKIAHEVEDCIVVVDNTYCTPYIQRPLDLGADVVVHSATKYLNGHGDVIAGFAAGKKEFIDIVRLFGIKDMTGSVLGPFEAYLINRGMKTLEIRMEKHCANAQKVAEFLEKHPAVVSIQYPGLKSFPQYELAKKQMSLPGAMIAFEVKGGLEAGKKLMNSLHLCTLAVSLGDTETLIQHPASMTHSPYTPEERALSGISEGLVRLSIGLEDADDIIIDLKHGLDMLI
>Annotree@>DDAM01000062.1_245@GB_GCA_002332905.1@p__Firmicutes_A
MENKNVGFGTKAIHAGNKKDTQYGSLTMPIYQTSTFAFDTCEQGGRRFAGEENGYIYTRLGNPTTSVLEEKVAALEGAEACVAVSSGIGAVSSIFWTMCKAGSHVIADGTLYGCTFAYLNHGMTRYGVEVSFVDTSNLDEIKAALKPNTAVVYLETPANPNLKIADIKAVADLVHGYNKDIKVVCDNTFATPYLQRPLELGADAVIHSATKYLNGHGDVIAGFICGSQEFMNEVRFFGLKDMTGSVMGPFEAFLILRGLKTLEVRMDRHCDSAQKIAEYLEKHPMVEKVYFPGLPSFEGHKIAKKQMSKFGGMIAFEVKGGREAGANLLNSLKLCTIAVSLGDAETLVEHPASMTHSPYTKEELAEQGISEGLVRLSVGLENVEDIIADLEYGFNCLK
>Annotree@>DDCQ01000098.1_3@GB_GCA_002334915.1@p__Proteobacteria
MSADNKNKLSFATRSVHAGYNSADHQGSLNPPIYMTSTFAFDDVAQGAGRFSGEEPGHFYSRVSNPTQEILETRLADLEEGEAALATASGMGAITATLWTLLAPGDQVLVDKTLYGCTFSFMEHGLKKFGVDICFADFTDHDDIKANLSDKTRVMYFETPVNPNMRVIDIAAVSGLAKSYNSDIKVMVDNTYCTPALQRPLTMGADIVVHSATKYLGGHGDLIAGAVVADAETIHQIRVFGLKDMTGAVISPMTVFLILRGIKTLQLRMERHCKNAQAIAEMLDQHPAVDQVFFPGLKNDPWHQIASLQMDDFGGMIAMELKGGYQAAVSMLNKLKLAKLAVSLGDAETLIQHPASMTHSTYTLEERGEHGITEGLVRISAGLEAVEDIIADLRQALGD
>Annotree@>DDDD01000110.1_1@GB_GCA_002335945.1@p__Proteobacteria
MSSGNKTKLSFATRSVHAGYDSADNQGSLNPPIYMTSTYTFDNVAQGAGRFSGDEPGHFYSRISNPTQEVLETRLANLEEGEAALATASGMGAISATLWTLVGPGDQVLVDKTLYGCTFSFMEHGLKKFGVDICYADFTDHADXXXXXXXXXVIDIAAISALAKGHNTNIKVMVDNTYCTPALQRPLTLGADLVVHSATKYLGGHGDLIAGAVVGDAETIQQIRLFGLKDMTGAVISPMTVFLILRGIKTLQLRMERHCQNAQAIAEMLEAHPAVDQVFFPGLKNDPYHEIACKQMDDFGGMIALELKGGYEAGVRMLNKLKLAKLAVSLGDAETLIQHPASMTHSVYTLEERAKHGITEGLVRISAGLEAVVDIIADLEQALAE
>Annotree@>DDHB01000033.1_5@GB_GCA_002337925.1@p__Firmicutes_C
MNNQYNSGYDTVIIHAGQSPDPATGALATPIHQTSTFVFASAEQGAARFALEEEGYIYTRLGNPTQQALEVKMAALENAEAALAVASGMTAIAASLWTLCKKGDHIVAAETLYGCTHALLAHSMPKFGIDVTFVDATNLEDISSAMQPNTKVIYLETPANPTLAIIDIAAVSRLAHRHNCKLMVDNTFMSPYCQRPLALGADIVVHSATKYLNGHGDVIAGIVLGKQEFINEVRFIGVKDITGGCISPFNAWLTLRGLKTLGVRMERHCQNALQVARFLAEHPHVENVNYPGLPGHPQHELAKTQMSNYGAMISFEIKGGIEAGRKAMNSVQLCLLAVSLGDTETLIQHPASMTHSPIPYAERIKAGITDGLIRLSVGLEDPKDIILDLDQAIRKGAE
>Annotree@>DDIL01000168.1_7@GB_GCA_002338515.1@p__Proteobacteria
MLKFNKNQNDVTINHNKEKFGFATEAIHHGYDAQMHNGSLNPPVHFTSTFTFENADHGADLFAGNQKGHFYSRISNPTLSVLEERLAKLERAEAGLAVASGIAAITSTLWTVLKAGDEILVDKTLYGCTYAFLHKGLKKFGVIVTHVDMSDTKLVEQSITNNTRVIYYETPANPNMRLVDISAVSNIAKSYNILTVVDNTYATPLITRPIELGADIVVHSATKYLGGHGDLIAGMVAGNVDLIERIRLEGVKDMTGACMSPFTAMLILRGIKTLELRMRQHSNSALKVANFLQGCPMVSNIYYPGLPSFPQHALACKQMRLFGGMIAFELQGGLQAGKNLIDALNLIQCAVSLGDAESLIQHPASMTHSAYTAEERAHHGISDELIRLSVGLESSEDIIEDLKQAFEQLALRTVA
>Annotree@>DDKM01000058.1_15@GB_GCA_002339345.1@p__Firmicutes_B
MDNKEHGFATRAIHAGQVPDPATGALATPIYQTSTFVFNNVEEGAGRFAGEMPGYIYSRIGNPTQTALEEKMAALEGGEAALAFGSGMAAISAVILALVQNGDHILADTTLYGCTHALFSHLLPRFGVEVTFVDMTDPENVARSLRLTTRVVYLETPANPTMKLVDIREVVSLTRGTGAAVVVDNTFMSPYLQRPLELGAHVVVHSATKYLGGHGDVIAGVAVGPQELMDRIRVTTLKDIGGVISPFDAWLVLRGIKTLAVRMDRHNLNGMAVARFLENHPAVEKVHYPGLPSHPQHTLAIRQMRGFGGLISFELQGGFEAARRLLNNVRLCHLAVSLGDVDTLIQHPASMTHAVVPREQRLLAGITDGLVRLSVGLEDVEDIIGDLAQALSKAYLKQASNSNVNKGLL
>Annotree@>DDLV01000051.1_10@GB_GCA_002340325.1@p__Proteobacteria
MANIQSNKFCTKAIHAGYDSQLHEGALNPPLHLSSTFAFEDIKQGADRFAGNAEGHIYSRISNPTLSILEKRIAALENAEAGLCTASGMAAITSVLLTLLSHGDEVLVDKTLYGCTYAFLNHGLSKFGITVTHVDMTNVDNVAEAISSRTKVIYFETPANPNMRLIDIAEVCHVANQNEIVSVVDNTYSTPVITRPIDLGADVVVHSATKYLGGHGDLIGGLVVASTELIERFRFEGVKDMTGACMSPFTAMLILRGLKTLELRMQRHALNADYIAGWLNKHAFVKKIYYPFDTDNCQFALAKKQMHYGGGMIAFELEGGFQQGLQFMDALQLVQRAVSLGDAESLIQHPASMTHSTYSEEERARHGISNSLIRLSVGLEDKDDIQNDLQYALDTLKNFIAA
>Annotree@>DDMF01000093.1_16@GB_GCA_002340515.1@p__Proteobacteria
MSTSKGFATRAIHHAYNPLDNGGALTPPLHLTSTFSFESAEAGGEMFAGEREGHIYSRISNPTCDLLEQRIATLEGAEAGLALSSGMGAITAVFWTLLSPGDEVIVDKTLYGCTFAFMQHGLAKWGVKITHVDMTDPENLRNAISDTTRVVYFETPANPNMRLVNIAEVSVIAHDAGATVVVDNTYATPYLTRPIEHGADIVVHSATKYLGGHGDVVAGLVVGKLEQVTEIRLVGMKDMTGAVMAPFNAMLILRGLKTLALRMDRHCASAAKVAEWLEAQPGVGVVHFPGLTSFPQHDVARAQMDQPGAMIAFELDGGIDAGRQMMNRLNMIQRAVSLGDAETLIQHPASMTHSTYTPEERELHGISDGLIRLSVGLEEVADIIADLDAALAPVLVQAAE
>Annotree@>DDNC01000009.1_166@GB_GCA_002340985.1@p__Firmicutes_A
MDNENMNEMKFATKAVHGGYRKNEYGALATPIYQTSTFIFDSAEQGGRRFALEEEGYIYTRLGNPTCTQVEDKLACLENAEAAVSMSSGMGAITSVIWVAVNSGDHIVAAKTLYGCTFAFLTHGLSRFGVETTFVDTSDPENVRKAMRPNTKVVYLESPANPNMLISDIGEISQIAHERSGCIVVVDNTYCTPYIQRPIEFGADVVVHSATKYLNGHGDVIAGFAAGKRDFINKVRLVGIKDMTGSVLSPFDAYLINRGMKTLEIRMEKHCANAQKVAEFLEGHPAVEGVAYPGLNSFPQKELAERQMKLPGAMIAFEVKGGLESGRKLMNTLKLCTLAVSLGDTETLIQHPASMTHSPYTPEERAIAGISEGLVRLSVGLEDSEDIINDLKQALDKLI
>Annotree@>DDOV01000049.1_150@GB_GCA_002341865.1@p__Firmicutes_A
MNKGQLKQMGFSTKAIHGGAKKNEYGALATPIYQSSTFVFDSAEQGGNRFALEEDGYIYSRLGNPTNSVLEEKLAILEGGEAAMSMSSGMGAVSSALWTALKAGDHIVASKTLYGCTFAYLSHGLTRFGVEITFVDTKNPQNVKDAMRENTRVVYLESPANPNLDLSDIEAICKIAHENENCLVMVDNTFCTPYIQRPLELGADVVIHSGTKFLNGHGDVVCGFVLGSSEFIQQVRLFGVKDMTGSSMSPFDAFLVIRGMKTLPLRMEKHCDNAMKVAEFLENHKAVEKVYYPGLESFPQYELAQKQMSLPGAIIAFEIKGGVEEGKKMINNTKLCSLAVSLGDAETLIQHPASMTHSPYAPEERLEAGIKDNLVRLAVGLEDVEDIILDLDRALKTIL
>Annotree@>DDQV01000174.1_4@GB_GCA_002342785.1@p__Fusobacteriota
MKKIEEKGFGTKAIHGGAEKNPFGALTTPIFQTSTFVFDTAEQGGRRFALEEGGYIYSRLGNPTSSVIENKLALLEGAQAALATSSGIGAISSTMWTLLKAGDHVLADKTLYGCTYAFLSHGLTKFGIEVDFIDTSDLEAVEKTMRSNTRVVYLETPANPNLKIVDIPAVCEIAHKNKYTKVVVDNTFATPYLQNPLKLGADLVVHSATKYLNGHGDLVAGFVAGDLETVTQIRLIGVKDMTGSVISPNDAFLLMRGMKTLELRMARHCSNAGKVAKFLDNHSMVEKVYYPGLESHEGHEIAKKQMNGFGGIIAFDVKGGLEAGKKLLNSLELCALAVSLGDTETLIQHPASMTHSPYTVEERAAAGITEGLVRISVGLEEADDIISDLEQGLAKL
>Annotree@>DEFQ01000016.1_56@GB_GCA_002350825.1@p__Firmicutes_A
MKHDACGFGTKAIHAGNVKDQQYGALSTPIYQTSTFVFDSCEQGGRRFAGQEGGYIYTRLANPTVSVLENKIAALEGGEACLATASGMGAISSCLWTIAGAGKHIIADGTLYGCTFALLNHGVTRYGVEVDFIDTSDLDSLKAHLKENTVAVYLETPANPTLKITDISAVAQIAHAYNPEIKVVCDNTFASPALQNPLALGADVVVHSATKYLNGHGDVVAGFVVGKADFIGQVRMFGLKDMTGAVMDPFAAFLLLRGLKTLELRMARHCENARKIAAFLERHPAVEKVYYPGLESHVGHEVAARQMRDFGGMLSFEVKGGKAAGMKLVNSLQLITVAVSLGDAESLIEHPASMTHSTYSEEELEDAGIAPGLIRLSAGLENAEDLIADLEQAMSRLG
>Annotree@>DELZ01000003.1_134@GB_GCA_002354635.1@p__Proteobacteria
MPSDLQSKPNPMGFSTRAIHHGYDPKDSEGALTPPLHLTSTFTFESAEQGGRMFSGEEPGHFYSRISNPTTDLLEKRIASLENGEAGLATASGMGAITSTLWTFLRPGDELITDLTLYGCTFAFMSHGLARFGIKITHVDLTDPEQLARAISQKTRIVFFETPANPNMRLVDIAAISAIAKRAGARCVVDNTYATPVITRPLELGADLVVHSATKYLGGHGDVVAGLVVGNAEDISEIRLNGMKDMTGAVMAPFNAMLVMRGLKTLKIRMRQHVESAEAIAGFLQGHAAVAEVLYPGLPSFPQHDLARRQMDQFGGMIAVKLAGGYDAGLALMNGLNLIQRAVSLGDTETLIQHPASMTHSTYSPQERHSHGIDDGLVRISVGLEDVDDLLYDLGSALASLAKGQSEESSGRTDALADLSCSI
>Annotree@>AP018040.2_2595@GB_GCA_002356435.2@p__Bacteroidota
MHNYPVNQAGFATKAIHGGRQKNQFGSLCDPIYQTSAFTFETAEQGGRRFTLEEEGYIYTRLGNPTCSAVEEKVRLLEGGEACVSAASGMGAITSAIWSCVEQGDHIIASKTLYGCTFAYLKHGITRYGIEVSFVDIRDPRNIESVLRPNTRLVYLETPANPTLYIADLPSIAGIVHRKPDCLLMVDNTFSTPYITRPIEWGADVVVHSATKYLNGHGDVIAGFVVGKKEFIDRVRLVGIKDMTGASLSPFDAFLIARGLKTLEIRMEKHCENAQKVAEFLEKHAAVETVLFPGLASFPQAELAKKQMSLPGAIISFEVKGGIEAGKKLLNRLQLLTISVSLGDAETLIQHPASMTHSAYSPEERLAGDISDGLIRLSVGLENATDIIADLKQGLDGLR
>Annotree@>DENY01000139.1_7@GB_GCA_002359825.1@p__Bacteroidota
MNKEQLKKLGFATQAIHGGHQPNQFGALCDPIYQTSAFTFETAEQGGRRFALKEEGYIYSRLGNPTNNLAEEKVALLEGGEACVSAGSGMGAITSAIWVCVKQGDHIISSKTLYGCTYAFLSHGITRYGVEVTFVDTRNPENVRKAMRPNTKLVYLESPANPNLHITYIRAVADIVQQQDDCRLMVDNTFSTPYITNPLKMGADIVVHSATKYLNGHGDVIAGFVVGKEDYIKQVRLLGIKDLTGASLSPFNAFLIARGLKTLEIRMEKHCANAQKVAEFLESHPAVDNVLFPGLPSFPQYELAQRQMNLPGAMIAFEVKGGIEAGKKLLNSLELLKISVSLGDAETLIQHPASMTHSPXXHSPYTPEERQASDIGEGLVRISVGLENVEDIIADLKNGLDGLI
>Annotree@>DEYP01000015.1_45@GB_GCA_002364615.1@p__Proteobacteria
MHTKNVHPHTLCIHAGKEKNQHGTLATPLYQTSTFVFENAEQGAARFAGEQEGYIYTRLGNPTTRELEQKVAALEGMDDAAATATGMGAVAASTMAFLQHGDHLIASKAIYGCSFALFNHMFARYGIEVSFVDMTDHAAVAAALKPNTKMLFAETPINPNLVVLDLAFLGQFCQQHKLISVVDNTFLTPLLQQPAKYGIDIIIHSATKYLNGHGDVVAGIIVANSEKIATIKMTTLKDMGATISPHDAWLIIRGLKTLAVRMERHCQNAQQVAEFLERHDAVKEVFYPGLPSHPGYRFLGEQMQGAGGVLAFELNASLEQSRYFINQCRLLSLAVSLGDAESLIQHPASMTHSPYTAEERQMAGISDGLIRVSVGLEHVADIIADLEQALTKMQQLS
>Annotree@>DEZB01000045.1_3@GB_GCA_002364735.1@p__Bacteroidota
MNKDQLKKLGFATQAIHGGHQSNQFDALSEPIYQTSAFTFETAEQGGRRFAMEEPGYIYTRLGNPSCNSVEEKVALLEGGEAAVSAASGIGAITSAIWVCVQQGDHIVSSKTLYGCTFAFLSHGISRYGVEVTFVDTRDPENVRKAMRPNTKLVYLETPANPNLHITDIEAVAEIVHTQDDCLLMVDNTFSTPYITRPLSLGADIVVHSATKYLNGHGDVIAGFVVGKAAYIKQVRQLGIKDLTGACLSPFNAFLISRGLKTLEIRMEKHCANAQKVAEFLETHPAVDNVLFPGLPTFPQYKLAQKQMSLPGAMIAFEVKGGIEAGKKLLNSLKMLVISVSLGDTETLIQHPASMTHSPYTAEERQASNISEGLVRISVGLENVEDIISDLKNALDSLSTIE
>Annotree@>DFBF01000174.1_47@GB_GCA_002367285.1@p__Proteobacteria
MHNRPDSFSTIAIHHGYDPMDHEGALTPPLHLTSTFAFETAEAGGEMFEGNRAGYVYSRISNPTTSLLEQRIAALEGAEAGLALASGMGAITATMWTLLSPGDEVILDKTLYGCTFSFMQHGLAKFGITITHADLTQPEHLEAAINNKTKIVYFETPANPNMRLVDIRAIADIAHANGALVVVDNTYATPYLTQPIKHGADIVVHSATKYLGGHGDVVAGLLVGSEELVSNIRLYGMKDMTGAVMAPFNAMLILRGIKTLELRMDRHCASAMTVATMLAQSDAVADVFYPGLPGFAQNDLARRQMAQFGGMIAFELKGGMQAGIETMNRLTLITRAVSLGDAETLVQHPASMTHSTYTPEERAAHGISEGLVRLSIGLEGVDNVLDDLAQALPNTPTRSAA
>Annotree@>DFGY01000012.1_24@GB_GCA_002372505.1@p__Firmicutes_A
MEDVKNMSIATKAIHGGVSKEKGYGSLSMPIYQTSTFVFETAEQGGRRFAGEEEGYIYSRLGNPTISLLEEKIALLEGAEACVAFSSGMGAISSTLWTIAAAGKHIIADSTLYGCTFALLNHGMTRYGVEVSFIDTSDLDQVKNALKDNTCAVYLESPANPTLKIEDIAEVAKIAHDFNKDIKVVVDNTFATPVLQKPLELGADVVVHSATKYLNGHGDVIAGFACGTAEFMAEMRLFGLKDMTGAVLGPQEAFLIMRGLKTLALRVPKHVENAKKIVEYLVSEPKVKKVYYPGLEDHPGHDIAAKQMADFGGMVAFEVESREAGAALCNALELCTCAVSLGDAETLIEHPASMTHSPYTAEELAEAGIPEGLIRLAVGLEEADELIADFKQAFAKI
>Annotree@>DFHG01000008.1_55@GB_GCA_002372615.1@p__Firmicutes
MKIKSNSKLTQSIHEGMVKDQFGSVIAPVYHTSTFEFESVDQGARRFKGEEGGYIYTRLGNPTTDALAKKIAKLENAEACVMTASGMGAIASVMWTFLKTGDRLIADSNLYGCTFALFTHTLTKFGIDVQICDFSNVENIKKLLTKNTTMVYFETPTNPALKVNDIELIAKTAHEFNKDINVVVDNTFASPYLQNPISHGADIVVHSGTKYINGHSDVIVGAIVSTKEKIAKATMIGLKDCTGAVLDPGAAFLVNRGLCTLPIRMEQHCKNAKKFIEYLSKNKYIKNINYPGLTTCIGHEAAKKQMKDFGAMASFETNLTFEQTKVFVNNVKVWTLAVSLGGVESLIEHPASMTHSTYSEAELAKYNITPTLIRISIGLEDIDELIADFDQALEIAAKSPR
>Annotree@>DFMW01000126.1_5@GB_GCA_002375815.1@p__Firmicutes_A
MNKEKLSKMGFSTRAVHAGYEKNEHGALATPIYQTSTFIFDSAEQGGRRFALEEGGYIYTRLGNPTNTQVEEKLASLENGEAAVSTASGMGAITSVIWAAVSAGDHIVAAKTLYGCTFAFMNHGLTRFGVEIDFVDTSDPENVRKAMKPNTKVVYLESPANPNMNLTDIEAVAKIAHEVEGCLVVVDNTYCTPYIQRPLDMGADVVVHSATKYLNGHGDVIAGFAVGKKEFIDQVRLVGIKDMTGASLSPFDAYLINRGMKTLELRMERHCANAQKVAEFLEAHPAVESIYYPGLKSFPQYELAKKQMKLPGAMIAFELKGGLEAGRQLMNTVELCTLAVSLGDTETLIQHPASMTHSPYTPEERAEAGISEGLVRLSVGLENVEDIIADLKQALDQLVPATA
>Annotree@>DFNM01000118.1_10@GB_GCA_002376045.1@p__Firmicutes_A
MKFNSKSIHAGSKHCPITGAHVTPIYQTSTFVFKDADQGARRFAGEEEGYIYTRLGNPTIDELETRIAALEGGEAAIATASGMAAISTSFLTLLEKGDHVVVADTLYGCTHSLLSHILPKFGIEITFVDAADPDDVEKAMKQNTKILYVETPANPTLKLVDLRAVSQIAHKYGAYLIVDNTFMTPYLQRPIETGADFVVHSATKYIGGHGDVVAGIIVGPRNIISKMKMPYLKDLGGITSPFDAWLLLRGLKTLGPRMEIHCRNAQKVAEYLEDHPLIEEVHYPGLPSHPQHDLAKRQMDGFGGMISFELKGGIEAGKVLMDSVKLITLAVSLGCVDSLIQHPASMTHSPVPREERLKAGITDGLVRFSVGIEDVEDIIADLDQALNKVKAVI
>Annotree@>DFOH01000002.1_106@GB_GCA_002376545.1@p__Firmicutes_A
MDREKLEAMGFGTKAIHGGHKADAATGALVTPIYQTSTFVFDSAEQGGKRFALEEDGYIYTRLGNPTNSQVEEKVAILEGAEACVSTGSGMGAVSSVLWTALKAGDHMIAAETLYGCTFAYINHGLTRFGVEVTFVDTRDPENVRNAMRDNTKVVYLETPANPTLLITDIKAISDIAHEKEGCLVIVDNTFATPYIQKPIELGADVVVHSATKYLNGHGDVIAGFVVGKQEFMNEVRFVGIKDMTGSCLSPFDAFLIMRGMKTLEIRMEKHCQNAMEIAKFLEAHPAVEKVYYPGLESFEQYKLAKKQMKLPGAIIAFELKGGIEEGKKVINNTHLCKTAVSLGDTETLIQHPASMTHSPYTPEERAAAGISEGLVRLSVGLETCSDIIEDLNNALNLIL
>Annotree@>DFWH01000002.1_73@GB_GCA_002380805.1@p__Firmicutes_A
MAHTNGGFGTKAIHAGNVKDKQYGALTMPIYQTSTFFFENCEQGGRRFAGQEEGYIYTRLGNPTTTVLEDKVAALECGEACAAASSGMGAISSCLWSIAGVGKHILADETLYGCTFALLNHGLTRYGVEVSFVDTSDLEAVKASLKENTVCVYLETPANPNLKISDIAEISKIAHSYNPEIMVVCDNTFASPYLQRPLELGADVVVHSATKYLNGHGDVIAGFVVGKAEFIQQVKMFGIKDMTGAVLGPFESFLILRGLKTLEIRMQRHCANARIVAEFLANNEKVEKVYYPGLESHEGYEIAKKQMDDFGAMISFEVKGGKEAGMKFVNSLSLATVAVSLGDAETLIEHPASMTHSTYGEADLKAAGISAGLIRLSVGLENVEDIIEDLKIGFSKI
>Annotree@>DFWT01000172.1_5@GB_GCA_002381045.1@p__Proteobacteria
MSGFSTRAIHFGYNPADNQGALVPPIYTSATYAFPDAAYGGRCFAGTEPGYFYTRIANPTLALLEGRLASLEEGAGAVVFGSGMGAITATLWSMLEQGDEVLADLTLYGCTFSFLNHGLTRFGVTVRHVDMTDPANVAQAIGPKTKVVYFETPANPNMRMVDIAAVSAIAHAGGAKVVVDNTYCTPYLQQPLLLGADASVHSMTKYLGGHGDLTAGAAIFSDAELALRVRLFGLKDMTGAVMSAQDAHLVMRGLKTLTLRMDRHCQSAQKVAELLQAHAATEVVHFPGLPTFAQHDLAKRQMRQFGGMVAFELKGGLQAGIRFMDALQLVTRAVSLGDAETLAQHPASMTHSTYTPEERQSHGIADGLVRLSVGLEDIDDVLVDIQQALDCAI
>Annotree@>DFOA01000005.1_22@GB_GCA_002381185.1@p__Firmicutes_A
MDREKLNQMKFSTRAVHAGYRKNEYGALATPIYQTSTFIFDSAEQGGRRFALEEEGYIYTRLGNPTCSQVEDKLASLENAEAAVAMSSGMGAITSVFWAALSAGDHVVAAKTLYGCTFAYLNHGLSRFGVETTFVDSSDPENVREAMRPNTKIVYLESPANPNMLISDIEAISKIAHEIEGCMVVVDNTYSTPYIQRPLDLGADVVVHSATKYLNGHGDVIAGFAAGSQDFINQVRLVGIKDMTGSVLSPFDAYLINRGMKTLEIRMEKHCANAQKVSEFLESHPAVESIAYPGLKSFPQYELAKKQMTLPGAMIAFEVKGGLDAGRNLMNTLELCTLAVSLGDTETLIQHPASMTHSPYTPEERALSGISEGLVRLSVGLEDADDIIDDLKQALDKLI
>Annotree@>DFXM01000011.1_85@GB_GCA_002381695.1@p__Firmicutes_A
MDKHSLEQSGFSTKAIHGGAVKDQFGALATPIHQTATFIFDSAEQGGNRFALKEEGYIYSRLGNPTTTVLEEKLALLEGGEGCVSMSSGMGAVSSTIWSAVQAGDHIVAAKTLYGCTYAYLSHGITKFGVEVTFVDTKNPENVKMAMRENTKVVYIESPANPNLDIADIEEISKIAHEFNKECLVVVDNTFSTPYITRPIELGADVVIHSGTKFLNGHGDVVCGFVIGKNEFIQKVRLFGVKDMTGACMSPFDAYLVIRGMKTLPIRMEKHCSNAIKVASFLEMHPAVDKVYYPGLKSFEQYEVAKKQMSLPGAIIAFEIKGNYEDGKTVINNTHLCSLAVSLGDCETLIQHPASMTHSPYTREERIDAGIEDNLIRIAVGLENPEDIIKDLNNALNLIL
>Annotree@>DGAQ01000017.1_144@GB_GCA_002382445.1@p__Proteobacteria
MSENNKLAFATRAVHSGYDSSDSHGSLNPPIYMTSTFCFDSVEQGAQRFSGENPGHFYGRISNPTQEILETRLADLEEGEAALATASGMGAISATFWTIVSPGDHVLVDKTIYGCTFSFMEHGLKKFGIEVTYVDFTNHNDIAAALQTNTKVVYFESPVNPSMRILDIAAISAVVKSHNADIQVIIDNTYCTPALQRPLTMGADIVVHSATKYLGGHGDLIAGAVVGRQEMIQQIRLFGLKDMTGAVISPINAFLILRGIKTLQLRMERHCENAQVIAELLDQHPAVKSVFYPGLKTDAGHRLAARQMEGFGGMVAFELKEGFDAAAKMLNRLKLIKRAVSLGDAETLIQHPASMTHSTYTPEQQAEHGISRGLVRISAGLESVLDIVADLKQALAQG
>Annotree@>DGAI01000124.1_3@GB_GCA_002383725.1@p__Proteobacteria
MHNKHKTFGFSTRAIHHGYDPKDHHGALVPPIYLSATFAFPTAEYGAACFAGDADGHFYTRISNPTLALLESRMASLENGEAAVAFSSGMGAIAATFWTLLRPGDEVIVSHTLYGCTFALLHHGIGEFGVKVRHVDLTDLAALQAAISPATRMIYCETPANPTLQLVDIAAVAALAHQQPNVTVVVDNTYCTPYLQRPLELGADVVVHSATKYLSGHGDITAGIAVSNQALARRIRLQGLKDLTGAVMSPQDAALLMRGLKTLALRMDRHCSNAQAVAEALQAHPAVAQVAYPGLASFPQHALAARQMSQAGGMIAFELKGGIDSGRRFMNALQLFTRAVSLGDTESLAQHPASMTHSTYTPQERAQHGISEGLVRLSVGLEDVADLLADVQQALAKCTRLASRSKAMAMPAMR
>Annotree@>DGIR01000030.1_4@GB_GCA_002386445.1@p__Proteobacteria
MRGSDNNAGFSTRAIHHGYDPLSHGGALVPPVYQTATYAFPTVEYGAACFAGEEPGHFYSRISNPTLALLEQRMASLEGGEAGLALASGMGAITSTIWTLLRPGDELIVGRTLYGCTFAFLHHGIGEFGVKIRHVDLNDSRALKAAINSKTRMIYFETPANPNMQLVDIAAVAEAVRGHDVHVVVDNTYCTPYLQRPLELGADLVVHSATKYLSGHGDITAGLVVGRKALIDRIRLEGLKDMTGAVLSPHDAALLMRGIKTLALRMDRHCANALQIAEFLARQPQVELIHYPGLPSFAQYELAQRQMRLPGGMIAFELKGGIEAGRRFMNALQLFARAVSLGDAESLAQHPASMTHSSYTAKERAHHGISEGLVRLSVGLEDVEDLLADVGQALQACS
>Annotree@>DGRC01000023.1_153@GB_GCA_002390935.1@p__Firmicutes_A
MENIKNAKFGTKTVHGGYERDTRTGALTTPIFQTSTFVFDSAEQGGRRFALEEGGYIYSRLGNPTNTQLEEKVALLEGAEACVSTASGIGAITSALWSALKAGDHVVASKTLYGCTYAMFNHGISRYGVEVSFVDASNLEEVKSAMKSNTKVVYLETPANPDLKLIDIKAVSEIAHTVEGCMVFVDNTFCTPYLQRPLELGADVVVHSATKYLNGHGDVVAGFAVGKLDFINQVRLFGIKDMTGSVLSPFDAYLIIRGMKTLQVRMDRHCASAMEVAKFLEGHEKVTLVNYPGLKSFPQYELAQQQMDKPGGMIAFEVKGGLEAGKKFLNSLELCTLAVSLGDCETLIQHPASMTHSPYTPEERAEAGISEGLIRISVGLEDAEDIIADLKQGLDRL
>Annotree@>DGEY01000063.1_3@GB_GCA_002391385.1@p__Firmicutes_G
MTKEYEMMGFSTKAIHGGQEKNAAGALVTPIYQASTFVFESAQQGARRFALEEEGYIYTRLGNPNAAELERKVALLEGGEAALATGSGMGAITSALWTALEPGDHVVAGQALYGCTFAFLSHGASKYGIETTFVDVSDLEAVRRALRPNTKVVYLESPANPTMTIADIEGISQLAHEIPGCMVFVDNTYCTPYLQRPLELGADVVLHSATKYLNGHGDVIAGLVVGSKEFIDQVRYYGIKDITGAVLSPFDAYLVCRGLKTLALRMERHCASAQQVAQFLESHPAVGAVYYPGLASFPQRELAQKQMRLPGGMISFELKGGVEAGVTLMNNVKLCTLAVSLGDTETLIQHPASMTHSTYPPEERAKCGISDGLVRLSVGLEDPEDIIRDLQAVLDTLA
>Annotree@>DGFF01000011.1_30@GB_GCA_002391545.1@p__Firmicutes_E
MDKDDMRLETKATHVGQEPDPLTGSIVPPIYQTSTFVFPNVDEGAARFRGEKDGYIYTRLGNPTITALERSVSALENGEKGLAFASGMAAISSVIMAIVSAGDHIIADKCVYGCTFAFLTEILTRFGVSVDLIDCSDLEQVEKSVKPNTRIIYFETPANPTLKMVDMEGVVRIAKKNGITTVVDNTFMSPVFQRPIEWGVDVVVHSATKFLGGHGDLIAGVAVGRKEFMDHVAETTLKDIGGVLSPFDAWLVLRGIKTLPVRMRAAQGNAMVIARFLEQHQGVERVYYPGLSSHPQHELAKKQMYGFGSMISFELKGGFDAGKKLMDSVELCHLAVSLGETSTLVEHPASMTHSSMTPEAREAAGIADGLVRISVGLEHVDDLIADLSQALKKATGF
>Annotree@>DGGP01000137.1_8@GB_GCA_002392265.1@p__Firmicutes_A
MMNKNCGFGTKAIHAGNVKDTQYGALTTPIYQTSTFVFDSCEQGGRRFAGQEAGYIYTRLGNPTVSVLESKVAALEGGEACVATASGMGAISSCLWSIAGAGTHIIADGTLYGCTFALLNHGMTKYGVEVDFIDTSNIEEVKKHLKKNTVCVYLETPANPNLKIADIAAVAKAAHEYNKDIKVVCDNTFASPAIQNPLALGADVVVHSATKYLNGHGDVIAGFVVGKEDFIGTVRMFGLKDMTGAVMDPFAAFLILRGLKTLEIRMERHAANAMKVAEFLDKNPNVEKVYYPGLPGHPGHDIAKKQMKTFGGMLSFEVKGGRAAGVKLVNALKLVTVAVSLGDAETLIEHPASMTHSTYTEEELKASGIAGGLIRLSVGLENAEDIIADLEQALKAI
>Annotree@>DGYW01000048.1_1@GB_GCA_002396805.1@p__Firmicutes_G
MTKRSWKEHGFATRAIHGGHEPNAAGALVTPIYQASTFTFASAEQGGRRFALEEDGYIYTRLGNPNSTELEQKMALLEGAEAAMSTGSGMGAITSAFWSVLEAGDHVVAGQALYGCTFAFLCHGVSKFGIEVTFVDASDPQNVKNALRSNTKVVYLETPANPTMAIADIEAISAYAHQIPDCLVFVDNTYCTPYLQRPLELGADVVLHSATKYLNGHGDVIAGLVLGSQEFINQVRLFGVKDMTGSVLSPFDAYLICRGLKTLQIRMEKHCANAQKVAEFLEGHRAIDVVYYPGLKSFSQHELAKKQMSLPGAMIAFELKGGVAAGKTLMNNLKLCSLAVSLGDTETLIQHPASMTHSPYTEEERLACGITNGLVRLSIGLEDVQDIIRDLRSVLDTL
>Annotree@>DGZR01000071.1_1@GB_GCA_002397155.1@p__Firmicutes_D
MKTEKKLGFATRAIHAGQEPDPLYGALSTPIYQTSTFVFANAAQGAARFAGSQEGYIYTRLGNPTVTALEEKIADLEGGGAAAACATGMAAISATLMALVGQGDHIVHSAALYGCTYAFLHDIAPRFGIQATAVDTADLAAVKGAIGPNTKVVYLESPTNPTMRISDIRAIADLARAHGARVVVDNTFMSPYLQRPLALGADVVVHSATKYINGHGDVVAGLIISDQETIKEIKMTTLKDFGGTISPFDAWLILRGAKTLPLRMERHCQNAMAIAEYLEGHPAVAQVYYPGLPSFPQHELATKQMSAFGGIMAFELKGGYPAGVALMNGVKLCHLAVSLGDIDTLIQHPASMTHSVVPEAQRLSASITPGLVRLAVGLEDPADIIADLDQA
>Annotree@>DHDF01000023.1_32@GB_GCA_002399225.1@p__Firmicutes_A
MADKKEMGFATQQIHVGKCKENTGSLCTPIYQTATFEFDSVQQGGARFAGKEPGYIYTRLGNPSLTAVEEKVAALEKGEAGMSTASGMGAISSALWTLLAAGDELISSDTLYGCTYSLMTKGLTKFGVKVILADLSDLNNLQKNLSPKTKVVYFETPCNPTLKVLDIEKIAKMAHDYNPEIKVVVDNTFNSPYLQNPLVLGADVVVHSATKYINGHGDVIAGFVVGKKDFIDTCKMTGLKDMTGAIMSPFSAFLLARGLKTLDIRMQKHCSNAKKLVEYFKSSKAIKKIYYPGVEDFPGHEIAKRQMRDYGGMMSIELNANRDTTAKVINSLKLCTIAVSLGDAETLVEHPASMTHSTYSAEELAQSGIAEGLVRISVGLEDVNDIIADFDQAFAQIK
>Annotree@>DHER01000063.1_18@GB_GCA_002399975.1@p__Firmicutes_A
MDKTKLSKMSFSTRAVHAGYKKNEYGALATPIYQTSTFIFDSAEQGGRRFALEEDGYIYSRLGNPTNTQLEEKLANLEGAEAAISTSSGMGAITSAIWSHVKSGDHIVAAKTLYGCTFSFLNHGLERYGVEVTFVDTSDPENIRKAMKKNTKLIYLETPANPNMLISDINTAAEIAHKQEGCILVVDNTYCTPYLQRPLELGADVVVHSATKYLNGHGDVIAGFVAGSAEFISNVRFFGVKDMTGSVLSPFDAYLINRGMKTLDLRMERHCANAQKVAEFLEAHPAVEVVKYPGLKSFPQYELAKKQMLLPGAMIAFELKGGLEAGRKLMNTVELCTLAVSLGDCETLIQHPATMTHSPYTPEERAASGIAEGLVRLSVGLESADDIIDDLKQALDKLI
>Annotree@>DHEX01000146.1_8@GB_GCA_002400085.1@p__Firmicutes_A
MEDLKKMGFDTRIIHAGNKVDKETGALSTPIYQTSTFVFKNAEQGAARFAGEEDGYVYTRLGNPTEAQLEEKLADLEGGEAAIFTASGMGAISATIWTMVDAGDHIVASDTLYGCTFSFLQEQVTRHGIDVTFVDATKPENVEKAMRKNTKVVYIETPANPTMKIIDIKACAKIAHAHGAKLVVDNTFCSPYCQRPLELDADVVVHSATKYINGHGDIIGGAVIGDSETISDIRMRGIKDMTGACPSPFNCWLTLRGVKTLGVRMRKHCENAQIVAEFLNEHPMVEEVYYPGLPNFEYYDLAKKQMYGFGGMISFEVKGGVEAGKWLMNHVKLCKLAVSLGDIETLIEHPASMTHSPVPKEDRLKAGITDGLVRLSVGLEDAKDICEDLDQGLRSYKG
>Annotree@>NVTE01000001.1_270@GB_GCA_002401455.1@p__Proteobacteria
MSSTNQKNLGFSTRAIHAGHDTRDPHGSLTSPIYMTSTFEFQTAEQGGARFAGEEGGYIYTRLGNPTLTELESKLADLEGAEACLTVASGMGAITSVFWSFVAPGDEILVDETLYGCTFAFFRHGLEKFGITVRHVDMRTPENIAKVISDKTKIVYFETPANPNMRIVDIQAISDIAHTAGAKVVVDSTYCTPYLQNPLSMGADIVVHSATKYLGGHGDLMAGVILSSAEDMELIRYVGLKDMTGAVLSPMNAFLITRGLKTLELRMDRHCDNAEKIADLLEAHDKVAKVFFPGLPSFDQYELAKRQMRRSGGMIAFEMTGGHDAGLKFLNALDMCKIAVSLGDAETLVEHPASMTHSTYEPEERARFGITEGLVRISAGLENADDILADIEQALAQV
>Annotree@>NVTJ01000132.1_4@GB_GCA_002401545.1@p__Proteobacteria
MLSIERATEGGVREHGGSSSSDERSDSSPLEQKEGGVREHGGSSSSDGPSFSSAKAENLKANDRSPHKKKRGFATRAIHSGHDKSDPHGALTSPIYMTSTFEFETAEQGGARFAGEEGGYIYTRLGNPTLNELEQNLAGLEGAEACLTVASGMGAISSVFWTFVSPGDEILVDETLYGCTFAFFRHGMEKFGISVRHVDMRNPENLIREISDKTRIVYFETPANPNMRIIDIRAISEIAHSKNAKVVVDNTYATPYLQNPIALGADIVVHSATKYLGGHGDLMAGVILSSAEDMEQIRYVGLKDMTGAVLSPMNAFLVTRGLKTLELRMERHCDNGEKIADLLEASTKVEKVFFPGLPSFAQYELAKAQMRRFGGMIAFELNGGHDAGLKFLNALELCKIAVSLGDAETLVEHPASMTHSTYEPEERMRFGITEGLVRISAGLENSDDILADIEQALIRA
>Annotree@>NVTW01000036.1_3@GB_GCA_002401725.1@p__Proteobacteria
MSKSNNIETQAIHAGRINDEQFGSLATPLYQTSTFIFDNAAQGAARFAGESEGYIYSRLGNPTTRQLEQRVAVMEGMEDAAATATGMGAVSGALLANLQAGDHLISSKAVYGCSFALMSHMLTKFGIEVTFVDMTVPENIEDAIQENTKIIFFETPINPNLVVLDIEKIANIAKKHQILSIVDNTFLTPVLQQPAKFGIDIVIHSATKYLNGHGDVVAGIICGSREMIGEIKMTALKDIGATMSPHDAWLILRGIKTLPIRMERHCNNAQRVAEYLEQHQKIGQVYYPGLKSHEGYKFIGKQMKAAGGVIAFEIIGDIKDGENFINKTELFSIAVSLGDAESLIQHPASMTHSPYSKEERLAAGISDSLIRVSVGLENVEDIIADLEQALKAF
>Annotree@>NVUS01000010.1_108@GB_GCA_002402005.1@p__Proteobacteria
MKNNKINSKLGFATHAIHEAYDNQQGDIRSLNPPIYMTSTFAFNSVEQGAAMFEGEEPGFVYGRVGNPTLDILEKRLAKLEGAEAGLAFASGMGAITSICWTFLQAGDELLCDITLYGCTFAYFTHGLAKFGVKITAIDMTNADNIAAAISDKTKIIYLETPANPNMRLCDIEAISQIAHQADNAANGEIKVVVDNTYCTPYIQRPVELGADIALHSATKYLGGHGDIIAGMAVGSSDDMLRVRAEGLKDMTGAVLSPMDAMLMMRGIKTLEIRMERHCQNAMKVATFLENHPAVEQVMYPGLPSFNQYDLAKKQMSLFGGMIAFEVKGGIEAGRIMMNALNLVTRAVSLGDAETLIEHPASMTHATYTPEERAAHGISEGLVRMSVGLETVEDIIADIAQALDEIV
>Annotree@>DHSM01000006.1_131@GB_GCA_002408465.1@p__Firmicutes_D
MKINKKLGFATRAVHAGQEPDPQYGALSTPIYQTSTFVFKNVAQGAARFAGEEEGYIYTRLGNPTITALEEKIACLEGGEDAAAFGSGMAAVSAAIMALVNQGDHVVHSSALYGCTFAFLHELISRFGVTATGVDTADLEAVKKAIRPNTKVVYIESPTNPTMRVTDIQAVAEIAHAHGAKVVVDNTFMTPYLQRPLEMGADVVLHSATKYINGHGDVIAGLVISDKDTMTKIKMTTLKDIGGIMSPFNAWLILRGLKTLPLRMDRHNSNAMAIAKYLEKHPAVAKVYYPGLESFDQHELAKKQMSGFGGIMAFELKGGFEAGVRLMNGVKICHLAVSLGDIDTLIQHPASMTHSVVPEAERLAANITPGLVRLAVGLEDVEDIIADLEQAL
>Annotree@>DHUT01000012.1_23@GB_GCA_002409285.1@p__Firmicutes_A
MDKDKLNKMKFSTRAVHAGYRKNEFGALATPIYQTSTFIFDSAEQGGKRFALEEDGYIYSRLGNPTCSQVEEKLACLENAEAAVSMSSGMGAITSVFWAALNGNDHVVAAKTLYGCTFAYLNHGLSRFGVETTFVDSSDPENIRAAMRPNTKIVYLESPANPNMLLSDIEVISKIAHETEGCMVVVDNTYCTPYIQRPLDLGADVVVHSATKYLNGHGDVIAGFAAGKKDFIDQVRMVGIKDMTGSVLSPFDAYLINRGMKTLDIRMEKHCSNAQKVAEFLELHPAVESIAYPGLKSFPQYELGKKQMTMPGAMIAFELKGGIEAGIKLMNTLELCALAVSLGDTETLIQHPASMTHSPYTPEERAMSGITDGMVRLSVGLEDADDIIDDLKQALDKLV
>Annotree@>DHNI01000052.1_2@GB_GCA_002409455.1@p__Firmicutes_G
MKHDDLKRMGFATQAIHGGSSPNAAGALVTPIYQASTFRFDSAEQGARRFALEEEGYIYTRLGNPNSTELEKKVALLEGAEAAVSAGSGMGAITSALWSALKPGDHIVAGKALYGCTFAFLSHGASKFGVETTFVNISNIDEVKKALRPTTKVVYLESPANPTMAIADISAISALAHEIPDCMVFVDNTYCTPYIQKPIELGADVVLHSATKYLNGHGDVIAGIVAGKKEFIDQVRYFGVKDMTGSVLSPFDAYLICRGLKTLALRMEKHCANAQLVAEFLQGHRAINTVYYPGLDSFPQFELAKRQMRLPGAMIAFELAGGIEAGKKLMNNVSLCALAVSLGDTETLIQHPATMTHSPYTPEERELYGISDGLVRLSIGLEDPEDIIADLQAVLDTF
>Annotree@>DHRO01000069.1_14@GB_GCA_002410345.1@p__Bacteroidota
MHDYPINQAGFATKAIHGGRQKNQFGSLCDPIYQTSAFTFETAEQGGRRFTLEEEGYIYSRLGNPTCTEAEEKVRLLEGGEACVSAASGMGAITSAIWACVEQGDHIIASKTLYGCTFAYLNHGVSRYGIDVSFVDIRDPGNIESAMRPNTRLVYLETPANPTLYIADLSSIAEIVHRKPDCIFMVDNTFSTPYITRPIERGADVVIHSATKYLNGHGDVIAGFVVGKKEYIDRVRYVGIKDMTGASLSPFEAFLIARGLKTLEIRMEKHCSNAQKVAEFLEKHASVETVLFPGLASFPQFALAKKQMLLPGAIISFEVKGGVEAGKKLLNNLQLLSISVSLGDAETLIQHPASMTHSSYSPKERFAGNISDGLIRLSVGLENSEDIIADLEQGLNKLK
>Annotree@>DHQX01000035.1_3@GB_GCA_002411105.1@p__Firmicutes_A
MYQHFETGALHDISQRQPFGALSTPIYQTSTFIFESADQGGDRFAGREEGYIYTRLGNPTTRLLEQKIAAMERAEDCVAFSSGMGAIAASLLTFLSQGDHMLADRVLYGCTYSLMCHTFPRFGITPEFVDCANLEALAAALKPNTRLVYFETPANPTLKIIDIKAVCDLVHRHNPDCLVMVDNTFATPYITRPLGLGADIVLHSATKYLNGHGDVIAGLAAGRQDLINRVRGEGQKDITGSVLSPHDAFLLLRGIKTLKYRMDVHCDNARKVADFLAGHPAVAAVQYPGLNNHPGHAIAKKQMSQFGGIISFEVKGGYDRARQLVDSLKLCALAVSLGDVETLVEHPASMTHATYSPQECAAAGITDGMVRLSVGLEHAQDIIDDLKAGLGGPG
>Annotree@>DHZF01000066.1_5@GB_GCA_002414505.1@p__Proteobacteria
MTHKPVRSHGPATRAIHHGYAPANHSHALTPPVHMTSTFVFPDTATGSALFAGETEGHIYSRISNPTLALLESRIANLEGAEAGLATASGMGAISATLWTLVKPGDEIITDKTLYGCTFAFMRDGLSRFGVKVTHVDLRDPANLREAISEQTRIVYFETPANPNMRLVDIAAVSAIARQAGALTVVDNTYASPLLTRPIELGADFVLHSATKYLGGHGDLVAGVVCGPADPIHEIRMIGVKDMTGSVMAPLTAMLVMRGMKTLQLRMARHCESGLTVAEWLEAHPAVSEVHYPGLPSHPQHELARRQMSAFGGMIAFELKGGFDAGTAMMDRLTLIQRAVSLGDAESLIQHPASMTHSTYSQEERLEHGISDGLVRLSVGLEDVEDILADLDAALG
>Annotree@>DIBV01000017.1_530@GB_GCA_002415085.1@p__Proteobacteria
MHTKNVHPHTLCIHAGKEKNQHGTLATPLYQTSTFVFENAEQGAARFAGEQEGYIYTRLGNPTTRELEQKIAALEGMDDAAATATGMGAVAASTMAFLQHGDHLIASKAIYGCSFALFNHMFARYGIEVSFVDMTDHAAVAAALKPNTKMLFAETPINPNLVVLDLAFLGQFCQQHQLISVVDNTFLTPLLQQPAKYGIDIIIHSATKYLNGHGDVVAGIIVANSEKIATIKMTTLKDMGATISPHDAWLIIRGLKTLAIRMERHCQNAQQVAEFLERHPAVKEVFYPGLPSHPGYRFLGEQMQGAGGVLAFELNASLEHSRYFINQCRLLSLAVSLGDAESLIQHPASMTHSPYTPEERKMAGISDGLIRVSVGLEHVADIIADLEQALAKMQQQS
>Annotree@>DISZ01000015.1_21@GB_GCA_002422085.1@p__Proteobacteria
MTRPASFATRAIHHAYDPMQNEGALTPPLHLTSTFAFETAEAGGEMFAGDRQGYIYSRVSNPTCDLLERRIATLEGAEAGLALASGMGAITAVLWTLLSPGDEVIVDKTLYGCTFAFMQHGLAKWGVTITHIDMTDPENLRAAISDKTRVVYFETPANPNMRLVDIAAAAGIAHAAGAQVVVDNTYATPYLTRPIEMGADIVVHSATKYLGGHGDVVAGLVAGSAEQVAEIRLVGMKDMTGAVMAPFNAMLILRGLKTLALRMDRHCASACVVAKFLEAHPAVQTVYFPGLESFPQQKLAEQQMDQPGAMIAFEIDGGMSGGIAFMNGLKMIQRAVSLGDAETLIQHPASMTHSTYTPEERAEHDISDGLIRLSVGLEEVEDILADLEQALPMAERHAAE
>Annotree@>DIWF01000027.1_32@GB_GCA_002422545.1@p__Firmicutes_A
MNKEKLSKMKFSTRAVHAGYKKNEYGALATPIYQTSTFIFDSAEQGGRRFALEEDGYIYTRLGNPTSSQVEDKLANLENAEAAVAMGSGMGAITSVIWAIVKGGDHIVAAKTLYGCTFAFLNHGLPKFGVEVTFVDTSDPENVRNAMKENTKVVYLESPANPNMLISDIEEISKIAHEKEGCMVVVDNTYCTPYIQRPIDIGADVVVHSATKYLNGHGDVIAGFAAGTQEFINQVRLVGIKDMTGSVISPFDSYLINRGMKTLEIRMEKHCQNAQKVAEFLEGHPAVETIAYPGLKSFPQYELAKKQISLPGAMIAFEIKGGLEAGRILMNSVELCSLAVSLGDTETLIQHPASMTHSPYTPEERAASGISEGLVRLSVGLEDAGDIIDDLKQALDKLL
>Annotree@>DINW01000069.1_40@GB_GCA_002423705.1@p__Firmicutes_A
MNNDSLKNKGFATKAIHGGHQPNQFGALSTPIYQTSTFVFDNAKQGGDRFACKEEGYIYTRLGNPTNTTLEEKVALLEGTDACISVASGIAAVASAMWTALKAGDHVVASDTLYGCTFAYLNHGLTRYGVEVTFCDASDPENIRKAMKPNTKVVYLETPANPSLKINDIETICNIAHENKDCLVFVDNTFCTPYLQRPMELGADVIIHSGTKYLNGHGDVISGFVCGTSEFIQNVRFFGVKDMTGATLSPFDAFLIARGLKTLEIRMEKHCDNAMKVAEFLEAHPAVERVYYPGLKSFEQYDLAKKQMKLPGAIIAFELKGGLEEGITVMDNVKLCKLAVSLGDAETLIEHPASMTHSPYTAEERAAVGISDSLVRLSVGLENPEDIIEDLNNVLNMIVK
>Annotree@>DIVC01000061.1_31@GB_GCA_002423905.1@p__Proteobacteria
MRDNNNHKSQWQPATVTIHGGKRRDEYGALVAPLYQTATFAFTSTEQGSRRFAGEEAGYIYSRLGNPTITELEQRVAALEGYPAAAATATGMGAVSAAMLAFLQQGDHVLVSDAIYGCSFALFSHLFSRFGISVDFVDMADQQQTAAAFRRNTKLVFLETPANPHLKVVDIAMVSALAHQVGTRVVVDNTFMTPLLQQPLKQGADIVIHSATKYLNGHGDVVAGIICGSAEDIELIKLTTLKDMGATMSPHDAWLILRGLKTLDVRMERHCKNARIVAEFLRDHALVKTIYYPGFADHPAQALMGSQMHGAGAVIAFELEGDIHSARTMLDQLQLITIAVSLGDAETLIQHPASMTHSPYTPEARAKAGISDTLIRISVGLEAVDDIIHDLAQALDHCGAAALTKTALTKEPVSHG
>Annotree@>DIOR01000006.1_167@GB_GCA_002423965.1@p__Firmicutes_D
MKINKKHGFATRAVHAGQEPDPQYGALSTPIYQTSTFVFKDVAQGAARFAGEEEGYIYTRLGNPTITALEEKIACLEGGEDAAAFGSGMAAVSATIMALINQGEHVVHSAALYGCTFAFLHELMPRFGVSATGVDTADLEAVKKAIRPNTKVVYIESPTNPTMRITDIQAVADIAHANGAKVVVDNTFMTPYLQRPLEMGADVVLHSATKYINGHGDVVAGLVISDKETMAKIKMTTLKDIGGIMSPFNAWLILRGLKTLPLRMDRHNSNTMAIARFLEQHPAVAKVYYPGLESFDQHQLAKKQMSGFGGIMAFELKGGYEAGVKLMNGVEICHLAVSLGDIDTLIQHPASMTHSVVPEEERLAANITPGLVRLAVGLEDVEDIIADLEQAL
>Annotree@>DIPH01000002.1_66@GB_GCA_002424045.1@p__Firmicutes_G
MKNEDLKRMGFATQAIHGGHHPNAAGALVTPIYQASTFRFDSAEQGARRFALEEEGYIYTRLGNPNSTELEQKIALLEGAEAAVSTGSGMGAITSAFWSALEPGDHILAGKTLYGCTFAFLNHGVSKFGVETTFVDTTNIDEVRRALRSNTKIIYLESPANPTMAIADIAAISALAHEIPGCLVFVDNTYCTPYIQKPIELGADVVLHSATKYLNGHGDVIAGIVAGKKEFMDQVRYFGLKDMTGSVLSPFDAYLICRGLKTLALRMEKHCANAQVVAEFLQGHRAIDTVYYPGLDSFPQFELAKKQMRLPGAMIAFELNGGVEAGRTLMNNVCLCTLAVSLGDTETLIQHPATMTHSPYAPEERELYGISDGLVRLSIGLEDPEDIIADLKAVLDTL
>Annotree@>DILV01000029.1_91@GB_GCA_002425225.1@p__Proteobacteria
MSQATDQKMGFSTRAIHHGWDQYAGTGDLNPPIHLSSTYTFPTVEDGMKRFAGEQQGYVYSRVGNPTTVLLEQRIADLEGGEAALVTASGMGATAALLWTLLQPGDEIIADKTLYGCTYAFFNHGLHKFGVTITHVDMADPANLAAAISAKTRMVFFESPANPNMRLVDIPAVAAIAHQYDNCKVVVDNTYCTPYLQRPLELGADYVVHSATKYLGGHGDLIAGAIVGDAETLTQVRFYGIKDMTGAVMSSQDAFLVLRGLKTLALRMDRHCQNAQALAELLVTHPKVAVCHYPGLASFPQYALAQRQMAQPGGMVAFELKGGFEAGCRFMNALNLITRAVSLGDAESLAQHPASMTHSTYTPEERAEHLISEGLVRVSAGLEDTADLLRDVEQALEAA
>Annotree@>DIPE01000063.1_12@GB_GCA_002427015.1@p__Firmicutes_D
MKIDKKLGFATRAVHAGQEPDPQYGALSTPIYQTSTFVFKDVAQGAARFAGEEEGYIYTRLGNPTVTALEEKIACLEGGEDAAAFGSGMAAVSAAIMALVNQGDHVVHSAALYGCTFAFLHELIARFGVTATGVDTADLEAVKKAIRPNTKVVYIESPTNPTMRITDIQAVAEIAHAHGAKVVVDNTFMTPYLQRPLEMGADVVLHSATKYINGHGDVVAGLVISDKETMTKIKMTTLKDIGGIMSPFDAWLILRGLKTLPLRMDRHNSNAMAIAKYLEKHPAVAKVYYPGLESFDQHALAKKQMSGFGGIMSFELKGGFEAGVRLMNGVKICHLAVSLGDIDTLIQHPASMTHSVVPEAERLAVNITPGLVRLAVGLEDVEDIIADLEQAL
>Annotree@>DIPA01000007.1_1@GB_GCA_002427055.1@p__Firmicutes_D
MSKKLNLEAMGFATRAIHGGHAENAAGALVMPIYQASTFVFDSAEQGGRRFALEEGGYIYTRLGNPNSTQFEEKLALLEGAEAAMSMGSGMGAITSAFWTALKAGDHVIAAKTLYGCTFAYLNHGISRYGVDVTFVDMRDPENVSKAMQPNTKVVYLETPANPTMDIADIETISRIAHTNEGCLVFVDNTYCTPYIQRPLELGADVVLHSATKYLNGHGDVIAGVVAGKKEFIDQVRLFGVKDMTGSVLSPFDAYLICRGMKTLPLRMEKHCANAMQVAEFLEKHPAVDKVYYPGLKSFPQYELAKRQMKLAGAMIAFELKGGVAEGKKLMNNVKLCSLAVSLGDTETLIQHPASMTHSPYSKEEREAGGIRDSLVRLSVGLEDVEDII
>Annotree@>DIXX01000023.1_11@GB_GCA_002428805.1@p__Fusobacteriota
MGAIASTMWTVLKAGDHVISDKTLYGCTFALMSHGLTKFGIEVEFIDTSDLEAVKKAMRSNTRVVYLETPANPNLKIVDIEKVSEIAHGNENTLVVVDNTFATPYCQKPLTLGADIVVHSATKYLNGHGDVIAGFVVGSKELITQIRLVGVKDMTGAVLSPTDAYYIIRGMKTLEIRMERHCSNAKKVAEFLNTHPKVTTVFYPGLTMHPGHDVAVKQMKDFGGIFAFELEGGIEAGKTLLNNLELCSLAVSLGDTETLIQHPASMTHSPYTREERLTAGITDGLVRISVGLENVEDIIEDLRRGLELV
>Annotree@>DJJS01000004.1_65@GB_GCA_002434265.1@p__Proteobacteria
MNNANRTPGFSTRAIHHGYDPLSHGGALVPPIYQTSTYAFASAEYGAACFAGEADGHVYSRISNPTLALLEQRMASLEGGEAGLALASGMGAITATLWTLLRPGDELIVGTTVYGCTFAFMHHGIGEFGVKVRHVDLADVHALKAAITPNTRMIYFETPANPNMRLVDIAAVAGVARGHDLVVVVDNTYCTPYLQQPLALGADLVVHSATKYLSGHGDLTAGLVVGRKALIERIRLQGLKDMTGAVLSPHDATLLMRGIKTLSLRMERHCSNAQQVAELLAGQANVAWVRYPGLPSFDQYALAQRQMRLPGGMVAFELGGGVEAGRRFMNALQLFARAVSLGDAESLAQHPASMTHSSYTAQERAHHGISDGLVRLSVGLEDVEDLLADVRQALEVCV
>Annotree@>DIWW01000024.1_77@GB_GCA_002435905.1@p__Firmicutes_B
MLNDKNYGFATRQIHAGHKADNEGALCAPIYQTSTFIFDSVEQGGRRFAGKEDGYIYSRMGNPTASLLENKMASLENGEAALATSSGMGAIATALWSSLKAGDHVLSDDTLYGCTFALLTHGLTQYGIEVDLINFADPERVKKSIKPNTKVVYFETPCNPTMKIIDIALIAQIAHEADPAIQVMVDNTFASPYLQNPLDLGADTVVHSATKYLNGHGDVVAGIIVGKADFVTRCRTFGQKDMTGSVISPFDAFLLNRGLKTLDIRLDRHCQNAALLAEMLQAHPAVKKVYYPGLPDFEGHAIAKKQMRQFGGVLSFEVKADRAATAHFLNHLELVTIAVSLGDTETLVQQPATMTHSAYTPEELAAAGIAEGLIRVSVGLESSSDLLAAFKAGLDKIK
>Annotree@>DJTF01000212.1_5@GB_GCA_002438125.1@p__Proteobacteria
MRGSHNNNTGFSTRAIHHGYDPLSHGGALVPPVYQSATYAFATVEYGAACFAGEEGGHFYSRISNPTLALLEQRMASLEGGEAGLALASGMGAITSTLWTLLRPGDELIVGTTLYGCTFAFLHHGIGEFGVKIRHVDLNDSKALKAAITRKTRIIYFETPANPNMQLVDIAAVAEAARGHDIHIVVDNTYCTPYLQRPLELGADLVVHSATKYLSGHGDITAGLVIGRKALIDRIRLEGLKDLTGAVLSPHDASLLMRGIKTLALRMDRHCANAQQVAEYLARQPQVELIHYPGLPTFGQYALAQRQMRLPGGMIAFELKGGIEAGRRFMNALQLFARAVSLGDAESLAQHPASMTHSSYTPEERAHHGISEGLVRLSVGLEDVEDLLADVEQALKACS
>Annotree@>DJPP01000162.1_2@GB_GCA_002438575.1@p__Firmicutes_A
MLNKDCGFGTKAIHAGNVKDTQYGALTTPIFQTSTFVFDSCEQGGRRFAGEEAGYIYTRLSNPTTSVLEAKVAALESGEACVAAASGMGAISSALWTVAGAGKHIVADGTLYGCTFSLLNHGMTRYGVEVSFVDTSDLDAVRKALKPNTCAVYLETPANPNLKIADISAVAALAHGYNKDIKVICDNTFASPYLQRPLELGADVVVHSATKYLNGHGDVIAGFVVGSAAFCSEVRAFGLKDMTGAVMDPFCSFLILRGLKTLEIRMQKHCANAKAVAEFLYDHPAVEKVYYPGLIDHPGHDIARRQMRDFGGMLSFEVKGGRAAGVKLVNALRLVTVAVSLGDAETLIEHPASMTHSTYTEEELAASGIAAGLIRLSVGLENAEDLIADLKQALDTL
>Annotree@>DKGO01000195.1_65@GB_GCA_002453315.1@p__Firmicutes
MRKDKKFATTTIHEGYDAKEMLGSLSTPLFQTSTYEFQSAEHGEQLFQGEAEGYIYTRIGNPTVTTLEKRIAALEGGEAGLAFSSGMGAISAVLVSLTKANDHVLCSTGLYGCTYGLLMMMKDKYNMSVDFSNLETEDEIKSLIKPETACIYIETPINPTMQLIDLALVAKVAQEHDIPVVVDNTFASPYLQRPLELGCDVVVHSATKYINGHGDVIAGLAVGKQELMDEISKTTRKDMGAVIGPFDAWLLLRGLKTLPIRMDRHCDNAEKIVGQLREHNKVKNVYYPGVGDQPIFEKQMERAGGVLAFEIEGGKAEAQKLMNDLSFVKVAVSLGDAETLIEHPATMTHAVIPEEKRQEMGIHDSLIRLSVGLEAWEDIWEDLEQALNKL
>Annotree@>DKGY01000078.1_112@GB_GCA_002453475.1@p__Firmicutes_A
MGNNLKSMGFATRAIHGGHVKDQFGSLATPIHQTATFVFDSAEQGGRRFALEEGGYIYSRLGNPTNTQLEEKLAMLEGAEAAISTASGIGAVASAFWTALKAGDHVVAAKTLYGCTYAYLNHGISRYGVEVTFVDATNLEEVSRAMRENTKVVYLETPANPNLEVVDIEAISKIAHQNNDCIVMVDNTFCTPYIQRPLEFGADVVIHSGTKFLNGHGDVISGFVVGSAEFIKNVRLFGVKDMTGASLSPFDAFLIIRGMKTLEIRMEKHCANAMKVAKFLEEHSVVEKVYYPGLESFPQYELAKKQMSLPGAVIAFEVKGGIEEGKKVINSTELCTIAVSLGDAETLIQHPASMTHSPYTKEEREMAGISDGLIRIAVGLENVEDIINDLENALKSIS
>Annotree@>DKLF01000044.1_52@GB_GCA_002455655.1@p__Firmicutes_A
MMENKQKLGFATRQIHVGKIKDASGALCTPIYQTSTFEFETVQQGGARFAGEEPGYIYSRLSNPSLTQAEEKLASLENGEAALAAASGMGAISAALWTSVVAGDEILASDTLYGCTFSLLCHGMTRFGVDTKFIDMVNLENFQEHLTPKTKVVYFETPCNPTLKILDIQAIAEAAHKYNPSIRVIVDNTFCSPYLQRPLELGADVVVHSATKYINGHGDVIAGFIVGTAEFIGQCRTFGLKDMTGAVMSPFDAFLIARGLKTLDIRMERHCSNARKVAEFLHSHPAVDKVYYPGLPDFKGSEVAQKQMKDFGGMLSIELKASREEVANALNNLGLCSIAVSLGDAETLVEHAATMTHSTYTPEELAAAGISEGLVRISVGLEDPDDIIADLKSVLDTLVS
>Annotree@>DKLF01000130.1_20@GB_GCA_002455655.1@p__Firmicutes_A
MKHEQKLGFSTRQIHTGKEVNSAGSLCAPIYQTSTFSFTSVEQGGARFAGNESGYIYTRLGNPSLTQVEAKLASLEGGEAALAAASGMGAITTALWTSVVAGDEILADETLYGCTYALLSHGMPKFGVHVTLTDLSHPENLKKHLTRNTKVVYFETPCNPTMKVIDIAEIARIAHEFNPSIRVIVDNTFCSPYLQRPLELGADVVVHSATKYINGHGDVIAGFVVGSADFIGQCRMFGLKDMTGAVMSPFDAFLINRGLKTLSLRMERHCANAAKVAEFLQSHPAVSKVYYPGLEDFDGREIAQKQMKLPGGMMAFELKADRAATAAALNRLELCVIAVSLGDAETLVEHPASMTHSTYTPEELKSAGISEGLVRISVGLEDPEDIIADFKAALDTLL
>Annotree@>DKLM01000031.1_34@GB_GCA_002455975.1@p__Firmicutes_A
MNKGQLKQMGFSTKAIHGGAKKNEYGALATPIYQSSTFVFDSAEQGGNRFALEEEGYIYSRLGNPTNSVLEEKLAILEGGEAAMSMSSGMGAISSALWTALKAGDHIVAAKTLYGCTFAYLSHGLTRFGVEITFVDTKDPQNVKDAMRENTRVVYLESPANPNLDLTDIEAICKIAHENENCLVMVDNTFCTPYIQRPLELGADVVIHSGTKFLNGHGDVVCGFVIGSSEFIKQVRLFGVKDMTGSSMSPFDAFLVIRGMKTLPLRMEKHCDNAMKVAEFLENHKAVEKVYYPGLESFPQYELAQKQMSLPGAIIAFEIKGGLEEGRKMINNTKLCSLAVSLGDAETLIQHPASMTHSPYAPEERLEAGIKDNLVRLAVGLEDVEDIILDLDRALKTIL
>Annotree@>DKRJ01000013.1_118@GB_GCA_002472145.1@p__Firmicutes_A
MKDCSGRIATTVVHGAHSENSCGALATPIYQTSTFVFSSAEQGGRRFSGQEDGFIYTRLGNPTTRQLEKTVAILEHGGDCVAFSSGMGAISGTLLTLLSSGDLIVADKSLYGCTFSLITETFPRYGIRHEFVDMTDEGAYRSAIVPGTKVVYFETIANPSMKVADIEKIASYAHQTAPGCLVVIDNTFASPLLVNPLDLGADVVVHSATKYLNGHGDVIAGFSVACKEISDRIRTVGLKDITGAVLGPQEAYLILRGIKTMKVRMDAVCDSAMKIAGFLHDSPFVEKVCYPGLADDPYHDTAARELKRFGGMISFEMKDYESAVKTLDALKLCKVAVSLGDCETLIEHPASMTHSMCTKEEIEEAGFSDRLIRLSVGLEDPDDIIDDLRQAFETSCGHAQTY
>Annotree@>DLPX01000019.1_28@GB_GCA_002477475.1@p__Proteobacteria
MSQSKDKDPKGFSTRAIHAGYDPMRHHGALNPPVYLNATYTFGSIAEGQQRFSGEAPGYVYARVGNPTQTVLEKRLASLEGGEAAVAVASGIGAITALLWSFIKSGDEIIADKTLYGCTFAFMEHGLSRFGIKVRFVDLTEPDALADAMTPNTRFVFFETPTNPNMRVIDIRKVCETAHAHNARVIVDNTYGTPYLQRPLECGADFVIHSMTKYLSGHGDLIAGAIIGPVDDMATVRSVGLKDMTGAVLSAFDSFLLLRGIKTLELRMERHCESALTLAREIESHPQVETVYYPGLPSHPQYALACKQMKAFGGMIALELRGGYEAGVRFMDAVQVAQRAVSLGDAETLVQHPASMTHNNYTEEERQAHGISLGLARISVGLENVEDLSADILKALDQSAA
>Annotree@>DLNM01000041.1_8@GB_GCA_002479485.1@p__Firmicutes_A
MENKNVGFGTKAIHAGNKKDTQYGSLTMPIYQTSTFAFDTCEQGGKRFAGEENGYIYTRLGNPTTSVLEEKVAALEGAEACVAVSSGIGAVSSIFWTMCKAGSHVIADGTLYGCTFAYLNHGMTRYGVEVSFVDTSNLDEIKAALKPNTAVVYLETPANPNLKIADIKAVADIVHDYSKDIKVVCDNTFATPYLQRPLELGADAVIHSATKYLNGHGDVIAGFICGSQEFMNEVRFFGLKDMTGSVMGPFEAFLILRGLKTLEVRMDRHCDSAQKIAEYLEKHPMVEKVYFPGLPSFEGHEIAKKQMSKFGGMIAFEVKGGREAGANLLNSLKLCTIAVSLGDAETLVEHPASMTHSPYTKEELAEQGISEGLVRLSVGLENVEDIIADLEYGFNCLK
>Annotree@>DLCS01000133.1_1@GB_GCA_002480735.1@p__Firmicutes
LEDGEAALAFGSGMGAVSAVLVSLTKTGDHIVCSQGIYGCTFGLLQMMKEKYGITHDLSPMSTRDEIEKAIRPETVCIYVETPINPTMKLVDLELVCSVAKEKGIQVVVDNTFCSPYLQKPIPIGADIVIHSATKYIGGHGDVIAGIIVGKRAFIDEVRMTTQKDIGGIISPFDAWLLLRGLKTLAVRLDRHCSNASKLARFLSEHPKVEKIYYPGDPNHEDYPIMEKQMTQPGGLISFTIKGSKEDAQQFMNRLELIKIAVSLGDAETLIQHPATMTHAVVPENERKKMGIEDHLLRLSVGLEAWEDIRDDLASALNEI
>Annotree@>DLGF01000020.1_352@GB_GCA_002482545.1@p__Firmicutes_C
MKNIKSAGYNTQLVHAGQYPDPLTGALSTPIYQTSTFVFETAEQGGARFALEEPGYIYTRLGNPTQQQLEDKVAILERGEAALAVASGMTAIAAPLWTLCQSGDHIVATDAIYGCTFALLSHSMPKFGIDVTFVDGTNPENFAKAMRKNTKVVLVETPANPTLSLVDLEAVAKIAHAHGAKLMVDNTFMSPYCQRPLELGADIVAHSATKYLNGHGDVIAGIVVGKQDFIDQVRLVGVKDITGGCISPFNAWLILRGIKTLGVRMDRHCANAMEVARWLEKQPKVEKIFFPGLSSHPQHALAKKQMSQFGAMIAFEVKGGVEAGRKIMNSVDLCSLAVSLGDTETLIQHPASMTHSPVPREERLKAGITDGLIRLSVGLEDPADIIADLEQAMAHI
>Annotree@>NVOY01000044.1_86@GB_GCA_002551005.1@p__Firmicutes
MLMERIATDRKRLHKMRYKEDVCMKKKHIETTLIHHGYDAAQHKGSLTPPLFQTSTYTFETAQQGEESFAGYDSAYIYSRLGNPTVELFEERMAALEEGEAALAFGSGMAAISGTLFAFLKAGDHIVCSNGLYGCTYGFLEVLEEKFAITHTLCEMETAEEIKSSIGPNTKIIFVETPINPTMKLIDLELVVKVAKQHGLLVIVDNTFCSPYLQRPLTVGCDIVLHSATKYIGGHGDVVAGVTICKTNELAEKIRPIRKDVGGIMAPFDAWLLLRGLKTLAVRMDRHSDNAEKIAAFLRNHELVEEVWYREGLLANKQMKRGGGVLAFTVKGGKTEAQAVMDNLKLIAIAVSLGDTETLIQHPATMTHAVIPKYVREQMGISDNLLRLSAGLESWEDIVRDLAQALQKEKTALS
>Annotree@>NUQE01000041.1_48@GB_GCA_002582035.1@p__Firmicutes
MLMERIATDRKRLHNIRYKGDVCMKKKHIETTLVHHGYDAMQHKGSLTPPLFQTSTYTFETALQGEASFAGYDSAHIYSRLGNPTVELLEERMAALEEGAAALAFGSGMAAISGTLLAFLKAGDHIVCSNGLYGCTYGFLEVLEEKFAITHTLCDMETEAEIANSIQPNTKIIFVETPINPTMKLIDLELVVKVAKQHGLLVIVDNTFCSPYLQRPLTIGCDVVLHSATKYIGGHGDVVAGVTICKTKELAEKIRPIRKDVGGIMSPFDAWLLLRGLKTLAVRMDRHSENAEKIVAFLRNHELVEDVWYPEGMLANKQMKRGGGVLSFTVKGGKAEAQALMDNLKLIAIAVSLGDTETLIQHPATMTHAVIPKHIREQMGIYDNLLRLSAGLEAWEDIVVDLAQALQKEKTALS
>Annotree@>NYWU01000033.1_117@GB_GCA_002685255.1@p__Proteobacteria
MSEGKQSTEHHQLATQVIHGGKAPQDPEGALVAPLYQTSTFKFSHADQGSARFAGEEPGYIYSRLGNPTITQLETRVAGLEGFSAAAASATGMGAIAATTMALVRSGDHVLVSDAIYGCSFALFSELFERFGIEAEFIDMADPDQITAHLRDNTRFVFIETPANPHLKLLDIAAIKTAMGSSAAKLIVDNTFMTPLLQQPKSLGADIVIHSATKFLNGHGDVVAGIVCGDEETIADIKMTTLKDMGATMSPHDAWLILRGLKTLDVRMQRHCDNAEKVVSFLQQHERVKKIYYPGLANHPKHDLVGSQMQRAGAVIAFELHSDESGARAFLDALDMIALAVSLGDAETLIQHPASMTHSPYTPEARQAAGISDTLLRIAVGLEDANDIIADLKQALDSVASRWRDSA
>Annotree@>NZQE01000018.1_135@GB_GCA_002695785.1@p__Proteobacteria
MAFDSSRPLGPATRAIHHGYEPADHENALTPPLHLTSTFAFPDAETGGALFAGDAEGHIYSRISNPTVSLLESRIASLEGAEAAIATASGMGAISATLWTLVKPGDEIITDETLYGCTFAFMRDGLSRFGVKITHVDLRDPEKLAAAISDTTRVVYFETPANPNMRLVDIRAVSDIARAVGALTIVDNTYASPLLTRPIELGADFVLHSATKYLGGHGDLVAGIVCGRAEPIQDIRMIGVKDMTGSVMAPFNAMLVMRGLKTLQLRMQRHCESGQKIAEWLEAQPSVSVVHYPGLPSHPQHELAKRQMDGFGGMIAFELDGGYQAGIDMMNRLQLIRRAVSLGDAETLIQHPASMTHSTYTEEERAAHGISDGLIRLSVGLEDVSDILTDLERALA
>Annotree@>PACZ01000027.1_36@GB_GCA_002700305.1@p__Proteobacteria
MAFDASRPLGPATRAIHHGYDPAKNDYALTPPVHLTSTFAFPDAQTGGALFAGEAEGHIYSRISNPTVALLEDRIASLEGAEAGLATASGMGAISSLMWTLLAPGDEIITDQTLYGCTFAFMRDGLSRFGVKITHVDLRDPENLSAAISEKTRIVYFETPANPNMRLVDIRETSRIAHAHDALVVVDNTYASPLLTRPISLGADFVVHSATKYLGGHGDLVAGMVLGRAEAIKDVRMIGVKDMTGSVMAPFNAMLVMRGLKTLQLRMARHCESGQKVAEWLEAQPGVDTVHYPGLPSHPQHELAKRQMDGFGGMIAFELAGGYEAGIEMMNRLQLIRRAVSLGDAETLIQHPASMTHSTYTEEERLEHGISNGLIRLSVGLEDVDDILADLEAALA
>Annotree@>PARB01000106.1_11@GB_GCA_002709505.1@p__Proteobacteria
MLTNAPLGFATRAIHHGYDPMDHDGALTPPVHFTSTFAFDTAEQGGEIFAGERPGHVYSRISNPTLALLEDRIADLEGGEAGVAFGSGMGAITAVMWSFLSPGDEIIVDRTLYGCTFAFFRHGLAKFGITVTHVDLRDPKTLEAAISERTRIVYFESPANPNMRLVDIAAVSHVAHSAGARVVVDNTYATPVLTRPLELGADIVVHSATKYLGGHGDLVAGLAAGSAEDMQTVRLVGLKDMTGAVMAPLTAHLVLRGLKTLELRMERHSENAFAIAELLVDHPAVATVHYPGLASFPQHDLAARQMPGFGGMVAFELTGGTAAGIRFMNALSLARRAVSLGDAETLVQHPASMTHSTYTPEERAAHDIPDGLIRLSAGLETRADILADVSAALDSLRAQAA
>Annotree@>PAQR01000008.1_6@GB_GCA_002709775.1@p__Proteobacteria
MSAHDKHNSAKTGFATRAIHHGYDPQSHNGALNPPVYMSSTFAFETAEQGGRFFAGDEQGFIYSRIANPTLDLLEKRLAVLEGGEAAVATASGMGAITSVFWTFIEPGDEIIVDRTLYGCTFAYFRHGLEKFGIKHTHVDLTDPAELEKAISDQTKIVYFETPANPNMRLVDIEAVSEIAHKHGAKVVVDNTYCTPYLQRPIELGADIVVHSATKYLGGHGDLMAGAVIGTLEDMTQVRLVGLKDMTGAVLSAQDANLVMRGLKTLELRMERHCDNAEKIADFLAKHPKVEKVFYPGLESDPHHKLAKKQMDRFGGMIAFELKGGIEEGRKLMNGLNMITRAVSLGDAETLIQHPASMTHSTYTAEERAEYQITDGLIRLSAGLESIGDILADLSNALDRDQMAIAAE
>Annotree@>PBLF01000009.1_184@GB_GCA_002722295.1@p__Proteobacteria
MIRNRAAGFATRAIHHGYDPLDNEGALTPPVHMTSTFVFETAGAGGEMFAGDRVGHVYSRISNPTVELLEARMAALEEGEAALGFASGMGAITAVLWTFLSPGDEILVDETLYGCTFAFFHHGLARFGVTVTHVDMRDPANVKAAITEKTRVVYFETPANPNMRLVDIGAVAAIARKAGVRTVVDNTYATPVLTRPLALGADIVVHSATKYLGGHGDLVAGIAVGSGADMQAVRLVGLKDMTGAVMAPLTAHLVLRGLKTLELRMERHCASARAVAEQLEAHPAVATVHYPGLASFPQHNLAVRQMPGFGGMIAFELAGGKEAGIAFLDGLDLVARAVSLGDAETLAQHPASMTHSTYTAEERARHGISDGLVRLSVGLESLKDISDDIADALHRLARRAA
>Annotree@>PBSU01000032.1_39@GB_GCA_002726415.1@p__Proteobacteria
MKKNGLNRPAGFSTRAIHEGYDPASHHGSLNPPVYLNATYSFESIAQGQQRFAGEVPGYVYARVGNPTQSVLESRLASLEGGEAAVAVASGIGAITALLWSFLESGDEIIADKTLYGCTFAFMGHGLSRFGVKVHFIDLTQPDTLEAVMTPATRFVFFETPTNPNMRLIDIDQICRLAHAHNARVIVDNTYGTPYLQRPLERGADFVVHSMTKYLSGHGDLIAGAIIGSADDMLNVRTVGLKDMTGAVLSAFDSFLLLRGIKTLELRMTRHCESALALARQIESYPGVESVLYPGLASHPQYALACEQMSAFGGMIALELSGGYEAGVRFMDAVQLAQRAVSLGDAETLVQHPASMTHNNYTDEEREAHGISLGLARISVGLENIEDLSADILQALDQASQ
>Annotree@>PBTT01000020.1_11@GB_GCA_002729195.1@p__Proteobacteria
MKTQRSSRLRGFSTRAIHEGYDPGSHHGSLNPPVYLNATYSFDSIAQGQSRFAGETPGYVYARVGNPTQAVLEQRLASLEGGEAALAVASGIGAITALIWSFVRSGDEIVADKTLYGCTFSFLGQGLSRFGVTVRFVDLTVLEELAAAITPATQFVFFETPTNPNMRVIDIAAVAKIAHDQGARVIVDNTYGTPWLQRPIELGADFVVHSMTKYLSGHGDLLAGAVIGLAEDLLAVRTVGLKDMTGAVLSAFDSFLLLRGIKTLELRMARHCDNALALARQLEGHPAVGSIYYPGLQSHPQFALASRQMTAFGGMIALELAGGYEAGVRFMDSVKLAQRAVSLGDAETLVQHPASMTHNNYTEEEREAHGISFGLVRISVGLENLEDLSADILQALDLAHNA
>Annotree@>NVTC01000022.1_15@GB_GCA_002732905.1@p__Proteobacteria
MSASNKNKNHDTSNMGFATRAIHAGATPDQYGALVPPVYMTSTFAFDTVEQGAAMFEGELAGHFYSRVSNPTVDILERRFADLEGAEAALGFASGMGGITSTLWTLLSSGDEIIADETLYGCTFAFMEHGLTRFGIKIKYIDLQNVEAFEAAIGPATKLVYFETPANPNMRLVDIEAICKIARNNDLISIVDNTYSTPYLTRPIEMGADLVVHSATKYLGGHGDLIAGLVAGSTALMSRIRVEGLKDMTGAVMXPLTAHQIMRGMKTLELRMDRHCATAMTVALTLEAHPAVAQVFYPGLETSPDHDLAKRQMSDFGGMIAFELKGGIEAGRTMMNALSLIKRAVSLGDPDSLIQHPASMTHATYTPEERAQHGITDGLIRMSVGLETPDDILDDLLVGLETISQTHKHAA
>Annotree@>NVTS01000077.1_7@GB_GCA_002732995.1@p__Proteobacteria
MKNTPKGFATRAIHHAYDSRKNEGALTPPLHLTSTFTFETAEQGGEIFAGEREGYVYSRTNNPTNNLLEQRIATLEGAEAGIALASGIGAISSVMWTLLKPGDEIITDQTLYGCTFSYFNHGLAKFGITITHIDMTDPKNLKKAISAKTRVVYFETPANPNMRLVDIAAVSKIAHAHGASVVVDNTYSTPYITRPIELGADLVVHSATKYLGGHGDVIAGLVAGTQEQTDEIRGYGLKDMTGAAMAPFNAMLIMRGLKTLTLRMDRHXENAMAVAELLEASDAVETVNYPGLTSXPQHELAKQQMAGFGGMISFELAGGYEAGTKMMNRLKMVARAVSLGDAETLIQHPASMTHATYTVEERAEHGISEGLVRLSVGLEDIGDILDDIKQALPRTNVTAXA
>Annotree@>NVVU01000006.1_38@GB_GCA_002733485.1@p__Proteobacteria
MADQTSKTGFATRAIHGLEHARQPEGALNPPLYLSSTFTFDRVEEGAAMFAGERPGHFYSRVSNPTLSALEERFAALEEAEASLSFASGMGAITSVFWTFLSAGDEVIADKTLYGCTFAFLHHGLSRFGVKVIHVDMTDPAAVAAVLSDKTKIVYFETPANPNMRLVDITAISTLARRVGAKTIVDNTYCTPYLQQPLKLGADIVVHSATKYLGGHGDLIAGMAAGSADDMLRVRTEGLKDMTGAVMTPLTAHQIMRGLKTLDLRMDRHSASAQIIAERLEAHPLVKTVSYPGLQSFDQFDLAKRQMRNSGGMIALELNTDIGGAMHMMNTLTLIKRAVSLGDADSLIQHPASMTHAAYSAEERAEHGISDSLIRLSVGLESVEDIWADLESALSALKVSNTAPKAA
>Annotree@>NVVV01000033.1_14@GB_GCA_002733495.1@p__Proteobacteria
MADQTSKTGFATRAIHGLEHARQPEGALNPPLYLSSTFTFDRVEEGAAMFAGERPGHFYSRVSNPTLSALEERFAALEEAESSLCFASGMGAITSVFWTFLSAGDEVIADKTLYGCTFAFLHHGLSRFGVKVIHVDMTDPAAVAAVLSEKTKIVYFESPANPNMRLVDIAAISTIARNVGAKTIVDNTYCTPYLQQPLKLGADIAVHSATKYLGGHGDLIAGMAAGSADDMMQVRVEGLKDMTGAVMTPLTAHQIMRGLKTLDLRMDRHCASAQEIAERLEAHPLVKSVSYPGLKSFAQFALAKRQMRAPGGMIALELNTDIGGAMHMMNALTLIKRAVSLGDADSLIQHPASMTHAAYSKEERAEHGISDSLIRLSVGLESARDIWADLESALGTLKATSTAPKAA
>Annotree@>NVVX01000042.1_9@GB_GCA_002733545.1@p__Firmicutes_A
MKFHTKAIHAGHKHDKAAGAHATPIFQTSTFVFDSAEQGARRFEGTEEGYIYSRLGNPNMSELEEKMAALENGGAAISTGSGMAAISTVLLSQLRAGDHMIAGDALYGCTNSLMTHVLPRFNIETTFVNTSDLSSIEKAIKGNTKVIYVETPANPTMQVTDIKAVSEIARKHGAILVVDNTFMTPYLQKPLDLGADIVVHSATKYIGGHGDVVAGIIVGSKEVIMNMKFPYFKDFGGITSPFDAWLLVRGLKTLPARVDIHCKNAKIVVDYLVNHPAISDVYFPGLKDHPQHEIAKKQATDFGSMIAFELKGGIEAGKTLMNNVNMIALAVSLGCVDSLIQHPASMTHSPVAKEDRLRAGITDGLVRLSVGIENVEDIIADLDQALSQI
>Annotree@>NVWK01000011.1_53@GB_GCA_002733605.1@p__Proteobacteria
MYASNDRDKKGFATRAIHAGSEEREVHGSLVPPVYMSSTFTFDSAEQGAAMFEGEEKGHFYSRISNPTLDILERRFASLEGAEAALACASGMGAITSCFWTLLSAGDEIIVDETLYGCTFAFIRSGLAKFGVTPLYVDMSDPENVRAAITDKTRFIYFETPANPNMRLVDIAAIADIAKDHDVLSIVDNTYCTPYLTRPIEMGVDLVVHSATKYLGGHGDLMGGLVTGSLELITAIRLEGLKDMTGAVMSPLTAHQIMRGLKTLELRMDRHCSSAMTIAKILAAHPTVKTVSYPGLKSFPQHALAKKQMAGFGGMIAFELHGGIEAGRALMNALGLIKRAVSLGDPDSLIQHPASMTHSAYTPEERQEYGISDSLIRLSVGLETPADILDDLLQGLEQASALFKGAA
>Annotree@>NVXG01000055.1_6@GB_GCA_002733805.1@p__Proteobacteria
MHDNKQAGFSTRAIHTGYDGREAEGAINPPVYMSSTFAFDTTEQGAARFAGEAPGHFYSRISNPTLQVLETRFADLENAEAGLSFASGMGAITSVLWTFLSAGDEIITDKTLYGCTFAFLQHGLARFGVKVTTIDLSDPLALQAAINPKTKIVFFESPANPNMKLVDIAAIAKIARANGAKTIIDNTYCTPYLQRPLDLGADIVVHSATKYLSGHGDLIAGLAAGNADDMLRVRTEGLKDMTGAVLDPLSAHQLMRGIKTLALRMDRHCASALTLAQHLQSHQAIAQIRYPGLPSFPQYELAQKQMLAGGGLITLELAGGYHQAVRFMNQLQLIKRAVSLGDADSLIQHPASMTHSAYTPDERAEYGISESLIRLSVGLEDVDDIWNDIEQALASLEQTKARAA
>Annotree@>NVXM01000012.1_6@GB_GCA_002733865.1@p__Proteobacteria
MTDPIGFSTRAIHEGYNPLDEQGALAPPVYMTSTFVAETSEELGARFAGEAPGHFYSRISNPTVDLLERRVASLEGAESSLGTASGMGAIAAAIWTLIKPGDEILVDKTLYGCTFAFMKHGLTRFGVTINHVDMTRPENLAAIIGQRTRIVYFETPANPNMRLVDIEAISEIAHAHEATVIVDNTYASPYLTRPVEHGADLVVHSATKYLGGHGDLVAGIVAGTAEIIKEIRLSGLKDMTGAVMSPFTAMLVLRGLKTLSLRMERHCFNAQRVADYLQGHPALSAIHYPGLLDFKQHDLAKRQMRDFGGMIAFELHGGIAAGKSLIDNLKLIHCAVSLGDADTLVQHPATMTHSTYTEDERAEFGISEGLVRLSVGLEDVEDIIADLDASLPTVGSAASPA
>Annotree@>NVXK01000023.1_5@GB_GCA_002733905.1@p__Proteobacteria
MSNFNPKSKLSFATRAIHHGYNPKDEQGALTPPLHMTSTFTFETAEEGGEIFAGERAGYFYSRVSNPTLDILERRIANLEGAEAGLANASGMGAITSVFWTFLEVGDEVIVDKTMYGCTFSFLHHGLSKFGIKITHVDLSDPQNLAQAINVKTKLVYFETPANPNMRLVDIAAISAIAKAAGARTVVDNTYATPVLTRPIERGADIVVHSATKYLGGHGDLVAGLVVGSEEDIMRVRLEGMKDMTGSIMSPFTAMLVMRGLKTLELRMERHCESAMTIARALEVHGAVEKIYFPGLKSFEQHRLAKQQMSDFGGMIAFEVSGGRQGGIATMNRMNLIKRAVSLGDCETLVQHPASMTHSTYTPEELTDHGISEGLIRISVGLENVYDILEDIMNALPTVNRKVA
>Annotree@>PDRH01000002.1_6@GB_GCA_002748015.1@p__Bacteroidota
MKGKGFSTRAIHAGHLPNQFGALATPIYQSSTFVFDSAEQGGRRFALEEDGYIYTRLGNPNSTEVEEKLADLEGAEACMSTASGIGAITSALWTSVSAGDHIVAAKTLYGCTFAFLNHGLSRFGVEVDFVDTRDPQNVKAALKPNTKVVYLETPANPNMYISDIKAISKIAHEHNADIQVYVDNTYCTPYIQHPLQLGADVVVHSATKYINGHGDVIAGFVLGKKEFIDQVRFVGVKDMTGATLGPFEAYLIGRGMKTLSIRMEKHCANAQKIAEFLESHPKVEKVMYPGLKSFPQHELAMSQMCLPGAMIAFELKGGIEAGKSLINGCRLCTPAVSLGDAETLIQHPASMTHSPYTPEERAASDIAEGLVRLSVGLEDAEDLIADLKQALDK
>Annotree@>PDTB01000019.1_12@GB_GCA_002748665.1@p__Synergistota
MSHRFDTLCVHHGTHPDHETGALSTPIYQTSTFAFIDADQGARRFKGEEDGYVYTRLGNPNHTAVEKKIAILEGGEAAAVAASGMGAIASLLWTALSGGDHVIAARSVYGCTYSLMSHQFPRFGIDVTFIDLRDPQTVKKALKSNTKMIYCESPANPTMDLMDIPGLAQVAHDAGAILVVDNTYCTPVIQRPLALGADVVVHSATKYLNGHGDVIAGVVVGSQDFISRVKGEGLKDLTGATLSPFDAYLMLRGMKTLHIRVPRHCESALEIARFLETRPEVAEVRYPGLDSYPQKELADRQMAYYGAMIAMELKGGYDAGKKFINSTKLWTLAVSLGDTESLIQHPASMTHAALTDDEQKAAGISKGLIRLSVGLEAPEDLIEDLTCAFEKL
>Annotree@>PDTX01000012.1_11@GB_GCA_002749065.1@p__Bacteroidota
MSKECEIRGKGFATRAIHAGRLPNQFGALNTPIYQSSTFVFDSAEQGGRRFALEEEGYIYTRLGNPNSTEIEAKLAELEGAEACLSAASGMGAITSALWTSVSAGDHIVAAKTLYGCTFALLNAGLSRFGVEVDFVDARDPQNVKAALKPNTKVVYLETPANPNMYISDIRAIAKLAHEHSADIQVYVDNTYCTPYLQRPFDLGANVVVHSATKYLNGHGDVIAGFVLGKKEFIDQVRFVGMKDMTGATLGPFEAYLIGRGMKTLALRMDRHCASAQKVAEFLESHPKVAKVMYPGLKSFPQHDVAMGQMCQPGAMIAFELQGGIEAGRALINSCRLCIPAVSLGDAETLIQHPASMTHSPYTPEERAASDIAEGLVRLSVGLEDADDIIADLKQALEG
>Annotree@>NVVY01000036.1_32@GB_GCA_002749135.1@p__Proteobacteria
MTGPKXXXPNXFATXXIHHGYDPQDEHGALXPXXHLTSTFAFATAEEGGEMFQGERAGHIYSRISNXTLDLLERRIANLEGGEAXXANXSGMGSITXVXWXXXEPGDEVILDKTLYGCTFXFMHXXLRKFGITITHVDMSDPENLVXAMSXKTKXVXFETPANPNMRLVDIAXXARIAKAGGAKVVVDNTYATPLLTRPLELGADIVVHSXTKYLGGHGDLVAGXVXGSHDDILRIRMXGMKDMXGXIMAPXNAMLXTRGLKTLELXMARHCESAMTVARELDXHPAVENVFFPGLXNXAQHDLAKKQMADFGGVIAFEITGGRPASIKAMNRMTMIHRAVSLGDAETXIQXPASMTHSTYTPEERAAHGISXGLIRLXIXLENXDDILEDLIGALPTALRKVG
>Annotree@>PFGL01000048.1_80@GB_GCA_002783505.1@p__Proteobacteria
MQDESGKMWKAATQVIHGGHEREAFGALVTPLYQSATFVFESAQQGGERFAGNEPGYIYTRLGNPTTAELERKMAILEGAEAAAATASGMGAVSAALLANLQMGDHLVASNAVYGCTFALMTTQFARFGIEVSLVDFSSLADIEAAIKANTKVIFCETPVNPHLQVFDLAAIANIAKRHQLVSIVDNTFMTPLLQRPLDFGIDLVIHSATKYLNGHGDVIAGIVCGSEAQLHKVKYEILKDIGAVISPHDAWLILRGLKTLDVRLQRHCDSAQRVAEFLAEHPSINRVYYPGLKSHQGHKFIGKQMKRAGGVIAFELAANLEEAMAFVGHLSLFSIAVSLGDAESLIQHPASMTH
>Annotree@>PGZF01000001.1_789@GB_GCA_002840125.1@p__Proteobacteria
MHDNNKKAETLCIHAGKEKNQHGTLATPLYQSSTFIFDNAEQGAARFAGEAEGYIYTRLGNPTTRELELKIAALEGMADAAATATGMGAVAASTMAFLQQGDHLIASKAIYGCSFALFNHMFARYGIEVSFVDMTDHAAVEQALQPNTKMLFAETPINPNLVVLDLAFLGDFCQRHQLISVIDNTFLTPLLQKPAEYGINIVIHSATKYLNGHGDVVAGLIVSDAETIKTIKLTTLKDMGATISPHDAWLIIRGLKTLSVRLERHCSNAQKVAEFLQQHDAVREVFYPGLPSHPGFKFIGNQMKAAGGVLAFELNASLDDSRYFINQCKLLSLAVSLGDAESLIQHPASMTHSPYTAEERQMAGISDGLIRVSVGLEHVDDIIADLAQALDKMQERQR
>Annotree@>PHCS01000008.1_47@GB_GCA_002840845.1@p__Proteobacteria
MSQAKVPGKGFSTRAIHHGYDPYEGHGAVNPPLYLSSTFAFPTVEDGSARFAGEQAGFVYSRVGNPTTCLLESRIADLEGGEAALVTASGMGATTSLMWTLLSPGDEVIADKTLYGCTFGYFNHGLAKFGVKITHVDMTQPANLEAAIGAQTKVVFFESPANPNMRLVDIAAIAAIAHRHGAKVVVDNTYCTPYLQRPLALGADYVVHSATKYLGGHGDLIAGAIVGPKESLDQVRFYGIKDMTGAVMSSQDAFLVLRGLKTLALRMARHSSNAQAIAECLAGHDKVDVCHYPGLDTFPQRELARRQMKLPGGMVAFELKGGIEAGRRFMNALQLITRAVSLGDAESLAQHPASMTHSFYTPEERRAHLIGEGLVRISAGLEDPEDLLDDVRQALDTA
>Annotree@>PHEH01000002.1_14@GB_GCA_002841155.1@p__Proteobacteria
MAFDDARPLGPATRAIHHGYDPAAHDYALTPPLHLTSTFAFPDAQTGGALFAGEAEGHIYSRISNPTVALLEARIANLEGAEAGLATASGMGAISSLMWTLLKPGDEIITDKTLYGCTFAFMRDGLSRFGIKITHVDLRELDNLAAAISGQTRLVYFETPANPNMRLVDIRAAAQIAHEAGALVVVDNTYASPLLTRPIELGADFVVHSATKYLGGHGDLIAGIVVGRAEAIREVRMIGVKDMTGSVMSPFNAMLVMRGLKTLQLRMARHCESGLKVAHWLEAQPSVQTVYYPGLESHPQYALAKRQMSGFGGMIALELKGGYEAGIAMMNRLRMICRAVSLGDAETLIQHPASMTHSTYSPEERLEHGISDGLVRLSVGLEDVEDILADLAEAMGNNQG
>Annotree@>PGZZ01000003.1_160@GB_GCA_002841545.1@p__Firmicutes_A
MNTPKMGFATQAIHSGKMKDAYGAITIPIYQTASFEFESCAQGAAVFAGEQNAFFYSRVGNPTVSMLEDTIAILEHGEAALATSSGMGAFTSVIWPLISSGDHIVADKTLYGCTFEFFSKHLNRFGVNVTFVDTTDEDALKSALTPATKVLYLETPANPNMKIVDLSKVCDIAHKYNPAIKVICDNTFASPYLQTPLTMGVDIVLHSATKYLNGHGDVIAGFVVSDAETISAARLIGLKDMTGAVMAANEAYLILRGLKTLEVRMQRHCESAMKIAEYLLGHPKIKNVYYPGLPSHIGHDIAARQMHNGFGGMISFELKGTREDGSKLLNSLELCTLAVSLGGAETLIEHPASMTHSTYTLEELAVAEISEGLVRLSVGLENVEDIIEDLDKGLARL
>Annotree@>PKTR01000003.1_288@GB_GCA_002869065.1@p__Proteobacteria
MSTDSDGRAYGFSTRAIHHGYDPLDDQGALTPALHLTSTFAFESAEAGGEIFAGERQGYVYSRVGNPTTDLLEKRIATLEGAEAGLATASGMGAITAVLWTFLAPGDELITDLTLYGCTFAYLRHGLAKFGVTVTHIDMTDPANLERAISAKTRIVYFETPANPNMRLIDIAAVSAIARKAGARTIVDNTYATPVLTRPIELGADIVVHSATKYLGGHGDLIAGLAVGTLEDMTEVRVFGLKDMTGAVMAPFNAMLVLRGLKTLSLRMARHSATAMAVARMLDAHEAVETVYYPGLESFPQHDLAKQQMADFGGMIAFELKGGYEAGLKAMNALTLIRRAVSLGDAESLIQHPASMTHATYTPEERAEHGISEGLVRLSVGLEDEADILADLREALRVASGASAEPDKVSELAYV
>Annotree@>PQCP01000069.1_3@GB_GCA_003062205.1@p__Proteobacteria
MNKKPTPGGFSTRAIHAGHDPFDHHGALNPPLYLNATYAFESIAQGQRRFLGEEPGYVYSRVGNPTASVLESKLANLEGGEASLAVASGMGAIASLIWTFTQPGDQILADTTLYGCTYAFLTEGLAKFGVGIRFADFTRPEQVSEALGDNTRFLLFESPANPNMRLIDIEQISDIAHQAGAQVIVDNTYCTPYLQRPIELGADFVVHSLTKYLCGHGDIIAGAVIGPQEDIQQIQFHGVKDMTGAVISPMDAYLTIRGLKTLAVRMDRHCATARRLAAAIEDHPAVEQLFYPGLDSHPQHQLARRQMSDFGGMIAFELKGGYESGVRFMDSLQLAMRAVSLGDAETLVQHPASMTHITYPEEERIRHGISDGLVRLSVGLEDYDDLHQDITQALARA
>Annotree@>QBLP01000440.1_1@GB_GCA_003070825.1@p__Firmicutes_F
QTGAHNTPIYQTSTFAFKNVQDGADKFAGEKEGYIYTRLGNPTQSALEEKMAALEGAEAAIATASGMSAISASVMAVAYAGDHILAHDCLYGCTHSLMEEILPRYGIEVTFADLSDLDNVDEYLQDNTKLVYLETPSNPTLNLVDIEEISKKAHAAGAKVIVDNTFMTPYLQNPLALGADMVVHSATKYIGGHGDAIAGIIAGKEEMLAEIRMTTLKDFGGIISPFNAWLLLRGLKTLPIRVDKHTENAKEVAEFLEAHDKVERVFYPGLESHPQHDLAKKQASGFGSMISFELKGGYDAGEKMMNNVNLATLAVSLGDVDTLIQHPASMTHAPVPREERLAAGITDGLVRISIGIEDVEDIIADLDNSLSVLADVEEDESLATV
>Annotree@>PQAF01000013.1_84@GB_GCA_003105015.1@p__Proteobacteria
MSQSRTPGKGFTTRAIHHGYDPYAGHGSVNPPIYLSSTYAFPTVEDGSARFAGEQAGFVYSRVGNPTTCLLEGRIADLEGGEAALVTASGMGATTSLMWTLLSPGDEVIADKTLYGCTFGFFNHGLAKFGVRITHVDLAQPANLEAAIGAQTKVVFFESPANPNMRLVDIAAIAAIARRHGAKVVVDNTYCTPYLQRPIELGADYVVHSATKYLGGHGDLIAGAIVGPQESLNQVRFYGIKDMTGAVLSSQDAFLILRGLKTLALRMERHSSNAQAIAECLAGHDKVEVCHYPGLAAFPQRELARRQMKLPGGMVAFELKGGIEAGRRFMNALQLITRAVSLGDAESLAQHPASMTHSFYTPEERREHLIGEGLVRISAGLEDPEDLLDDVRQALAAA
>Annotree@>QIKG01000043.1_17@GB_GCA_003232965.1@p__Proteobacteria
MNKPMNARTNMNIETLAIHGPGHAKNPYGSLATPIYQTSTFVFDSVAQGAARFSGEQSGYVYGRLDNPTVHELEERMAALEQTEAAAAFGSGMGAISASLLTLLKSGDEMVSTAALYGCSYSLFRHHLPAMGINVKLVEPHSDAVMEELLEQAVSDKTRVMYLETPSNPGLQVLDLQRLINFCKARGITTVVDNTFMSPVLQNPAVLGADLVVHSATKYLNGHGDVIAGIACGSAQLITEIKTTLRKDLGAILSPNDAWLLMRGLKTLPLRIEKHISNAEKIAFWLDQHPHIHSVNYPGLPSHPGYHLIGSQMRAGGAVIAFELDGEFEQAVTMMNKVSLCRLAVSLGDVESLIQHPASMTHSTYTAEELADAGISGSMIRLAVGLEHADDIIADLEQALNAALKSPRGLAKAS
>Annotree@>QGUT01000062.1_3@GB_GCA_003242255.1@p__Firmicutes_A
MGFNTKAIHAGQKPDPATGAHVTPIYQTSTFVFENVDQGARRFAGEEEGYIYTRLGNPTVAELEEKIAVLEGGEAAIATASGMAAISTVLFTLLKKGDHIVANDTLYGCTHSFLSHIAPKYGIEVTFTDLSDLSNLEKAVRSNTKVVYIETPANPTLKLVDIKGAAEIAHKVGARVVVDNTFMTPYLQRPIEHGADVVVHSATKYLGGHGDVVAGIIVGPKDLLTEMRMPYLKDIGGIIGPFDAWLLLRGLKTLGLRMDRHCENAQKVAEYLEGHPMIEKVYYPGLPSNPQYELAKRQMDGFGGMISFELKGGIEAGKVLMNSVKLITLAVSLGCVDSLIQHPASMTHSPVPREERLKAGITDGLVRLSVGIEDVEDIIADLEQALDKVQKSLMA
>Annotree@>PIVP01000111.1_2@GB_GCA_003354085.1@p__Proteobacteria
MSTSKHIETQAIHAGRINDEQFGSLATPLYQTSTFIFENAQQGADRFAGEAEGYIYSRLGNPTTRQLEMRVAAMEEMEDAAATATGMGAVSGALLANLSCGDHLISSKAVYGCSFALMNHQLTRWGIEVSFVDMANPAEIEAAIKSNTKVIFLETPVNPNLAVYDLAAIGKIAQQHKIISVVDNTFLTPVLQQPKKYGIDIVVHSATKYLNGHGDVVAGIICGSSEMIMNIKMTVLKDIGATMSPHDAWLIMRGLKTLPIRMERHCNNAQIIAEFLENHEKVAQVYYPGLKSHPGHKFIGSQMKAAGGVIAFEIDSDLAGGSDFINRMELFSIAVSLGDAESLIQHPASMTHSPYTQEERVAAGISDSLIRISVGLENVDDMIEDLNQSLAMIK
>Annotree@>PIVP01000159.1_3@GB_GCA_003354085.1@p__Proteobacteria
MQKKWDLATLAIHGGHKKEQFGALVTPLYQSATFLFDNAQQGGARFAGEEPGYIYTRLGNPTTDELERKMALLEGAESAAACASGMAAVSAALMTHLKAGDHLVASNVVYGCTFALLNTQLTRFGIDVSFVDFTDTLAVEAAVQPNTKLVFCETPVNPHLEVYDLRAIADIAKRNGLVSIIDNTFMTPLLQQPLSMGIDMVVHSATKYLNGHGDVIAGIVCGSKEHIDGLKHDILKDFGGVMSPHDAWLILRGLKTLDVRLTRHCDSAEIIANFLENHPQISQVFYPGLKSHQGHVYLGKQMKRAGGVIAFELNGDMKTAINFVNALSLFTIAVSLGDAESLVQHPASMTHSAYSPEAKEEAGITDNLLRISVGLENVEDLIADIEQAFIKGN
>Annotree@>QQTG01000031.1_80@GB_GCA_003370465.1@p__Proteobacteria
MKSSDNKQSFKHLETRAIHAGRVGDPSFGSLATPIHQTSTFIFDNVQQGSDRFAGEEQGYIYSRLGNPTVRELEQKMAALESTEDAAAFGSGMGAVSATLLANLKQGDHLVASSALYGCSFALINHKFADFGIEVTFVDITNEQEVKAAIQENTKLIYFETPINPNLVCVDMAMIEAIAKKHDLLTIMDNTFMSPVLQQPSDYGMDLIIHSATKYLNGHGDVIGGIVCGSAEQIGHIKMTTQKDMGATMSPNDAWLITRGLKTLSVRVERHCDNAEKLADYLEGHGDIEQVYYPGLKNHPANHLIGSQMKRAGGIIAFEVAGGFDDAVRFMNHLELCHIAVSLGDAETLIQHPASMTHSTYTPEERAAAGISETLIRISVGLEHPEDIIADLEQALQKMKIRAA
>Annotree@>CP031729.1_4841@GB_GCA_003428805.1@p__Proteobacteria
MRDSHNNTGFSTRAIHHGYDPLSHGGALVPPVYQTSTYAFPSVEYGAACFAGEEGGHFYSRISNPTLALLEQRMASLEGGEAGLALASGMGAITSTLWTLLRPGDELLVGRTVYGCTFAYMHHGIGEFGVKVRHVDLNDAKALKAAITHKTRMIYFETPANPNMQLVDIAAVAEAARGHDLHIVVDNTYCTPYLQRPLELGADLVVHSATKYLSGHGDITAGLVIGRKALVDRIRLEGLKDMTGAVLSPHDASLLMRGLKTLALRMDRHCANAQQVAEFLARQPQVELIQYPGLPSFAQYELAQRQMRLPGGMIAFELKGGIEAGRRFMNALQLFARAVSLGDAESLAQHPASMTHSSYTPEERAHHGISEGLVRLSVGLEDVEDLLADVEQALKACS
>Annotree@>PUMM01000021.1_22@GB_GCA_003551365.1@p__Firmicutes_E
MHDGERKELSFSTRAVHPVEPESTDGVRPHAPPIYQTSTFLFDNVEQGARRFAGEEEGYIYSRLGNPTTRILEMTGADLENAEDGAAFASGMGAISAVLLQLLSAGDHLVAGRTLYGCTYSLMQGILPRMGVQVTFVDATDITAVKEAVRPETRVLYAETPANPSMDLVDLEAFAALGRETGATTVVDNTFMSPYLQRPLDWGIDVSVHSATKYIGGHGDVVAGLAFSSADLVAEVKEEALKDIGAILGPFDAWLLIRGLKTLPLRMEKHSTNAQTIAEWLQEHPRVSRVRYPGLPSHPQHQLARRQNPRGLYGGMLSLEMEGGFEAGRQLLDRVRLCTLAVSLGATDTLIEHPASMTHSTIDEKDQRAVGISPGLVRMSVGVEDCDDLLSDLEQAMRGL
>Annotree@>PUNE01000048.1_5@GB_GCA_003551665.1@p__Firmicutes_F
MKKLGINTRLVHSGEKPCPVTGSLRMPIYQTSTFVFENVEQGARRFSGEEEGYIYTRLGNPTQNALEVKMADLEGGEAAIATASGMAAVTSATMGFLQQGDHVVSSEAVYGCTHSLFKELFPRWGIKVTFVDSSNPEEIEAAIRPETKLLYLESPANPTMVIVDLEKAVEIARRHKLKTIFDNTFMTPYYQRPLEWGIDIVIHSATKYIGGHGDVVAGIIVGNEEDINHIRATTLKDFGGIISPFNAWLLLRGLKTLGLRMERINSNCQEVARFLHDHPKVEKIYYSGLADHPQHQLAKNQMSGFGGMLSFELKGGFSAGKQLMEAVQLCSLAVSLGDVDTLIQHPASMTHSVLDEKDQIEAGITPGLVRLSVGIEDVQDIISDLECGLDRLE
>Annotree@>PUNT01000228.1_24@GB_GCA_003551905.1@p__Firmicutes_F
MTNWHFNTRAVHKGESPCPLTGALRTPIYQTSTFAFKDVEQGGNLFKGEDKGYIYTRLGNPTQTVLEEKMADLEEGEAACAAASGMAAVTSATLAFLNKGDHIISSRPLYGCTYSLFKDFFPRWGIEVSFVDLANIESIPKNIKENTRMIYFETPANPTMKLADLAKVAALGKSNNCITVVDNTFMTPYFQKPLTYGIDIVLHSATKYIGGHGDVIAGIIISNKDYIDEIKKGTLKDLGGVISPFDAWLLIRGLKTLPLRMERINNNAIEVAHFLASSPKIQEIYYPGLAQHPQHQLAKEQMTGFGGMISFELKGGFAAGKKLMNNLKLCTLAVSLGDAETLIQHPSSMTHSVVCEDDRLLAGISEGLVRLSVGIEDARDIISDLQQGLANL
>Annotree@>PUNF01000113.1_13@GB_GCA_003552525.1@p__Firmicutes_E
MPRVLLPVKEHAVCIFARPRDFPCPKVVQEEEPHEVNYLRLMQEPTPVHFAGAKEKGRFILTDFGRHFDTRAIHAGESPGPDPGSHVVPIYQTSTFIFDDAEQGARRFAGEESGYIYTRLGNPTVRALEEKMADLENAEDAVAFGSGMGAISAAFLQMLSAGDHVVSIRTIYGCTYALLTGMLKRFGIEVTFVDGRDIDAIRDAVRPNTRMLYGETPANPNMALVDLEAFAALGKETGIPTVIDNTFMSPALQRPIDWGVDVVVHSATKYLGGHGDVIGGILVGSSDFVGQIKDDVLKDVGAVLGPFDAWLLIRGLKTLPLRMSRHNENAQRVAEFLQAHPAVSSVHYPGLPSHPQHALATRQNPMGFGGMISFHLDGGITAGRRLLNAVNVCTLAVSLGACDTLIQHPASMTHSTLDQEQLIAAGIDPGLIRLSVGLEHVDDIIDDLRDALDYA
>Annotree@>PUOO01000121.1_14@GB_GCA_003552825.1@p__Firmicutes_F
MKKEWNFNTRTVHAGEDPCPQTGALRVPIYQSSTFVFDSAEQGGRRFAGEEPGYIYTRLGNPTQTALEEKMANLEGTDSAIALGSGMAAVSSTVMGLLEAGDHIIASKTLYGCTFSLFSELLPKWNIEVSFVEMSDLNNIKAAIKDNTKVIYTETPSNPTMNLVDLAELSDIAGEDIITVVDNTFMSPCLQKPAEFGIDIIIHSATKFIGGHGDTIAGIICGPEDLLNSFRETTVKDFGGIIAPFDTFLLLRGLKTLSVRMERITKNAKKVAEFLSNHPAVDTVYYPGLKDHPQYELGEKQMKGPGGVMAFELKGGIEEGKKLLNSLDLCILAVSLGDVDTLIQHPASMTHYVVPEEDRRSAGITDGLIRLSVGIEDVNDIIDDLEQGLNKIK
>Annotree@>PWEJ01000031.1_47@GB_GCA_003553485.1@p__Firmicutes_F
MKKYQDFATRAIHSDEGHKNELGALRTPIYQSSTFVFDNVQQGANRFAGEEEGYIYTRLGNPTQADLEKQIADLEGGEAAIATASGMAATSAAVLQFLSAGDHLIASDTLYGCTHSFFEEMLPRWNIEVSFVDMTDLNNVRKAAQNSTKVIFAETPANPTLDLVDIAELAKISDDISSRLIIDNTFMTPYLQRPLEMGADIVIHSATKYIGGHGDTIAGLIIGSEEDIIEIRESTIKDIGGIIAPFNAFLLLRGIKTLCIRMDRICKNTRKVAEYLNAHPRVIEVYYPGLTSHPQHELAKRQMEDFGGIIAFELEGGFTAGRNLMNEVELCVLAVSLGDVDTLIQHPASMTHYVVPEEERLEAGITDSLVRISVGLESVDDIIADLDQALEACH
>Annotree@>PWEO01000106.1_12@GB_GCA_003553525.1@p__Firmicutes_A
MDLKKMNKETQITYAAPCKTTGSHIQPLYQTSTFVFDNAEQGAARFAGEESGYIYSRLGNPTVRVLEEKMALLEEGEDATIYGSGMAAVSASILAFVEQGDHIVAQQCLYGCTHSFLNEIVKKWGIEVTFVTDASNPENFKKAMRPNTKIVYIESPANPVMQLTDIKACADIAHENDARLIVDNTYMTPYFQRPLTLGADIVLHSATKYINGHGDVVAGILVGSKEDMDTIRMTTQKDLGGITSPFDAWLMQRGIKTLALRMREHEKNAMEVAKFLESHPKVQNIFYPGLPSHPQHELAKKQADGFGGMIAFELHGGLEAGRVLMNNIEIFHLAVSLGTVDSLIQHPASMTHSPVPEEDRRCAGITDGLVRVSVGIENVKDLIDALDRALALV
>Annotree@>PWFQ01000046.1_11@GB_GCA_003554105.1@p__Firmicutes_A
MDLKKCKRETQLVYGEACKTTGSHIQPIYQTSTFVFDNVDQGANRFAGEEEGYIYSRLGNPTVKLLEDKMALLEEGEDATIYGSGMAAVSAGILAFVEQGDHIVAQRCLYGCTHSFLSHIVTKWGIEVTFVDDASNPESFKNAMRPNTKIIYIETPANPAMQLTDIKACAEIAHNGGARLIVDNTFMTPYLQRPITLGADLVLHSATKYINGHGDVVAGILIGNKEDMDHIRMTTQKDIGGITSPFDAWLMLRGVKTLAIRMKEHEKNAMKVASFLENHPKVERVYYPGLPSHPQHELAKIQADGFGGMISLELKGGLEAGKTMMNTIEIFHLAVSLGTVDSLIQHPASMTHSPVPVEERCAAGITDGLVRISVGIEDAEDLIQALEKSLSTI
>Annotree@>PWFS01000118.1_6@GB_GCA_003554145.1@p__Firmicutes_F
MDKKGINTRMVHSGEKPCPVTGAMRMPIYQTATFVFENVEQGARRFAGEEEGYIYTRLGNPTQNALEVKMADLEGGEAAIATASGMAAVSSATMGLLKQGDHVVSSEAVYGCTHSLFKELFPRWGLGVSFVDTSDPEEIAAAIKPETRMLYLESPANPTMSLVDLEKAVALAKENGLKTVIDNTFMTPYYQRPLEKGIDLVVHSGTKYIGGHGDAVAGIIVGSKEDLDIIRGTTLKDFGGIISPFNAWLLLRGIKTLGLRMERITSNCQKVAEFLQQHPQVERVYYPGLKNHPQHELAQKQMDGFGGMLSFELKGGYSAGKKLMESLELCTLAVSLGDLDTLIQHPASMTHSVLELEDQEEAGILPGLVRLSVGIEDGEDIIKDLDDGLKLIGQA
>Annotree@>PWGR01000247.1_4@GB_GCA_003554565.1@p__Firmicutes_E
MLMNDSDRKNLGFSTRAIHPVRREEDDGIRPHTPPIYQTSTFLFEDVDQGARRFAGDESGYIYSRLGNPTIRILEETAADLENAGDGAAFASGMGAISAVLMQVLSSGDHLVASRTLYGCTYSLMQGILPRMGVEVTFVDATDLSAIESALRPNTRALYAETPANPSMDLVDLEGFAALGEEAGVLTIVDNTFMSPYLQRPLDWGIDIVVHSATKYIGGHGDVVAGLVASDAEFIASLKGEAMKDIGAIIGPFDAWLLIRGLKTLQLRMQRHSENAQCIAEWLEEHPRVRKVNYPGLPSHPQHDLARKQNPRGLFGGMISFEMCGGYEAGRDLLNGVRLCTLAVSLGATDTLIEHPASMTHSTIDEEDQLKVGITPGLVRLSVGVEDCEDLIRDLERAMEKL
>Annotree@>PWGV01000181.1_8@GB_GCA_003554585.1@p__Firmicutes_F
MKKLGVNTRLVHSGEKPCPVTGALRMPIYQTATFVFENVEQGARRFSGEEEGYIYTRLGNPTQNALEVKMADLEGGDAAIATASGMAAITSATMAFLEQGDHVVSSEAVYGCTHSLFKELFPRWGINVSFVNTSDPGEIEEAIRPETKMLYLESPANPTMALVDMEKAAEIARRHNLKTIFDNTFMTPYYQLPLQRGMDIVIHSATKYIGGHGDVVAGIIVGNEEDINHIRGTTLKDFGGIISPFNAWLLLRGLKTLGLRMERINSNCQEVAWFLHDHPRVEKVYYSGLADHPQHELAKKQMDGFGGMISFELKGGFSAGKNLMEELELCSLAVSLGDVDTLIQHPASMTHSVLDEKDQIEAGITPGLVRLSVGIEDVQDIIADLECGLDRIE
>Annotree@>PWLI01000068.1_14@GB_GCA_003559415.1@p__Firmicutes_D
MSTKKQGFSTKAIHAGQQPDPSYGSLSTPIYQTSTFVFKDVAQGAARFSGDEEGYIYTRLGNPTQTALEEKMAVLEGGEAAAAFASGMAAVTAVLLAMLSKGDHVVHTSALYGCTYAFLHELAPRFGISATSIDTSDLQAVDRAMQPNTKVVYLESPANPTMKLCDIAAIAEIARSRGAKVVVDNTFMTPYFQQPLALGADVVVHSATKYIGGHGDVIAGLAVGEKEFIDEVKMTTLKDIGGTISPFNAWLLLRGLKTLPVRMERHDSNGRAVTEFLEQHPAVDKVYYPGLESCEQYQLAMRQMSGFGGILAFELKEGYEAGVRMMNKVKLCHLAVSLGDVDTLIQHPASMTHSVVPEDERVRAFITPGLVRLAVGLEDVEDIIADLEQAMS
>Annotree@>PWLM01000214.1_6@GB_GCA_003560495.1@p__Firmicutes
MKKRELETRLIHGFFDRQSQHGSLTHPLYQTSTFVFDSAEQGEARFAGKEAGYMYSRLGNPTTAEFEKKMADLEEGEEGVAFASGMGAVSAVLMHMLKTGDHVLVSEGVYGCTFGFLEMANEKFQIDFDLMQMDSEEAVQQMIRPETKIIYVETPINPTMKLVDLEMVIRTAKKNNLKVVVDNTFCSPYLQQPLKMGADFVIHSATKYISGHGDVIAGVAVGPAEEMQKIRMTTQKDVGAVLGPFDAWLLLRGLKTLAVRMDRHCHNAKVIFEKLKKHSRIHHIIYPGDPDFSGHLLADRQMNDYGGLISFEVEGGKQAAQRFLNGLKVVQTAVSLGDAESLIQHPATMTHSVVPEEQREKMGITDSLVRLSVGLESPEDIWEDIEQSLEKTFAEEKV
>Annotree@>PWWF01000274.1_17@GB_GCA_003561595.1@p__Proteobacteria
MTQKKGFATRAIHCGYDAMHNHGALTPPLHLTSTFAFDTAEAGGELFAGAGGGHVYSRISNPTLDLLEQRIATLEGAEAGLALASGMGAITSVLWTLLAPGDEVIVDKTLYGCTFAYMQHGLRKFGITITHVDLTEPENLTDAMSARTRIVYFETPANPNMRLVDIAAVARIAHAGGAQVVVDNTYATPYLTRPIALGADLVAHSATKYLGGHGDLVAGLIAGRAEAISEIRLVGMKDMTGAVMAPFNAMLVMRGLKTLALRMDRHCASAQVVADWLDGHPAVAKVHYPGLSGFAQADLASRQMAQPGGMIAFELEGGMQAGQAMMNRLQMIARAVSLGDAETLIQHPASMTHSTYTPEERAVHGIGDGLIRLSVGLEDVDDIVDDLDTALGQYPAAQSA
>Annotree@>PWSR01000200.1_1@GB_GCA_003563985.1@p__Firmicutes_E
MNEEKSHFETRAIHAGEMHMADPGSHVVPIYQTSTFVFENTEQGARRFAGEEPGYIYTRLGNPTVRVLEQKMADLENAEDAVAFGSGMGAISAAFLQLLSAGDHVVSIKTIYGCTYALLTGMMRRMGIDVTFVDGTDIEAIRSAIRPETKVLYGETPANPNMAVLDLEAFAQLGRESGIPTIIDNTFMSPATQRPLDWGIDVVVHSATKYLGGHGDLIAGILVGSSDFVAEVKEDVLKDVGAVLGPFDAWLLIRGLKTLPLRIARHNENAMAVAEFLRDHPAVAEVHYPGLPSHPQYRLSQKQNHGGFGGMISFELSGGIEAGRKLLDSVDLCTLAVSLGACDTLIQHPASMTHSTMDEDQLRASGIGPGLIRLSVGLEHRDDIISDLKSSLDAL
>Annotree@>QEVK01000002.1_124@GB_GCA_003577315.1@p__Proteobacteria
MNPQRPAGFATRAIHLGYDPMQNQGALTPPLHLTSTFAFDSAEAGAAIFAGQTPGHFYSRVSNPTTDLLERRAADLEGAEAGLALASGMGAITAVMWTFLAPGDEIVTDKTLYGCTFAFFHHGLAKFGITVTHADMTDPEAVRAALSPRTRIVYFETPANPNMRLVDIEAVSQIAKAHGARVVVDNTYATPVLTRPIERGADIVVHSATKYLGGHGDLVGGIAVGSAEDMTQVRLCGMKDMTGAVMAPFTAMLALRGLKTLKLRMEQHCRSAMAVARMLEAHPAVAEVHYPGLESFPQHALAARQMPGFGAMIAFELKGGLEAGRAMMNAMELVRRAVSLGDTESLIQHPASMTHSTYTAEERAAHGICEGLIRLSVGLEDVEDIVADLARALNTLPQAQAGRAAA
>Annotree@>QYZZ01000089.1_40@GB_GCA_003838145.1@p__Firmicutes_A
MKKEQLSKQGFATQSIHAGALRNEQGTLATPIYQTATFLFDSAEQGGNRFAGEEEGYIYSRIGNPTSTVIEEKMALLEGGEAALATASGMGAITSAIWTAVKAGDHIIAAKALYGCTFALLSHGLSRFNVEVTFVDMKDPENVRKAMKPNTRIVYMESPANPTMEIADIEAISKIAHENENCMVMVDNTFCTPYLQKPLELGADVVVHSATKYLNGHGDVIAGFVVGSQEFLMEVRTFGLKDMTGAAISPFNSFLIERGLKTLKLRMDKHCENAREVAEFLRNHPAVKEVYYPGFDDFPQAELVKKQMTQPGAMIAFLIHGGLEKGKQVMEKVELCGLAVSLGDAESLIQHPASMTHSTYSPEECQMAGISPDLIRLSVGLEEAEDIMADLDQALNSIL
>Annotree@>QNYN01000002.1_1@GB_GCA_003973585.1@p__Fusobacteriota
IAIHGGAEKNSYGTLTTPIYQSSTFVFDSAEQGGRRFALEESGYIYSRLGNPTSAVAEKKLALLEGAEAALATSSGMGAISSTMWTLLQAGDHLLADKTLYGCTYAFFSHGLTKFGIEVEFIDTSDLEAVKKAMKPNTKIVYLETPANPNMKIIDIQEVAKIVHETKGARVVVDNTFATPYLQRPLELGADLVVHSATKYLNGHGDVIAGFVVGDLETVTQIRLIGVKDMTGSVLGPQEAFLMIRGLKTLELRMAKHCSNAYEVAKFLDNHEKIEKVYYPGLASHKGHEIAKDQMDGFGGILAFEIKGGFESGKKLLNNLELCTLAVSLGDTETLIQHPASMTHSPYTVEERAAAGIAEGLVRISVGLEDANDIISDLEQGLSKI
>Annotree@>PIPR01000001.1_576@GB_GCA_003987355.1@p__Proteobacteria
MRSNDNNNKRWQPATVTIHGGKKRDEHGALVSPLYQTATFAFENTAQGSARFAGEEAGYIYSRLGNPTVTELEQRVAALEGYPAAAACATGMGAVSASMLAFLQQGDHVVISDAIYGCSFALFSHLFTRFGIEVTFVDMSTPDQVRAAMRPETQVVFLESPVNPHLRVIDIAMVSTIAHEFDARVIVDNTFMTPLLQQPIQQGADLVLHSATKYLNGHGDVVAGVVCGSTDDIELIKLTTLKDMGATMSPHDAWLILRGLKTLDVRMERHCRNAAEVAAYLQQQPLVREVYYPGFPTHPAQRLMGTQMHGAGAVIAFELHGDMDSARQLLDELELITIAVSLGDAETLIQHPASMTHSPYTPEARAAAGITDTLIRISVGLEAVGDIITDLEQAFATVANQQKHTQPQAIYG
>Annotree@>SHBR01000060.1_9@GB_GCA_004212795.1@p__Proteobacteria
MSKKDKSKEQGFSTRAIHAGYKPRSHNGALNPPVYLNATYTFDSIAEGQQRFAGETPGYVYARVGNPTQTVLEKRLATLEGGEAAVAVASGIGAITALLWTFIRSGDEIIADKTLYGCTFAFMEHGLSRFGIKVNFVDLTETDALAAAMTSKTRFVFFETPTNPNMRIINIQEVTELAHAHGARVIVDNTYGTPYLQRPLECGADFVVHSMTKYLSGHGDLIAGAIIGPADDMKSVRSVGLKDMTGAVLSAFDSFLILRGVKTLELRMERHCESALTLARQIEVHPNVKQVFYPGLPSHPQHALACQQMKAFGGMIALELNGGYESGVRFMDAVQLAQRAVSLGDAETLVQHPASMTHNNYTDEERQAHGISRGLARISVGLENVEDLSADILRALDQSSE
>Annotree@>SFIY01000010.1_48@GB_GCA_004555205.1@p__Firmicutes_A
MMNNNCGFGTKSIHAGNVKDVQYGALTTPIYQTSTFVFDSCEQGGRRFAGEEGGYIYTRLGNPTVSVLEAKIAALECGEACVAAASGMGAISSALWTIAGAGKHIIADGTLYGCTFALLNHGMTRYGVEVDFIDTSDLEAVKAHLKENTVAVYLETPANPNLKITDIAAVAEIAHAYNPEIKVVCDNTFASPALQTPLTLGADVVVHSATKYLNGHGDVIAGFVVGSAEFCMQVRMFGLKDMTGAVMDPFAAFLILRGLKTLELRMARHCENGRKVAAFLDAHPAVEKVYYPGLKNHVGHDIAAKQMKDFGGMVSFEVKGGRAAGVKLVNALHLITVAVSLGDAETLIEHPASMTHSTYTEEELAASGIAAGLIRLSVGLENAEDIIADLEQALNQL
>Annotree@>SFHC01000008.1_75@GB_GCA_004555725.1@p__Firmicutes_A
MKDLKDLSFATRQIHVGKQKNSAGALCDPVYMTSTFAFDSVEQGGRRFAGEEDGYIYTRLGNPSLRAVEEKLASLEGGEDAVVTASGMGAISSALWSVLKQGDEIVAEEALYGCTFSLMSHGLSEFGVTAKFIDMSDPEQLKKALSDRTKVVYFETPCNPTLTVIDIEETAKIAHAYNPDIKVIVDNTFCTPYIQRPLSKGADIVVHSATKYLNGHGDVIAGAVISDAEFIQKVKMFGLKDMTGSVMSPFNAFLIARGMKTLDIRMERHCANAMKIAEFLEGHPAVKKVYYPGLESFEGHQTALKQMDHMGGMMSFELKADREQVAAALNKLQLCIVAVSLGDAETLVEHPASMTHSTYSSEELASAGISEGLVRLSVGLEDPDDIIADLKDVLDPLAK
>Annotree@>SFIR01000007.1_60@GB_GCA_004556165.1@p__Firmicutes_A
MEKNQGFATKQIHVGKVEIPGIAPLATPIFQTSTFEFETTSEGARRFAGEEQGYIYTRLGNPNTAKIGAKLAALEHAEAGMAMASGMGAVTTVMWTALKAGDHLLADDTLYGCTFSYFTHGLTRCGIDVTLVNFEDLDAVRAAIRPNTKVFYFETPTNPSLKLIDIEAISKLAHETCPEAKVIVDNTFATPYIQRPLDLGADVVIHSATKYLNGHGDVIAGMAAGKADFITECSMFGLKDMTGAVLGPFEAYLIDRGLKTLDIRVQKHCDNAMKVARFLESHPAVANVSYPGLESHPRHELAKKQMEHGFGGIVTFELKCGREKSAEFVNSLKLCTIAVSLGDAETLIEHPATMTHSTYTPEALAQAGIGESMLRLSVGLEDAEDIIADLKEGLDRIK
>Annotree@>SFFW01000017.1_25@GB_GCA_004556755.1@p__Firmicutes_A
MEKEMLDKMGFGTRAVHAGNVRDTQYGSLTMPIYQTSTFYFDSCEQGGRRFAGEEGGYIYTRLGNPTTTVLENKIAALEGGEACAAASSGMGAISSCLWSIAGAGKHIIADETLYGCTFALLSHGMTQYGVEVTFTDLSKLENLTANLRENTVAVYLETPANPNLKITDIELLAKAAHEYNPEILVVCDNTFASPALQNPLKLGADVVVHSATKYLNGHGDVIAGFVVGSAEFITKVKMFGLKDMTGATLGPFESWLILRGLKSLEIRVERHTASAKKIAEYLYNNDKVEHVNYPGLPTHPGHEIAKRQMKDFGGMISFEIKGGKEAGMKFCNALKLCTIAVSLGDAETLIEHPASMTHSTYGPEDLKAAGISAGLIRLSVGLENADDIIADMQQAFDSI
>Annotree@>SFGJ01000002.1_167@GB_GCA_004557655.1@p__Firmicutes_A
MLNEKCGFGTKAIHAGNVKDTQYGALTTPIYQTSTFVFDSCEQGGRRFAGQEAGYIYTRLGNPTTSVLEAKIAALEGGEACVATASGMGAISSCLWTIAGAGKHILADGTLYGCTFALLNHGMTRYGVEVDFIDTSDLEAVKAHLKPNTCAVYLETPANPNLKITDIAAVAEVAHAYNKDIKVICDNTFASPYLQRPLELGADVVVHSATKYLNGHGDVIAGFVVGSAEFCGEVRMFGLKDMTGAVMDPFCSFLILRGLKTLEIRMQKHCSNAKAIAEFLNNHPMVEKVYYPGLPSHVGHDIAARQMSDFGGMMSFEVKGGRAAGAKLVNALHLVTVAVSLGDAETLIEHPASMTHSTYTEEELAASGIAAGLIRLSVGLENAEDIIADLKQALDQL
>Annotree@>SFEB01000014.1_7@GB_GCA_004558105.1@p__Firmicutes_A
MKITPKGFGTLAIHAGNMENEKFGALATPIYQSSTFYFDSCEQGGRRFAGEEGGYIYTRLGNPTTTVLEEKVAALEGAEAACAVGSGIGAVTSCLWTIAAAGKHIVADKALYGCTFAYLNHGMTRYGVEVTFIDTSDLNEVKKALRENTCCVYLETPANPNLKVTDLKAVAKIAHDYNPEIMVVCDNTFATPYLQRPLELGCDAVIHSGTKYLNGHGDVIAGFVVGSAEFIGKVKLFGLKDMTGAVMDPFAAFLILRGLKTMEIRMERHCANAQKVAEFLDKHPKVAKVYYPGLADHEGHEIAAKQMHNGFGGVIAFEVKGGMEKGIKFCNSLQMATIAVSLGDAETLIEHPASMTHSPYTPEERAAAGISDGLVRISVGLENVEDIIADLEHGFENI
>Annotree@>SFDT01000013.1_17@GB_GCA_004558115.1@p__Firmicutes_A
MSHNIGNGFGTKVIHGGDTKDRGYHSLGMPIYQTSTFYFDTCEEGGRCFAGESDGYIYTRLGNPTTVLAEEKVAELEGAEAAAAAGSGMGAISATLWTLAGAGKHIVADGTLYGCTFALLSHGMTRYGVEVTFVDSSDPEEVRKALKENTVAVYLETPANPNLKIADIQAIAELTHAYNKDIKVVVDNTFATPYLQQPLALGADVVVHSATKYINGHGDVVAGFVAGSKEFITQVKMFGLKDMTGAVLGPQEAFLILRGLKTFEIRMQRHCDNARKLAAYLAAEPKVEKVYFPGLESHPNHEVAKKQMKDFGAMISIEVKGGKAAGMKLVNALKLSTIAVSLGDAETLVQHPASMTHSAYSPEELKEAGIPEGLVRISVGLENPDDIIADFQQAFAQL
>Annotree@>SFDT01000011.1_1@GB_GCA_004558115.1@p__Firmicutes_A
MSQHDTCGFSTLAIHAGKIKDAFGALTPPIYQTSTFEFESCQHGGDIFAGKRAGYAYSRTANPTVMAVEQKVAAMEGGEAALATSSGMGAITSLIWSIVSTGDHIVADKTLYGCTYEFLAHHLRRMGVNVDFIDTSDENALKSALKPETKIVYLETPANPNMKITDLRKVSDFVHGHNSAIKVVCDNTFATPYLQNPLREGADAVVHSATKYINGHGDLLAGFVISDAETVMKARMVGVKDMTGSVLAANEAFLIMRGLKTMELRMERHCASAMKIAEFLESCPKIEKVLYPGLKSHVGYEVAARQMHHGFGGMVSFVVSGGKEQAAKFVDSLELCTLAVSLGDAETLIEHPASMTHSTYSPEELADAGIPEGLVRLSVGLENVEDILADLEKGIRAI
>Annotree@>SFDT01000042.1_15@GB_GCA_004558115.1@p__Firmicutes_A
MEQGGARFAGQESGYIYTRLANPSLLQVEEKLAALEGGEAALATASGMGAVSATLWSLVEAGDEIVADETLYGCTFTLLTHGLTKFGVKVTLVDMSDAENVKKALTPKTKVVYFETPCNPTLKLVDIQAVAEAAHTYNPAIQVVTDNTFCSPYLQRPLELGADIVVHSATKYINGHSDVIAGFIVGTREFIETCRSTGLKDMTGAVMSPFDAFLIARGLKTLDIRMDRHCANARKVAEFFRSHPAVDKVYYPGFEDFPGHDIAKKQMKDFGGMVSIELKADRAATAAALNKLELCTIAVSLGGAETLVEHAASMTHSTYTPEELAASNISEGLVRISIGLEDPEDVIADFKQALDTLL
>Annotree@>SFDM01000027.1_32@GB_GCA_004558205.1@p__Synergistota
MSHFDTMCVHCGTHPDHENGALGTPIYQTSTFVFKDADQGARRFRGEEDGYIYTRLGNPNHTAVEVKLAALEGGEAAAVASSGMGGIAAVLWTALKSGDHVLAAKSLYGCTFSLLSHHFPNYGITSDFIDFKDPAAVKAAMKPNTKLVYCETPANPTMEIVDIPAVAKIAHDNGALLVVDNTYCTPLIQRPLELGADVVVHSATKYLNGHGDIIAGAVVGTKEFIGRVKMEGLKDMTGATMDPFSAWLLLRGMKTLHVRMPRHCENAVKVAEFLESRPEVARVYYPGLKSFPQRDLAAKQMKYFGAMIAMELKDGFEAGKKFINSTKLWSLAVSLGDCESLIQHPASMTHSTLNDEELAAAGISKGLIRLSVGLEDADELIADLKQAFEAIK
>Annotree@>SFDB01000004.1_52@GB_GCA_004558825.1@p__Firmicutes_A
MSSDMNQGFATKQIHTAHIDIPGINPLAMPIFQSSTFVFDNTKQGASRFSGEESGYIYTRLGNPNANQIAQKLAVLENAEAGLVMGSGMGAITTVMWTALKAGDHLLADDSLYGCTFSFFTHGLTRYGVEVTLVDFRDIELVKANIRPNTKVVYFETPTNPNLKLIDIEKVAKVAHSYNSDIKVIVDNTFCTPYIQRPLDLGADVVVHSATKYLNGHGDVIAGMAAGSAEFISECNLFGLKDMTGAVIGPFEAYLIGRGMKTLDIRVKRHSENAMTVAKYLESNPKVKRVYYPGLESHPQHELAIRQMRNGFGGIISFELNATKEESEKFINSLKLCTLAVSLGDAETLIEHPASMTHSTYTPEALAAAGIGESLIRLSVGLEEPEDIIKDLEEGLSLI
>Annotree@>SZXW01000010.1_648@GB_GCA_005862285.1@p__Bacteroidota
MVTIVLYRVAVLFNMQPDTSQKPEIPERDTMTRNNPDMKGFSTRAIHRGYDPYEAPGALNPPIHVSSTYTFPTVEDGSARFAGEQEGFIYSRTGNPTTALLEERIADLEGGEAALVTASGMGATAALLWTLLAPGDEIIADKTLYGCTFGFFNHGLAKFGVRITHIDLTDAANLEAAISPRTKAVFFESPANPNMRLVDIDAVSAVAHAHGAPVIVDNTYCTPYLQRPLELGADYVVHSATKYLGGHGDLVAGAIVGPKESITNIRYYGLKDMTGAVLSSQDAFLILRGLKTLAIRMDRHSENAQGIAEFLASHNKVAVCHYPGLSSFPQRELAERQMKLPGGMVAFELRGGIEAGRRFMNALQLITRAVSLGDAESLAQHPASMTHSFYTPEERKLHLIEEGLVRISAGLEDLDDLLQDVSQALSVA
>Annotree@>SBHG01000130.1_12@GB_GCA_006226305.1@p__Proteobacteria
MSKSTRSRGFATRAIHEGYDPADHDYALVPPVHFSSTFTFEDAQHGGDLFAGVRDGHFYSRISNPTLDLLERRLAALEGAEAGLVTASGMGAITATFWTFIEPGAEVVMDETLYGCTFAFLRSGLAKFGIKVTPVDLREPENLEKVLTDQTRIVYFETPANPNMRLVDIARVSEIAHTKGARVIVDNTYATPYLQNPLALGADLVIHSATKYLGGHGDLVAGAVVGSAEDIQRIRLEGLKDMTGAVMSPFSAMLIMRGLKTLELRMDRHVKAAKVIADMLEAHPMVERVSYPGLESYPQYALAQAQMAQPGGMMAFELKGGMLMGRKFIDSVSLVQRAVSLGDPETLVQHPATMTHSAYTPEERARHGISDGLIRLSAGLETIEDILEDLTRALDACKGPRLSQVS
>Annotree@>SBGZ01000054.1_32@GB_GCA_006226415.1@p__Proteobacteria
MSSKTGLKGFATRAIHEGYDPADHDHALVPPVHFSSTFTFEDAQHGGDLFAGVREGHFYSRISNPTLDLLERRLAALEGAEAGLVTASGMGAITATFWTFIEPGAEVVMDETLYGCTFAFLRSGLAKFGIKVTPVDLRDPENLEGALTDQTRIVYFETPANPNMRLVDIARVAEIAHTKGAKVIVDNTYATPYLQNPLALGADLVIHSATKYLGGHGDLVAGAVVGGAEDIQRIRLEGLKDMTGAVMSPFSAMLIMRGLKTLELRMDRHVKAAKVIADMLEAHPMVERVFYPGLQSYPQYELAEAQMAQPGGMMAFELKGGMLMGRKFIDSVSLVQRAVSLGDPETLVQHPATMTHSAYTPEERARHGISDGLIRLSAGLESIEDIVDDLTRALDACKVRRLSQAS
>Annotree@>CP041233.1_742@GB_GCA_006974205.1@p__Proteobacteria
MSATAVGHDFATRAIHYGYDPQRYQGALSPPVFMSSTFAFPTAEYGGACFAGTEPGYFYSRIANPTLNLLEQRIANLEEGEAAVAFASGMGAITACCWTLLRPGDELIVDETVYGCTFSYFHHGLARFGVKITHVDLTRPERLASAMGPHTRLVYCETPANPNMRLIDIAAVAEIAHRHQALLLVDNTYCTPYLQRPLALGADIVVHSATKYLGGHGDLLAGIAVTRQALAEAIRLEGLKDMNGAVLSAQDAALVLRGMKTLPLRMDRHCDNAQRLAEILTEHPAIERVYYPGLANFPQHALARRQMVRPGGMLAFELRGGMRAGIRFLNALQLILRAVSLGDCESLAQHPASMTHSAYTPEERKRHHISEGLVRLSAGLEAFDDLQADILQALAQAQ
>Annotree@>VJWY01000001.1_396@GB_GCA_007097585.1@p__Proteobacteria
MAKGSTMHPDTLVIHGGEHIQDPYGALSTPLYQTSTFVFPDAETGGRRFAGEEPGYMYSRLGNPTITQLEQRMAALEGMDAAAAAATGMGAVASATLAFLKAGDHVIASDCIYGCSFALFTHMFERFGIHVDFVDMTNPKALSDAFRDTTKVVFLETPANPHLRLIDLAMVGDVCKAHTDVRMIVDNTFMTPLLQRPVDFGAHIVVHSATKYLNGHGDVVAGMITGSAEDIHLIKMTALKDMGATMSPHDAWLIIRGLKTLSVRMEKHCENARHVANFLRDYPGVSQVYYPGFTDHPGHHLLGTQMKSAGAVIAFELDAGYSTAVQVLNQLKMIRVAVSLGDAESLIQHPASMTHSPLSPEARARAGISDGLIRISVGLEHVDDIIADLQQSLDRALNASHAKLTAV
>Annotree@>SKSA01000067.1_15@GB_GCA_007118195.1@p__Firmicutes
MERKSTHFETKVVHSGYDSKNHLGSLSTPIYQTSTFTFDTAEQGEKFFAGEEEGYIYSRLGNPTVTALQEKVADIEGGQACLAFGSGMAAISAVLLSLTKANEHVLVSQGIYGCTYGLLTLMEEKYQISHDFSTMESEEQIKELIRPETACIYLETPINPTMKVIDIEMVVRIAKQYDIPVVVDNTFSTPYLQKPLEMGCDVVVHSATKYLCGHGDVVAGLAIGTKELMNHIAMTTQKDIGGILAPFDAWLLLRGLKTLPVRMDRHCENTRKLAEWLSEQPLIKAVYYPGDPSHPDYAITKKQMKQGGGLFSFEIDGTKQDAQRFINHLKMIKIAVSLGDPESLIQHPATMTHSPVPEDVRLSMGITDQLIRLSVGLEAWEDIRDDIKQSLDQMVESEK
>Annotree@>SKRE01000186.1_2@GB_GCA_007118655.1@p__Firmicutes_A
MDLKKMKRETQITYASPCKTTGSHIQPLYQTSTFVFDNAEQGAARFAGEESGYIYSRLGNPTVRCLEEKMALLEEAEDATIYGSGMAAVSSSILAFVEQGDHIVAQQCLYGCTHSFLNEIVTKWGIEVTFVTDASNPENFKEAMRPNTKIVYIETPANPVMQLTDIKACAKIAHENNAKLIVDNTYMTPYFQRPLTLGADIVLHSATKYINGHGDVVAGILAGRKEDMDTIRMTTQKDLGGITSPFDAWLMQRGIKTLALRMREHEKNAMEVAKYLEAHPKVKNIFYPGLPSHPQHELAKEQADGFGGMIAFELIGGLEAGRVLMNNIEIFHLAVSLGTVDSLIQHPASMTHSPIPEEDRRCAGITDGLVRVSVGIENAEDLIDALDRALALV
>Annotree@>SKTZ01000098.1_18@GB_GCA_007122335.1@p__Firmicutes_F
MKKLGFNTRLVHSGEKPCPVTGALRMPIYQTATFVFENVEQGARRFAGEEEGYIYTRLGNPTQTALEVKMADLEGGDAAIATASGMAAVTSATMAFLEQGDHVISSEAVYGCTHSLFKELFPRWGINVTFVNTSDPEEIEEAVRPETKMLYLESPANPTMALVDIEKAVEIARKHKLKTIFDNTFMTPYYQLPLQWGIDIVIHSATKYIGGHGDVVAGLIVGNEEDINHIRGTTLKDFGGIISPFNAWLLLRGLKTLGLRMERINSNCQEVAQFLHDHPQVEKVYYSGLADHPQHELAKKQMKGFGGMISFELKGGFSAGKNLMEEVELCTLAVSLGDVDTLIQHPASMTHSVLDEKDQIEAGITPGLVRLSVGIEDVQDIINDLECGLDCIE
>Annotree@>SKXF01000233.1_12@GB_GCA_007128555.1@p__Firmicutes_E
MADDRLGFSTRAARIVHPVGPNPRPHVPPIYQTSTFVFDTVQQGAHRFGGEEPGYIYTRLGNPTVRAFERTIADLENAEDGAAFGSGMGAISATLLQLVRSKDHIVSGRTVYGCTHSLLKGLMSRMDVEVTFVDSRSIDNIREALQPNTRVIYAETPSNPTMDLVDLEALGELGRRTGITTVVDNTFMTPYLQRPLDWGIDIVVHSATKYLSGHGDVVAGAVAAGEAFLSELRADTMKDVGAILGPFDAWLVQRGIRTLPLRMERHSDSALKLARWLQDHPQVARVYYPGLDSHPQHDLATRQSENGFGGIVAFELQDGLEAGRILMDSVRLLTLAVSLGTTDTLIEHPASMTHSVLDEVELEFARISPGLVRISVGLEDVQDLVDDLDQAISRL
>Annotree@>SLSL01000174.1_7@GB_GCA_007130465.1@p__Firmicutes_F
MTKEWNFNTRTVHAGEDPCPQTGALRVPIYQSSTFVFDDAEQGGRRFAGEEPGYIYTRLGNPTQTALEEKMANLEETESAIALGSGMAAVSSTVMGLLEAGDHMIASKTLYGCTFSLFSELLPKWNIDVSFVDMSELDNVKNAIQDNTKIIYTETPSNPTMNLVDLSELSDIAGENIITVVDNTFMSPYLQKPAKFGIDIIIHSATKFLGGHGDTIAGIICGPEDLLNSFRETTVKDFGGIIAPFDTFLLLRGLKTLSVRMDRITENAKVIAEFLSDHPAVESVYYPGLKDHPHFDLGEKQMKGPGGVMSFELNGGIEEGKKLLNSLDLCILAVSLGDVDTLIQHPASMTHYVVPEEERRSAGITDGLIRLSVGIEDVNDIIYDLEQGLNKIN
>Annotree@>SLMV01000007.1_1@GB_GCA_007133365.1@p__Firmicutes_E
MTMNQFHFDTRAVHAGEKAVDATGSHVPPIYQTSTFVFSDVDQGARRFAGEESGYIYTRLGNPTVRLFETMMADLEGGEDAAAFASGMGAISAVLLQLLSPGDHIVSLRTLYGCTYTLMTGLLKRMGIETTFVDGRDPENFRQAVRPETRLIYIETPANPNMALTDLKALGQMGRELGMPTVVDNTFMTPYLQRPLEHGIDLVVHSATKYLGGHGDVVAGVVIGSEAMIGAIKEEVQKDVGASLGPFDAWLLIRGIKTLPLRMMRHCESAFTIAKWLEQHPKVDWVAYPGLESHPQHALALRQHADGFGGMISFELKGGFEAGKQLLNHVQLCTLAVSLGTVDTLIQHPASMTHSSLSEDEQRETGITPGLIRLSPGLEHAEDIILDLKQALE
>Annotree@>SLLE01000096.1_4@GB_GCA_007134225.1@p__Firmicutes_A
MNKEQLKQQGFATKSIHAGAIRNEQGTLATPIYQTATFLFDSADQGGKRFAGEEEGYIYSRIGNPTSAVIEEKMALLEGGEAALATASGMGAITSALWTAIKSGDHIIAAKALYGCTFALLSHGLNRFNIEVTFVDMKDPENVRKAMKPNTRIVYMESPANPTMEIADIEAISKIAHEKDNCLVMVDNTFCTPYLQKPLELGADVVVHSATKYLNGHGDVIAGFVVGKQEFLLEVRTFGLKDMTGAAISPFNSFLIERGLKTLKLRMDKHCENAREVANFLRNHPAVKEVYYPGFDDFPQADLVKKQMSQPGAMIAFLIHGDLEKGKKVMNKVELCGLAVSLGDAESLIQHPASMTHSTYSPDECQTAGISPDLIRLSVGLEEVEDIIADLDQALNSIL
>Annotree@>SLKF01000026.1_2@GB_GCA_007134725.1@p__Firmicutes_A
MDLKKMKRETQITYAAPCKTTGSHIQPLYQTSTFVFDSAEQGAARFAGEESGYIYSRLGNPTVRCLEEKMALLEEGEDATIYGSGMAAVSASILAFVEQGDHIVAQQCLYGCTHSFLSEIVKKWGIEVTFVNDASDPENFKKAMRPNTKIIYIESPANPVMQLTDIKACAKIAHDNDARLIIDNTYMTPYLQRPLNLGADIVLHSATKYINGHGDVVAGILVGSKEDMDTIRMTTQKDLGGITSPFDAWLMQRGIKTLALRMREHEKNAMEVAKFLEVHPKVKNIFYPGLPSHPQHELAKQQADGFGGMIAFELHGGLEAGKVLMNNIEIFHLAVSLGTVDSLIQHPASMTHSPISEEDRLAAGITNGLVRVSVGIENVEDLIGALDRALALV
>Annotree@>SLJW01000077.1_8@GB_GCA_007134865.1@p__Proteobacteria
MTQSQGFATRAIHLGYNPMEHEGALTPPLHLTSTFAFETAEAGGEIFAGDRPGHIYSRISNPTLDLLERRVADLEGAEAGLALASGMGAITAIFWTLLSPGDEVIVDKTLYGCTFAFMHHGLRKFGITITHVDLTNPDNLTAAMTERTRLVYFETPANPNMRLVDISAVAAIAHAGGAQVVVDNTYATPYLTTPIALGADLVLHSATKYLGGHGDLVAGVVVGRAEAVSEIRLVGMKDMTGAVMAPFNAMLILRGLKTLALRMERHCASARVVAEWLEAHPEVAKVHYPGLAGFGQYALARRQMALPGAMIAFELKGGLEAGRRMMNGLRMIARAVSLGDAETLIQHPASMTHSTYTPEERAKHGIGDGLIRLSVGLEDVADILNDLDDALAPPHVMRSA
>Annotree@>SLGS01000038.1_11@GB_GCA_007136565.1@p__Firmicutes_E
MDDSRKHFDTRAIHSGESPGPDPGSHVVPIYQTSTFIFDNAAQGARRFAGEEPGYIYTRLGNPTVRALEEKMADLENGEDAVAFGSGMGAISAVFLQLLSAGDHVVSIKTIYGCTYSLLTGLLKRMGIEVTFVDGTDISQVRDAIKPNTRVLYGETPANPNMAVLDLEAFGRVGRERGITTVVDNTFMSPAVQRPLDWGVDVVVHSATKYLGGHGDVIGGIMVGSSEFVSQVKEDALKDVGAVLGPFDAWLLIRGLKTLPLRAERHNTNAQVVAEFLENHPAVSRVHYPGLASHPGHELSKRQSIGGFGGMIAFELSGGLQAGRNLLDSVKLCTLAVSLGACDTLIQHPASMTHSSLDEAQLLAAGVHPGLIRLSVGLEHPDDIIYDLRTSMEGA
>Annotree@>CP041614.1_3938@GB_GCA_007197555.1@p__Proteobacteria
MQEKWKQATQVIHAGRIKDSSGALVTPLCQSATFVFDNAQQGGARFSGDEAGYIYTRLGNPTTAELERKMARLEGAAAAAATASGMAAVSSALLANLSQGDHLVASKAVYGCTFSLMSTQLNKFGIDVSLVDFKDLDAISAAITDKTRVLFCETPVNPHLDVFDLDALASIAKKHGLISVIDNTFMTPLLQQPLAHGIDLVVHSATKYLNGHGDVIAGIICGSDEQIEKIKFETMKDLGGVLSPHDAWLILRGLKTLDVRMERHCDNADRVVEYLLSHPKVLKVYYPGIEGSYGQYLLGKQMRRGGGVIAFELNADLDKSIEFINSLQLFSIAVSLGDAESLIQHPASMTHATYEKEQREAAGIGENLLRISVGLESVEDLIVDLEQGLANI
>Annotree@>VKGK01000010.1_3@GB_GCA_007197645.1@p__Proteobacteria
MQDKWKLATKVIHAGHIRSSCGALVSPLCQSATFVFDTAEQGGERFAGEQPGYIYTRLGNPTTAELERKMAELEGAEAAAATGSGMAAVSSALLANLQQGDHLVASKAVYGCTFSLMTSQFLRFGIEVSLVDFNDLSAISAAIKPTTKVLFCETPVNPHLDVFDLDAIAVIAKNHNLVSIVDNTFMTPLLQQPLTHGIDLVVHSATKYLNGHGDVIAGIICGSHEQIEKIKYETLKDLGGVLSPHDAWLILRGLKTLDVRLERHCDNAERVAHYLLKHQKVTKVYYPGLEGHSGYPLLGTQMKRAGGVIAFELQGGMDQSLTFINSLTLFSIAVSLGDAESLIQHPASMTHATYTEEERELAGISENLLRVSIGLESVEDLIVDLDKALSLV
>Annotree@>CP041638.1_749@GB_GCA_007197775.1@p__Proteobacteria
MKNKFKHLETAAIHAGKVKDEQYGSLTTPIYQTSTFVFDSAEQGGERFAGEASGYIYSRLGNPTVRQLEQKVAQLEGMEDAAATATGMGAVSAALLTNLSAGDHLIASKALYGCSYSLIRHQLTRFGIDVTFVDMRVPGSIEKAVRANTKVIFAETPINPTLDVINLDMLGKVAKQHQLISIVDNTFLSPILQQPAKFGIDIVIHSATKYLNGHGDVVAGIVCGSKTMIEQIKLTVLKDIGATISPHDAWLILRGLKTLPIRVKQHCESAQVVAEYLQSHPKVKHVYYPGLSSHPGNPYMGTQMLGAGGVIGFEIKGGIEDGKKLINSTQLFSIAVSLGDAESLIQHPASMTHSPYSEEERLEAGISNGLIRIAVGLEHVDDIIADLKHALSVIPEPKDTVGSQTIADCA
>Annotree@>LN650648.1_1146@GB_GCA_900002575.1@p__Firmicutes_A
MENLKNKRFATKAIHGGHHKDPVSGALTTPICQTSTFVFDSAEQGGRRFALQEGGYIYSRLGNPTNAQLEEKVALLEGAEACMSTASGIGAISSALWTALKAGDHVVASKTLYGCTFALLNHGLTRYGVEVTFVDATNLEEVKAAMKENTRVVYLETPANPDLKLIDIEAVAKIAHEKKDCIVMVDNTFCTPYIQRPLEWGADVVLHSATKYLNGHGDVIAGFVVGKQDFINQVRLFGVKDMTGAVLSAFDAYLILRGMKTLQIRMDKHSKNALEVAKFLEGHKNVVKVNYPGLESFPQRELAKKQMHLPGGMIAFEVKGGLEAGKKLLNSLELCTLAVSLGDCETLIQHPASMTHSPYTAEERAEAGISDGLIRISVGLEDPEDIIDDLKQALDLL
>Annotree@>LN650648.1_800@GB_GCA_900002575.1@p__Firmicutes_A
MENLRGKKFATKAIHGGHHKDPVSGALTTPIFQTSTFVFDSAEQGGRRFALEEGGYIYSRLGNPTNSQLEEKMALLENGEACMSTASGIGAISSALWTALKAGDHVVASKTLYGCTFALLNHGISRYGVDVTFVDASNIDEVKSAMRENTRVVYLETPANPDLKIMDIETISNIAHEVKNCIVIVDNTFCTPYIQRPLELGADVVVHSATKYLNGHGDVIAGFVVGKQDFINQVRLFGVKDMTGAVLSPFDAYLILRGMKTLQIRMDRHTQNAMKVAEFLETHENVIKVNYPGLKSFPQYELAKKQMDMPGGMIAFEVKGGLEAGKKLLNSLELCTLAVSLGDCETLIQHPASMTHSPYTPEERAAAGISDGLIRISVGLEDCDDIIADLKQGLDRL
>Annotree@>FIZK01000049.1_2@GB_GCA_900018335.1@p__Firmicutes_G
MTKDYDMKGFSTKAIHGGQQKNAAGALVTPIYQASTFVFESAQQGARRFALEEEGYIYTRLGNPNATELERKVALLEGAEAALATGSGMGAITSALWSVLQPGDHVVAGQALYGCTFAFLNHVTSKYGIETTFVDASDLEAVRQALRPNTKVVYLESPANPTMAIADIKSISAIAHEIPDCMVFVDNTYCTPYLQRPIELGADVVLHSATKYLNGHGDVIAGLVVGRKEFIDHVRYYGIKDVTGSVLSPFDAYLICRGLKTLALRMERHCSNAQQVAEFLEGHPAVSSVCYPGLASFPQRELAQQQMRLPGGMISFELQGGVEAGVTLMNNVQLCTLAVSLGDTETLIQHPASMTHSTYPPEERAKCGITDGLVRLSVGLEDPEDIIDDLKGVLDTL
>Annotree@>FMGR01000001.1_97@GB_GCA_900066925.1@p__Firmicutes_A
MENLKNKKFATRAIHGGHHKDPVSGALTTPICQTSTFVFDSAEQGGRRFALQEGGYIYSRLGNPTNTQLEEKVALLEGAEACMSTASGIGAISSALWTALKAGDHVVASKTLYGCTFALLNHGLTRYGVEVTFVDASNLEEVKAAMKENTRVVYLETPANPDLKLIDIEAVAKIAHEKKDCIVMVDNTFCTPYIQRPLEWGADVVLHSATKYLNGHGDVIAGFVVGKQDFINQVRLFGVKDMTGAVLSPFDAYLILRGMKTLQIRMDRHSKNALEVAKFLEGHKNVVKVNYPGLESFPQRELAKKQMDLPGGMIAFEVKGGLEAGKKLLNSLELCALAVSLGDCETLIQHPASMTHSPYTAEERAEAGISDGLIRISVGLEDPEDIIDDLKQALDLL
>Annotree@>FYAM01000013.1_17@GB_GCA_900185645.1@p__Firmicutes_A
MNKEHMINMGFGTKAIHGGHEKDAQFGSLSTPIYQTSTFIFDTAEQGGRRFALEEPGYIYSRLGNPTSSEVENKMAILEGAEAAVATASGMGAISSVLWTLLKSGDHIVAADTLYGCTFALLNHGITRFGIDVTFVDTSNLEEVKNAMRSNTRIVYLETPANPTLKITDIGVISEIAHEVEGCVVVVDNTFSTPYIQRPIELGADIVVHSATKYLNGHGDVIAGFAAGKQDVINQVRLVGIKDMTGSVLSPFDAFLIIRGMKTLEIRMERHCANAMKVAKFLETHPAVDKVYYPGLESFEYYDLAKKQMKLPGAMISFELKGGVEEGRMVMNTVKLASLAVSLGDTETLIQHPASMTHSPYTSEERAAAGISDGLVRLSVGLETAEDIIADLKQALDLII
>Annotree@>FYAU01000029.1_32@GB_GCA_900185725.1@p__Proteobacteria
MTRSNRPLGFATRAIHHGYDPLANEGALTPPVHLTSTFAFETAEAGGEMFAGERAGHVYSRLSNPTLSLLEERMAVLEGGEAAIAFASGMGAITAVMWTFLAPGDEILVDRTLYGCTFAFFRHGLAKFGITVTHVDMRDPKNVEAAISPRTRIVYFETPANPNMRLVDIAAVSGIARAAGARTVVDNTYATPVLTRPLELGADIVVHSATKYLGGHGDLIAGIAAGSAEDMREVRLVGLKDMTGAVMAPLTAHLIMRGLKTLELRMERHCASAQAAARLLEDHPAVATVHYPGLPSFAQHGLAVRQMPGFGGMIAFELVGGMQAGIEFLNALALTRRAVSLGDAETLVQHPASMTHSTYTPEERQEHDISDGLIRLSVGLETPEDILADLAQALDKVWRVAA
>Annotree@>OMQS01000175.1_6@GB_GCA_900313295.1@p__Firmicutes_A
MLNENCGFGTKAIHAGNVKDAQYGALTTPIFQTSTFVFDSCEQGGRRFAGEEAGYIYTRLGNPTTSVLEAKVAALEGGEACVATASGMGAISSCLWTIAAAGKHILADATLYGCTFALLNHGMTRYGVEVDFIDTSDLEAVRAHLKPNTCAVYLETPANPNLKITDIAAVAKVAHTYNKDIKVVCDNTFASPALQNPLRLGADVVVHSATKYLNGHGDVIAGFVVGSAEFCSEVRMFGLKDMTGAVMDPFCSFLILRGLKTLEIRMQKHCANAKAIAEFLDGHPMVEKVYYPGLKSHEGHDIAARQMADFGGMMSFEVKGGRAAGAKLVNSLHLVTVAVSLGDAETLIEHPASMTHSTYTEEELAASGIAAGLIRLSAGLENAEDIIADLKQALDQL
>Annotree@>OMTF01000033.1_22@GB_GCA_900313925.1@p__Firmicutes_A
MQKEGISTRVVHGGHAKNAENSLSTPIYQTSTFIFDSAEQGGRRFAGQESGYIYTRLGNPTTSQLEERIALLEGGESCTAFSSGMGAISATMLSLLSCGDRLVADKTLYGCTFSLFTETLPRFGVKVELVDMSDLDAFQAAMTPDTTAVYFETIANPNMKVIDISAVSECAHRIAPNCSVVIDNTFASPLLVRPLSLGADVVVHSATKYLNGHGDVIAGFSVSDKERMERIRMVGLKDITGAVLGPQEAFLIIRGLKTLKIRMDAICANAMKVARFLESCPYVDAVYYPGLESSPCHEVAAKEMRQFGGMISFEMHSFDEAKSTLNHVRLCSLAVSLGDAETLIQHPASMTHSTYSREEIEAAGFTDRLIRLSVGLEDPEDIIADLTQAFEAACGK
>Annotree@>ONCI01000021.1_19@GB_GCA_900316255.1@p__Firmicutes_A
MTQEACGFGTKAIHAGNEKDSRFGALSTPIYQTSTFTFDSCEQGGRRFAGAEKGYIYTRLGNPTAAVLENKVAALEGGETCLATASGMGAISSCLWTIAGAGKHIIADGTLYGCTFALLNHGLSRYGVEVDFIDTSDLDALRSHLKENTVAVYLETPANPTLKITDVAAVAELAHAYSPAIKVVCDNTFASPALQNPLKLGADVVVHSATKYLNGHGDVVAGFVVGKADFIQQVRMFGLKDMTGAVMDPFAAWLLLRGLKTLELRMSRHCENARKIAAFLNAHPAVEKVNYPGLESHRGHDIAARQMKDFGGMLSFEVRGGKEAGMALVNGLRLITVAVSLGDAESLIEHPASMTHSTYAEDELRAAGIAPGLIRLSAGLENAEDLIADLEQAMAQL
>Annotree@>ONDN01000028.1_2@GB_GCA_900316595.1@p__Firmicutes
MKKQITNDKVKTAHASIVSDKTKAIHAGTIKNSYGAVNVPIYQSSTFIFDSVDQGAKRFKGEEDGYIYTRLGNPTTTALQNKIAALENGEACVMTASGMGAIASVMWTFLKAGDRLIADSNLYGCTFALFTHTLIRFGIDVQIVDFSNIENIKAKLNKHTTMVYFETPTNPTMKVNDIELIAKTVHAFNNKINVVVDNTFPSPYLQKPLNFGADIVVHSGTKYINGHSDVIVGAVVSSKEKIMQVTMVGLKDCTGAVLDPHAAFLVNRGLLTLPIRMKAHCENAKKFVDYLLHSKYVKVVHYPGLPTCVGHVAAKKQMKDFGGMASFETNLSFEQTKVFVNSLKLWTLAVSLGGVESLIEHPASMTHSTYSTKELAKYNITPGLIRISIGTENVDELIEDFEQAFAIASKA
>Annotree@>ONGJ01000008.1_24@GB_GCA_900317375.1@p__Firmicutes_A
MKKDACGLGTKAIHAGNVKDAQYGALSTPIYQTSTFVFDSCEQGGRRFAGEEDGYIYTRLGNPTVSVLEAKIAALEGGEACVAAGSGMGAISSCLWTIAGAGKHILADGTLYGCTFALLNHGMSRYGVEVDFVDTTDLKAVKSHLKPNTAAVYLETPANPNLKITNIAAVAKIAHAFNPDIKVVCDNTFASPALQNPLALGADVVVHSATKYLNGHGDVIAGFVVGKSDFIKEVRMFGLKDMTGAVLDPFAAFLILRGLKTFELRMQRHCESARVIAKYLSKHPAVEKVYYPGLPGHPGHRIARKQMKDYGGMISFEVRGGKDAGIQLVNSLKMITVAVSLGDAESLIEHPASMTHSAYSPQELEESGIAPGLIRLSVGLENVEDILRDLDQALAGL
>Annotree@>ONGR01000028.1_25@GB_GCA_900317425.1@p__Firmicutes_A
MNYETCGFGTRAIHAGHAKDKQYGALSTPIYQTSTFVFDNCEQGGRRFAGEENGYIYTRLGNPTVSALEERVAALEGGEACVAAGSGMGAVASCLWTIAAAGKHILADKTLYGCTFALLNHGLTRYGVEVDFIDTTDLEVVKAHLKPNTAAVYLETPANPTLKITDIAAVAAIAHGYNADIKVVCDNTFASPMLQNPLALGADVVVHSATKYLNGHGDVIAGFVVGSADFIGEVRLFGLKDMTGAVMDPFAAYLILRGIKTLELRMARHCENAARVAEFLCGHPAVEKVYYPGLPDSPGHDVAKRQMRDFGGMVSFEVKGGREAGMKLVNSLHMIAIAVSLGDAESLIEHPASMTHSTYTAEELAVSGIAPGLIRLSAGLENAEDIIADLKQALDQL
>Annotree@>ONPF01000008.1_9@GB_GCA_900319635.1@p__Firmicutes_A
MQKEFGFGTKSIHAGNVKDTQYGALSTPIFQSSTFIFDSCEQGGRRFAGAENGYIYTRLGNPTTSVLESKIAALEGGEACLATASGMGAISSCLWTIAGAGKHIIADGTLYGCTFALLNHGVTRYGVEVDFIDTSDLDALRAHLKDNTVAVYLETPANPTLKITDISAVAEVAHAYNPEIKVVCDNTFASPALQNPLALGADVVVHSATKYLNGHGDVVAGFVVGKADFIQQVRMFGLKDMTGAVMDPFAAWLLLRGLKTLELRMARHCENAAKIAAFLAQHPAVEKINYPGLPTHKGHDVAARQMKDFGGMLSFEVRGGKAAGMKLVNSLKLITVAVSLGDAESLIEHPASMTHSTYSEEELREAGIAPGLIRLSAGLENAEDLIADLAQAMENL
>Annotree@>ONPY01000001.1_66@GB_GCA_900319835.1@p__Firmicutes_A
MVDLSKCGFATKQIHVGKHENSAGALTTPIYQTSTFEFDSVEQGGRRFAGQEPGYIYTRLANPTVAAVEEKVAALEGGEAALGTAAGMGAISSALWSSVVAGDEIVASDTLYGCTFALLNHGMTKFGVSVKFIDMADLEAVKAAMSEKTKVVYLETPCNPTLKVVDIAAVAKIAHDFNKDIRVIVDNTFASPYLQQPLKLGADTVVHSATKYINGHGDVIAGFVVGKADFIAKVRMFGLKDMTGAVMSPFDAFLIARGLKTLDIRMEKHCANAMKVARFLHDHPAVAKVYYPGLEDFEGYEIAKKQMKLPGGMMSIELKADRDKVAAALNKLQLCTIAVSLGDAETLVEHAASMTHSTYTKEELAASGISEGLVRISVGLEDAEDIIADMKAVLDTLV
>Annotree@>UAVY01000010.1_68@GB_GCA_900446925.1@p__Proteobacteria
MSDCRTYGFNTQIVHAGQQPDPSTGALSTPIFQTSTFVFDSAEQGAARFALEESGYIYTRLGNPTTDALEKKLAVLERGEAALATASGISAITTTLLTLCEQGDHIVSASAIYGCTHAFLSHSIPKFGIDVSFVNAANPDEIREAIRPETKVVYIETPANPTLSLVDIETVAGIAHQRGVLLVVDNTFMSPYCQQPLLQGADIVVHSVTKYINGHGDVIGGVIVGKQEFIDQARFIGLKDITGGCMSPFNAWLTLRGVKTLGIRMERHCENALKIARFLESHPKITHVWYPGLPSHPQYELGRRQMSLPGGIISFEIAGGLEAGRRMINSVELCLLAVSLGDTETLIQHPASMTHSPVAPEERLKAGITDGLIRLSVGLEDPEDIINDLEHAIRKATF
>Annotree@>UWSO01000032.1_1@GB_GCA_900538385.1@p__Bacteroidota
MIDPKELQQMGFATRAIHAGSERNQHGTLATPIYQTSTFVFDSAEQGGRRFALEEDGYIYTRLGNPTCTAAEQKVAFLEGGEACVSASSGIGAITSAIYPLVQAGDHIVAGKTLYGCTYSFLEHGLSRFGVEVTFVDARNLDEIKAAMRPNTKLVYIETPANPNMYLTDIEGAAKIAHSQEGTVLMVDNTYCTPFITRPLDLGADVVVHSATKYLNGHGDVIAGFVVGRKDYIDQVRLFAVKDMTGSVLGPFEAYLIARGIKTLEIRMERHCANAQRVAEFLEKHPAIASIAYPGLKSFPQYELAKKQMRLPGAMIAFELKGGLEAGRKLMNSLHLATLCVSLGDAETLIEHPASMTHSPYTPEERAASDIGEGMVRLSIGLENVEDIIADLKCGLDALL
>Annotree@>UPYX01000011.1_43@GB_GCA_900538655.1@p__Firmicutes_A
MNSKDELKKMHFETKAIHGGYEKNKFGALATPIYQTSTFIFDSAEQGGRRFALEEDGYIYSRLGNPTNEQVEEKVALLEEGEACVSAASGMGAITSSIWPFIKCGDHMIAAKTLYGCTFAFLEHSVSRMGVDIDFVDITNVDNIMKVMKENTKIVYLETPANPNMDICDIEEVAKRVHEKNKDTLVIVDNTYCTPYIQRPLTLGADIVVHSATKYLNGHGDVIAGFAIGRKELIDQVRLVGIKDCTGAVLAPFNAYLILRGMKTLQVRMDKHCANAMKVAEFLEKHPKVKSIQYPGLKSFKYYEVAKKQMALPGAMIAFEIEGGKEAGAKLMNSVKLLTLAVSLGDAETLIQHPASMTHSPYTAEERAAAGISEGLIRLSVGLENADDIIEDLKQALDQI
>Annotree@>UPZV01000025.1_13@GB_GCA_900538925.1@p__Firmicutes_C
MEKELLKQMGFATKAIHGGAMKNEFGALTNPIYQSSTFIFDSAEQGGNRFALKEPGYIYSRLGNPSDTQVEEKVALLEGAEAACSAASGMGAIASALWTLLHAGDHVVASDTLYGCTFALLNHGLSRYGVDVSFVDITDLDAVKQAIKPNTRVVYLETPANPTLKISDIEGISKIAHASGDIKVVVDNTFCSPYIQQPLSLGADVVVHSATKYLNGHGDVIAGFVAGSQEYINNVRLFGIKDMTGSVLSPFDAFLVARGMKTLALRMEKHSANAMQVAEFLEGHPAVEKVYYPGLKSFPQYELAKKQMRLPGGMISFELKGGKEEGAVVMNNVKLCSLAVSLGDAETLIEHAASMTHSTYTPEELKAAGISEGLVRLSVGLENAEDIIADLKQALDLIQ
>Annotree@>UQBE01000016.1_26@GB_GCA_900539155.1@p__Bacteroidota
MIDPKELQQMGFATRAIHAGSEHNQHGTLATPIYQTSTFVFDSAEQGGRRFALEEDGYIYTRLGNPTCTAAEQKVASLEGGEACVSASSGIGAITSAIYPLVQAGDHIVAGKTLYGCTYSFLEHGLSRFGVEVTFVDARNLEEIKAAMRPNTKLVYIETPANPNMYLTDIAGAAKIAHSQEGTVLMVDNTYCTPFITRPLELGADVVVHSATKYLNGHGDVIAGFVVGSKEYIDQVRFFAVKDMTGSVLGPFEAYLIARGLKTLEIRMERHCANAQRVAEFLEQHPAVASIAYPGLKSFPQYELAQKQMRLPGAMIAFELKGGLEAGRTLMNTLHLATLCVSLGDAETLIEHPASMTHSPYTPEERAASDIGEGMVRLSIGLENVEDIIADLKRGLDALL
>Annotree@>UQBH01000001.1_57@GB_GCA_900539295.1@p__Firmicutes_C
MEKEMLKKMGFATQAIHAGAMKNEFGALTNPIYQTSTFIFDSAEQGGNRFALQEPGYIYSRLGNPSNTQVEEKVAMLEGGEACCSMGSGMGAISSALWTLLSAGDHVVAGDTLYGCTFALLNHGMTRYGVEVSFVDITDLEAVKKAIKPNTRVVYLETPANPTLKISDIEGISKIAHEMGDITVVVDNTFCSPYIQKPLDLGADVVVHSATKYLNGHGDVIAGFVVGKLDYITNVRLFGLKDMTGAVLSPFDAFLISRGMKTLALRMEKHSANAMKVAEFLESHPAVKSVAYPGLKSFPQYELAKKQMSLPGGMISFELKGGKEEGAVVMNNVKLCSLAVSLGDAETLIEHAASMTHSTYTPDELKAAGISEGLVRLSVGLEDPEDIIADLKQALDLVK
>Annotree@>UQDF01000082.1_1@GB_GCA_900539765.1@p__Bacteroidota
MIDPKELQQMGFATRAIHAGSERNQHGTLATPIYQTSTFVFDSAEQGGRRFALEEDGYIYTRLGNPTCTATEQKVASLEGGEACVSASSGIGAITSAIYPLVQAGDHIVAGKTLYGCTYSFLEHGLSRFGVEVTFVDARNLDEIKAAMRPNTKLVYIETPANPNMYLTDIEGAAKIAHSQEGTVLMVDNTYCTPFITRPLDLGADVVVHSATKYLNGHGDVIAGFVVGRKEYIDQVRLFAVKDMTGSVLGPFEAYLIARGIKTLEIRMERHCANAQRVAEFLEQHPAIASIAYPGLKSFPQYELAQKQMRLPGAMIAFELKGGLEAGRKLMNSLHLATLCVSLGDAETLIEHPASMTHSPYTPEERAASDIGEGMVRLSIGLENVEDIIADLKCGLDALL
>Annotree@>UQFT01000118.1_1@GB_GCA_900540355.1@p__Firmicutes_A
MDNKKGFATTSIHAGHHKNAAGALSLPIYQTSTFVFESAEQGGKRFAGEEEGYIYSRLGNPTNTSLEEKVAALEGGEACASTSSGMGAIAATLWTALKAGDHVLACDTLYGCTQSLMSSGLTKFGIEVDFVDLSDLDLVKSKIKDNTKVVYLETPANPTLKICDIEGISKIAHKKEGTIVVVDNTFCSPYIQRPLELGADVVVHSATKYINGHGDVIAGLVVGKKDFITAVKMEGIKDFTGAVLSPNDAFLIARGLKTLPIRMEKHCENAMKVAEFLQNHPAIESILYPGLKDFPQYDLAKKQMSLPGAMLSFEVKGGIEAGAKLMNTIKLCTLAVSLGDAETLIEHPASMTHSPCTPEERAAANITDGLVRLSVGLEDADDIIADLKQALDKLV
>Annotree@>UQJY01000004.1_12@GB_GCA_900541465.1@p__Fusobacteriota
MHDLKDKGIGTQAIHGGHSKNAFGALATPIFQTSTFIFDSAEQGGRRFALEEEGYIYSRLGNPTTSVIEEKIALLEHGEMAVATSSGMGAISSTLWTLLKAGDHVIADTTLYGCTFALLNHGLTKFGIEVTFLNTGDIEAVKAAMRPNTRVVYLETPANPNLKITDIEAVAKVAHENEYTKVIVDNTFASPYNQNPLLLGADVVVHSATKYINGHGDVLAGFAVGSKELITQIKLVGLKDMTGSVLGPQEAYYIIRGMKTFEVRMQRHCESAMKVAKWLEGRPEVAKVYYPGLESHEGHEIAKKQMKNFGGMLSFELKGGLEAGKTLLNNTKLFGLAVSLGDTETLIQHPASMTHSTYSKEELAEAGIAEGLVRLSVGLENVEDIIADLEQGLAKIK
>Annotree@>UQMC01000025.1_2@GB_GCA_900542115.1@p__Firmicutes_A
MDCKNMGFATRQIHAGKHDNGVGALCTPIYQTSTFEFDTVQQGGARFAGQEEGYIYSRLGNPSLTQVEEKLAALEGGEAALATASGMGAISSALWSSVEAGDEIVASDTLYGCTFALLNHGMTKFGVSVKFVDFADLAAVKAALTEKTKVVYLETPCNPTLKVVDIAEVAKIAHEYNKNIRVIVDNTFCSPYIQQPLSLGADVVVHSATKYINGHGDVIAGFVISDAEFIGKCRMFGLKDMTGAVMSPFNAFLIARGLKTLDIRMERHSANAMKVARFLHDHPAIDKVYYPGLEDFEGHEIAKKQMKLYGGMMSIELKADRDAVANALNKLQLCTIAVSLGDAETLVEHAASMTHSTYTPEELKASGISEGLVRISIGLEDPEDIIADLKSVLDTLV
>Annotree@>UQNF01000004.1_16@GB_GCA_900542285.1@p__Firmicutes_A
MDKNSGFATKQIHVGKIEIPGIAPLATPIFQTSTFEFDSTAEGAARFAGEEEGYIYTRLGNPNTAKIAAKLAALEHAEAGMAMGSGMGAVSSVMWTVLHAGDHLLADDTLYGCTFAFFTHGLTRYGVEVTLVNFEDIDAVKAAIRPNTKAFYFETPTNPSLKLIDIEAIASLAHSACPDAKVIVDNTFSTPYIQTPIDLGADIVIHSATKYLNGHGDVIAGMAVGTKEFINECNMFGLKDMTGAVLGPFEAFLIDRGMKTLDIRVQKHCDNAMKVARFLESHPMVERVLYPGLESHPRHELAKKQMHNGFGGIITFELKCSREKSAEFVNSLKLCTIAVSLGDAETLIEHPATMTHSTYTPEELAQAGIGESMLRLSVGLEDAEDIIEDLRAGLDGIR
>Annotree@>UQOH01000001.1_88@GB_GCA_900542625.1@p__Fusobacteriota
MHDLKNKGIGTQAIHGGHAKNPFGALATPIYQTSTFIFDSAEQGGRRFALEEEGYIYSRLGNPTTTVVEDKIALLEHGEMAVATSSGMGAISSTLWTLLKAGDHVIADTTLYGCTFALLSHGLTKFGIEVEFLNTGDLEAVRKAMRPNTRVVYLETPANPNLKITDIEEIAKIAHTNEYTKVVVDNTFATPFNQTPLTLGADIVVHSATKYLNGHGDVIAGFAVGSKELVTQIKLVGIKDMTGSVLGPQEAYYITRGMKTFEIRMERHCSNAMKVAKWLANHPKIEKVYYPGLETHEGHDIAKKQMKNFGAIISFELKDGFEAGKTLLNSLELCSLAVSLGDTETLIQHPASMTHSPYSREERLAAGITDGLVRLSVGLENVEDIIADLEQGLAKA
>Annotree@>UQQF01000079.1_2@GB_GCA_900543085.1@p__Firmicutes_A
MKDVNKTGFSTQAIHAGMEKNPFGALATPIYQTSTFVFDSCAQGGRRFAGEEAGFIYSRLGNPTTATLERKVAALEHAEDAVAASSGMGAITSAIWTVCKAGDHIIADSVLYGCTFSFLEHGMQRYGVDVSFIDTSNLDEVRAAIRPETSLIYIETPANPTLKIEDIAGICEIAHSDGRSITVMCDNTFASPYNQLPIELGCDVVVHSVTKYLNGHGDVIGGIVCGRKAFIDEVRMFGLKDMTGAVMGPFEAYLVLRGLKTMDVRMERHNANAMRVAEWLEACDKVEKVYYPGLASFDGHELAAKQMSGFGGMLSFEVKGGRAAGAKLLDSFEMISTAVSLGDAETLAEHPASMTHSPYSAEELKEAGISEGLVRMSVGLENVEDIIADLAQAFEQI
>Annotree@>UQUC01000016.1_2@GB_GCA_900544105.1@p__Firmicutes_A
MDCKNMGFATRQIHAGKHDNGVGALCTPIYQTSTFEFESVQQGGARFAGQEEGYIYSRLANPSLTQVEEKLAALEGGEAALATASGMGAISSALWSSVEAGDEIVASDTLYGCTFALLNHGMSKFGVGVKFVDFADLAAVKAALTEKTKVVYLETPCNPTLKVVDIAEVAKIAHEYNKNIRVIVDNTFCSPYIQQPLSLGADVVVHSATKYINGHGDVIAGFVISDAEFIGKCRMFGLKDMTGAVMSPFNAFLIARGLKTLDIRMERHSANAMKVAEFLHDHPAIDKVYYPGLEDFEGHEIAKKQMKLYGGMMSIELKADRDAVANALNKLQLCTIAVSLGDAETLVEHAASMTHSTYTPEELKASGISEGLVRISVGLEDPDDIIADLKAVLDTLV
>Annotree@>UQWD01000025.1_4@GB_GCA_900544555.1@p__Firmicutes_A
MSHDNSGGFATRQIHAGALEIPGISPLATPIFQTSTFVFDSTDQGASRFSGEEKGYIYTRLGNPNLAQVSAKLASLEGAEAALVMGSGIGAITTVLWTALSAGAHLLADETLYGCTHSYFTHGLTRYGVDVTLTNFTCLKSVKESLRPETKVVYFETPCNPDLKMIDIEAVSALVHAYNPQIKVIVDNTFCTPFIQKPLSLGADVVVHSATKYLNGHGDVIAGAAAGPEDFMNEVAMFGLKDMTGAVLSPIDAYLIARGLKTLDIRMIKHCQSAMKIAEFLHSHPAVKRVSYPGLASHPAHELAKKQMHNGFGGIVTFELYANRAQSGAFLNGLSLCTLAVSLGDAETLIEHPATMTHSVYSAEELASVGIGESMVRLSVGLEDAEDIIADLKQGLDKLI
>Annotree@>UQXE01000019.1_1@GB_GCA_900544965.1@p__Firmicutes_A
MSSDMYKGFSTKQIHTAHVDIPGINPLATPIFQTSTFVFDNTEQGARRFRGDESGYIYTRLGNPNANQLGEKIAVLENGEAGMVMSSGMGAITTVVWTALKAGDHLLADDALYGCTFSYFTHGLTRFGVEVTLVDFQDIDAVKANLRENTKVLYFETPTNPNLKLVDITAISEIAHKHNPDIKVIVDNTFCTPYLQRPLDMGADVVIHSATKYLNGHGDVIAGMAAGKVDFIAECSMFGLKDMTGAVIGPFEAFLINRGLKTLDIRVKKHCESALEIAKYLENHPMVKRVYYPGLKSHPQHELALKQMKNGFGGIISFELNATKDESERFINALKLCTLAVSLGDAETLIEHPASMTHSTYTPEALEAAGISESLIRLSVGLEDVEDIIDDLDMGLKLITR
>Annotree@>UQXM01000088.1_4@GB_GCA_900545035.1@p__Fusobacteriota
MHDLKNKGIGTQAIHGGHQKNPFGCLATPIYQTSTFIFDSAEQGGRRFALEEEGYIYSRLGNPTLTVIEEKIALLEHGEMAVSTSSGMGAISSALWTLLKAGDHVIADTTLYGCTFAFLSHGLTKFGVEVEFLNTADLEAVKKAMKPNTRVVYLETPANPNLKITDIEEVCKAAHTNPYTKVVVDNTFATPYNQTPLTLGADIVVHSATKYLNGHGDVIAGFVVGSKELVTEIKLVGIKDMTGSVLGPQEAYYITRGMKTFEIRMERHCENAMKVAKWLAAHPKVEKVYYPGLEDHEGYETAKKQMKNFGGIMSFELKGGFEAGKTLLNSLEMCSLAVSLGDTETLIQHPASMTHSPYTREERLAAGITDGLVRLSVGLENVEDIIADLEQGLAKC
>Annotree@>UQZJ01000017.1_2@GB_GCA_900545495.1@p__Firmicutes_A
MNDQNFGFGTKAIHAGNVKDSQYGALTTPIFQTSTFVFDSCEQGGRRFAGEEGGYIYTRLGNPTVSVLESKVAALEGGEACVAAASGMGAISSCLWSIAAAGKHIVADGTLYGCTFALLNHGMTRYGVEVTFVDTADLDAVRAALKPNTCAVYLETPANPNLKITDIAAVAAVAHGYNKDIKVVCDNTFASPYLQNPLALGADVVVHSATKYLNGHGDVIAGFVVGSAAFCNEVRMFGLKDMTGAVMDPFSAFLILRGLKTLEIRMQKHCLNARLVAEFLDQHPAVEKVYYPGLANHEGHDIAARQMRDFGGMLSFEVKGGRAAGVKLVNALHLITVAVSLGDAETLIEHPASMTHSTYTEEELAASGIPAGLIRLSVGLENAEDIIADLEQALARL
>Annotree@>URAL01000001.1_104@GB_GCA_900545805.1@p__Firmicutes_A
MEKEMLKNAGFGTRAVHAGNIRDTQYGSLTMPIYQTSTFYFENCEQGGRRFAGEEGGYIYSRLGNPTTTVLEDKIAALEGGEACAAAASGMGAISSCLWSIAGAGKHIIADETLYGCTFALLNHGMTEYGVDVTFTDLSDIENLKANLKKNTVAVYLETPANPNLKITDIELLAKTAHEYNGDIKVVCDNTFASPALQNPLKLGADVVVHSATKYLNGHGDVIAGFVVGSAEFITRVKMFGLKDMTGSTLGPFEAWLILRGLKTLELRVARHTESAKKIALYLYDNDKVEHVNYPGLPSHPGHEIAKRQMRDFGGMISFEIKGGKEAGMKFCNSLKLCTIAVSLGDAETLIEHPASMTHSTYGPEELKAAGISAGLIRLSVGLENVDDIIADFEQAFKQI
>Annotree@>URCD01000003.1_2@GB_GCA_900546215.1@p__Firmicutes_A
MSHNYSEATVVVHGNHVKNAEGSLSIPIFQTSTFVFDTAEQGGRRFAGQENGFIYSRLGNPTVNVLEQKIALLESTEDCVAFSSGMGAISGTFLSLLSTGDHMVADKTLYGCTFALINESLTRFGIDAECIDMSDFETFKLSMRPNTKIVYFETIANPSMKVIDIEKIAEYAHSVNPDCLVIVDNTFATPLLVQPVKLGADIVVHSATKYLNGHGDVVAGFSAGKKEVIDKIRMVGLKDITGSVLGPQEAYLILRGLKTLKVRMDAICDGAEKVAAFLESAPEVASVYYPGLKNSKYYETAKKELKNFGGMISFEMNSFEEAKAVLNNVKLCVLAVSLGDCETLIQHPASMTHSMCTKEEIEAAGFSDRLIRLSVGLEDPEDIIYDLKQAFEAAKK
>Annotree@>URCD01000073.1_2@GB_GCA_900546215.1@p__Firmicutes_A
MEANFKGFGTKAIHAGNIEKETFGSLSTPIYQSSTYYFDSCEQGGRRFAGEEDGFIYTRLGNPTSTVLEAKVAALENAEAAIATSSGMGAISATLWTIAKAGAHIIADGTLYGCTFALLNHGLTRYGVDVSFIDTSNLDEVKANLRENTVAVYLETPANPNLKVTDIAAICEIAHNYNKDIKVVCDNTFATPFLQRPLELGADVVVHSATKYLNGHGDVIAGFVVGKADFISEVRMFGVKDMTGAVIDPFAAFLILRGLKTFELRMLRHCENARAVAELLEKSDKVDKVYYPGLASFPNHDVAAKQMKDFGGMVSFEVKGGKAAGIKFVNALKMCTIAVSLGDAETLVEHPASMTHSPYTPEELKEAGIPEGLVRLSAGLENKEDLLADIEQALAQI
>Annotree@>URDQ01000087.1_6@GB_GCA_900546675.1@p__Bacteroidota
MIDPKELQQMGFATRAIHAGSEHNQHGTLATPIYQTSTFVFDSAEQGGRRFALEEDGYIYTRLGNPTCTAAEQKVASLEGGEACVSASSGIGAITSAIYPLVQAGDHIVAGKTLYGCTYSFLEHGLSRFGVEVTFVDARNLDEIKAAMRPNTKLVYIETPANPNMYLTDIEVAAKIAHSQEGTVLMVDNTYCTPFITRPLDLGADVVVHSATKYLNGHGDVIAGFVVGRKEYIDQVRLFAVKDMTGSVLGPFEAYLIARGIKTLEIRMERHCANAQRVAEFLEQHPAIASIAYPGLKSFPQYELAKKQMRLPGAMIAFELKGGLEAGRKLMNSLHLATLCVSLGDAETLIEHPASMTHSPYTPEERAASDIGEGMVRLSIGLENVEDIIADLKCGLDALL
>Annotree@>URFJ01000035.1_10@GB_GCA_900547135.1@p__Firmicutes_A
MSSDMYKGFSTKQIHTAHVDIPGINPLATPIFQTSTFVFDNTEQGARRFKGDESGYIYTRLGNPNANQLGEKIAVLENGESGMVMSSGMGAITTVIWTALKAGDHLLADDALYGCTFSYFTHGLTRFGVEVTLVDFQDIDAVKANLRDNTKVVYFETPTNPNLKLVDITAISEIAHKYNPDIKVIVDNTFCTPYLQRPLDMGADVVIHSATKYLNGHGDVIAGMAAGKADFITECTMFGLKDMTGAVIGPFEAFLINRGLKTLDIRVKKHCESALEVAKHLENHPMVKRVYYPGLKSHPQHELALKQMKNGFGGIVAFELNATKDESERFINSLKLCTLAVSLGDAETLIEHPASMTHSTYTPEALEAAGISESLIRLSVGLEDVEDIIDDLDMGLKLITH
>Annotree@>URHK01000008.1_68@GB_GCA_900547625.1@p__Firmicutes_A
MNKEQLKQMGFSTKAIHGGAKKNEYGALATPIYQSSTFVFDSAEQGGNRFALEEEGYIYSRLGNPTNSVLEEKLAILEGGEAAMSMSSGMGAVSSALWSALKAGDHMIASKTLYGCTFAYLSHGLTRFGVDVTFVDTKDPQNVKDAMRENTRVVYLESPANPNLDLADIEAICKIAHENEECLVMVDNTFCTPYIQRPLELGADVVIHSGTKFLNGHGDVVCGFVIGSSEFIQQVRLFGVKDMTGSSMSPFDAFLVIRGMKTLQLRMEKHCDNAMKVAEFLENHKAVEKVYYPGLESFPQYELAQKQMLLPGAIIAFEIKGGVEEGKKMINNTKLCSLAVSLGDAETLIQHPASMTHSPYSPEERLEAGIKDNMVRLAVGLEDVEDIILDLDKALKTIL
>Annotree@>URHT01000010.1_9@GB_GCA_900547745.1@p__Firmicutes_A
MYDQNCGFGTKAIHAGNVKDTQYGALTTPIFQTSTFVFDSCEQGGRRFAGEEGGYIYTRLGNPTVSVLENKVAALEGGEACVAAGSGMGAISACLWSIAGAGKHIVADGTLYGCTFALLNHGMTRYGVEVSFVDTTDLDAVRAALKPNTCAVYLETPANPNLKITDIAAVAGVAHGYSKDIKVVCDNTFASPYLQNPLALGADVVVHSATKYLNGHGDVIAGFVVGSAEFCNEVRMFGLKDMTGAVMDPFTAFLILRGLKTLEIRMQKHCLNARLAAEFLDKHPAVEKVYYPGLESHEGHDIAARQMRDFGGMLSFEVKGGKAAGMKLVNAVKLITVAVSLGDAETLIEHAASMTHSTYTEEELAASGIPAGLIRLSLGLENAEDIIADLEQALAQL
>Annotree@>URKO01000057.1_6@GB_GCA_900548415.1@p__Bacteroidota
MIDPKELQQMGFATRAIHAGSERNQHGTLATPIYQTSTFVFDSAEQGGRRFALEEDGYIYTRLGNPTCTAAEQKVASLEGGEACVSASSGIGAITSAIYPLVQAGDHIVAGKTLYGCTYSFLEHGLSRFGVEVTFVDARNLDEIKAAMRPNTKLVYIETPANPNMYLTDIEGAAKIAHSQEGTVLMVDNTYCTPFITRPLELGADVVVHSATKYLNGHGDVIAGFVVGRKEYIDQVRLFAVKDMTGSVLGPFEAYLIARGIKTLEIRMERHCANAQRVAEFLEQHPAIASIAYPGLKSFPQYELAQKQMRLPGAMIAFELKGGLEAGRKLMNSLHLATLCVSLGDAETLIEHPASMTHSPYTPEERAASDIGEGMVRLSIGLENVEDIIADLKCGLDALL
>Annotree@>URKQ01000002.1_34@GB_GCA_900548455.1@p__Firmicutes_A
MEKDLKSMGFATKAIHGGHAKDQYGALATPIHQTATFVFDSAEQGGRRFALEEGGYIYSRLGNPTNTQLEEKIAMLEGAEAAISTGSGIGAVASAIWTVLKAGDHVVAAKTLYGCTYAYLCHGLTRYGVKVTFVDTTNIEEVKNAMRDNTKLVYLETPANPNLAVADIEAISNIAHAKEDCVVMVDNTFCTPYIQRPLELGADIVIHSGTKFLNGHGDVISGFVAGSAEYIKNVRLFGVKDMTGSCLSPFDAFLIIRGLKTLEIRMDRHCSNAMKVAEFLECHKAVEKVYYPGLKSFPQYDLAKKQMSLPGAVIAFEVKGGMEEGKKVINSTELCKIAVSLGDAETLIQHPASMTHSPYTKEEREIAGISDGLIRIAIGLENVEDIIADLDQALNAIL
>Annotree@>URKI01000021.1_34@GB_GCA_900548505.1@p__Firmicutes_A
MNTEKKLGFATRQIHAGKVKNAAGALCDPIYQTSTFEFDTVEQGGARFAGQESGYIYSRLGNPTVATLEEKVAQLEGGEAALATASGMGAITTALWSSVEAGDEIVADETLYGCTFALLSHGITKFGVKVRLVDMTDLEAMKAALSEKTKVVYLESPCNPTLKIVDIEAVAAAAHAYNPAIQVMVDNTFCTPYLQRPLELGADVVVHSATKYLNGHSDVIAGMVVGKADFITQCRMFGLKDMTGAVMSPFNAFLMARGMKTLDIRMERHCANAQKVAEFLESHPAVEKVYYPGLKSFEGYEIAKRQMKLPGGMISMELKAGREATAAALNKLQLCTIAVSLGGAETLVEHAASMTHSTYTPEELKEANISEGLVRISVGLEDPEDIIADFKAVLDTLL
>Annotree@>URKI01000033.1_19@GB_GCA_900548505.1@p__Firmicutes_A
MNTEKKLGFATRQIHTGKVKNAAGSLCDPIYQTSTFEFDTVEQGGARFAGQESGYIYSRLGNPTVATVEAKLAELEGGEAALATASGMGAISTAIWSSVEAGDEIVASDTLYGCTFALFNHGICKFGVKVHFIDMTDMAALKAALNEKTKVVYLETPCNPTLKIVDIAAVAKEAHAYNAGIKVIVDNTFCTPYLQRPLELGADVVVHSATKYLNGHGDVIAGAIISNNEFVNTARMFGLKDMTGAVMSPFNAFLMARGMKTLDIRMERHCANAKKVAEFLVSHPAVEKVYYPGLESFEGHEIAARQMKLPGGMISIELKADKAATAAALNKLQLCTIAVSLGDAETLVEHPATMTHSTYTAEELKASGISEGLVRISVGLEDPEDIIADFKAAFDTLL
>Annotree@>URLI01000029.1_16@GB_GCA_900548585.1@p__Bacteroidota
MLTKEEIAKAGFATRAVHVGAEKNMYGTLATPIYQTSTFIFDNAEQGGRRFALEEEGYIYSRLGNPTCTAVEQKVASLEGAEACVSMSSGMGAITSAVWVCVEAGDHIIAGKTLYGCTFAFMEHGLKRYGVDVTFVDMRDTKAVEKAMRPNTKLVYVETPANPNMHVADIEAIAEIAHRQEGCRVMVDNTFCTPYLCRPLEHGADMVVHSATKFLNGHGDVIAGFVAGTKEYTDQVRLVGVKDLTGSVLGPFEAFLINRGLKTLHVRMDRHCENAQKVAEYLEKHPKVESIAYPGLKSFPQYELAKKYMKKPGSMIAFEVKGGLEAGRTLINSVHLCSLAVSLGDTETLIEHPASMTHSPYTPEERAACNISEGLVRLSVGLEDAEDIIADLDQAFRKI
>Annotree@>URLB01000033.1_15@GB_GCA_900548595.1@p__Firmicutes_A
MKEEYKGFGTMAIHAGNFEKETFGALSTPIYQSSTYYFDSCEQGGRRFAGEENGFIYTRLGNPTTNVLEEKVAALENAEAAAAASSGMGAISSALWTIAEAGAHIVADSTLYGCTFALLNHGMTRYGVEVSFIDTSNLEEVRANLKENTVAVYLETPANPNLKIADIKEISKIAHEFNKDIKVVCDNTFATPYLQRPLELGADVVVHSATKYLNGHGDVIAGFVVGSAEFINEVKMFGIKDMTGAVIDPFAAYLILRGLKTFELRMMRHCENARAIAEMLSKHEKVEKVYFPGLETSAGHDIAVKQMRDFGGMVSFEVKGGKTAGTKFVNALKLCTIAVSLGDAETLVEHPASMTHSPYSPEELKEAGIPEGLVRLSAGLENKEDIIADIEQALAQI
>Annotree@>URKW01000091.1_4@GB_GCA_900548615.1@p__Firmicutes_A
MMNPNVGLGTKAIHAGNVKDAQYGALTTPIYQTSTFVFDSCEQGGRRFAGQEGGYIYTRLGNPTVSVLENKVAALEGGEACVAAASGMGAISSALWTIAGAGKHIVADGTLYGCTFALLNHGMSRYGVEVSFVDTSDLAAVKAALKENTCAVYLETPANPNLKIADIAAVAEIAHGYNPAIKVVCDNTFASPALQNPLALGADVVVHSATKYLNGHGDVIAGFVVGKADFIGEVRMFGLKDMTGAVMDPFAAYLILRGLKTLEIRMERHCANAKAIAEYLDKHPAVEKVYYPGLKDHVGHDIAARQMKDFGGMLSFEVKGGRAAGTKLVNALHLITVAVSLGDAETLIEHPASMTHSTYTEEELAASGIPGGLIRLSAGLENAEDIIADLEQALAQL
>Annotree@>UROG01000025.1_9@GB_GCA_900549485.1@p__Firmicutes_A
MNEKNIATAVLHGVHHESPFGALTPPIIQSSTFVFDSSEQGAARFAGKEDGFIYTRLGNPTTAMLEEKIAFLEGAEAGACFASGMGAVSGVLLTLLGSGDHLIADTTLYGCTLSLMAEHLTRFGINVQFEDLSDLDRLRAALKPDTKVVYFETPANPTMKVIDIEAVAKAAHEIAPECKVVVDNTFCTPIITKPLELGADVVLHSATKYLNGHGDVVAGMCASDKKTISEIKKAGLKDITGSVMDPFAAYLILRGMKTLKLRMDAHSANAQKVAEYLSESEHVTAVYYPGLPGCKGHDIAKKQMKQFSGVLSFEVKSYDQAVAIMNNVKVCTLAVSLGDCETLIQHPASMTHSGYTKEELIAAGFSDTLIRLSVGLEDAQDIIDDLEQAMNIAAKL
>Annotree@>URRX01000102.1_4@GB_GCA_900550345.1@p__Firmicutes_A
MTENKKRSFATETIHAGAIKDTYGSLGLPVYQTSTFIFDSAEQGGRRFALEEEGFIYSRLGNPTNDALEKKLAALEGAEAAVSTASGMGAITSSIWPFIKSGDHILACGTLYGCTFAFLNEIQKFNIEVEFIDMTNLEEVKSHLKENTRIVYLETPANPTLDIIDIEEVAKLAKENSKDTLVISDNTFATPYLQNPLKLGADIVVHSATKYLNGHGDVIAGFSCGSKELMTQVRLVGQKDFTGSVLSAHDAFLIFRGMKTLEVRMKQHIENAKKVVEFLQNHKNVEKVYYPGLEDFKNHQVAKKQMKDYGAMVTFEVKGGIEAGRSVMNNVKLCSLAVSLGDAETLIEHPATMTHSTYTEQALKEAGIAPGLIRLSVGLEDVEDIIDDLNQALNLI
>Annotree@>URST01000041.1_3@GB_GCA_900550585.1@p__Firmicutes_A
MHDQNFGFGTKAIHAGNVKDSQYGALTTPIFQTSTFVFDSCEQGGRRFAGQEGGYIYTRLGNPTTSVLEAKIAALEGGEACVATASGMGAISSCLWSIAGAGKHIVADGTLYGCTFALLNHGMTRYGVEVSFVDTADLDAVRAALRPNTCAVYLETPANPNLKITDIAAVAGVAHGYNKDIKVVCDNTFASPYLQNPLALGADVVVHSATKYLNGHGDVIAGFVVGSADFCNEVRMFGLKDMTGAVMDPFSAFLILRGLKTLEIRMQKHCLNARLVAEFLDKHPAVEKVYYPGLESHEGHDTAARQMRDFGGMLSFEVKGGKAAGMKLVNAVKLITVAVSLGDAETLIEHAASMTHSTYTEEELAASGIPAGLIRLSVGLENAEDIIADLDQALAQL
>Annotree@>URVR01000150.1_5@GB_GCA_900551355.1@p__Firmicutes_A
MNDQNFGFGTKAIHAGNVKDSQYGALTTPIFQTSTFVFDSCEQGGRRFAGEEGGYIYTRLGNPTVSVLESKVAALEGGEACVAAASGMGAISSCLWSIAAAGKHIVADGTLYGCTFALLNHGMTRYGVEVDFIDTSDLEALKAHLKPNTCAVYLETPANPNLKITDIAAVAELAHGYNKDIMVVCDNTFASPVLQNPLALGADVVVHSATKYLNGHGDVIAGFVVGKKSFISEVRMFGLKDMTGAVMDPFCAFLILRGLKTLEIRMARHCENARQVAAFLDAHPAVEKVYYPGLESHERHEVAARQMADFGGMLSFEVKGGRPAGVKLVNSLHLVTVAVSLGDAETLIEHPASMTHSTYTEEELAASGIAAGLIRLSVGLENVEDIIADLKQALDQL
>Annotree@>URXW01000003.1_39@GB_GCA_900551995.1@p__Firmicutes_A
MLHENCGFGTKAIHAGNVKDSQYGALTTPIFQTSTFVFDSCEQGGRRFAGAESGYIYTRLGNPTTSILEAKIAALENGEACVAAASGMGAISSALWSVAAAGKHIVADGTLYGCTFALLNHGMTRYGVEVSFVDTSNLEEVRKALRPNTCAVYLETPANPNLKIADITAVAEIAHGYNKDIKVICDNTFASPYLQRPLELGADVVVHSATKYLNGHGDVIAGFVVSSAEFCNEVRMFGLKDMTGAVMDPFSAFLILRGLKTLEIRMQKHCANAMAVAEFLYNHPAVEKVYYPGLVDHPGHDVARRQMSDFGGMLSFEVKGGRAAGVKLVNALHLITVAVSLGDAETLIEHPASMTHSTYTEEELAASGIAAGLIRLSVGLENAEDIIADLKQALATL
>Annotree@>USAT01000055.1_2@GB_GCA_900552725.1@p__Firmicutes_A
MMNPNVGLGTKAIHAGNVKDTQYGALTTPIYQTSTFVFDSCEQGGRRFAGQEGGYIYTRLGNPTVSVLENKVAALECGEACVAAASGMGAISSALWTIAGAGKHIVADGTLYGCTFALLNHGMSRYGVEVSFVDTSDLAAVKAALKENTCAVYLETPANPNLKIADIAAVAEIAHTYNPAIKVVCDNTFASPALQNPLTLGADVVVHSATKYLNGHGDVIAGFVVGKADFIGEVRMFGLKDMTGAVMDPFAAYLILRGLKTLEIRMERHCANAKAIAEFLDQHPAVEKVYYPGLKNHVGHDIAVRQMKDFGGMLSFEVKGGRAAGTKLVNALHLITVAVSLGDAETLIEHPASMTHSTYTEEELAASGIPGGLIRLSAGLENAEDIIADLEQALAQL
>Annotree@>USGG01000034.1_7@GB_GCA_900554215.1@p__Firmicutes_C
MKREELMNLGFATRAIHGGAAPNTFGALSAPIYQTSTFVFDSAAQGGSRFALQEDGYIYSRLGNPTCAVAEEKIALLEGTEACVSAGSGMGAISSALWTLLEQGGHLVASETLYGCTFALMNHGLTRYGVDVTFVDMTDLDAVQKALRPDTKAVYLETPANPTLKIMDIESISAMAHQIEGCQVVVDNTFCTPYIQRPVELGADIVVHSATKYLNGHGDVIAGFVCGRKDYIDQVRLFGIKDMTGSVLSPFDAFLIARGLKTLEIRMERHCANAMKVAAFLEDHPAVASVSYPGLKSFPQYDLAKKQMALPGGMISFELKGGKAEGAVVMDNVKLCKLAVSLGDAETLIEHAASMTHSTYTPDELKMAGISEGLVRLSVGLENAEDIIADLEQALNLIAK
>Annotree@>USMD01000139.1_3@GB_GCA_900555725.1@p__Firmicutes_A
MENVNMRFNSKALHGGKFHDKVIGSHATPIFQTSTFIFNDADQGARRFAGEESGYVYSRLGNPNSTELEETIALLEGAEAGMATASGMAAVSTPLLTLLKKGDHIVASDTLYGCTFGFITEMLPKYGIDVTLVDGVDLEQMENAMKENTKVVYLETPANPTLKVIDIREVSKIAHKFGAKVIVDNTFMTPYLQRPIELGADIVVHSATKYLGGHGDLIAGLVVGPRDIISEMKIPYLKDLGGILSPFDAWLLVRGIKTLGVRMDKHCENAQKVAEYLEDHPLVDTVYYPGLSSSPYHELAKKQMDGFGGMISFELKGGVEEGKTLMNSIKMISLAVSLGCVDSLIQHPASMTHSPVPKEERLAAGITDGLVRLSVGIEDVEDIIADLDQALEVVANMKNKN
>Annotree@>USMI01000232.1_1@GB_GCA_900555735.1@p__Firmicutes_A
MMNPNVGLGTKAIHAGNVKDAQYGALTTPIYQTSTFVFDSCEQGGRRFAGAEAGYIYTRLGNPTVSVLENKVAALEGGEACVAAASGMGAISSALWTIAGAGKHIVADGTLYGCTFALLNHGMSRYGVEVSFVDTSDLAAVKAALKENTCAVYLETPANPNLKITDIAAVAEVAHAYNPAIKVVCDNTFASPALQNPLALGADVVVHSATKYLNGHGDVIAGFVVGKADFIGEVRMFGLKDMTGAVMDPFAAYLILRGLKTLEIRMERHCANAKAIAEFLDKHPAVEKVYYPGLKDHVGHDIAARQMKDFGGMLSFEVKGGRAAGTKLVNSLHLITVAVSLGDAETLIEHPASMTHSTYTEEELAASGIPAGLIRLSAGLENAEDIIADLEQALAQL
>Annotree@>USML01000064.1_6@GB_GCA_900555855.1@p__Firmicutes_A
MATKEMALATKVIHGASHRNPEGALATPIYQTSTFLFDSAQQGGDRFAGRETGFIYSRLGNPTVDRLEEKIALLEGAEDCVAFSSGMGAISGTVLSFLGRGRHLVADRTLYGCTFSLFTETLPRFGVEVTLVDFHDRQALAQALRPDTAMVYFESPANPNMKIIDIAAVAALAHEAAPQALVVVDNTFATPILTQPLALGADIVLHSATKYLNGHGDVIAGFSVGRREQMAQVRAVGRKDITGSVLGPQEAYLILRGLKTLKIRMDAHCRGGAAVARWLEDCPLVERVYYPGLPSHPDHAAAKKQMRDFGAMISFEVKSFAMAKELLDHLELCGLAVSLGDCETLIQHPASMTHSMCTPEEIAAAGFSDRLIRLSVGLEDPADIIADLQQALEKAAK
>Annotree@>USNH01000089.1_4@GB_GCA_900556015.1@p__Firmicutes_A
MLHENCGFGTKAIHAGNVKDTQYGALTTPIFQTSTFVFDSCEQGGRRFAGEEGGYIYTRLGNPTTTVLESKIAALENGEACVAAASGMGAISSALWTVAAAGKHIVADGTLYGCTFALLNHGMTRYGVEVSFVDTSNLDEIRQALKPNTCAVYLETPANPNLKIADIAAVAALAHGYNKDIKVICDNTFASPYLQRPLELGADVVVHSATKYLNGHGDVIAGFVVGSAEFCTQVRMFGLKDMTGAVMDPFSAFLILRGLKTLEIRMQKHCANAHAVAEFLYNHPAVDKVYYPGLVDHPGHDIARRQMSDFGGMLSFEVKGGRAAGVKLVNSLHLVTVAVSLGDAETLIEHPASMTHSTYTEEELAASGIAAGLIRLSVGLENAEDIIADLKQALDQL
>Annotree@>USQR01000008.1_5@GB_GCA_900556925.1@p__Firmicutes_A
MSEQKKLGFATRQIHAGRIENAAGALCAPIYQTSTFAFSSVEQGGARFAGQEDGYIYTRLSNPSLAAVELKLASLENGEAALVTASGMGAIAAAIWTSVAAGDEVVASDTLYGCTFSLLSHGVAKFGVKANFVDMTDIANLKAALTEKTKVVYLETPCNPTMKIVDIAAAAKAAHDYNPGIRVIVDNTFCTPYLQRPLELGADVVVHSATKYLNGHGDVIAGVIVGEKAFIDACRGFGLKDMTGAVMSPFDAFLLARGLKTLDIRMERHCANAQKVAAFFHGHPAVAKVYYPGLDDFEGHEIAARQMKLPGGMMAIELKSGREATAAALNKLQLCTIAVSLGDAETLVEHPATMTHSTYTAEELKMAGISEGLVRISIGLEDPEDIIADFKSVLDPLV
>Annotree@>USQR01000013.1_8@GB_GCA_900556925.1@p__Firmicutes_A
MEHTGTGFGTQVIHSGVTPGKDCRPLSMPIYQTSTFYFDTCEQGGRCFAGEEGGYYYSRMGNPTVQLLEEKIAALESAEAAVAAGSGMGAISSALWSIAGAGKHILADKTLYGCTFALLGHGMTRYGVEVTFIDTSDLKAVEENLRENTCAVYLETPANPTLKIADIQAVARIAHGYDPNIKVVVDNTFATPYLQRPLELGADMVVHSATKFLNGHGDALAGFVCGRRDLMDQVRMFGVKDMTGSVLGAQEAFLVLRGLKTFELRMMRHCENARKLADYLVTDPRVETVYFPGVPTHPGHETAKKQMRCFGPVMSIEIKGGKQAGMDFVDHLRMCRIAVSLGDAETLVQHAASMTHSAYSPEELKAAGIPEGLVRISVGLENAEDIIADVKQALDHVK
>Annotree@>UWOR01000003.1_140@GB_GCA_900604495.1@p__Firmicutes_A
MENLKNKKFATQAIHGGHKKDPVSGALTTPIYQTSTFVFDSAEQGGRRFALEEDGFIYSRLGNPTNMQLEEKIALLEKGEACVSTASGMGAITSTLWSALKAGDHMVASKTLYGCTYALLNHGMSRYGVDVTFVDATDLDEVKAAMRENTKVVYLETPANPDLKLIDIESVSKIAHEVEGCMVVVDNTFCTPYIQRPLEFGADVVVHSATKYLNGHGDVLAGFVVGKQEFINQVRLFGIKDMTGAVLSAFDAYLIIRGMKTLQVRMDRHTKNAKEVAKFLESHTNVEKVNYPGLESFPQYELAQKQMDMPGGMIAFEVKGGLEAGKKLLNSLELCTLAVSLGDCETLIQHPASMTHSPYTPEERAEAGISEGLIRISVGLEDPEDIIADLKQGLDKLECVEKEEVLNA
>Annotree@>LR133904.1_132@GB_GCA_900635025.1@p__Proteobacteria
MHDYTNKGYDTKIVHAGQQADPLTGALSTPIYQTSTFVFDSAAQGAARFALEEEGYIYSRLGNPTNAALEEKMRVLENGEAALATSSGIAAISTTILTMCGQGDHIVASDTLYGCTYALLSHTLPKFGIEVTFVRANDPANIKAAMKPNTKMVYVETPANPTLAMIDLEAAANVAHEGGAMLVVDNTFMSPYCQRPLELGADIVVHSVTKYINGHGDVIGGVIVGPADFLVPARLVGVKDITGGVMSPFNAWLTLRGLKTLHVRMERHCSNAMKVAKYLESNPNVEAVFYPGLPSHPQHELAKKQMSNFGGMISFEIKGGIEAGRKVMDSVELCMLAVSLGDTETLIQHPASMTHSPVPAEERLKAGITDGLIRISVGLETPEDIIADLEQAIAKAVA
>Annotree@>NC_013791.2_1333@RS_GCF_000005825.2@p__Firmicutes
MSSKESNREQGFQTLAVHKGYKPDPLTGSLALPIHQTSTFVFPSAETGGRRFAGEEEGYVYSRLGNPTVTALEEKIAALEKGEKALAFASGMAAISAVLLGLVRSGDHILCSRGLYGCTFGFLSILKDKFNVDYTLCDMRDKESILREIKENTKVIYIETPINPTMQIIDLALIGQIGKEHNVTTVVDNTFMSPYLQRPLEYGCDVVVHSATKYLGGHGDLVAGVAVGTKEFLEHIQFTTQKDIGGILAPFDAFLLVRGIKTLGVRMDRHSENAQKVAEFLESHPKVTNVMYPGLKSFPQHELAKRQMDGFGGLISFELKEGLEAGLNMMNKLELLKCAVSLGDVDSLIQHPASMTHSVVPREERIKMGIADGLIRLSVGIENVEDIIYDLEQALS
>Annotree@>NC_003454.1_1949@RS_GCF_000007325.1@p__Fusobacteriota
MEMKKSGLGTTAIHAGTLKNLYGTLAMPIYQTSTFIFDSAEQGGRRFALEEAGYIYTRLGNPTTTVLENKIAALEEGEAGIAMSSGMGAISSTLWTVLKAGDHVVTDKTLYGCTFALMNHGLTRFGVEVTFVDTSNLEEVKNAMKKNTRVVYLETPANPNLKIVDLEALSKIAHTNPNTLVIVDNTFATPYMQKPLKLGVDIVVHSATKYLNGHGDVIAGLVVTRQELADQIRFVGLKDMTGAVLGPQEAYYIIRGLKTFEIRMERHCKNARTIVDFLNKHPKVEKVYYPGLETHPGYEIAKKQMKDFGAMISFELKGGFEAGKTLLNNLKLCSLAVSLGDTETLIQHPASMTHSPYTKEEREVAGITDGLVRLSVGLENVEDIIADLEQGLEKI
>Annotree@>NC_004722.1_4685@RS_GCF_000007825.1@p__Firmicutes
MKKKHMETALIHHGYKPEEYKGSLTPPLFQTSTFTFETAQQGEASFAGVDPSYIYSRLGNPTVKLFEERMAVLEGGEEALAFGSGMAAISATLIGFLKAGDHIICSNGLYGCTYGFLEVLEEKFMITHSFCDMETEADIENKIRSNTKLIFVETPINPTMKLIDLKQVIRVAKRKGLLVIVDNTFCSPYLQRPLELGCDAVVHSATKYIGGHGDVVAGVTICKTKALAEKIRPMRKDIGGIMAPFDAWLLLRGLKTLAVRMDRHCDNAEKIVSFLRKHDAVEGVWYPEGELASRQMKRGGGVISFSVKGGKEETQAFINDLHFITIAVSLGDTETLIQHPATMTHAAIPAELRKEMGIFDNLIRLSVGLESWEDIVSDLEQALKKISTVNQ
>Annotree@>NC_002967.9_2046@RS_GCF_000008185.1@p__Spirochaetota
MNRKELEKLGFASKQIHAGSIKNKYGALATPIYQTSTFAFDSAEQGGRRFALEEEGYIYTRLGNPTTTVVEEKLACLENGEACMSASSGIGAVTSCIWSIVNAGDHIVAGKTLYGCTFAFLNHGLSRFGVDVTFVDTRDPENVKKALKPNTKIVYLETPANPNMYLCDIAAVSKIAHAHNPECKVIVDNTYMTPYLQRPLDLGADVVLHSATKYLNGHGDVIAGFVVGKKEFIDQVRFVGVKDMTGSTLGPFEAYLIGRGMKTLDIRMEKHCANAQKVAEFLEKHPAVESIAFPGLKSFPQYELAKKQMKLCGAMIAFTVKGGLEAGKTLINSVKFATIAVSLGDAETLIQHPASMTHSPYTPEERAASDIAEGLVRLSVGLEDAEDIIADLKQALDKLVK
>Annotree@>NC_006512.1_731@RS_GCF_000008465.1@p__Proteobacteria
MSSDLKPHNNKWQPATQVIHAGAAHDDPHGALTAPLYQTSTFRFSSAEQGTRRFAGEEEGYIYSRLGNPTTAELERRMASLEGYEAAAAAATGMGAIAAATMAFVRSGDHIVVSDAIYGCSFALFSELFERFGVEADFIDLNNEGLLKETLRENTRLVFLETPANPHLKVVDIEKVHAVIADSDIRLVVDNTFMTPLMQQPKRHGADIVVHSATKFLNGHGDVVAGIICGSDDDINTIKSTTLKDMGATISPHDAWLILRGLKTLDVRMQRHCENADAVYDFLAARQDIKKIYYPGAPDHEAQALMGKQMSRNGAVIAFELEGDEAKARYFLNQLRMIALAVSLGDAETLIQHPASMTHSPYTPEARLKAGISDTLIRIAVGLEAADDIIADLEQALEACRVQWQKSA
>Annotree@>NC_010729.1_1530@RS_GCF_000010505.1@p__Bacteroidota
MRSGFATRAIHGGAIENAFGCLATPIYQTSTFVFDTAEQGGRRFAGEEDGYIYTRLGNPNCTQVEEKLAMLEGGEAAASASSGIGAISSAIWVCVKAGDHIVAGKTLYGCTFAFLTHGLSRYGVEVTLVDTRHPEEVEAAIRPNTKLVYLETPANPNMYLTDIKAVCDIAHKHEGVRVMVDNTYCTPYICRPLELGADIVVHSATKYLNGHGDVIAGFVVGKEDYIKEVKLVGVKDLTGANMSPFDAYLISRGMKTLQIRMEQHCRNAQTVAEFLEKHPAVEAVYFPGLPSFPQYELAKKQMALPGAMIAFEVKGGCEAGKKLMNNLHLCSLAVSLGDTETLIQHPASMTHSPYTPEERAASDISEGLVRLSVGLENVEDIIADLKHGLDSLI
>Annotree@>NC_004193.1_3096@RS_GCF_000011245.1@p__Firmicutes
MKYKHMETSVIHEGYDSTQMLGSLTPPIFQTSTYTFDSAEQGEARFAAEEEGYIYSRLGNPTVRILEEKIAALEGGERGLAFSSGMAAVSAILFALTKANDHIICSSGLYGCTYGLLSMMKEKYNIKTDYSNMSSEQELENQITKETVLIYVETPINPTMQVIDLELVVKVAKKHQLLVVVDNTFSSPYLQRPLEIGCDFVIHSATKYISGHGDVIAGLAVGKKDIMDTIALTTQKDIGGVLSPFDAWLLIRGLKTLPLRMDRHSSNAEKIVQQLKLHKAVKNVYYPGDPDFSNVAITNKQMKLAGGVLAFEINGGKKEAQKVLNQLHFIKIAVSLGDAESLMEHPASMTHAVIPVEEREKMGITESLLRLSVGIEAWEDIWEDIQQALDNI
>Annotree@>NC_006569.1_333@RS_GCF_000011965.2@p__Proteobacteria
MTHAKGFASRAIHHAYDPLDHEGALTPPLHLTSTFAFETAEAGGEMFAGERQGHIYSRISNPTLDLLEQRIATLEGAEAGLALSSGMGAITAVLWTLLSPGDEVIVDKTLYGCTFSYMRHGLAKWGVTITHVDLTDPENLKTAISDKTRVVYFETPANPNMRLVDIAAVSEIAHGASASVVVDNTYATPYLTRPIEMGADIVLHSATKYLGGHGDVVAGLVVGGAEQISEIRLYGMKDMTGAVMAPFNAMLILRGLKTLALRMDRHCASAQVVAEWLAAHPAVGEVHFPGLTSFSQHALANQQMAQPGAMIAFELKGGMDAGRAMMNRLNMIARAVSLGDAETLIQHPASMTHSTYTPEERAEHGISDGLVRLSVGLEEVEDILADLAQSLDAPQVQAAA
>Annotree@>NC_003910.7_1503@RS_GCF_000012325.1@p__Proteobacteria
MTQFKSKNIETNAIHAGRINDTQFGSLATPLYQTSTFIFDNAQQGGDRFAGESEGYIYTRLGNPTTRQLEQRVAAMECMDDAAATATGMAAVSAALLTNLQAGDHMISSKAVYGCSFALMNHMLKKFNIEVTFVDMTEPDNIKAAIKENTKLVFLETPINPNLVVLDLEKICAIAKAHNLLSIVDNTFLTPVLQQPAKFGADIVVHSATKYLNGHGDVVAGVVCANFEMINEIKMTTLKDIGATISPHDAWLIMRGLKTLPIRMDRHCSNAQTVAEFLEQHPMVDEVYYPGLKSHSGNKFVGNQMKAAGGVIAFELNTDLTGGKTFIDAMELFSIAVSLGDAESLIQHPASMTHSPYTPEERADAGISDSLIRISVGLENVDDIISDLTQALEKVKLPSSDKVTNINQANNAA
>Annotree@>NC_007908.1_3711@RS_GCF_000013605.1@p__Proteobacteria
MSKTTAVKGFSTRAIHFGYNPADHQGALVPPIYTSATFAFPDAAYGARCFTGEEAGYFYTRIANPTLALLEGRLASLEQGAGAVVFGSGMGAITATLWSMLEPGDEVLADMTLYGCTYAFLTHGLSRFGVTVRHVDMTDAANVAQAMGEKTRVVYFESPANPNMRLVDIEAVSRVAHQGGAQVVVDNTYCTPYLQQPLLLGADVSVHSMTKYLGGHGDLTAGAAIFADAQLAQRVRLFGLKDMTGAVMSAQDAHLVMRGLKTLTLRMDRHCQSAQKVAELLQRHPATKMVHFPGLPTFAQHALAKRQMRQFGGMIAFELQGGLAAGICFMDALQLVTRAVSLGDAESLAQHPASMTHSTYTPEERAAHGISDGLVRLSIGLEDIEDILADIAQALDQAHAPGHSRPAVAAAERCRELA
>Annotree@>NC_007954.1_2601@RS_GCF_000013765.1@p__Proteobacteria
MQDKWKSATVAIHGGHQREAFGALVTPLYQSATFAFETAEQGGARFAGDEPGYIYTRLGNPTTAELERKMALLEGADDAAATASGMAAVSAALLTHLEQGDHLIASKAVYGCTYALITTQLSRYGISTSLVDFSDMQAVEAAIKPNTRVLFCETPVNPHLQVFDLDAMAKVAKKHGLISIVDNTFMTPLLQKPLAMGIDMVIHSATKYLNGHGDVIAGIVCGNSEHMHKLRYEILKDFGGVMSPHDAWLILRGLKTLDVRLARHCDNAEILANYLVEHKAFSQVFYPGLSTHQGHAFIGKQMKRAGGVIAFELKGDKQDAINFVNRLKLFTIAVSLGDAESLIQHPASMTHSPYTLEARMEAGITDNLLRISVGLEDVQDLIADIEQALA
>Annotree@>NC_008044.1_2771@RS_GCF_000014065.1@p__Proteobacteria
MSETKGFATRAIHHAYDPMQNEGALTPPLHLTSTFVFENAEAGGEMFAGEREGHIYSRISNPTCSLLEQRIATLEGAEAGLALASGMGAVTAILWTLLSPGDEVIVDKTLYGCTFAYMRHGLAKWGVTITHVDMTDPAALSAAVSEKTRVVYFETPANPNMRLVDIKRAAEIAHSVDARVVVDNTYATPYLTRPIELGADLVLHSATKYLGGHGDVVAGLVAGSAELLTEIRLVGMKDMTGAVMAPFNAMLIMRGLKTLALRMDRHCASAQTVAEWLEAQPGVAKVYFPGLKSSEQHEIAKAQMAQPGGMIAFELEGGMEAGISLMNRLQMIQRAVSLGDAETLIQHPASMTHSTYTPEERAEHGISDGLVRLSVGLEEVSDILDDLQQALSPQMRQAAE
>Annotree@>NC_008593.1_1681@RS_GCF_000014125.1@p__Firmicutes_A
MSNEHNLSNMGFGTKTVHGGHIKDTQFGSLATPIFQTSTFIFDSAEQGGNRFAGKEDGYIYSRIANPTVAEIERKIALLEGGEAAIGTASGMGAISSALWTALKAGDHVVASDTLYGCTFALLNHGLTKMGVEVTFVDPTNLEEVKNAMKENTRVVYLETPANPTLKVTDIEGIAKIAHEVKDCLVFVDNTFNTPYIQRPLELGADVVVHSATKYINGHGDVVAGFVIGNADFIGAVRGQGLKDMTGAVMSPLSAFLIIRGMKTLEIRMERHCANAMKVAQFLEAHPAVEKVYYPGLESFEYHDLAKKQMDLPGAMISFEIKGGVEEGRTIMNNVKLASLAVSLGDTETLIQHPASMTHSPYTKEERAEAGISDSLVRLSVGLETVDDIIADLKQALDLIVK
>Annotree@>NC_008322.1_2611@RS_GCF_000014665.1@p__Proteobacteria
MQDESSKMWKAATQAIHAGHEREAFGTLVTPLYQTATFVFESAQQGGERFAGNEPGYIYTRLGNPTVAELERKMAILEGAEAAAATASGMGAVSAALLANLQMGDHLVASNAVYGCTFALMTSQFARFGIEVTLVDFTDLAAIERAIKPNTRVIFCETPVNPHLQVFDLKDIADIAKRHQLVSIVDNTFMTPLLQQPLAFGIDLVVHSATKYLNGHGDVIAGVVCGSEEQLHRVKYEILKDIGAVMSPHDAWLILRGLKTLDVRLQRHCDSAQRVAEFLEQHPAVTRVYYPGLESHSGYRYIGGQMKRAGGVIAFELAADLAQAMAFVGYLKLFSIAVSLGDAESLIQHPASMTHSPYTPEARQAAGISDNLLRISIGLEDCDDIIEDLSQALAMLT
>Annotree@>NC_008576.1_802@RS_GCF_000014865.1@p__Proteobacteria
MATTKDTKLGFTTRAIHHGYDPYAGHGSLTPPIYMSSTYTFATTESGQKRFAGEEEGYIYARVGNPTTALLEQRLAELEGAEAGLVTASGMGATSALLWTLLKPGDEIITDKTLYGCTYAFFNHGLHKFGVTITHLDLTDPTQLAQAISAKTRVVFFESPANPNMRLVDIAAIAEIAHQHHALVVVDNTYCTPYLQRPIEFGADFVVHSATKYLGGHGDLLAGAILGPKAALTEVRFYGLKDMTGAVLSAQDAFLILRGLKTLALRMDRHCANALTLAQLLEAHPQVTACYYPGLPSFAQYTLAQRQMAQPGGIIAFELKGGMEAGRRFLDALQLITRAVSLGDTESLAQHPASMTHSVYRPEERAAHLISEGLVRLSAGLEDPEDLIADVTQALAAIS
>Annotree@>NC_011566.1_2894@RS_GCF_000014885.1@p__Proteobacteria
MQEKWQQATQVIHAGHIPNEHGALVTPLCQSATFVFDNAEQGGARFAGEEPGFIYTRLGNPTTAELERKIAALEGSDCAAATASGMAAVSAALLANLQNGDHLIASNAVYGCTFALMNSQLAKFGIEVSLVDFSRLDEIEAAIKPNTKVLFCETPVNPHLKVFDLDAIARIAKAYKLVSVVDNTFMTPLLQQPIKHGIDIVIHSATKYLNGHGDVIAGVVCSSREQMDVIKYEVLKDIGGVISPHDAWLILRGLKTLDVRLQRHCDSAERVAEFLEGHSKVSKVYYPGLKTHCGNGLVGHQMKRAGGVIAFELEADLQASIKFINQLELFSIAVSLGDAESLIQHPASMTHSPYSPEEREKAGITDNLLRISIGLEAVEDIIFALDKGLAAL
>Annotree@>NC_008700.1_1272@RS_GCF_000015245.1@p__Proteobacteria
MQEKSKLATLVVHGGHERDAMGALVSPLYQSATFVFDNARQGGARFAGDEAGYIYTRLGNPTTAELERKLAILEGAEEAAATASGMGAVSAALLANLSQGDHLVASRAVYGCTFALMTDLMARFGIEVTLVDFKEPAAIEAAIRDNTRAIFCETPVNPHLDVFDLDAIAAIGKRHGLLTIVDNTFMTPLLQRPLDHGIDMVIHSATKYLNGHGDVIAGMVAGSKEQIDKVKYQIIKDIGAVMSPHDAWLILRGMKTLDVRVQRHCDNAEKIADFLEAHPRVGRVYYPALKSHQGHRFLGTQMRRAGGVIAFELKSDIEGSINFVDSLKVFTIAVSLGDAESLIQHPASMTHSPYTPEARLEAGITDTLLRISVGLEDVDDLIADLSQALAKI
>Annotree@>NC_009092.1_2510@RS_GCF_000016065.1@p__Proteobacteria
MQDKWKLATQVIHAGHEANQHGALVSPLVQSATFTFETVEQGGDCFAGEQQGYIYTRLGNPTTAELERKMAVLEGSEAAAATASGMAAVSAALLTNLSQGDHLVASKAVYGCTFALMTEQFKRFGIEVTLVDFCEVANIAQAIRPNTKALFCETPVNPHLDVYDLAAIAALAKRHQLVSIVDNTFMTPLLQRPLSMGIDMVIHSATKYLNGHGDVIAGIVCGTEEMITKVKLEVLKDIGGVISPHDAWLILRGLKTLDVRLARHCDNAERVAEYLQQHPQVARVYYPGLKGHSGHALLGKQMLRAGGVVAFELKGSFDAAKAFANRLKLFKIAVSLGDAESLIQHPASMTHSPYSPEARMDAGIGDSLLRISLGLEDSDDIIADLAQAFGE
>Annotree@>NC_009674.1_3392@RS_GCF_000017425.1@p__Firmicutes
MKKSNMETDFIHYGYEPGVHKGSLTPPLFQTSTYTFETAKQGEDSFTGQDSSYIYSRLGNPTVELFEERMAALEGGEVALAFGSGMASISATLLACLRAGDHMICSNGLYGCTYGFLEVLEEKFMISHSFCDMETDEQIEKEILPNTKLIFVETPINPTMKLIDLEKVIKVAKKNHLLVIVDNTFCSPYLQNPLVLGCDAVLHSATKYIGGHGDVVAGVTVCKTRELAEKIRPIRKDIGGIMAPFDAWLLLRGLKTLAVRMDRHCDNAEKVVAFLKNHEKVEKVWYPEGERASRQMKRGGGVISFSIKGGKEEAQAFMDKLNLIAIAVSLGDTETLVQHPATMTHAVIPAEVRQKMEIFDNLIRLSVGLESWEDIISDLQQALNSSNVISSSIHYK
>Annotree@>NC_009831.1_1611@RS_GCF_000018025.1@p__Proteobacteria
MQDKWKPATKVIHAGHIKDSSGALVSPLCQSATFVFDSAEQGASRFAGDEAGYIYTRLGNPTTAELERKMAVLEGAEAATATASGMAAVSSALLANLSHGDHLVASKAVYGCTFSLVTSQLVKFGIRVTLVDFNDLNAVADAITSDTKVIFCETPVNPHLDVFDLDGIAEIAKQHGLISIVDNTFMTPLLQQPLSHGIDIVIHSATKYLNGHGDVIAGIICGSDEQIEKIKYETLKDLGGVLSPHDAWLILRGLKTLDVRLERHCDNAEVIAQYLLNHNRVTKVYYPGIKGHSGHQFIGQQMKRAGGVIAFELDASLEQSIKFINGLHLFAIAVSLGDAESLIQHPASMTHSPYSDEEREAAGIGASLLRISVGLESVEDLIVDLEQALSRI
>Annotree@>NC_009901.1_2727@RS_GCF_000018285.1@p__Proteobacteria
MQDRWQLATKVIHAGREANESGALVTPLCQSATFVFETAEQGGARFAGDEQGYIYTRLGNPTTAELERKIAALEGSDAAAATASGMAAVSAALLANLSHGDHLVASHAVYGCTFSLMTSQLVKFGIEVTLVNFSDETEIKAAIKPNTKVIFCETPVNPHLDVYNLDLIAAIAKQHNLVSVVDNTFMTPLLQQPIKHGIDIVIHSATKYLNGHGDVIAGLICASVEQMEVIKFEILKDVGAVISPHDAWLILRGLKTLDVRLTRHCDNAEKVASYLEGHPKVSKVYYPGLESHPGHSLIGTQMRRGGGVIAFELEASLEQSIAFINRLSLFSIAVSLGDAESLIQHPASMTHSPYSEDERIKAGIKDNLLRISVGLESVEDIIQALEDGLASVE
>Annotree@>NC_010322.1_4544@RS_GCF_000019125.1@p__Proteobacteria
MRDSHNNTGFSTRAIHHGYDPLSHGGALVPPVYQTATYAFPTVEYGAACFAGEEAGHFYSRISNPTLALLEQRMASLEGGEAGLALASGMGAITSTIWTLLRPGDELIVGRTLYGCTFAFLHHGIGEFGVKIHHVDLNDAKALKAAINSKTRMIYFETPANPNMQLVDIAAVVEAVRGRDVLVVVDNTYCTPYLQRPLELGADLVVHSATKYLSGHGDITAGLVVGRKALVDRIRLEGLKDMTGAVLSPHDASLLMRGIKTLALRMDRHCANALQVAQFLARQPQVELIHYPGLPSFAQYELAQRQMRLPGGMIAFELKGGIDAGRRFMNALQLFARAVSLGDAESLAQHPASMTHSSYTPQERAHHGISEGLVRLSVGLEDVEDLLADVEQALQACK
>Annotree@>NC_010334.1_2814@RS_GCF_000019185.1@p__Proteobacteria
MQDRWKLATKVIHAGRESNQAGALVTPLCQSATFVFDSAEQGGARFAGTEQGYIYTRLGNPTTAELERKIAALEGSEAAAATASGMAAVSAALLANLSHGDHLVASNAVYGCTFSLMTSLLTKFGIEVTLVNFSDEAAIKAAIKPNTKVIFCETPVNPHLDVYNLDLIAAIAKQHNLVSVVDNTFMTPLLQQPIKHGIDIVIHSATKYLNGHGDVIAGLVCASNEQMEVIKYEVLKDVGAVLSPHDAWLILRGLKTLDVRLERHCDNAEKVASYLEYHPKVSKVYYPTLKSHPGHKLLGPQMRRAGGVIAFELDASLEESIKFINQLPLFSIAVSLGDAESLIQHPASMTHSPYTDEERSRAGITDNLLRISVGLESVEDIIQALEGGLDKLHINQLL
>Annotree@>NC_010501.1_916@RS_GCF_000019445.1@p__Proteobacteria
MRDSHNNTGFSTRAIHHGYDPLSHGGALVPPVYQTATYAFPTVEYGAACFAGEEAGHFYSRISNPTLALLEQRMASLEGGEAGLALASGMGAITSTIWTLLRPGDELIVGRTLYGCTFAFLHHGIGEFGVKIHHVDLNDAKALKAAINGKTRMIYFETPANPNMQLVDIAAVVEAVRGSDVLVVVDNTYCTPYLQRPLELGADLVVHSATKYLSGHGDITAGLVVGRKALVDRIRLEGLKDMTGAVLSPHDASLLMRGIKTLAVRMDRHCANALQVAQFLARQPQVELIHYPGLPSFAQYELAQRQMCLPGGMIAFELKGGIEAGRRFMNALQLFARAVSLGDAESLAQHPASMTHSSYTPQERAHHGISEGLVRLSVGLEDVQDLLADIEQALGHL
>Annotree@>NC_010506.1_3130@RS_GCF_000019525.1@p__Proteobacteria
MQDKWKLATKVIHAGHIRSSSGALVTPLCQSATFVFDSAEQGGERFAGDQPGYIYTRLGNPTTAELERKMAALEGAEAAVATASGMAAVSSALLANLQHGDHLVASKAVYGCTFSLMTAQFLRFGIEVTLVDFNDLSAIKEAIKPTTKVLFCETPVNPHLDVFDLDAIAKIAQANKLVSIVDNTFMTPLLQQPLTHGIDIVVHSATKYLNGHGDVIAGVICGSNEQIEQIKYETVKDLGGVLSPHDAWLILRGLKTLDVRLARHCDNAECLAYYLLNHEKVTKVYYPGLEGHSGYPLLGTQMKRAGGVIAFELNGAMEQSLQFINSLTLFSIAVSLGDAESLIQHPASMTHSPYSEQERELAGIGESLLRISVGLESVEDLISDLEQALALV
>Annotree@>NC_010718.1_2693@RS_GCF_000020005.1@p__Firmicutes_D
MAREYKHKFETRAVHADEGHKNEVGALRTPIYQSSTFVFDNVEQGANRFCGEEAGYIYTRLGNPTQRDLEKQMANLEGAEDAIAVGSGMAAVSAVVMNLLNSGDHMVASDTLYGCTHSLFDELLPNWNVDVTFVDMTDPDNVRNAIRNSTKVIYTETPANPTLSIIDLNEIVNIAKDKNITTITDNTFMTPYLQRPIEMGIDVVIHSATKYLGGHGDTIGGVIVGSQELMNELRMTTVKDFGGIIGPFDAFLLLRGIKTLTVRMDKICENAKKIAKFLEEHSEVERVYYPGLESHPQHSLAKKQMGDFGGMITFELKGGYEAGKKLMNSVELCVLAVSLGDVDTLIQHPASMTHYVVPPEEREKAGITDGLVRLSVGIEDPEDVMNDLKQGMES
>Annotree@>NC_010718.1_2470@RS_GCF_000020005.1@p__Firmicutes_D
MKDSKLTTRIVHADEGQKNEAGALRTPIYQSSTFVFDNVEQGAARFAGEEAGYIYTRLGNPTQKNLEKQMANLEGGDDAIALGSGMAAVSAVVMNLLNCGDHMVASDTLYGCTHSLFDELLPNWGIEVTFVDTSEPENIRAAIKDNTKVIYTETPANPTISITDLEEVVKIAKEKDDITTVVDNTFMTPYLQRPLEMGIDIVIHSATKYLGGHGDTVAGIVVGFEELIGDIKMTTVKDLGGIIAPFDAFLLLRGIKTLAVRVDKICENAMKVAKFLEEHPAVERVYYPGLESHPQHELAKKQMEDFGGIIAFELKGGFEAGKNLLNNVELCTLAVSLGDVDTLIQHPASMTHSVVPQEEREKAGITDGMVRVSVGIEDVDDIIEDLKQGMEQ
>Annotree@>NC_011772.1_4574@RS_GCF_000021305.1@p__Firmicutes
MKKKHMETALIHHGYTPEEHKGSLTPPLFQTSTFTFETAQQGEASFAGVDPSYIYSRLGNPTVKLFEERMAVLEGGEEALAFGSGMAAISATLIGFLKAGDHIICSNGLYGCTYGFLEVLEEKFMITHSFCDMETEANIENKIRSNTKLIFVETPINPTMKLIDLKQVIQVAKQNGLLVIVDNTFCSPYLQRPLELGCDAVVHSATKYIGGHGDVVAGVTICKTKALAEKIRPMRKDIGGIMAPFDAWLLLRGLKTLAVRMDRHCDNAEKIVSFLRKHDVVEDVWYPEGELASRQMKRGGGVISFSVKGGKEETQAFINDLHFITIAVSLGDTETLIQHPATMTHAAIPAELRKEMGIFDNLIRLSVGLESWEDIVSDLEQALKKISTVNQ
>Annotree@>NC_013166.1_1441@RS_GCF_000024085.1@p__Proteobacteria
MSSGKFSNIETKAIHSGRIGDPSFGSLSTPIHQTSTFVFDNVEQGASRFAGEEQGYIYSRLGNPTVRELEQKMAALENTEEAAAFGSGMGAVSATLLANLKTGDHLVASAALYGCTFALINHKFKDLGIEATFVDITKPIEVEAAIKENTKLIYFETPINPNLVCADMQAISDIAKRHDMLTILDNTFMSPVLQQPSDFGMDLIIHSATKYLNGHGDVVAGITCGSAEQIENIKMTTLKDMGAVMSPNDAWLIIRGLKTLSVRVERHCDNAEKVAEFLEANDQIEQVYYPGLKSHPAHHLIGKQMKRAGGVIAFEVKGGFDDAVRFMNSLKMCRIAVSLGDAETLIQHPASMTHSPYTPEERAAAGISETLIRISVGLEHVDDIIGDLEQALKAKQIKAA
>Annotree@>NC_014011.1_466@RS_GCF_000025885.1@p__Synergistota
MSYRFDTQCVHLGTHPDPITGALSTPIYQTSTFAFHNADEGARRFKGEEEGYIYTRLGNPNHTAVEEKIAALEGGEAAAVAASGMGAIASVMWTALSAGDHVIAAKSLYGCTHALMNHQFPRFGMEATFMDLKDLAAVKAAMRPNTRMIYCESPANPTMEIADLEGLARIAHEGNAILVVDNTYCTPVIQRPLEFGADVVVHSATKYLNGHGDIIAGVIVGSKEFIGRIKLEGLKDLTGATLSPFDSYLLLRGMKTLHIRVPRHCETALKVARFLNGCPEVEKVWYPGLDDFPQRELADKQMKYYGAMIAMELKGGYEAGKKFINSTKLWTLAVSLGDAESLVQHPASMTHSALSDEELEKAGISKGLVRLSVGLEDVEDLIDDLKEAFAVM
>Annotree@>NC_008027.1_4122@RS_GCF_000026105.1@p__Proteobacteria
MRDSNNNTGFSTRAIHHGYDPLSHGGALVPPVYQTATYAFPTVEYGAACFAGEEGGHFYSRISNPTLALLEQRMASLEGGEAGLALASGMGAITSTLWTLLRPGDELIVGRTLYGCTFAYLHHGIGEFGVKIRHVDLNDLQALKAALTPKTRMIYFETPANPNMQLVDIAAVADATRGHDLNIVVDNTYCTPYLQRPLELGADLVVHSATKYLSGHGDITAGLVVGRKALIDRIRLEGLKDMTGAVLSPHDASLLMRGIKTLALRMDRHCANAQQVAEHLARQPQVELINYPGLPSFAQYALAQRQMRLPGGMIAFELKGGIEAGRRFMNALQLFSRAVSLGDAESLAQHPASMTHSSYTPQERAHHGISEGLVRLSVGLEDVDDLLADIDQALKACA
>Annotree@>NC_011740.1_3356@RS_GCF_000026225.1@p__Proteobacteria
MNHNQNYGMNTRIVHAGQQPDPSTGALSMPIFQTSTFVFDSAEQGAARFALEEPGYIYTRLGNPTVDALEKKLAVLEQGEAALATASGISAITTTLLTLCQQGDHIISASAIYGCTHAFLQHSIPKFGINVSFVNASKPEEIVAALRQETKVIYIETPANPTLSLVDIAAVADIAHQSGVILIVDNTFMSPYCQQPLTLGADIVIHSLTKYINGHGDVIGGVIIGKQEFIDQARFVGLKDITGGCLSPFDAWLTLRGVKTLGIRMERHCQNALRIAHYLESHPAITQVWYPGLPSHPQYILGKKQMSLPGGVISFEIAGGLETGRRMINSVELCLLAVSLGDTETLIQHPASMTHSPFAPEERLEAGITDGLIRLSVGLEDPEDIINDLDQAIRKATH
>Annotree@>NC_014012.1_2802@RS_GCF_000091325.1@p__Proteobacteria
MQEKWKLATQVIHAGHIKDSSGALVTPLCQSATFVFDSAQQGGARFAGDEPGYIYTRLGNPTTAELERKMARLEGAEAAAATASGMAAVSSALLANLSQGDHLVASKAVYGCTFSLMSTQLSKFGIEVSLVDFKDLDAISAAITNKTKVLFCETPVNPHLDVFDLDALVSIARKHGLISIIDNTFMTPLLQQPLAHGVDLVVHSATKYLNGHGDVIAGIICGSNEQIEKIKFETMKDLGGVLSPHDAWLILRGLKTLDVRMERHCDNAQRVVEYLLSHPKVVKVYYPGIEGSYGQHLLGKQMRRGGGVIAFELDADLDKSIEFINSLQLFSIAVSLGDAESLIQHPASMTHATYDKEEREAAGIGENLLRISVGLESVEDLIVDLDQGLAQI
>Annotree@>NC_014100.1_795@RS_GCF_000092285.1@p__Proteobacteria
MRGDQGGFSTRAIHAGYDPANEHGALTPPVHLTSTFAFDSAEAGGEMFAGTREGHFYSRISNPTTDLLERRLASLEGGEAAVATASGMGAITAVLWSFLQAGDEVITDQTLYGCTFAFMRDGLTRFGVTVRQVDMTDPRALAAAISDKTRIVYFETPANPNMRLVDIAAISRIARAAGAKVVVDNTYATPVLTRPLALGADIVVHSATKYLGGHGDLVGGIAIGGVEDMRRVRMVGVKDMTGAVMSPFTAFLVMRGLKTLSLRMARHGESALAVARWLETHPAVTGVFYPGLASFPQHALAARQMAHGGGMMAFELKGGHAAGVAMMNRLTLIRRAVSLGDAETLIQHPASMTHSTYTPQERAEAGIGEGLVRLSVGLEDVADILGDLETALEPERVAASA
>Annotree@>NC_014219.1_2051@RS_GCF_000093085.1@p__Firmicutes
MDKHLETRIIHSHFDQERHYGSLTQPLYQTSTFVFGNAEEGERRFAGEEEGYMYTRLGNPTVAELEHKMADLEATESAVAFASGMGAVSAVLMHLLNSGDHVIVTRGVYGCTYGFLELFRDKYGLTYDLIHMDDESSLEQVLVPETKVIYVETPINPTMKVVDLEMVTAFAKKHGLKVVVDNTFSSPYLQQPSLSGADFILHSATKYISGHGDVIAGIVCGPKEDMDIIRMSTLKDIGAVLGPFDAWLLLRGIKTLGVRMDRHCENAAFLFDKLKQADGVTSIIYPGDSSFPDHKITQKQMRKPGGMISFEIDGGKKAAQSFLNHLKLCKRAVSLGDAETLIQHPASMTHAVVPEEERLKMGINDSLIRISAGLEHKEDIWADIRQSLLAATTQEG
>Annotree@>NC_014377.1_1581@RS_GCF_000144645.1@p__Firmicutes_A
MGFNTKAVHAGQKHDPVTGSHVTPIYQTSTFVFENVDQGARRFAGQEEGYIYTRLGNPTITELEEKMAVLEGGEAAIATASGMAAISTVLFTLLKQGDHVVASDALYGCTHSFLSHVAPKYGIDVTFTDASDLTNLEKAMKPNTKVVYVETPANPTLKLIDLKGAAEIAHKFGARLVVDNTFMSPYLQRPIEHGADVVVHSATKYIGGHGDVIGGIIVGPKDLITEMKMPYLKDIGGVIGPFDAWLLIRGLKTLGLRMERHCQNAQKVAEYLEGHPMIERVYYPGLPSHPQHDLAKRQMDGFGGMISFELRGGIEAGKLLMNSVKMITLAVSLGCVDSLIQHPASMTHSPVPREERLKAGITDGLVRLSVGIEDVEDIIGDLDQALEKVQKGLKDGFSTGA
>Annotree@>NC_004347.2_1687@RS_GCF_000146165.2@p__Proteobacteria
MQDKSSKMWKAATQAIHAGHEREAFGSLVTPLYQTATFVFDSAQQGGERFAGNEPGYIYTRLGNPTVAELERKMAILERAEAAAATASGMGAVSAALLANLQIGDHLVASNAVYGCTFALMTNQFARFGIEVTLVDFSDVELIERAIKPNTKVIFCETPVNPHLQVFDLSAIAAIAKRHSLTSIVDNTFMTPLLQQPIALGIDVVVHSATKYLNGHGDVIAGIVCGSEAQLHRVKYEILKDIGAVMSPHDAWLILRGLKTLDVRLQRHCESAQRVAEFLEQHPAVTRVYYPGLKSHSGHRFIGQQMRRAGGVIAFELAADFTQAMAFVGNLKLFSIAVSLGDAESLIQHPASMTHSPYSPEARAAAGIGDNLLRISVGLEDCDDIIADLSQALAALV
>Annotree@>NZ_GL397071.1_819@RS_GCF_000146345.1@p__Firmicutes_A
MNTRDELMKMGVGTQAIHGGTVHDQYGALATPIYATSTFIFDSAEQGGRRFALEEDGYIYSRLGNPTNSMVENKVALLEGAEAALSTASGMGAITSAIWPFIKAGDHILASKTLYGCTFAFLEHGLTRLGIDVEFINMADLDEVKAKIRDNTRIVYLETPANPNMDICDIEEISKIAHEKEGRMVIVDNTYCTPYIQKPLSLGADLVVHSATKYLNGHGDVIAGFVVGSAELVAQARLVGLKDMTGAVLSPFEAYLINRGLKTLHLRMERHCENAMKIAEFLEKHEQVASIQYPGLKSFKFYDLAKKQMRLPGAMISFELKGGIEAGRTLMNSVKLCTLAVSLGDCETLIQHPATMTHSPYTAEERAKAGITDGMVRLSVGLENVDDLIADLDQALAKIK
>Annotree@>NC_014541.1_2579@RS_GCF_000148645.1@p__Proteobacteria
MAAFKHQGTCVIHGGHHRAEPGSLATPLYQSATFVFPDCERGGARFAGEESGPIYTRLGNPTTDEFERRMALLEGAEDAVAFGSGMGAVSGALLSQLSAGDHLVAAIGLYGCTHAFITEQLPRFGVESDSVDFADLDALEAAIRPNTKVLYLETPVNPHLAVYDLDAIVTLARRKGLVTIVDNTFMTPLLQQPLRHGVDIVLHSATKYLNGHGDVIAGVVCGSAEQMAPVRMAIRKDFGAVLSPHDAWLILRGLKTLALRMERHSDNAMAVAHFLEAQPQVARVHYPGLPSHPGHRLLGRQMRAAGGVLALELHGGFDTAVRFVNQLRLFSIAVSLGDAESLVQHPASMTHSPYTPEDRAAAGISDSMVRLAVGLEHIEDILADLKQALAACAEAGETAPLAGEEQQ
>Annotree@>NZ_CH672428.1_1620@RS_GCF_000152745.1@p__Proteobacteria
MASPCCVAARILSRSVREDDDVDGSAPITRKPGFSTRAIHAGYEPAKEGGALVPPLHLSSTFAFETVEDAGAAFSGEQPAHFYTRISNPTLDLLERRIADLEGGEAGVSFGSGMGAITSVLWSLLEPGDEILADKTLYGCTFAFLNHGLSRFGIKVRHVDMSDIDAVISAMSEKTRVVYFETPANPTMKLVDIAAVAAVARAHSAMCVVDNTYATPLITRPIERGADVVVHSATKYLGGHGDLVAGMAVGSAEVMERVRLYGLKDMTGAALSPFNAMLILRGLKTLSLRMERHSQTGGAVARWLSAHPQVREVAYPGLEDGPQYALARSQMQHFGGMIAFELEGGFEAGVRMMNAMKLALRAVSLGDAETLIQHPASMTHSAYSAEERALYGISDGLVRLSVGLEDADDILGDLEQALMA
>Annotree@>NZ_CH672406.1_238@RS_GCF_000152885.1@p__Proteobacteria
MSADKQSTEHHQLATQVIHGGKAPQDPEGALVAPLYQTSTFKFSHSDQGSARFAGEEPGYIYSRLGNPTVTQLETRVAALEGFSAAAASATGMGAIAATTMALVRSGDHVLVSDAIYGCSFALFSDLFERFGVEAEFIDMADASQVTKHLRDNTRFVFLETPANPHLKLLDIAAIKTAMGASAAKLIVDNTFMTPLLQHPKSLGADIVIHSATKFLNGHGDVVAGIVCGDEETIADIKMTTLKDMGATMSPHDAWLILRGLKTLDVRMQRHCDNAEKVVSFLQQHELIKKIYYPGLASHPKHDLVGSQMQRAGAVIAFELHSDEQGARAFLDALDMIALAVSLGDAETLIQHPASMTHSPYTPEARQAAGISDTLLRIAVGLEDANDIIADLKQALDSVASRWRDSA
>Annotree@>NZ_AANB01000005.1_225@RS_GCF_000152965.1@p__Proteobacteria
MTRLTDDFATRAIHHGYDPQQNQGALTPPLHMTSTFVFETAEAGGEMFAGERQGHFYSRISNPTNDLLEQRIACLEGAEAGLALASGMGGITSTLWTLLSPGDELIIDKTLYGCTFAFMQHGLSKFGITVTPIDMTDPANLARAISENTRVVYFETPANPNMRLVDIAAVSAIAKTSGATVVVDNTYATPFLTRPLEHGADIVVHSATKYLGGHGDLVAGLVAGSAEMIQQIRLFGMKDMTGAVISPFNAMLVLRGIKTLALRMERHCQSAMTVAQMLEAHPAVREVHYPGLTSFAQHDLAKRQMDGFGGMIAFELEGGIAAGRAMMNALTMIGRAVSLGDAETLIQHPASMTHSTYSPEERAEHGISDGLIRLSIGLEGVEDILADLSSALPAPQTAAA
>Annotree@>NZ_CH672432.1_431@RS_GCF_000153025.1@p__Proteobacteria
MANNNKIETQAIHAGRINDEQFGSLATPLYQTSTFIFDNAQQGADRFAGEEEGFIYSRLGNPTTRQLEMRVAAMEHMEDAAATATGMGAVSGALLTNLKAGDHMIASKAIYGCSYALISHMLTRFGIEVSFVDMTDMTEFKSAIKHNTKLVFLETPINPNMVVLDLRAIANIAKQHQLISIVDNTFLTPVLQQPGQFGIDLVVHSATKYLNGHGDVVAGVICGSTEMINEIKMTVLKDIGATISPHDAWLILRGIKTLPIRMERHCQNAQQVAEFLENNKHVSKVHYPGLKSHSGYGFIGNQMKAAGGVIAFELDTDLQGGAAFIDSMKLFSIAVSLGDAESLIQHPASMTHSPYTQEERLDAGISDGLIRISVGLEHIDDLIKDLKQALDQIDTRLNLVLKETSQNVA
>Annotree@>NZ_CH672396.1_688@RS_GCF_000153445.1@p__Proteobacteria
MSIDHHKKLSFATRSVHAGYDSSANQGALNPPIYMTSTYSFGSVADGAGRFSGEQKGHFYSRISNPTQEILETRLADLEEGEAALATASGMGAITAALWTLVGPGDQILVDKTLYGCTFSFMEHGLKKFGVEICYADFTNHAEVQAHLSDKTKVVYFETPVNPNMRVIDIAAVSALVKGHSSAIKIMVDNTYCTPALQRPLSLGADLVVHSATKYLGGHGDLIAGAVVGDAETIQQIRLFGLKDMTGAVISPMNVFLILRGIKTLQLRMERHCQNAQAIAEMLEQHPAVDQVFFPGLKSDPWHAIASKQMDDFGGMIALELKGGYEASVRMLNKLKLAKLAVSLGDAETLIQHPASMTHSVYTPEERAEHGISEGLVRISAGLEAAEDIIADLQQALAD
>Annotree@>NZ_DS499562.1_42@RS_GCF_000154445.1@p__Firmicutes_A
MMNNKKGFATTSIHAGHHKNAAGALSLPIYQTSTFVFDSAEQGGRRFAGEEEGYIYSRLGNPTNTSLEQKVAALEGGEAAASTASGMGAISSALWTALKAGDHVLACDTLYGCTQALLSKGLTKFGIEVDFVDLSNLDLMKEKMKDNTRVVYLETPANPTLKICDIEAISKIAHEKEGTIVMVDNTFCSPYIQRPLELGADVVLHSATKYLNGHGDVIAGFVVGSSEFITAVKMEGIKDFTGAVLSPNDAFLINRGLKTLEIRMEKHCANAMKVAEFLQSHPAIESILYPGLKDFPQYDLAKKQMSLPGAMISFEVKGGIEAGAKLMNTLELCTLAVSLGDAETLIEHPASMTHSPCTPEERAAANITDGLVRLSVGLEDADDIIADLKQALDKLV
>Annotree@>NC_020911.1_2059@RS_GCF_000155675.2@p__Proteobacteria
MRNRPDSFATRAIHHGYDPMENEGALTPPLHLTSTFAFETAEAGGEMFAGERAGHIYSRISNPTCELLEKRIAVLEGAEAGLALASGMGAISATMWTLLAPGDEIILDKTLYGCTFSFMQHGLAKFGVIVTHVDLTTPENLAAVISDKTKVVYFETPANPNMRLVNIEAVSAIAHAHDAYVVVDNTYATPYLTQPISHGADIVVHSATKYLGGHGDVIAGLLVGSTELVSEIRLSGMKDMTGAVMAPFNAMLILRGLKTLELRMDRHCASAGTIATLLEQSYGVQKVWYPGLDSFEQRGVAKRQMAQFGGMIAFELGGGIDAGRSMMNKLQLITRAVSLGDAETLVQHPASMTHSTYTPEERALHGISEGLVRLSIGLEGIDDVIFDLEQALPKRPVRSAA
>Annotree@>NZ_GG730302.1_214@RS_GCF_000155975.1@p__Proteobacteria
MSDCRTYGFNTQIVHAGQQPDPSTGALSTPIFQTSTFVFDSAEQGAARFALEESGYIYTRLGNPTTDALEKKLAVLEKGEAGLATASGISAITTTLLTLCQQGDHIVSASAIYGCTHAFLSHSMPKFGINVSFVDAANPEEIRAAMRPETKVVYIETPANPTLSLVDIETVAGIAHQQGALLVVDNTFMSPYCQQPLQLGADIVVHSVTKYINGHGDVIGGIIVGKQEFIDQARFVGLKDITGGCMSPFNAWLTLRGVKTLGIRIERHCENALKIARFLEGHPSITHVYYPGLASHPQYELGQRQMSLPGGIISFEIAGGLEAGRRMINSVELCLLAVSLGDTETLIQHPASMTHSPVAPEERLKAGITDGLIRLSVGLEDPEDIINDLEHAIRKATF
>Annotree@>NZ_GG703819.1_572@RS_GCF_000156395.1@p__Proteobacteria
MSLNQKRSFETRAIHSHYNASEHLGSLASPIYQTSTYVFKDVEEGADCFSGEKEGYIYTRINNPTLNLLENRIASLEEGEAAIVFASGMGAITSTLWALLNPGDELLVDLTVYGCTYSFFHHGLARFGVTVRHIDMSDPQIVEQSITDKTRMIFFESPANPNMRLVDIASVSEIAHRHNVLVAVDNTYCTPYIQQPLVLGADIVLHSLTKYMNGHGDAMGGAVIATTECAKQIRLVGLKDMTGACLSPHDASLILRGMKTLSVRMERVVQSTHKIAKYLESHPLVESVMYPGLPSFKQFALAQKQMKLAGGMIACELKGGLNAGKYFLNRLNLFSRAVSLGDCESLAQHPASMTHSTYSPEERQRYGISDGLIRLSIGLEDANELIEDIQQALET
>Annotree@>NZ_CM011002.1_275@RS_GCF_000158095.2@p__Proteobacteria
MTDHLKGFATRAIHHAYDPLQNEGALTPPLHLTSTFAFESAEAGGEMFAGERAGHIYSRISNPTLDLLERRIALLEGAEAGLALASGMGSITAALWTLLSPGDEIIVDKTLYGCTFAYMHHGLSKFGITVTHVDLTEPDNLIPVISGKTRVVYFETPANPNMRLVDIAAVSKIAHEAGATVVVDNTYATPYLTRPIELGADLVLHSATKYLGGHGDVVAGLIAGRAEQVQEIRLVGMKDMTGAVMAPFNAMLILRGLKTLALRMDRHCASAQPVAEWLEAHPAVGEVYFPGLTSFAQHDLARQQMAKPGAMIAFELKGGLEAGRNMMNRLQMIGRAVSLGDAETLIQHPATMTHSTYTPEERAAHGITDGLIRLSVGLEDIEDILADLDQALSGVPASMAA
>Annotree@>NZ_GL987993.1_89@RS_GCF_000158195.2@p__Fusobacteriota
MEDKIKMEDLKNKGIGTIAIHAGQHKNPFGALATPIYQTSTFVFDSTEQGGARFAGKEDGYIYSRLGNPTVAVAEAKVAALEEGEAAAATSSGMGAISSVLWTLLKAGDHVIADKILYGCTFALLAHGMTRYGVEVDFIDTSDLEEVKKHMKENTRVVYLETPANPNLKISDIEEIAKIAHTNSKTMVVVDNTFATPYLQKPLKLGADIVVHSATKYINGHGDVIAGFAVGKKKIIDEIKLFGIKDMTGSVLGPTEAHLIIRGLKTFEIRMQRHCDNAQKVAEFLEKHPKIDKVYYPGLIKHPGHEIAKKQMKGFGGIMSFELKGGFEAGKTLLNNVKLCALAVSLGDTETLIQHPASMTHSAYSKEELKEAGIPEGLVRLSVGLENVEDIIEDLEQALNQVK
>Annotree@>NZ_GL987988.1_194@RS_GCF_000158195.2@p__Fusobacteriota
MKKGIGTMSIHTGNHKNPFGALAVPIYQTSTFVFDSAEQGGKRFALEEEGYIYSRLGNPTTAVFEEKIAALEGGEAAVATSSGIGAITSTLWTLLKAGDHVIADKTLYGCTFAYLNHGVAKFGVEVDFIDTSDLELVRKTMKSNTRVVYLETPANPNMKVVDIKAVAEIAHTNPNTLVVVDNTFATPFCQRPLELGCDVVVHSVTKYLNGHGDVIAGVVISKKEIIDQVRLVGVKDMTGSVLGPTEAFYIIRGMKTFELRMRRHCENAMKVAEYLEAHDKIEKVYYPGLKSHDGYEVASKQMDAFGGILAFELKGGFEAGKTLLNNVKMAALAVSLGDAETLIQHPASMTHSPYTKEERLAAGITDGLVRLSVGLENIEDIIADLEYGLAQIK
>Annotree@>NZ_GL987988.1_540@RS_GCF_000158195.2@p__Fusobacteriota
MKDLKNKGIGTKAIHGGVIKNKYGALATPIYQTSTFVFKNVEEGAKRFLGEEEGYIYSRLSNPTLTVAEEKVAILENGEKALATSSGMGAISATLWTLLKAGDHVLADKTLYGCTYAYISHGLTKFGVEVDFVDMSDLEEVKIKLKDNTKVIYLETPANPNLKIVDIQKISELSHNKNSNIKVVVDNTFATPFCQKPLLLGADIVVHSATKYLNGHGDVIAGFVVGSQEMINDIRTVGLKDMTGAVLGPNEAFLIIRGLKTFEIRMQKHCENAMKVAEFLEQNEKVEKVYYSGLKTHVGYEVAVKQMQAFGGILAFEVKGGLEAGKKLLNNLEMITIAVSLGDAETLIQHPASMTHSPYTKEERELAGITDGLIRLSVGLENVEDIILDLEKAFLKI
>Annotree@>NZ_CP007062.1_259@RS_GCF_000158275.2@p__Fusobacteriota
MEMKKLGLGTTAIHAGTLKNLYGTLAMPIYQTSTFIFDSAEQGGRRFALEEAGYIYTRLGNPTTTVLENKIAALEEGEAGIAMSSGMGAISSTLWTVLKAGDHVVTDKTLYGCTFALMNHGLTKFGVEVTFVDTSNLDEVKKAMKENTRVVYLETPANPNLKIVDLEGVCKVAHTNPNTLVIVDNTFATPYMQKPLKLGVDVVVHSATKYLNGHGDVIAGLVVTNKELADQIRFVGLKDMTGAVLGPQEAYYIIRGLKTFEIRMERHCKNARTIADFLNKHPKVEKVYYPGLESHPGYEIAKKQMKDFGAMISFELKGGFEAGKTLLNNLKLCSLAVSLGDTETLIQHPASMTHSPYTKEEREAAGITDGLVRLSVGLENVEDIIADLEQGLEKI
>Annotree@>NZ_GG665893.1_272@RS_GCF_000160475.1@p__Fusobacteriota
MEIKKSGLGTTAIHAGTLKNLYGTLAMPIYQTSTFIFDSAEQGGRRFALEEAGYIYTRLGNPTTTVLEDKIAALEEGEAAVATSSGMGAISSTLWTVLKAGDHIVTDKTLYGCTFALMCHGLTKFGIDVTFVDTSNLDEVKNAMKENTRVVYLETPANPNLKIVDIKALAKMAHTNPNTLVIVDNTFATPYMQKPLTLGADIVVHSVTKYINGHGDVIAGLVITNKELADQIRFVGLKDMTGAVLGPQDAYYIIRGMKTFEIRMERHCKNARRVVEFLNNHPKIEKVYYPGLETHPGYEIAKKQMKDFGAMISFELKGGFEAGKTLLNSLKLCSLAVSLGDTETLIQHPASMTHSPYTKEEREAAGITDGLVRLSVGLENVEDIIADLEQGLEKI
>Annotree@>NZ_GG668576.1_1303@RS_GCF_000160755.1@p__Proteobacteria
MTQSNKCFNTQAIHYGYSPLDYQGALVPPVFQTSTFAFPTAQYGADCFAGKEKGHFYTRISNPTLDLLEKRLAQLEQGDASVVFSSGMGAITSTCWSLLQPGDELIADMTVYGCTFTFFNHGLAKFGITIKHVDLTDPEKLAEAITDRTKLIFFETPANPNMRVSDIEKIANIAHQHDVLVMVDSTYCSPYLQKPLTLGADIVVHSMTKYLSGHGDVMAGAIITNYQLADKIRVEGLKDMTGACLSPHDAALVLRGIKTLSIRMEKICQNAQRIAQFLENHPKVATISYPGLNSFPQYELAKKQMALPGGMISMELNGGIKAGREFLNRLMLFTRAVSLGDCESLAQHPATMTHATYSAQERQRHGISDGLIRLSIGLEDVDDLIADLTQALA
>Annotree@>NZ_CM000745.1_3924@RS_GCF_000161455.1@p__Firmicutes
MKKKQIETALIHHGYDSKMHKGSLTPPLFQTSTYTFETAQQGEASFAGQDPSYIYSRLGNPTVELFEERMAVLEGGESALAFGSGMAAISATLLAFLRAGDHIICSNGLYGCTYGFLEVLEEKFMITHSLCDMETEEEIQASMRPNTKLIFVETPINPTMKLIDLEKVIKVAKQNELLVIVDNTFCSPYLQTPLTLGCDVVLHSATKYIGGHGDVVAGVTVCKTKELTEQIRPIRKDIGGIMAPFDAWLLLRGLKTLAVRMDRHCDNAEKVVAFLKNHESVEAVWYPEGEIALSQMKRGGGVISFTIKGGKEEAQAFMNELQFITIAVSLGDTETLVQHPATMTHAVIPATVRHEMGISDNLIRLSVGLESWEDIVSDLAYAFQKQSNAFSHVNGE
>Annotree@>NZ_GG697169.2_1465@RS_GCF_000161835.1@p__Proteobacteria
MTKGFATRAIHLGYDPKDNQGALTPPLHMASTFAFESAEAGEEIFAGEREGYVYSRISNPTLDILEKRIASLEGAEAGLALASGMGAISATLWTLLSPGDELIVDKTLYGCTFAFMHHGLAKFGINVTHVDLTNPENLTTAMSEKTRIVYFETPANPNMRLVDIAAVSEIAHAGGATVIVDNTYATPYITQPTAHGADIVLHSATKYLGGHGDLVAGLVVGMADIINEIRLVGMKDMTGAVMAPFNALLVQRGLKTLALRMERHSHTAQQIAEWLSVHPAVGKVSFPGLPHGQQYDIAQKQMSLSGGMIAFEMTGGIAAGRELMNSLGMIQRAVSLGDAETLIQHPASMTHSTYTPEERAHHEISDGLVRLSIGLEDVQDILADLDQALSPRPMAMTG
>Annotree@>NZ_GG700527.1_1552@RS_GCF_000163295.1@p__Firmicutes_A
MTENKKRSFATETIHAGAIKDTYGSLGLPIYQTSTFIFENAEQGGRRFALEEDGFIYSRLGNPTNDALEKKLATLEGAEAAVSTSSGMGAITSSIWPFIKAGDHILACGTLYGCTFAFLNEITKFNVDVEFIDMTNLEEVKKHLKENTRIVYLETPANPTLDVIDIEEVVKLAKKNSKDTLVIADNTFATPYLQNPLKLGVDIVVHSATKYLNGHGDVIAGFSCGSKELMTQVRLVGQKDFTGSVLSAHDAFLIFRGMKTLEVRMKQHVANTKKVVEALQKHKNVEKVYYPGLEDFKNHEVAKKQMKDYGAMVTFEVKGGIEAGRTVMNNVKLCSLAVSLGDAETLIEHPATMTHSTYSEEALKEAGIAPGLIRLSVGLEDADEIIEDLNQALDLI
>Annotree@>NZ_GG770383.1_75@RS_GCF_000163935.1@p__Fusobacteriota
MENKKCGLGTTAIHAGTLKNLYGTLAMPIYQTSTFIFDSAEQGGRRFALEEAGYIYTRLGNPTTTVLEDKIAALEEGEAAVATSSGMGAISSTLWTILKAGDHIVTDKTLYGCTFALMCHGLTRFGIDVTFVDTSNLDEVKNAMKENTRVVYLETPANPNLKIVDIEALAKLAHTNPNTLVIVDNTFATPYMQKPLTLGADIVVHSVTKYINGHGDVIAGLVITNKALADQIRFVGLKDMTGAVLGPQDAYYIIRGMKTFEIRMERHCKNARRVVEFLNNHPKIERVYYPGLETHPGYEIAKKQMKDFGAMISFELKGGFEAGKTLLNSLKLCSLAVSLGDTETLIQHPASMTHSPYTKEEREAAGITDGLVRLSVGLENVEDIIADLEQGLEKI
>Annotree@>NC_017455.1_64@RS_GCF_000165465.1@p__Firmicutes_F
MEKKDLGKLGFQSLCCHAGQHADPQTGAHNTPIYQTSTFAFQNVEDGAKKFAGEKEGYIYTRLGNPTQTALEEKMAALEGAEAAIATASGMAAISASVMAVAFAGDHILAHDCLYGCTHSLMEEILPRYGIEVTFADLSNLDNVDKNLQDNTKLVYLETPSNPTLNLVDIEEISKKAHAAGAKVIADNTFMTPYLQNPLALGADMVVHSATKYIGGHGDAIAGVIAGNQEMLADIRMTTLKDFGGIISPFNAWLLLRGLKTLPLRVEKHNQNAMEVAKFLEKHDKVEEVFFPGLESHPQHELAKKQASGFGSMISFELKGGHSAGEKMMNNVNLATLAVSLGDVDTLIQHPASMTHAPVPREERLKAGITDGLVRISIGIEDLDDIIADLDSALAKI
>Annotree@>NZ_GL538208.1_68@RS_GCF_000165735.1@p__Firmicutes_C
MDRTELQKMGFATQSIHGGSSKNTFGALTAPIYQTSTFIFDSAEQGGKRFALEEEGYIYSRLGNPTNTVVEEKVALLEEAEACMSTASGMGAISATFWTILQHGDHVVASDTLYGCTFALLNHGMPRADVDVTFVDMNDLEAVKKAMKPNTKMVYIETPANPTLKIVDIKAVSDIAHEVDGCLVVVDNTFCTPYITKPLTLGADVVVHSATKYLNGHGDVIAGFVCGSAEFIAQVRLFGIKDMTGAVLSPFDAFLIARGMKTLALRMEKHCSNAMEVAAFLETHPAVESVAYPGLKSFPQFDLAKKQMSLPGGMISFELKGGKKAGGTVMDSVRLCKLAVSLGDAETLIEHAATMTHSPYTAEELKAAGISEGLVRLSVGLEDAQDIINDLKQALDKVK
>Annotree@>NZ_AAUW01000001.1_210@RS_GCF_000168975.1@p__Proteobacteria
MSAYKGFASRAIHLAYNPHDNEGSLTPPLHLTSTFVFETAEAGGEMFAGERAGHIYSRISNPTLNLLERRIADLEGAEAGLALSSGMGAITSTLWTLVAPGDEIIVDETLYGCTFVYMRHGLTKFGIKITHVDLTDPENLRSVISDKTRVVYFETPANPNMRLVDISHVSEIAHEAGATVIVDNTYATPYLTRPIELGADLVLHSATKYLGGHGDVVAGLVAGRAEQIQEIRLVGMKDMTGAVMAPFNAMLILRGLKTLALRMDRHCASAQKVAEWLEAHPAVSKVYFPGLESYEQHELAKRQMSQPGGMIAFELKGGLEAGISMMNGLKMIQRAVSLGDAETLIQHPASMTHSTYTLEERAAHGISDGLVRLSVGLEDLEDILEDMAQAMPQVPVAAAA
>Annotree@>NZ_AAYC01000011.1_96@RS_GCF_000169455.1@p__Proteobacteria
MTTSQGFATRAIHHGYDPQENEGALTPPIHMTSTFAFESAEAGGAMFAGEASGHFYSRISNPTLDLLEQRMATLEGAEAGLGTASGMGAITSTLWSLVRAGDEVIIDKTLYGCTFAFLTHGLTRFDVSVRPVDMTDPSNLEEVISDRTRVVYFETPANPNNRLVDIAAISKIAHRAGAKVVVDNTYATPVQTRPIEHGADIVVHSATKYLGGHGDLIAGIVVGSAEDITNIRLVGLKDMTGAVMAPMTAMLVMRGLKTLQLRVERHCKSALEVAQALEAHPAVAKVYYPGLASFEQGDLARRQMANFGGMIPFEVVGGKEGGIAFMNRLSMIQRAVSLGDAESLIQHPASMTHSTYTPEERAKHGIGEGLLRLSVGLEDVDDILSDLMRALGQHNSAAA
>Annotree@>NZ_ABFU01000052.3_13@RS_GCF_000171615.1@p__Firmicutes
MNNGDVQFETSVIHHGYSSRDHHDSLTPPIYPSSTFAFANAKQGEERFSGEQEGYIYSRLSNPTVKILEERMAELEKGDQALAFSSGMAAVSAVLLALTKSGDHILCSKGVYGCTFGLLQFMQEKYGIGHDFSNLDTEEEIRKRILPTTTCIYVETPINPTMQVIDLTLLSGIAKEYSIPVVVDNTFSSPYLQQPLALGCDLVIHSATKYIGGHGDVVAGIAVGNKDIMTTIQKTTQKDIGGILSPFDAWLLLRGLKTLAIRMDRHTENAAKVFSFLKQHELIDKIYYPGDPDHPDYGIAKQQMKKPGGLLSFTIRGGKEMAQKLMDSLQLIQIAVSLGDAETLIQHPATMTHAVVPEENRLIMGITDGLLRLSVGLEHGDDLCRDLEQALSKTLEASKMV
>Annotree@>NZ_ABIC01000041.1_21@RS_GCF_000172075.1@p__Proteobacteria
MKSERAGHASHTRRTYQRQFRGTFVFDSAQQGAARFAGDEAGYIYTRLGNPTTAELERKMAELEGAAAAAATASGMAAVSSALLANLSQGDHLVASKAVYGCTFSLMTTQLIKFGIEVSLVDFKDLDAISAAITEKTKVLFCETPVNPHLDVFDLDALVSIAKKHGLISIIDNTFMTPLLQQPLAHGVDLVVHSATKYLNGHGDVIAGIICGSDEQIEKIKFETMKDLGGVLSPHDAWLILRGLKTLDVRMERHCDNAEKVVEYLLSHPKVLKVYYPGIEGSYGQYLLGKQMRRGGGVIAFELDADLDLSIEFINSLQLFSIAVSLGDAESLIQHPASMTHATYDKNQREAAGIGENLLRISVGIESVEDLIVDLEQGLAKI
>Annotree@>NZ_ABID01000081.1_2@RS_GCF_000172095.1@p__Proteobacteria
MGAITSTLWSFLEAGDEIIIDKTLYGCTFAFMTHGLPRFGVKVTLVDMTEPANLEAAISAQTKIVYFETPANPNNRLVDIAAVSRIAHRAGAKVVVDNTYATPVLTRPIEHGADIVVHSATKFISGHGDVVAGLIVGSKEDMTQVRLVGLKDMTGAVMSPLTAMLLLRGVKTLELRMERHCATARKVAEALEAHPAVLHVAYPGLSSFPQADLARRQMSDFGGMIPFEVKGGKPGGIAFMNRLNLIQRAVSLGDAESLIQHPASMTHSTYSQEERAEHGIAEGLVRLSVGLESADDIIDDLYAALGAHNMQAA
>Annotree@>NZ_ABXA01000032.1_32@RS_GCF_000173355.1@p__Firmicutes_A
MAENNKRSFATQTIHAGAMKDKYGSLGLPVYQTSTFIFDSAEQGGRRFALEEEGFIYSRLGNPTNDALEKKLAALEGAEAAVSTASGMGAITSSIWPFIKAGDHILACGTLYGCTFAFLNEIKKFNVEVEFIDMTNLEEVKSHLKENTRIVYLETPANPTLDIIDIEEVVKLAKANSKDTMVIADNTFATPYLQNPLKLGADIVVHSATKYLNGHGDVIAGFSCGSKELMTQVRLVGQKDFTGSVLSAHDAFLIFRGMKTLEVRMKQHIENAKKVVEALQKHKNVEKVYYPGLEDFKNHEVAKKQMKDYGAMVTFEVKGGIESGRTIMNNVKLCSLAVSLGDAETLIEHPATMTHSTYTEQALKEAGIAPGLIRLSVGLEDSDDIIEDLNQALDLI
>Annotree@>NZ_ABXW01000049.1_136@RS_GCF_000173415.1@p__Proteobacteria
MSLDIKRSFETRAIHSHYNSQDHLGSLASPIYQTSTYVFKSVEEGAAYFSGEKDGYIYTRINNPTLSLLENRISSLEEGEAAIVFSSGMGAITSTFWSLLNPGDELLVDLTVYGCTYAFFHHGLARFGVKVRHIDMSEPENLAQAITENTRMIFFESPANPNMRLVDIAAVSQIAHQHNILVAVDNTYCTPYIQKPLVLGADIVLHSLTKYMNGHGDAMGGAVITTAERAKHIRLVGLKDMTGACLSPHDANLIIRGLKTLSVRMDRIVQSTQKIAEYLEAHPQVVAIMYPGLPSFEQYQLAQKQMELAGGMIAFELKGGLEAGKRFLNHLTLFSRAVSLGDCESLAQHPASMTHSTYTPEERQQYGISDGLIRLSIGLENVDELIADIHQALSVE
>Annotree@>NZ_ACLR01000047.1_7@RS_GCF_000174775.1@p__Bacteroidota
MIDPKELQQMGFATRAIHAGSEHNQHGTLATPIYQTSTFVFDSAEQGGRRFALEEDGYIYTRLGNPTCTAAEQKVASLEGGEACVSASSGIGAITSAIYPLVQAGDHIVAGKTLYGCTYSFLEHGLSRFGVEVTFVDARNLNEIKAAMRPNTKLVYIETPANPNMYLTDIEGAAKIAHSQEGTVLMVDNTYCTPFITRPLDLGADVVVHSATKYLNGHGDVIAGFVVGRKEYIDQVRLFAVKDMTGSVLGPFEAYLIARGIKTLEIRMERHCANAQRVAEFLEKHPAVASIAYPGLKSFPQYELAQKQMRLPGAMIAFELKGGLEAGRKLMNSLHLATLCVSLGDAETLIEHPASMTHSPYTPEERAASDIGEGMVRLSIGLENVEDIIADLKGGLDALL
>Annotree@>NZ_ACNN01000005.1_175@RS_GCF_000174815.1@p__Bacteroidota
MMNPEELRKTGFATRAVHVGAEKNQYGTLASPIYQTSTFVFDNAEQGGRRFALEEGGYIYTRLGNPTLTAVEQKVASLEGAEACMSASSGMGAITSAIWVCVEQGDHIVAGKTLYGCTYAFLEHGLKRYGVDVTFVDTRDPENVRKAMRPNTKLVYVETPANPNMYISDIEAIAKIAHAQEGVRVMVDNTFCTPYLCRPLEFGADIVVHSATKFLNGHGDVIAGFVCGSQEYIDQVRLLGVKDLTGSVLGPFEAFLINRGIKTLHVRMDRHCENAQKVAEFLEKHPKVESIAYPGLASFPQKALADKYMKKPGSMIAFEIKGGLEAGRKLMNSVHLAALAVSLGDTETLIEHPASMTHSPYTPEERAASDISEGMVRLSVGLEDAEDIIADLKQALDQL
>Annotree@>NZ_ABCF01000006.1_32@RS_GCF_000181495.1@p__Firmicutes
MKKDFERFETKVIHEGYNSTEYNDSLAPPLYQTSTFTFKDAQQGERRFAGEEGGYIYSRLGNPTVTMLEDRMAALENGEAALAFGSGMAAVSAVLLSMTKANDHILCSQGVYGCTFGLLNLMEEKYGITHDFSAMDSADEIRRSIKPETVCIYVETPINPTMKLIDLELVASIAKEKGIPVIVDNTFSSPYLQKPLDFGCDIIIHSATKYICGHGDVIAGIVVGKKDLMDHIRMTTQKDIGGVISPFDAWLLLRGLKTLPVRMDRHCENAGKIADFLKEQPQVEKLYFPGDADNPNYETMKKQMSKPGGLIAFTIKGTKETAQQFMNELKLIKIAVSLGDAETLIQHPATMTHAVVPEESREKMGITDTLLRLSIGLEAWEDIQEDLLQAFSKVK
>Annotree@>NZ_AEPB01000012.1_74@RS_GCF_000189395.1@p__Firmicutes
MNFETAVIHKGYDSTKHHDSLVTPLYQTSTYSFANAEQGEDRFAGNCEGNIYSRLGNPTVRVLEERMAEIEGGQGALAFGSGMASVSAILIYLTKAGDHVLCSRGIYGCTFGLLEIMEEKYGITHSLVSMTTEEEVERAIRPETVCIYVETPINPTMELVNLEAVMAVAKKYNIRVVVDNTFCSPYLQNPLRMGADFVLHSATKYLNGHGDVVGGVLVGSDAEEMQHIRMTVQKDVGGIMSPFDAWLLLRGLKTLHVRMDRHISNTKVVLAFLKQQEIVKNIYYPFDDSHPQVEIAKRQMREGGGLISFEIQGGKKEAQAFLNALSLIKIAVSLGDAETLIQHPATMTHAVVPPESRQAMGISDSLLRLSIGLEHTDDLIADLTKAFEQVKPKLQEI
>Annotree@>NZ_AEWH01000052.1_28@RS_GCF_000190475.1@p__Firmicutes
MARTYKHMETSVIHEGYNSKDMLGSLTTPLFQTSTFTFQTAEQGERRFAGEEDGYIYSRLGNPTVTILEERIAALENGERGLAFGSGMAAVSAILLALTKANDHVLCSSGLYGCTFGLLTMMKEKYNINHDFSNMETEEEIRSQIKPETVCIYVETPINPTMKLIDLEMVAQVAKEYEIPVVVDNTFASPYLQNPLELGCDVVLHSATKYIGGHGDVIAGLAVGKKELIDEVATTTLKDIGGIMAPFDAWLLLRGLKTLPVRMDRHCDNAEEIYKRLKTHPNVRSVYYPNDDTHPDYEIMKKQMKRGGGVISFEIIGTKEDAQAFLNNLTFLKIAVSLGDAETLIEHPATMTHAVVPEDSRASMGITDQLIRLSVGLEAWQDIWHDLEQALDKINSDAYSKVLKSR
>Annotree@>NC_014614.1_2018@RS_GCF_000196455.1@p__Firmicutes_A
MNKDALKNMGFATRTIHGGYQKNEMGALATPIYQTSTFIFDSADQGGKRFAGEEEGYIYTRLGNPSNTPVEEKLALLEGAEACMSMGSGMGAISSALWTALKAGDHVVAADTLYGCTFALLSHGMPRYGVEVTFVDTKDPQNVKNAMKPNTKVVYLETPANPTLDVADIRAISDIAHQNEGCLVMVDNTFCTPYIQRPIELGADVVVHSATKYLNGHGDVIAGFVVGTKAFIDQVRFFGVKDMTGAVLSPFDAFLIARGMKTLHIRMEKHCENAVKVAEFLRNHPAVDKVYFPGFEDFPQAEIVKKQMSLPGAMIAFEIKGDIEKGKKVMDTVHLCVLAVSLGDAETLIQHPASMTHSPYTAEERAKAGISDGLIRLSVGLENPEDIIADLKQALDGIL
>Annotree@>NC_008577.1_2706@RS_GCF_000203935.1@p__Proteobacteria
MQDESSKQWKAATQAIHAGHEREAFGTLVTPLYQTATFVFESAQQGGERFAGNEPGYIYTRLGNPTVAELERKMAILEGAEAAAATASGMGAVSAALLANLQMGDHLVASNAVYGCTFALMTSQFARFGIEVTLVDFTDLAAIERAIKPNTRVIFCETPVNPHLQVFDLKGIADIAKRHQLVSIVDNTFMTPLLQQPLAFGIDLVVHSATKYLNGHGDVIAGVVCGSEEQLHRVKYEILKDIGAVMSPHDAWLILRGLKTLDVRLQRHCDSAQRVAEFLEQHPAVTRVYYPGLKSHSGHRFIGGQMAKAGGVIAFELAASLEQAMAFVGYLKLFSIAVSLGDAESLIQHPASMTHSPYTPEARQAAGISDNLLRISIGLEDCGDIIEDLNQALAMLA
>Annotree@>NZ_AFCF02000006.1_109@RS_GCF_000203975.2@p__Proteobacteria
MKTSGGFATRAIHHAYDPQDNEGALTPPLHLTSTFTFETAEAGGEMFAGERQGHIYSRISNPTCDLLEQRIATLEGAEAGLALSSGMGAITAVLWTLLSPGDEVIVDKTLYGCTFAFMRHGLAKWGVTITHVDMTDMENLRAAVSDKTRVVYFETPANPNMRLVDIAAASEIAHAAGAQVVVDNTYATPYLTRPLELGADIVLHSATKYLGGHGDVVAGLVAGTAEQIAEIRLVGMKDMTGAVMAPFNAMLILRGLKTLALRMDRHCASAVTVADYLAAHPAVKSVSFPGHESFAQADVAKRQMAQPGAMIAFEVEGGLQGGIAFMNGLQMIQRAVSLGDAETLIQHPASMTHSTYTPEERAEHGISDGLIRLSVGLEDVADILADLEQALPAPVQHAAE
>Annotree@>NZ_AEVK01000098.1_6@RS_GCF_000209515.1@p__Proteobacteria
MNDKTIKTPSSASQGFATRAIHKGYDPMSHQGALVPPLYMTSTFAFPDAKSGGDRFAGETEGYIYTRLGNPTQALLEDRLATLEGGEAALAMSSGIGAITSTLWSLVEPGDEIIADKTIYGCTFSYLQHGLKKFGIKVTHVDMSDPKNVADAISDNTRVVYFETPSNPNNGLVDIAAVSKIAHANDALVVVDNTYCTPYLQRPIEFGADFVVHSATKYLGGHGDLIAGAVIGKKEHIDHVRYFGLKDMTGAVISPMDAFLIMRGLKTLELRMDRHCASALQVAKQIEAHPAVAKVYYPGLKSFPQHALAKKQMDNFGGMISFELHGGVDAGIQFIDSLKLAICAVSLGDAETLVQHPASMTHSPYEPEEREKFGISEGLIRLSVGLETLSDIQEDIAFGLDTVAANISVSEQEKSTGQTANANSVEAKLASLAAS
>Annotree@>NC_015501.1_504@RS_GCF_000212375.1@p__Bacteroidota
MIDPKKLQQMGFATRAIHAGSERNQHGTLATPIYQTSTFVFDSAEQGGRRFALEEDGYIYTRLGNPTCTAAEQKVASLEGGEACVSASSGIGAITSAIYPLVQAGDHIVAGKTLYGCTYSFLEHGLSRFGVEVTFVDARNLDEIKAAMRPNTKLVYIETPANPNMYLTDIEGAAKIAHSQEGTVLMVDNTYCTPFITRPLDLGADVVVHSATKYLNGHGDVIAGFVVGRKEYIDQVRLFAVKDMTGSVLGPFEAYLIARGIKTLEIRMERHCANAQRVAEFLEQHPAIASIAYPGLKSFPQYELAQKQMRLPGAMIAFELKGGLEAGRKLMNSLHLATLCVSLGDAETLIEHPASMTHSPYTPEERAASDIGEGMVRLSIGLENVEDIIADLKCGLDALL
>Annotree@>NZ_AFNU02000004.1_185@RS_GCF_000215935.2@p__Firmicutes
MSKQDKGFSTRAIHAGHDDNKHGTLATPIYQTSTFVFDHADQGGNRFKLEEPGYIYTRLGNPTLTVLEDKIASLENADGCISTASGISAVSTPIWTLLSKGDHIVSDCNLYGCTFAYFMHGLSRFGVDVTLVDASNPNEVKNAMRKNTKLIYCETPSNPSLKLVDIKAMSVIAKEYNAYLMVDNTFATPYLQRPMDLGADLVIHSGTKYLNGHGDVICGFICAKEELLTDLRYVGLKDMTGSVLSPFDAFLVIRGVKTLALRMEKHCEQAEVVARYLEQHKKVKRVYYPGLESHPQYELAKRQMKRPGAIISFELDGGLEDGKELINSTKLCKLAVSLGDLETLIQHPASMTHSPYTKEERLASGISDELIRLSIGLEDVDDIIADLDQALATI
>Annotree@>NZ_AFOZ01000019.1_22@RS_GCF_000217915.1@p__Proteobacteria
MQDESGKMWKAATQVIHGGHEREAFGALVTPLYQSATFVFESAQQGGERFAGNEPGYIYTRLGNPTTAELERKMAILEGAEAAAATASGMGAVSAALLANLQMGDHLVASNAVYGCTYALMTTQFARFGIEVSLVDFSSITETEAAIKSNTKVIFCETPVNPHLQVFDLAAIANIAKRHQLVSIVDNTFMTPLLQRPLDFGIDLVIHSATKYLNGHGDVIAGIVCGSEEQLHKVKYEILKDIGAVISPHDAWLILRGLKTLDVRLQRHCDSAQRVAEFLAEHPSINRVYYPGLASHQGHQFIGQQMKRAGGVIAFELAANLEQAMAFVGYLKLFSIAVSLGDAESLIQHPASMTHSPYTPEARAAAGISDNLLRISIGLEDCDDIIADLSQALERLA
>Annotree@>NZ_AFHI01000011.1_12@RS_GCF_000217935.1@p__Proteobacteria
MSKQQYSHPDTVCIHAGKTGLNPHGALATPLYQTSTFVFDSAEQGAARFAGEEQGYIYTRLGNPTTRELELKVAALEGMEDAAATATGMGAVAAATMAFLQQGDHLIASKAIYGCSFALFNHQFARYGIDVSFVDMTDHHAIKQALKANTKMIFAETPINPTLTVLDLDFIGQFAKQHQLLSVIDNTFLTPLLQRPADYGIDLILHSATKYLNGHGDVVAGIIVGSAEHITQIKLTTLKDMGATISPHDAWLIIRGLKTLSVRMERHCQNAQKVAEYLEAHPAIGQVYYPGLKSHPGHKFIGKQMKAAGGVLAFELNGSLDDGRYFINQCQLLSLAVSLGDAESLIQHPASMTHSPYTPEERQMAGISDGLIRISVGLEHVEDIIADLKQALTLMQQKQQKPPLSL
>Annotree@>NZ_AFPO01000011.1_140@RS_GCF_000218785.1@p__Proteobacteria
MADTSSMHPETMVIHGGNAPADEHGALVAPLYQSSTFVFPDAETGGRRFAGEEAGYIYSRLGNPTVNMLEQRVAALENMPAGAATATGMGAVSAATMAFLRAGDHIIVSDCIYGCSFALFSHLFDRFGVSVSFVDMTHSENLEAAFRDNTRLVFLETPANPHLKLIDLAMVGAVCKRHENVRIIVDNTFMTPLLQRPVDFGADIVVHSATKYLNGHGDVVAGVITGSEEDIQLIKMTSLKDMGATISPHDAWLITRGLKTLAIRMERHCKNAEMVAEFLARHPSIADIYYPGFKQHPQHNLIGSQMKHAGAVIAFELHAGYQAAVDFLNRLTMIKVAVSLGDAETLIQHPASMTHSPLSPEVRAQAGITDGLIRISVGLEHIDDIIRDLSQSLAQS
>Annotree@>NZ_GL982998.1_247@RS_GCF_000220335.1@p__Firmicutes
MQQNNNWHKETAMIHEGYNSKEHQGSLAIPLYQTATYVFDSAEQGERRFAGEESGNIYSRLGNPTVGVLEERIAGMEEGAAGLAFTSGMAAVSAVLVHVTKANDHVLCSRGIYGCTFGLLKIMHEKYNITHDLISMATEEEIEKAVTPETVCIYVETPINPTMELVDLQAVVAVAKRHGLKVIVDNTFCSPYIQTPLTFGVDFVLHSATKYLNGHGDVIAGLLVGKNSDEIATIRSTVQKDYGGVISPFDAWLLLRGIKTLPVRMDRHSANAKILFDYLKKQPKVEEVFYPFDDQHSQYEIAKKQMKMGGGLISFTIKGGKKEAQQLLNKLELVKLAVSLGDAETLMQHPATMTHSGVPKAQREKMGVTDSLLRLSVGLEHMDDVIADLEQAFQSI
>Annotree@>NC_015946.1_298@RS_GCF_000224105.1@p__Firmicutes
MNKKGFSTRAIHQGKIENKYRALATPIYQTSTFIFDSAEQGGNRFAGIEEGYIYSRLANPSVSVIEKKIALLEGAQAAVATSSGMGAITSLIWSQLKAGDHIVAAKTLYGCTFALLKHGITKYGVTVDFVDSRDVQNIQKALKPNTKMVYLESPANPNMYLTDIKAAAKVAHTIKDCLLVVDSTYCTPYIQRPIELGADVVVHSATKYLNGHGDVIAGFVVANQEIIDQVRMVGIKDMTGSVLGAFEAFLLERGMKTLEIRMKAHCENALKVAEFLESHPAVSNVLYPGLKSFPQYQLAQQQMDLPGAMISFELKNGREAGIKLMNSVKLCTLAVSLGDCETLIQHPASMTHSTYTAEQRQASDIAEGLVRLSVGLENYQDIIDDLKQALDKLI
>Annotree@>NZ_AGAV01000015.1_323@RS_GCF_000224785.1@p__Firmicutes
MTNNHKRFNTSAIHDGYDPSDLLGSLTAPLFQTSTFTFETAEEGERRFAGEEDGYMYSRLGNPTVTVLEEKMAALEKGERGLAFASGMAAVSAILVALTKANDHILCSAGLYGCTFGLVSMMKEKYNIDHDFSMMETKDEVRGLIRPETACIYVETPINPTMKLIDLQMVAEVAHECGIPVVVDNTFASPYLQRPLELGCDVVIHSATKYIGGHGDVIAGVAVGKKDFLDHVQMTTQKDMGGIMSPLDAWLLIRGLKTLPIRVDRHCDNAEKIYAKLNKHPKVSRVLYPDDSDHPDYHIRQKQMKRGGGLISFEVKGTKKDAQKMLNNLGFIKIAVSLGDAETLIQHPATMTHSVVPEASRQQMGVNDQLIRLSVGLEEWEDIWGDLEQALDQL
>Annotree@>NC_016041.1_2665@RS_GCF_000226565.1@p__Proteobacteria
MQGTNKNFSTLAIHHGYDAQANEGALTPPVHFTSTFAFETAEAGGQMFAGERDGHFYSRISNPTLDLLEKRIAILEGTEAGLALASGIGAISSTMWTLLSPGDEIIVDKTLYGCTFTFLHHGLAKFGIKVTHVDLSNHELLNDAISDNTKVVYFETPANPNMRLVDIEAVSKIAHKYKSTVVVDNTYATPYLTQPIKLGADIVVHSATKYLGGHGDLVAGLIAGPKDIVSEIRLYGMKDMTGACMAPFNAMLVMRGMKTLELRMDRHCQSAMRVAKMLEANPVVETVCYPGLPSFEQYELAKKQMSDFGGMITFEVKGGVQAGIKMMNKLQMIQRAVSLGDAETLVQHPASMTHSTYTPEERLEHGISDGLIRLSVGLEGVEDILDDLQQALNSISHEALGKNLEHVDSLVTQNNSQAAILK
>Annotree@>NZ_JH165061.1_448@RS_GCF_000227315.1@p__Firmicutes_A
MINRGFSTRAIHEGSDTNKYGALATPIYQTSTFVFDSAEQGGKRFALEEEGYIYSRLGNPTTTVIEKKLANLEGADAAVATSSGMGAISSVFWSQLKAGDHVVAAKTLYGCTFALLNHGLSKFGIEVDFVDTRDVKNIENAMRENTKIVYIETPANPNMYLTDIEAAAKVAHSVEGCILVVDNTYCTPYIQRPIELGADVVVHSATKYLNGHGDVVAGFAVGSKEIIDAVRLVGIKDCTGSVIGPFEAYLLGRGMKTLAVRVKQHCVNAVEVAKFLELHPAVEKIAYPGLESFPQYELAKKQMRLPGAMISFEVKGGKEAGIKLMNNVKLCTLAVSLGDCETLIQHPASMTHSPYTPEERKASDIAEGLVRLSVGLEDAEDIIADLKAALDQLV
>Annotree@>NZ_JH378957.1_31@RS_GCF_000235465.1@p__Fusobacteriota
MEMKKLGLGTTAIHAGTLKNLYGTLAMPIYQTSTFIFDSAEQGGRRFALEEAGYIYTRLGNPTTTTLENKIAALEEGEAGIAMSSGMGAISSTLWTVLKAGDHVVTDKTLYGCTFALMNHGLTRFGVEVTFVDTSNLEEVKNAMKENTRVVYLETPANPNLKIVDLEGVCKVAHTNPNTLVIVDNTFATPYMQKPLKLGVDIVVHSATKYLNGHGDVIAGLVVTKQELADQIRFVGLKDMTGAVLGPQEAYYIIRGLKTFEIRMERHCKNARAIADFLNKHPKIEKVYYPGLESHPGYEIAKKQMKDFGAMISFELKGGFEAGKILLNNLKLCSLAVSLGDTESLIQHPASMTHSPYTKEEREAAGITDGLVRLSVGLENVEDIIADLEQGLEKI
>Annotree@>NZ_CM001376.1_863@RS_GCF_000237805.1@p__Synergistota
MGMKVPGFATQSIHAGAEKNGFGSLAVPIYETSTFIFDSAEQGGRRFALEEEGFIYTRLGNPTTATLERRVAALEGGDEAIATSSGMGAIASVFWALLKAGDHVVTDSCLYGCTFALLEHSLTRFGVEVSFVDTANLEEVRAAMKPNTRMVYLETPANPNLKIVDIAAVSKIAHSHENVVLVVDNTFATPYLQRPLELGADVVVHSATKYLNGHGDVIAGLVVTNKELASPIRWVGLKDCTGAVLGPQEAFLIIRGLKTLPIRMERHCANAKLVAEFLDKHPKVAKVYYPGLASHEGHDIAAKEMKDFGAMISFELKGGVEEGRTLMNSVKVCSLAVSLGDTETLIQHPASMTHSPYSPEERHAAGITDGLVRLSVGLEDPEDIIADLDAALAKI
>Annotree@>NZ_JH414566.1_23@RS_GCF_000238115.1@p__Firmicutes_A
MKMNDNMGFSTKQIHAGYEKNIFGALATPIYQTSTFVFDSAEQGGKRFALQEDGYIYTRLGNPTVSVVEKKLAVLEGGEAAVATASGMGAISSVMWSMLNAKDHVIAPKTLYGCTFSLLNHVLPRFGVETTFVDFRDINNIKNAMKENTRMVYFESPANPNMYLADIEAIAKMAHEKPNCIVVVDNTYCTPVIQRPLELGADIVVHSATKYLNGHGDVLAGFAVGKKELIDQVRLVGVKDCTGSVLSPFDAYLLGRGMKTLLIRMQRHCDNAMKVAEFLETHPAVKSVYYPGLKSFPQYELAQKQMKMPGAMISFEVKGGKEAGIKLMNSVKLCMLAVSLGDTETLIQHPASMTHSTYTEQERKDSDIAEGLVRLSIGHEDPEDIIADLKQALDLII
>Annotree@>NZ_CP011039.1_1816@RS_GCF_000238255.3@p__Proteobacteria
MKSQLSDNSLCIHGGKQHDHAHGPLSTPIYQSSTFVFDNAAQGAARFAGDEAGYIYSRLGNPTTRELELKIAALEEMEDGAATATGMGAVSASVLSFLAQGDHLIASKAVYGCTFALFSHMLPKFGIEVTFVDMEDHNAVENALKPNTKMIFAETPINPNLVVIDLAFIGDFAKRHNLISVIDNTFMTPLLQKPKHFGIDIVLHSATKYLNGHGDVVAGLVCGSKEHIETIKLTVLKDIGATISPHDAWLIIRGMKTLSVRMERHCNNAQKVAEFLAQHEKIEQVYYPGLKSHPGNKFIGTQMKAAGGVIAFELKGTLEMGAQFINATKLCTLAVSLGDAETLIQHPASMTHSPYTPEERLAAGISDGLVRISVGLEEADDIIDDLAQALAQI
>Annotree@>NZ_AHCF02000042.1_153@RS_GCF_000238275.2@p__Proteobacteria
MSKHHQNTQCIHGPQKANDPHGALTSPLYQTSTFHFENAAQGAARFAGEEPGYIYTRLGNPTTTELEQKVAQLEGCEAAAATATGMGAVSASVLSFLSQGDHLIASSALYGCTFAFFSHMLPRWGIEVTFVDMTNESELRAAIKPNSKMIFVETPINPTMAVIDLALIGDVAKQHNLLSVVDNTFLTPLLQSPKKYGIDIIMHSATKYLNGHGDVVAGIVCGSLEHITQIKMTVLKDIGATISPHDAWLINRGLKTLAIRVERHCQSAQTIAEYLEAHPQVNKVYYPGLKSHPGYKYIGKQMKAAGGVIAFEIKGSLTDGEQFIDSMQLCTLAVSLGDAETLIQHPASMTHSPYTPEERLAAGISDGLIRLSVGLEDVNDIINDLNQAFTKTS
>Annotree@>NZ_AHCD02000142.1_70@RS_GCF_000238295.2@p__Proteobacteria
MKKLHDQTNCIHGPHHFDDPHGALTAPLYQSSTFKFKDAAQGAARFAGEEAGYIYTRLGNPTTRELEEKLAQLEEMEDAAATATGMGAVSASVLSFLQQGDHLIASKALYGCSFALFAHMLPKFGIEVTFVDMTDPQALADAVQPNSKMLFAETPINPNMTVLDLAMLGQFAQQHKLISVVDNTFMTPLLQKPKHFGIDIVIHSATKYLNGHGDVVAGIVCGSAEHIELIKLTVLKDIGATISPHDAWLINRGLKTLHVRVARHCENAQKVAEFLDGHPKVDTVYYPGLPSHPGYRFLGEQMKGAGGVIAFEIKGGVSDGEKFINATELCTLAVSLGDPETLIQHPASMTHSPYTPEERQAAGISDGLIRISVGLEAVEDIIADLENAFLCI
>Annotree@>NZ_CP011924.1_1585@RS_GCF_000238315.3@p__Proteobacteria
MKKLRDDSQCIHGPNHFDDPHGALTAPLYQTSTFHFKDAAQGAARFAGEEPGYIYTRLGNPTTRELEEKVARLEGMEDAAATATGMGAVSASVLSFLQQGDHMIASSALYGCSFAIFAHMLPKFGIEVSFVDLTDEQALRDAVQENTKLLFAETPINPNMTVLDLKMLGEIAKQHELLFVVDNTFMTPLLQKPVNYGADLIVHSATKYLNGHGDVVAGLVCGSKEHIELIKLTVLKDIGATISPHDAWLINRGLKTLALRVQRHCQSAQTVAEFLEAHPKVNKVYYPGLPSHPGYQFLGEQMKGAGGVIAFEINGSLEQGEQFINATELCTLAVSLGDPETLIQHPASMTHSPYTQEERLAAGISDGLIRISVGLEDVEDIIDDLKQAFDKI
>Annotree@>NZ_AHCB02000016.1_78@RS_GCF_000238335.2@p__Proteobacteria
MTKHHLHTQCIHGPQKANDPHGALTSPLYQTSTFHFENAAQGAARFAGEEPGYIYTRLGNPTTTELEQKIAQLEDCEAAAATATGMGAVSASVLSFLSHGDHLVASSALYGCTFAFFAHMLPRWGIEVTFVDMTCEDELRAAIKPNSKMIFVETPINPTMAVIDLALIGAIAKQHSLISVVDNTFLTPLLQSPKQYGIDIIMHSATKYINGHGDVVAGLVCGSLEHITLIKMTVLKDIGATISPHDAWLINRGLKTLAIRMERHCQSAQTVAEYLEAHHKVNIVYYPGLKSHPGNKFIGNQMKAAGGVIAFEIKGTLQQGAQFIDSMKLCTLAVSLGDAETLIQHPASMTHSPYSPEERAAAGISDGLIRLSVGLEDVNDIISDLDQAFTQIF
>Annotree@>NZ_AHCA01000015.1_45@RS_GCF_000238355.1@p__Proteobacteria
MNTLHIDSQCIHGPEKANDPHGALTAPLYQTSTFHFSSAAQGAARFAGEEPGYIYTRLGNPTTTELEQKVAQLESCEAAAATATGMGAVSASVLSFLSQGDHLVASSALYGCTFAFFAHMLPRWGIEVTFVDMTDEQQLHDAIKPNSKMIFAETPVNPTMAVIDLALIGQVAKQHNLISVIDNTFLTPLLQKPMDYGIDLIVHSATKYLNGHGDVVAGLVCGSDEHINLIKMTVLKDIGATISPHDAWLINRGLKTLAIRMQRHCESAQIIAEFLEQHPQVNTVYYPGLASHPGFKFIGKQMKAAGGVIAFELKGSLKDGEQFINSTQLCTLAVSLGDAETLIQHPASMTHSPYSPEERAAAGISDGLIRLSVGLEDVNDIINDLNHAFTCIR
>Annotree@>NZ_AHBZ02000061.1_70@RS_GCF_000238375.2@p__Proteobacteria
MKKYDDNTQCIHGPAHFDDPHGALTAPLYQTSTFKFKDAAQGAARFAGEEPGYIYTRLGNPTTRELEQKVAALEGMDDAAATATGMGAVSASVLSFLQQGDHLIASSALYGCSFALFSHMLPKFGIDVTFVDMTDEAELQAAVTPKTKMVFAETPINPNMTVLDLSMIGRFAEQHKLISVIDNTFLTPLLQKPKQFGIDIVVHSATKYLNGHGDVVAGLVCGCAEHIELIKLTVLKDIGATISPHDAWLINRGLKTLAVRMARHCESAQKVAEFLEKHPKVSQVFYPGLPSHPGYNYLGEQMKGAGGVIAFEIVGTLAQGEAFINATELCTLAVSLGDPETLIQHPASMTHSPYTPEERQAAGISDSLIRISVGLEAAEDIIADLESAFKSF
>Annotree@>NZ_CP011025.1_1046@RS_GCF_000238395.3@p__Proteobacteria
MSKHHINTQCIHGRQKANDPHGALTSPLYQTSTFHFENAAQGAARFAGDEPGYIYTRLGNPTTTELEQKVAQLESCEAAAATATGMGAVSASVLSFLSQGDHLVASSALYGCTFAFFSHMLPRWGIEVTFVDMTNEDELRAAIKLNSKMIFVETPINPTMAVIDLALIGAVAKEHNLISVVDNTFLTPLLQSPKKYGIDIIMHSATKYLNGHGDVVAGIVCGSLEHITHIKMTVLKDIGATISPHDAWLINRGLKTLAIRIERHCQSAQTIAEYLEAHPQVSTVYYPGLKSHPGYKFIGNQMKAAGGVIAFEIKGTLQDGAQFIDSMKLCTLAVSLGDAETLIQHPASMTHSPYTPEERAAAGISDGLIRLSVGLEDVNDIISDLDQAFTKIG
>Annotree@>NZ_AGTS01000032.1_18@RS_GCF_000238595.1@p__Proteobacteria
MTRTSATGFSTRAIHHGYNPADHQGALVPPIHTSATFAFPDVAYGARCFAGEEPGYFYTRIANPTLALLEGRLASLEQGAGAVVFGSGMGAITATLWSMLEPGDEILADLTLYGCTFSFLHHGLGRFGVSVRHVDMTDPAHVAAALSQKTRVVYLETPANPNMRLVDIAAVSALARAQGAKVVVDNTYCTPYLQQPLLLGADVSVHSMTKYLGGHGDLTAGAAVFAHAELAQRVRLYGLKDMTGAVMSAQDAHLVMRGLKTLALRMDRHCQSAQKVAEFIAAHPAAAAVHYPGLSSFAQHTLAKQQMRQMGGMIAFELRGGLQAGVRFMDALQLVTRAVSLGDAETLAQHPASMTHSTYTPEQRAAHGIAEGLVRLSVGLEDLDDLLADIGQALDLVQALDFKAEPTTAKVAAAAAPSCNAPA
>Annotree@>NZ_BADT01000100.1_35@RS_GCF_000239855.1@p__Proteobacteria
MSKHHINTQCIHGPQKANDPHGALTSPLYQTSTFHFENAAQGAARFAGDEPGYIYTRLGNPTTTELEQKVAQLESCEAAAATATGMGAVSASVLSFLSQGDHLVASSALYGCTFAFFSHMLPRWGIEVTFVDMTNEDELRAAIKPNSKMIFVETPINPTMAVIDLALIGAVAKEHNLISVVDNTFLTPLLQSPKKYGIDIIMHSATKYLNGHGDVVAGIVCGSLEHITHIKMTVLKDIGATISPHDAWLINRGLKTLAIRIERHCQSAQTIAEYLEAHPQVSTVYYPGLKSHPGYKFIGNQMKAAGGVIAFEIKGRIQEGAQFINSMKLCTLAVSLGDAETLIQHPASMTHSPYTPEERAAAGISDGLIRLSVGLEDVNDIISDLNQAFTKIGCV
>Annotree@>NZ_AHHC01000019.1_4@RS_GCF_000242655.1@p__Proteobacteria
MKNKHNTFGFSTRAIHHGYDPQDHHGALVPPIYLSATFAFPTAEYGAACFAGEESGHFYTRISNPTLALLEARMATLENGEAAVAFSSGMGAIAATFWTLLRPGDEIIVSQTLYGCTFALLHHGIGEFGIKVRHVDLTDPNALREAINPATRMIYFETPANPNLQLVDIAAVAEIAHQQPGITVVVDNTYCTPYLQRPLEMGADVVVHSATKYLSGHGDITAGIAVSSQALAQRIRLQGLKDLTGAVMSPQDAALLMRGLKTLALRMDRHCSNALAIAEALQAHPLVEWVTYPGLRSFPQYELAARQMKQSGGMIAFELKGGIDMGRRFMNALKLFTRAVSLGDAESLAQHPASMTHSTYTPEQRAHHGISEGLVRLSAGLEDVADLLADVAQALNACAVKPKSRAVQQNVHHA
>Annotree@>NZ_AHTH01000048.1_108@RS_GCF_000245735.1@p__Proteobacteria
MKNNNKHAETLCIHAGKTKQPYGALSTPIYQTSTFVFDNAEQGAARFAGEQDGYIYTRLGNPTTRELELKVAALEGMADAAATATGMGAVAAATLAFLQQGDHLIASKAIYGCSFALFSHQFARYGIEVSFVDMTDHAAVVAAIKPNTKMLFAETPINPHLVVLDLAFLCGLCRQHNILSVIDNTFLTPLLQQPAKFGADIIIHSATKYLNGHGDVVAGIIVSDEEKIRTIKLTTLKDMGATISPHDAWLIIRGLKTLSVRLERHCSNAQKVAEYLAAHPAVAVVHYPGLPGHPGYRFLGTQMQAAGGVLAFELNASLEQSREMINRCRLLSLAVSLGDAESLIQHPASMTHSPYTAEERAAAGISDGLIRISVGLEHVDDILADLEQALAPLTQQSTKVKPKLALNPKQEPESCYN
>Annotree@>NZ_BAEU01000110.1_143@RS_GCF_000246875.1@p__Proteobacteria
MQHSQQGCYHQEQGFATRAIHAGYDSRDEQGALTPPVHLTSTFTFESVEQGAERFAGEAPGHFYSRISNPTVATLEQRMANLEGAEAGLATASGMGAITALMWSLLRPGDELITDSHLYGCTHAFFHHGLTEFGIRVKHVDLSRPEALEAAIGERIKLVYFETPANPTMRLVDIEAVSRIAHRHGARVVVDNTYATPVITRPIERGADFVVHSATKYLGGHGDLIAGMLVGSEEEMHRVRLTGLKDFTGAVMSPFTAFLIMRGLKTLEIRMQRQSASALEVARWLERHPAVERVHYPGLTSFPQHELARRQMSDFGGIIAFELAGGLVAGRRFMNRLELIQRAVSLGDAESLIQHPASMTHSVLSPEERAEHGISETLIRLSVGLETPSDIQADLAQALEART
>Annotree@>NZ_BAET01000031.1_16@RS_GCF_000252165.1@p__Proteobacteria
MKSLLHHPTTDNQSKHRGDLPSKHQQRQNLGFATQAIHHGYCARQHQGALNPPVHFSSTFTFENAQHGADLFSGEQEGHFYSRVSNPTLTVLEERIACLEKAEAGLAVASGISAITSTLWTLLAAGDEIIVDKTLYGCTYAFLHKGLAKFGVSVTHIDLTDIALLRAAIRPNTKVIYYETPANPNMRLIDIEAVSALSTAHNIISVVDNTYASPLITRPIELGADIVVHSATKYLGGHGDLIAGVLVGRKAMVDQIRLEGVKDMTGACMSPFTAMLVLRGLKTLELRMQQHSRSALIVAQFLDKCPQVSVVYYPGLPNFDQHALALKQMKMFGGMIAFELKGGMAAGKQLMNELKMIQCAVSLGDAESLIQHPASMTHSAYNDKERLVHGISDNLVRLSVGLESVDDIVDDLAQGLAALLHPISDAASAPLA
>Annotree@>NZ_JH650757.1_136@RS_GCF_000259195.1@p__Proteobacteria
MSGSNNKTGFATRAIHHGYDPLEHNGALVPPVYQTATFAFPTVEYGAACFAGEQAGYFYSRISNPTLALLEQRMASLEGGEAGLALASGMGAITATLWTLLRPGDEVLVGRTLYGCTFAFLHHGIGEFGVKVRHVDMSDLHAVAAAISDKTRVIYFETPANPNMHMTDIGAVAKLAHAHDISVVVDNTYCTPYLQRPLELGADLVVHSATKYLSGHGDITAGLVVGRKALVDRIRLEGLKDMTGAVMSPHDAALLMRGMKTLTLRMERHCSNAQAIAEYLQQQPEVELINYPGLPGFAQYELAQRQMRLPGGMIAFELKGGISAGRRFMNALQLFSRAVSLGDAESLAQHPASMTHSSYTPEERAQYGISEGLVRLSVGLEDIDDLLADIQQALKACA
>Annotree@>NZ_CP015613.1_678@RS_GCF_000261045.2@p__Proteobacteria
MSTSIRHAFATRAIHHGYDPQQHQGALCPPVYMSSTFTFPTAEYGGACFAGSEPGYFYSRIANPTLNLLEQRIANLEGGEAAVAFSSGMGAITACCWTLLSPGDELIVDETIYGCTFSYFHQGLARFGVKITHVDLTQPEKLAAAIGPRTRLVYCETPANPNMRLIDIAAVAEITHRQQALLLVDNTYCTPYLQQPMALGADIVVHSATKYIGGHGDLLAGLVVTTQDLAQEIRLVGLKDMNGAVLSAQDAALLLRGLKTLPLRMERHCDNAQRLAEMLAQHPAVERVDYPGLETFPQYALAQRQMARPGGMLAFELKGGMAAGIRFLNALRLILRAVSLGDCESLAQHPASMTHSAYSAEERQRHHIGDGLIRLSAGLEDIEDLRADIEQALAQV
>Annotree@>NZ_CM001514.1_3213@RS_GCF_000263715.2@p__Proteobacteria
MTNKHKTCGFSTRAIHHGYDPKDHHGALVPPIYLSATFAFPTVEYGAACFAGEASGHFYTRISNPTLALLESRMATLENGEAAVAFSSGIGAIAATFWTLLRPGDEVIVSQTLYGCTFALLHHGIGEFGIKVRHVDLTDLAALQAALSPATRMIYCETPANPNLRLIDIAAVARLAHQQPNVTLVVDNTYCTPYLQRPLELGADVVVHSATKYLSGHGDITAGIAVSNQALAQRIRLQGLKDLTGAVMSPQDASLLMRGLKTLALRMDRHCSNAQALAEALQAHPAVESVIYPGLRSFPQYELATRQMKLPGGMIAFELKGGIETGRRFMNALQLFTRAVSLGDAESLAQHPASMTHSTYTPEQRAQHGISEGLVRLSVGLEDVADLLADVHQALAKCGRNTVRQAATAPSAVR
>Annotree@>NC_017956.1_2977@RS_GCF_000264455.2@p__Proteobacteria
MTTSRSFSTRAIHSGYDPAANDGALTPPLHLTSTFVFETAEAGGEMFAGTRPGHVYSRISNPTLDLLERRMADLEGAEAGLALASGMGAITATLWTLVSPGDEVIVDRTLYGCTFAFMRHGLARFGVTITHVDLTDPENLAAAIGPRTRVVYFETPANPNMRLVDIRRVSEIARAAGAVTVVDNTYATPRLTRPIELGADLVVHSATKYLGGHGDLVAGLVVGDAETVGRIRLEGLKDMTGAVMAPFNAMLILRGLKTLSLRMERHSASALAVAQMLNTHPAVASVWYPGLADFPQHDLARRQMALPGGMIAFELTGGLAAGRETMNRLGLIGRAVSLGDAESLIQHPASMTHSTYTPEERAAYGISDGLIRLSVGLEDPEDLLEDLEQALPRPALRRQSA
>Annotree@>NZ_AKKV01000025.1_59@RS_GCF_000269865.1@p__Firmicutes
MKYEHFETKAIHVGHDQSQHNDSLAVPIYQTSTFVFPSAESGERRFAGQEQGYVYSRLSNPTVACLEERMAALEGGDRGLAFASGMAAVSAVLLGLAKTGDHILCSEGVYGCTYGLLHYMEEKLNISHSLLSMETKEEIEQAIVHNTSLIYIESPINPTMKLVDLQMVAHVAKEKGIPVIVDNTFCSPYLQQPLALGCDLVLHSATKYICGHGDVIGGIVVGREDVMKQLAATVQKDIGGVMAPFDAWLLLRGIKTLAIRLDRHCENAEKIAALLKGHPHIESVYFPGDNQFPQYALAQRQMKRGGGMISFTIKGGKEEAQQFMNALSLIKIAVSLGDAETLIQHPATMTHAVVAEEDREKMGIGQNLLRLSLGLEAWQDIWEDLERGFTALQNMPTVTNYESN
>Annotree@>NZ_AKIF01000021.1_26@RS_GCF_000269905.1@p__Firmicutes
MAAVSATLIALTKANDHILCSQGLYGCTFGLLELMREKYNIQSDYSLMESEDILRKQIKDNTSLIYVETPINPTMKIIDLEMVARVAEEFNIPVVVDNTFSSPYLQRPIDLGCDIVLHSATKYIGGHGDVVAGLLVGKEDFISEVAMTTQKDIGGILSPFDAWLLLRGLKTLPIRMDRHSQNAERVVEQLKQHPKIKSVHYPFDQNNPDYEVAKKQMKLGAGVIAFEIEGGKKEAQAFLNRLSFIKLAVSLGDAESIIQHPATMTHAVVPEESRLNMGITDSLIRMSCGLEAWEDIWNDLNQALDQM
>Annotree@>NZ_AKKU01000011.1_379@RS_GCF_000272005.1@p__Proteobacteria
MKNNNKHAETLCIHAGKTKQPYGALSTPIYQTSTFVFDNAEQGAARFAGEQDGYIYTRLGNPTTRELELKVAALEGMADAAATATGMGAVAAATLAFLQQGDHLIASKAIYGCSFALFSHQFARYGIEVSFVDMTDHAAVIAAIKPNTKMLFAETPINPHLVVLDLAFLCGLCRQHNILSVIDNTFLTPLLQQPAKFGADIIIHSATKYLNGHGDVVAGIIVSDEEKIRTIKLTTLKDMGATISPHDAWLIIRGLKTLSVRLERHCSNAQKVAEYLAAHPAVAVVHYPGLPCHPGYRFLGNQMQAAGGVLAFELNASLEQSREMINRCRLLSLAVSLGDAESLIQHPASMTHSPYTAEERAAAGISDGLIRISVGLEHVDDILADLEQALAPLTQQSTKVKPKLALNPKQEPESCYN
>Annotree@>NZ_ALAB01000010.1_33@RS_GCF_000280055.1@p__Proteobacteria
MKNNNKHAETLCIHAGKTKQPYGALSTPIYQTSTFVFDNAEQGAARFAGEQDGYIYTRLGNPTTRELELKVAALEGMADAAATATGMGAVAAATLAFLQQGDHLIASKAIYGCSFALFSHQFARYGIEVSFVDMTDHAAVVAAIKPNTKMLFAETPINPHLVVLDLAFLCGLCRQHNILSVIDNTFLTPLLQQPAKFGADIIIHSATKYLNGHGDVVAGIIVSDEEKIRTIKLTTLKDMGATISPHDAWLIIRGLKTLSVRLERHCSNAQKVAEYLAAHPAVAVVHYPGLPGHPGYRFLGTQMQAAGGVLAFELNASLEQSREMINRCRLLSLAVSLGDAESLIQHPASMTHSPYTAEERAAAGISDGLIRISVGLEHVDDILADLEQALAPLTQQSTKVKPKLALNPKQEPESCYN
>Annotree@>NZ_AKJC01000119.1_6@RS_GCF_000282535.1@p__Proteobacteria
MRDSHNNIGFSTRAIHHGYDPLSHGGALVPPVYQTATYAFPTVEYGAACFAGEEGGHFYSRISNPTLALLEQRMASLEGGEAGLALASGMGAITSTLWTLLRPGDELIVGTTLYGCTFAFLHHGIGEFGVKIRHVDLNDSKALKAAITRKTRMIYFETPANPNMQLVDIAAVAEAARGHDIHIVVDNTYCTPYLQRPLEQGADLVVHSATKYLSGHGDITAGLVIGRRALIDRIRLEGLKDLTGAVLSPHDASLLMRGIKTLALRMDRHCANAQQVAEYLARQPQVELIHYPGLPTFGQYALAQRQMRLPGGMIAFELKGGIEAGRRFMNALQLFARAVSLGDAESLAQHPASMTHSSYTPEERAHHGISEGLVRLSVGLEDVEDLLADVEQALKACR
>Annotree@>NC_016048.1_3133@RS_GCF_000283575.1@p__Firmicutes_A
MKNEKQLGFSTRQIHAGKEVNSAGALCTPIYQTSTFEFATVEQGGARFAGKEGGYIYTRLGNPSLTQVEAKMASLESGEAAVAAASGMGAISSALWTSVVAGDEILADETLYGCTYALLMHGMSKFGVHVVFTDLSKPENLKKNLNRKTKVVYFETPCNPTMKVIDIAATAQTAHEFNPGIRVIVDNTFCSPYLQRPLEMGADVVVHSATKYINGHGDVIAGFVVGKADFIGQCRMFGLKDMTGAVMSPFDAFLIARGLKTLSIRMERHCSNAQKVAEFLHGHPAVEKVYYPGLDDFEGREIAQKQMKLPGGMMSIELKSDRTATAAALNKLELCTIAVSLGDAETLVEHPASMTHSTYTPEELKASGISEGLVRISVGLEDPEDIIADLKAVLDTLV
>Annotree@>NC_017668.1_3685@RS_GCF_000284515.1@p__Firmicutes
MNRKEKRMETSMIHGGKHSDEFLRSLSMPIFQTSTFSFQNASEGERRFSGEEEGYIYTRLGNPTVKALEERMAVLEGGEKGLAFASGMAAVSAVLIALTKANDHILCSNGLYGCTYGLLTTLKEKYNIQHDFSLMETEEELRDRITDSTACLFIETPINPTMKVIDLRMVAKVAGEYNIPVVVDNTFCTPYLQRPLELGCDIVIHSATKYIGGHGDVIAGLVVGKKDFMDELAMNEQKDIGGVLSPFDAWLLIRGLKTLHIRLDRHSSSAGKIAKYLKHHPLVNEVYYPDIESPNLKGQMSDGGGVLAFDIEGGKEEAHQVMDQLKLIKIAVSLGDAETLIQHPASMTHAVVPEEERKKMGIGDNLIRLSVGLESVDDIWEDLEQALNAGAGKKKRT
>Annotree@>NZ_HE610988.1_406@RS_GCF_000285535.1@p__Firmicutes
MSKESKHFDTLAIHAGGSASPDGSLTPPLYQTSTFTFETAEQGEARFAGIEEGYIYSRLGNPTVKLLEERIAILEGGEAGLSFGSGMAAVSAVLFAVTKSGDHILCSQGLYGCTFGLLQMMKEKYNIEHDFSDMNEEEEILSKLKPNTKLIYIETPINPTMKLIDLQKVVQIAKSKGIPVVVDNTFCSPYLQKPITLGCDIVVHSATKYIGGHGDVIAGLVVGKKEFIQQVAMTTKKDIGGIMSPFDAWLLLRGLKTLPVRMDRHCDNAEKIASLLKKHKNIEQIFYPGDTEHSNYGIMKKQMSKPGGLISFTIKGSKKDAQNILNRLQLIKIAVSLGDTETLIQHPATMTHAVVPEESRLDMGITDNLIRLSVGLEAWEDIWEDLNQALNRM
>Annotree@>NZ_HE611051.1_287@RS_GCF_000285575.1@p__Firmicutes_A
MSNENLKNMGFATKAIHGGNMKNAFGALSTPIFQTSTFVFDDAEQGGRRFALEEDGYIYSRLGNPTNTVLEDKLALLEGGEAAMSMSSGIGAITSAIWSIVEAGDHIVAAKTLYGCTFAFLNHGITKFGVEVTFVDATNPENIKNAMKDNTKLVYIETPANPNLALVDIKATAEIAHSKENCMLMVDNTFCTPYIQRPLELGADVVIHSGTKFLNGHGDVVCGFVVGNAEFIQKVRLFGVKDMTGSSMSPFDAYLVIRGMKTLPIRMEKHCCNAIKVAEFLEKHKAVERVYYPGLKSFPQYELGKEQMSLSGAIIAFEIKGDLEDGKKVINNTKLCALAVSLGDAETLIQHPASMTHSPYTPEEREEAGIKDNLIRLAVGLENAEDIIDDLDKALNSIL
>Annotree@>NZ_ALJG01000277.1_15@RS_GCF_000286315.1@p__Firmicutes
MENKYSKKETVVVHKGYDSSQHHGSLSIPLYQTSTFAFDTAEQGERRFAGEESGNIYSRLGNPTVRVLEERIAELENGQSALAFGSGMAAVSAILIHLTKTGDHILCSRGIYGCTFGLLEMMQEKYNITHSFNAMSTEQEMEASIRPETVCIYVETPINPTMEIVDLELVYKVAQKHGLKIIVDNTFSSPYLQNPLDFGADYVLHSATKYINGHGDVVAGLLVGQDAEDMMNLRMTVQKDVGGIMSPFDAWLIIRGMKTLHVRMDRHSENAQKLVTYLQSSSLVKNIFYPFDPSHPQYEIAKKQMKAGGGLISFEIQGGKEMAQYFMNALQLIKIAVSLGDAETLIQHPASMTHSVIPESEREKMGITNSLLRLSSGLEHPDDLIADLKQAFTKVETHFAKTMYKNI
>Annotree@>NZ_JH791996.1_796@RS_GCF_000291295.1@p__Firmicutes
MKKKHMETALIHHGYESNENKGSLTPPLFQTSTFTFETAQQGEASFAGEDPSYIYSRLGNPTVKLFEERIAVLEGGEEALAFGSGMAAISATLIGFLKAGDHIICSNGLYGCTYGFLEVLEEKFMITHSFCDMETETDIENKIRPNTKLIFVETPINPTMKLIDLEKVIGVAKRNDLLVIVDNTFCSPYLQRPLELGCDAVVHSATKYIGGHGDVVAGVTICRTKALADKIRPMRKDIGGIMAPFDAWLLLRGLKTLAVRMDRHCDNAEKIVSFLKNHEAVEGVWYPEGELASRQMKRGGGVISFSIKGGKEETQSFINDLHFITIAVSLGDTETLIQHPATMTHAAIPAELRKEMGIFDNLIRLSVGLESWEDIVSDLEQALKKISTVSNQ
>Annotree@>NZ_JH791984.1_3989@RS_GCF_000291355.1@p__Firmicutes
MKKKHMETALIHHGYESNENKGSLTPPLFQTSTFTFETAQQGEASFAGEDPSYIYSRLGNPTVKLFEERMAVLEGGEEALAFGSGMAAISATLIGFLKAGDHIICSNGLYGCTYGFLEVLEEKFMITHSFCDMESEEDLESKIRPNTKLIFVETPINPTMKLIDLKQVIRVAKRNGLLVIVDNTFCSPYLQRPLELGCDAVVHSATKYIGGHGDVVAGVTICKTKALADKIRPMRKDIGGIMAPFDAWLLLRGLKTLAVRMDRHCDNAEKIVSFLKNHDAVEGVWYPEGDIASRQMKRGGGVISFSVKGGKEETQSFINDLHFITIAVSLGDTETLIQHPATMTHAAIPAELRKEMGIFDNLIRLSVGLESWEDIVSDLEQALKKISTVSNQ
>Annotree@>NZ_ALVD01000013.1_11@RS_GCF_000292935.1@p__Fusobacteriota
METKKCGLGTTAIHAGTLKNLYGTLAMPIYQTSTFIFDSAEQGGRRFALEEAGYIYTRLGNPTTTVLENKIAALEEGEAAVATSSGMGAISSTLWTVLKAGDHVVTDKTLYGCTFALMCHGLTRFGIEVTFVDTSNLDEVKNAMKENTRVVYLETPANPNLKIVDLEALSKLAHTNPNTLVIVDNTFATPYMQKPLKLGADIVVHSVTKYINGHGDVIAGLVITNKELADQIRFVGLKDMTGAVLGPQDAYYIIRGMKTFEIRMERHCKNAKKVVEFLNKHSKIERVYYPGLETHPGHEIAKKQMKDFGAMISFELKGGFEAGKTLLNSLKLCSLAVSLGDTETLIQHPASMTHSPYTKEEREAAGITDGLVRLSVGLENVEDIIADLEQGLEKI
>Annotree@>NZ_CP015506.1_4510@RS_GCF_000294775.2@p__Firmicutes
MDRKHRFNFETQVIHEGYDAERFKGSLAPPIFQTSTFTFETAQQGEKRFSGEEEGYIYSRLGNPTVKMLEERMAVLEKGEAALAFGSGMAAVSAVLFALTKTGDHILCSQGVYGCTFGLLEMMEEKFQISHDFSAMESKQQLLDEIKPETACIYVETPINPTMKLVDLSMVAEAAKEKGIPVVVDNTFCSPYLQNPIELGCDIVIHSATKYIGGHGDVVAGLVIGSKEFLDKVSMTTQKDIGGIISPFDAWLLLRGLKTLAVRLDRHCDNAERLASYLLAHPKVEKVYFPGDSNNADFEIGQKQMRRPGGMISFTLKGDKETAQEFMNRLNLIKIAVSLGDAETLIQHPATMTHAVVPKGSREKMGIEDTLLRLSVGLESVEDIRDDLSQALEGV
>Annotree@>NZ_BAFK01000007.1_9@RS_GCF_000296695.1@p__Proteobacteria
MHDNTPNNKNNHAETLCIHAGKEKNQHGTLATPLYQSSTFVFDNAEQGAARFAGEAEGYIYTRLGNPTTRELELKIAALEGMADAAATATGMGAVAASTMAFLQQGDHLLASKAIYGCSFALFNHMFARYGIEVSFVDMTDHAAVEQAIKPNTKMLFAETPINPNMVVLDLAFLADVCRQHQLISVIDNTFMTPLLQKPADYGIDIIIHSATKYLNGHGDVVAGLIVSDSETIKTIKLTTLKDMGATISPHDAWLIIRGLKTLAVRLERHCSNAQKVAEFLAAHPAVREVYYPGLPSHPGYKFIGSQMKAAGGVLAFELNASLDESRYFINQCQLLSLAVSLGDAESLIQHPASMTHSPYTAEERQMAGISDGLIRVSVGLEHVDDIIADLAQALTKMQQLQR
>Annotree@>NZ_JH921520.1_223@RS_GCF_000299035.1@p__Firmicutes
MKKKHIETALIHHGYESKMHKGSLTPPLFQTSTYTFETAQQGEASFAGQDPSYIYSRLGNPTVELFEERMAALEEGEVALAFGSGMAAISATLLAFLRAGDHIICSNGLYGCTYGFLEVLEEKFMITHSLCDMETEEEIEAEIRPNTKLIFVETPINPTMRLIDLEKVIKVAKQNELLVIVDNTFCSPYLQTPLTLGSDVVLHSATKYIGGHGDVVAGVTVCKTKELAEQIRPIRKDIGGIMAPFDAWLLLRGLKTLAVRMDRHCDNAEKVVSFLKNHESVEAVWYPEGEIAASQMKRGGGVISFTIKGGKEEAQAFMNELQFITIAVSLGDTETLVQHPGTMTHAVIPAAVRHEMGIADNLIRLSVGLESWEDIVSDLAYALQKLSNTFSHANGE
>Annotree@>NZ_AMRG01000004.1_67@RS_GCF_000299895.1@p__Proteobacteria
MATDNNNNAPPQHSSWRLATQTIHAGRAHDDPHGALVAPLYQSATFTFANSQQGSERFAGDAQGYIYSRLGNPTVTELEQKMAVLEAAATATGMGAVSAAMLAFLKQGDHILVAKAIYGCSFALFSELFTRFGISVDFVDMTTPQSVAKAMRDNTRLLFLETPANPHLQVIDIAAIADIGHQYGARVVVDNTFMTPLFQRPREQGADIVIHSATKYLNGHGDVVAGVICGNEDDIALIKSTTLKDMGATISPHDAWLILRGLKTLDVRMQRHMQNAQQVADFLQQHKAVATLYFPGCADHPAQALMGTQMHAAGAVIAFELEGDEAQARRFLDALQLITLAVSLGDAESLIQHPASMTHSPFTPEARQAAGISDTLVRLSVGLEAIEDILADLAQALAVATAQPATTSRSTTIKHAG
>Annotree@>NZ_AMRI01000005.1_172@RS_GCF_000299915.1@p__Proteobacteria
MSHWQHPDTLAIHGGKDHSDPQRALATPLYQTSTFAFANTAQGAARFAGEDEGPIYTRLGNPTVAELERLVAKLEGTEAAVATASGMAAVSAALLGSLSCGDHLVASKAVYGCSFALMNHLLPRLGIEVSFVDMTRVAEVEAAIRPNTKALFLETPVNPNLEVVDLAAIGALLAKHQLLGIADNTFLTPLLQRPGDYGFELVLHSATKYLNGHGDVIAGILCGSKERIAEIRSTVIKDVGAVLGPFEAWLILRGLKTLPVRMARHCESALKVASWLEAHPKVKAVYYPGLPSHPGYRFLGRQMKGAGGVIAFELKAGLQASANFIDRLSLFTLAVSLGDAESLISHPASMTHSPYSPEERAMAGISDSLIRVSIGLEQVEDLLGDLAASLDKV
>Annotree@>NZ_AMQH01000014.1_90@RS_GCF_000300195.1@p__Firmicutes_A
MDKNVLKNMGFSTRAVHGGAVKDQYGALATPIHQTATFIFDSAEQGGNRFALKEEGYIYSRLGNPTNTVLEEKLALLEGAEAAVSMSSGMGAVSSALWSSLRAGDHVVAAKTLYGCTFAYLSHGLTRYGVEVTFVDTRDPENVRKAMRPNTKVVYLESPANPNLDIADIEVISKIAHENEGCLVMVDNTFCTPYITKPLSLGADVVIHSGTKFLNGHGDVVCGFVAGYKEFLTQVRLFGVKDMTGSVMSPFDAYLVIRGMKTLEVRMERHCANAMKVAEFLENHPAVEKVYYPGLKSFPQYDLAKKQMALPGAVIAFEIKGGVEEGKKMINNTHLCSLAVSLGDCETLIQHPASMTHSPYTSEERLEAGIKDNLVRLAVGLENVEDIISDLDQALNIIV
>Annotree@>NZ_CP004388.1_3633@RS_GCF_000300235.2@p__Proteobacteria
MSDPRHTKSGFATRAIHHGYDPQSHNGALNPPVYMSSTFAFETAEQGGRMFAGEEQGFIYSRIGNPTLALLESRLAVLEGGEAALATASGMGAITSVFWTFIAPGDEIIVDRTLYGCTFAYFRHGLEKFGIKHTHVDLTDPKELEKAISDKTKIVYFETPANPNMRLVDIEAISDIAHKHGAKVVVDNTYCTPYLQRPIELGADIVVHSATKYLGGHGDLTAGAVIGRAEDLEQVRLVGLKDMTGAVLSPQDANLVMRGLKTLELRMERHCDNAEKIATFLENHPKVEKVFYPGLESFAQYELAKKQMARFGGMIAFELKGGIEEGRKLMNGLNMITRAVSLGDAETLIQHPASMTHSTYTPEERAEYQITDGLIRLSAGLESIDDILADLEQALDGDQMAIAAE
>Annotree@>NZ_AMRN01000001.1_81@RS_GCF_000300275.1@p__Proteobacteria
MSAHDKHNSAKTGFATRAIHHGYDPQSHNGALNQPVYMSSTFAFETAEQGGRFFAGDEQGFIYSRIANPTLDLLEKRLAVLEGGEAAVATASGMGAITSVFWTFIAPGDEIIVDRTLYGCTFAYFRHGLEKFGIKHTHVDLTDPAELEKAISDKTKIVYFETPANPNMRLVDIEAISDIAHKHGAKVVVDNTYCTPYLQRPIELGADIVVHSATKYLGGHGDLMAGAVIGTLEDMTQVRLVGLKDMTGAVLSAQDANLVMRGLKTLELRMERHCDNAEKIADFLDKHPKVEKVFYPGLESDPHHKLAKKQMDRFGGMIAFELKGGIEEGRKLMNGLNMITRAVSLGDAETLIQHPASMTHSTYTAEERAEYQITDGLIRLSAGLESIDDILADLSNALDGDQMAIAAE
>Annotree@>NC_018708.1_3327@RS_GCF_000302535.1@p__Proteobacteria
MTRTTDHTTATGFSTRAIHHGYNPADHQGALVPPIHTSATYAFPDVAYGARCFAGEEPGYFYTRIANPTLALLEGRLAALEEGAGAVVFGSGMGAITATLWSMLEPGDEVLADLTLYGCTFSFLNHGLGRFGVTVRHVDMTDPARVAEALTAKTRVVYLETPANPNMRLVDIAAVSALAHAQGAKVVVDNTYCTPYLQQPLLLGADVSVHSMTKYLGGHGDLTAGAAVFADAELAQRVRLYGLKDMTGAVMSAQDAHLVMRGLKTLALRMDRHCQSAQKVAEFIAAHPAAAAVHYPGLPSFAQHALAKQQMRQMGGMIAFELRGGLQAGVRFMDALQLVTRAVSLGDAETLAQHPASMTHSTYTPEQRAAHGIAEGLVRLSVGLEDLDDLLADIGQALDLAHAMDLSAGVNAAISPERAAAAAPSCSAPA
>Annotree@>NZ_AJTN02000005.1_11@RS_GCF_000305495.1@p__Firmicutes
MGEKYKHIETAVIHEGYDSKQHLGSLAAPIFQTSTFVFDTAEQGERRFAGEEEGYIYSRLGNPTVKALEDRIAVLEGAEAGLAFASGMAAVSAVLLALTKANDHIICSQGLYGCTFGLLKLMKEKYNIDHDFCEMKTADELEAIIRPETTCIYIETPINPTMKMIDLELVAAIAHKHGIAVVVDNTFSTPYLQKPLDHGCDIVLHSATKYICGHGDVIAGLAAGKQDLISQVAKSTLKDIGGILSPFDAWLLLRGLKTLPVRMDRHSENAERIFQMLKKEPMIDRVYYPGDTEHPDYLIMEKQMKQGGGLISFEVKGTKADAQRLLNELKLIKIAVSLGDAETLIQHPATMTHAVVPEQSRLEMGITDQLVRLSVGLENWEDLWDDLKRALTAVEMK
>Annotree@>NC_018868.3_2122@RS_GCF_000305785.2@p__Proteobacteria
MWHSEHLETNTIHGGKDGQGQHGPLSTPIYQTSTFVFDDVQQGASRFAGEAGGHIYSRLGNPTVDELEARMALLEGTEAAAAFGSGMGAVSAVVLGLLKQGDHLVTSHRLYGCTFALFNHQLPAFGIEVSFVDLADEAAVRAAIKPNTKVIYGETPINPCLSVADLDMLAGIAKAHGITTVIDNTFMSPVLQKPAKHGIDIVLHSATKFLNGHGDVVAGILCGPKDLIDQIKMTTRKDMGAIISPHDAWLIIRGLKTLHLRVERHCENALRVADYLQSHPLVKKVDYPGLPGHPGYKLLGKQMKAGGGVLAFELKASFDQAVTFMNALKMCKRAVSLGDAETLIQHPASMTHSTYTPEELSEAGIPQTLIRLAPGLEHVDDIIADIEQALGAAAKQATQAA
>Annotree@>NZ_HE978618.1_206@RS_GCF_000307225.1@p__Firmicutes_A
MTENKKRSFATETIHAGAIKDAFGSLGLPIYQTSTFIFENAEQGGRRFALEEEGFIYSRLGNPTNDALEKKLATLEGAEAAVSTSSGMGAITSSIWPFIKAGDHILACGTLYGCTFAFLNEIRKFNIDVEFIDMTDLEEVKKHLKANTRIVYLETPANPTLDIIDIEEVVKLAKNNSKETLVIADNTFATPYLQNPLKLGVDIVVHSATKYLNGHGDVIAGFSCGSKELMTQVRLVGQKDFTGSVLSAHDAFLIFRGMKTLEVRMKKHVENTKKIVAALQKHKNVEKVYYPGLEDFKNHEVAKKQMKDYGAMITFEVKGGIEAGRCVMNNVKLCSLAVSLGDAETLIEHPATMTHSTYSEEALKEAGIAPGLIRLSVGLEDADEIIEDLNQALDLI
>Annotree@>NZ_DF158896.1_106@RS_GCF_000307265.1@p__Firmicutes_A
MMENEQKLGFATRQIHVGKIKDASGALCTPIYQTSTFEFETVQQGGARFAGEEPGYIYSRLSNPSLTQAEEKLASLENGEAALAAASGMGAISAALWTSVVAGDEILASDTLYGCTFSLLCHGMTKFGVDTKFIDMVDIENLKKHLTPKTKVVYFETPCNPTLKILDIQAIAEAAHQYNPAIRVMVDNTFCSPYLQRPLELGADVVVHSATKYINGHGDVIAGFIVGTVEFIGQCRTVGLKDMTGAVMSPFDAFLIARGLKTLDIRMERHCANARKVAKFLHSHPAVDKVYYPGLPDFEGYEVAKKQMKDFGGMLSIELKASREEVANALNKLQLCTIAVSLGDAETLVEHAATMTHSTYTPEELAAAGISEGLVRISVGLEDPDDIIADLKRVLDTLVS
>Annotree@>NZ_DF158896.1_582@RS_GCF_000307265.1@p__Firmicutes_A
MKNEKQLGFSTRQIHAGKEANSAGSLCTPIYQTSTFEFASVEQGGARFAGEEGGYIYTRLGNPSLTQAEAKLASLENGEAALAAASGMGAISSALWTSVVAGDEILADETLYGCTYALLVHGMGKFGVHVILTDLSNPENLKKHLSSKTKVVYFETPCNPTMKVIDIAVTSQMAHDFNPAIRVIVDNTFCSPYLQRPLDLGADVVVHSATKYINGHGDVIAGFVVGKADFIGQCRMFGLKDMTGAVMSPFDAFLIARGLKTLSIRMDRHCSNAQKVAEFLHGHPAVAKVYYPGLADFEGREIAQKQMSQPGGMMSIELKSDRAATAAALNKLELCTIAVSLGDAETLVEHPASMTHSTYTPEELKASGISEGLVRISVGLEDPEDIIADLKAVLDTLI
>Annotree@>NZ_HE978533.1_182@RS_GCF_000311745.1@p__Firmicutes_A
MTENKKRSFATETIHAGAIKDTYGSLGLPIYQTSTFIFDNAEQGGRRFALEEEGFIYSRLGNPTNDALEKKLAALEGAEAAVSTSSGMGAITSSIWPFIKAGDHILACGTLYGCTFAFLNEITKFNVDVEFIDMTDLEEVKKHLKDNTRIVYLETPANPTLDVIDIEEVVKLAKANSKDTLVIADNTFATPYLQNPLKLGVDIVVHSATKYLNGHGDVIAGFSCGSKELMTQVRLVGQKDFTGSVLSAHDAFLIFRGMKTLEVRMKQHVANTKKVVEALQKHKNVEKVYYPGLEDFKNHEVAKKQMKDYGAMVTFEVKGGIEAGRCVMNNVKLCSLAVSLGDAETLIEHPATMTHSTYSEEALKEAGIAPGLIRLSVGLEDADEIIEDLNQALDLI
>Annotree@>NZ_HE978571.1_5@RS_GCF_000311825.1@p__Firmicutes_A
MNSKDELKKMHFETKAIHGGYEKNKFGALATPIYQTSTFIFDNAEQGGRRFALEEDGYIYSRLGNPTNEQVEEKVALLEEGEACVSAASGMGAITSAIWPFVKCGDHMIAAKTLYGCTFAFLEHSVSKMGIEVDFVDITNVDNIINIMKENTKIVYLETPANPNMDICDIEEVAKRVHEKNKDCLVIVDNTYCTPYIQRPLTLGADMVVHSATKYLNGHGDVIAGFAVGRKELIDQVRLVGIKDCTGAVLAPFNAYLILRGMKTLQIRMDKHCSNAMKVAEFLEKHPKVKSIQYPGLKSFKYYDVAKKQMALPGAMIAFEIEGGKEAGAKLMNSVKLCTLAVSLGDAETLIQHPASMTHSPYTAEERAAAGISEGLIRLSVGLENADDIIEDLKQALDQI
>Annotree@>NZ_HE978586.1_201@RS_GCF_000311985.1@p__Firmicutes_A
MEKKNLKLDTIAVHGGYEPNKYGALATPIYQTSTFIFDNCNQGGNRFAGKEDGYIYGRLGNPTVANAEKKVALLEGAEDAVGTASGMGAIASTLWSFLSAGDHIIASEVLYGCTFALMNESLTRMGVEVSFIDTTDPKNVEKAMKDNTKIVYIETPVNPTIGLADIKAIADIAHKKEGVRVVVDNTFATPVCQKPLELGADIVVHSATKYLNGHGDVIAGFAVGSAEDMATVRLVGVKDCTGSVMSPFQAYLIIRGMKTLGVRVRQHCANAQKVAEFLEKHDKVERVIYPGLDSFDQKELADRQMKLPGAMISFMVKGGLDDAKKVMDSVKICTLAVSLGDCETLIEHAASMTHSTYSPEELEKAGIPVNLIRLSVGLEDPEDIIADLDQALNQL
>Annotree@>NZ_KB233222.1_7@RS_GCF_000314855.2@p__Proteobacteria
MSSDKKNAFDTRIIHSFYDQSSNKGSLIPPLYQTSTYSFSSAEEGAAYFYGEKEGYIYTRINNPTLDLLEKRIADLEEGESAVVFSSGMGAITSTFWSLMNPGDELLVDMTVYGCTYSFFHQGLERFGVKIRHIDMSIPENVTQSIGKNTRMIFFESPANPDMRLVDIQAVSDIAKQHNIMVVVDNTYCTPYLQKPITIGADIVIHSLTKYMSGHGDVVAGAVITTQEIATQIRLVGLKDMTGACLSPHDASLIMRGMKTLPIRMERIAKNTQAIAEYLELHPKIAFVSYPGLSSFAQYELSKKQMKLPGGMIAFEIKGGMESGKLFLNRLNLFSRAVSLGDCESLAQHPASMTHSTYTSEERKYYGISDGLLRLSIGLEDVNDLIADLEQALR
>Annotree@>NZ_AMWJ01000193.1_20@RS_GCF_000319305.1@p__Proteobacteria
MSGSSKQQGFATRAIHHGYDPQAHGGALVPPVYQTATFAFPSVEYGAACFAGEAAGHFYSRISNPTLAVLENRMASLEGGEAALALASGMGAITATLWTLLRPGDEVLLGSTLYGCTFAFLHHGIGEFGVRLKHVDMGDLKAVEAAITPATRVICFESPANPNMHLADIAGVAKIARQHGATLVVDNTYCTPYLQRPLELGADLVVHSATKYLSGHGDITAGLVIGAKALVDRIRLEGLKDMTGAVLSPHDASLLMRGLKTLNLRMERHCANAQALAEFLRKQPEVEVLHYPGLPSFPQHALAKRQMALPGGMLAFELKGGILAGRRFMNALQLFSRAVSLGDAESLAQHPASMTHSSYTSEERAQHGISEGLVRLSVGLEDIDDLLGDVRQALKACSPG
>Annotree@>NZ_HE578909.1_173@RS_GCF_000321005.1@p__Firmicutes_A
MTENKKRSFATQTIHAGAMKDTYGSLGLPVYQTSTFIFDSAEQGGRRFALEEEGFIYSRLGNPTNDALEKKLAALEGAEAAVSTSSGMGAITSSIWPFIKAGDHILACGTLYGCTFAFLNEIQKFNIEVEFIDMTDLEEVKSHLKENTRIVYLETPANPTLDIIDIEEVVKLAKKNSKDTMVIADNTFATPYLQNPLKLGVDIVVHSATKYLNGHGDVIAGFSCGSKELMTQVRLVGQKDFTGSVLSAHDAFLIFRGMKTLEVRMKQHIENAKKVVEALQKHKNVEKVYYPGLEDFKNHEVAKKQMKDYGAMVTFEVKGGIESGRTIMNNVKLCSLAVSLGDAETLIEHPATMTHSTYTEEALKEAGIAPGLIRLSVGLEDSDDIIEDLNQALDLI
>Annotree@>NZ_HE610717.1_793@RS_GCF_000321025.1@p__Firmicutes_A
MNNKDELKKMHFETKAIHGGYEKNKFGALATPIYQTSTFIFDNAEQGGKRFALEEEGYIYSRLGNPTNEQVEEKVAILEEGEACVSAASGMGAITSAIWPFVKCGDHMIAAKTLYGCTFAFLEHSVSKMGINIDFVDITNVDNIINVMKENTKIVYLETPANPNMDICDIEEVAKKVHEKNKDCLVIVDNTYCTPYIQRPLTLGADIVVHSATKYLNGHGDVIAGFAIGRKELIDQVRLVGIKDCTGAVLAPFNAYLILRGMKTLQIRMDKHCSNAMKVAEFLEKHPKVKSIQYPGLKSFKYYDVAKKQMALPGAMIAFEIEEGKEAGAKLMNSVKLCTLAVSLGDAETLIQHPASMTHSPYTAEERAAAGISEGLIRLSVGLENAEDIIEDLKQALDQI
>Annotree@>NZ_CAPG01000070.1_56@RS_GCF_000321185.1@p__Firmicutes
MQRGYFMMKKFNNFETAVIHSGYEPREHSGSLSVPIYQTSTFIFDQAEIGERRFAGDESGYIYSRLGNPTVEILEKKMALIESGEAALAFGSGMAAVSAVLLSLTESGDHIVCSQGIYGCTFGLLHLMKEKYQINHTFSFLESEEEIRRVIQPTTSCIYIETPINPTMKMIDLELVVKIAKEKGICVVVDNTFSTPYLQRPLELGCDVVVHSATKYIGGHGDVVAGIAVGSIEFMEKVKRTTQKDIGGIMSPFDAWLLIRGLKTLPVRMDRHCKNAEKIFRLLKKHPKVKAIYYPGNEEHEDYFIKQKQMKKSGAVISFEIEGGKEEAQHFLNSLQLIKLAVSLGDTETLIQHPATMTHSGIPQQERDLMGINDRLIRLSIGLEAWEDIWKDLNQALKSLASNK
>Annotree@>NC_019954.2_859@RS_GCF_000328765.2@p__Firmicutes_A
MDGKVKGFNTKAIHAGQKPCPVTGAHVTPIYQTSTFVFKDVDQGARRFAGEEEGYIYTRLGNPTLTELEAKVAALEGGEAAIGAASGMAAISTALVTLLKKGDHIVAGDALYGCTHSFISEILPQYGIEVTMVDTSNLENIENAMKPNTKVIYVETPANPTMKLVDLEGASDIAHKHGAIIIVDNTFMSPYLQRPIEHGVDVVVHSATKYIGGHGDVLAGLIIGPKELIDTMRIPYLKDFGGILSPFDAWLLLRGLKTLGVRMDRHCANAQKVAEYLEKHPLIDKVYYPGLPSHPQYELAKKQMDGFGGMMSFELKGGLEAGKVLMNSVKMITLAVSLGCVDSLIQHPASMTHSPVPREERLKAGITDGQVRLSVGIEDVEDIIADLDQALKEVEKQTM
>Annotree@>NZ_AOPM01000023.1_1@RS_GCF_000336495.1@p__Proteobacteria
AARFAGEEAGYIYSRLGNPTVRELEQKLAALEQTEDAAACATGMGAVSAAVMSFLSAGDHLIASTTVYGCTYALFSHLLTRFGVEVTFVDCNDIQAVKQALRPNTKMLFVETPANPNIDVYDLQQLCDVAKSHQLISVVDNTFLTPILQKPAHFGADLIVHSATKYLNGHGDVVAGLVCGSNEHIQCIKSTVLKDIGATMSPFDAWLILRGMKTLAVRMQAHCQSAHQVAEFLHQHQSVERVYFPGLKNDPGHRLMGSQMQDAGGVIAFELKASLAQTEQFINSLQLCTLAVSLGDTETLIQHPASMTHSTYEPEQRRAAGISDGLVRISIGLEDVNEIIADLSQGLAKL
>Annotree@>NZ_CM001792.1_3209@RS_GCF_000340475.1@p__Firmicutes
MKKKSYKHMETSVIHEGYDSTQMLGSLTPPIFQTSTYTFDSAEQGQARFAAEEEGYIYSRLGNPTVRILEERIAALEGGERGLAFSSGMAAVSAILLALTKANDHIICSSGLYGCTYGLLSMMEEKYNIRTDYSTMLSEKELEDQITKDTALIYVETPINPTMQVIDLELVVNVAKKYRLPVVVDNTFSSPYLQRPLELGCDFVIHSATKYIGGHGDVIAGLAVGKKEIMDTIALTTQKDIGGVLSPFDAWLLIRGLKTLPIRMDRHSSNAEKIVQQLKLHKAVKNVYYPGDPDFSNVEIANKQMKFAGGVLAFEVKGGKKEAQQVLNNLNFIKIAVSLGDAESLMEHPASMTHAVIPVEERAKMGITESLLRLSVGIEAWEDIWEDIQQALDNI
>Annotree@>NZ_CP017432.1_2743@RS_GCF_000346225.2@p__Proteobacteria
MTDKNNDFGFSTRAIHHGYDPLQNNGALIPPIYLTSTFAFPTVEYGAGCFAGEQSGHFYTRISNPTLALLESRMAALENGEAGVAFSSGMGAIAATFWTLLRPGDEIIVNRTLYGCTFALLHHGIGEFGVKVKHVDMSDLIELEAAISPATRMIYFESPANPNMKLVDIAAVSDIAHKHQDIVVAIDNTYCTPYLQRPLELGADLVVHSATKYLSGHSDITAGIVVTSQALADRIRLQGLKDLTGAVMSPQDAYLLMRGLKTLALRMDRHCSNAQVIAACLQEHPAVEWVAYPGLPSFPQHALASRQMKLPGGMIAFELKGGLAAGQRFMNALQLFSRAVSLGGAESLAQHPASMTHSTYTLEERERHDISEGLVRLAVGLEDIADLLADIEQALRA
>Annotree@>NZ_ANNV01000176.1_2@RS_GCF_000346755.1@p__Proteobacteria
MNNKHNAFGFSTRAIHHGYDPQDHHGALVPPIYLSATFAFPTAEYGAACFAGEESGHFYTRISNPTLALLESRMATLENGEAAVAFSSGMGAIAATFWTLLRPGDEVIVSQTLYGCTFALLHHGIGEFGIKVRHVDLTDLDALRAALSPATRMIYCETPANPNLQLVDIAAVAALAHAQPNITVVVDNTYCTPYLQRPLELGADVVVHSATKYLSGHGDITAGIAVSSHALAQRIRLQGLKDLTGAVMSPQDASLLMRGLKTLALRMDRHCANAQAVAEALQAHPAVQWVTYPGLRSFPQYELAQRQMKMPGGMIAFELKGGIDTGRRFMNALQLFTRAVSLGDAESLAQHPASMTHSTYTPEQRAHHGISEGLVRLSVGLEDVADLLADVQQALAKSTRAAPRHAARVEHALK
>Annotree@>NZ_AOFT01000012.1_68@RS_GCF_000348905.1@p__Firmicutes
MNKKVHRDTLIIHEGHDPHDHQDSLAVPLYQTSTYVFPDAATGAARFAGEQEGNIYSRLTNPTVKVLEERIAALEKGAGALAFGSGMAAVSAALVHATKAGDHILCSRGIYGCTFGLLNIMEEKYGITHDLIPMKSEEEIEQFVRPETSVIYLETPVNPTMEVADIRAAANVAKRHGLKVIVDNTFCSPYIQNPIELGADFVLHSGTKYINGHGDVIAGLLVGADEEEIGKIRMTVQKDYGGIISPFDAWLMIRGLKTLAVRMERHTSNAEAVIRYLKTVPAVREIHYPLDPAHPDVEIAKRQMNAGGGILSFTLDGGEEEARFFLDELRLVKLAVSLGDAESLIQHPASMTHSPVPEEGRREMGITDSMIRFSAGLEHPDDIIADLDAAFSALKRRAAAATTE
>Annotree@>NZ_CAUI01000010.1_104@RS_GCF_000350165.1@p__Firmicutes_F
MEKKDLGKLGFQSLCCHAGQHADPQTGAHNTPIYQTSTFAFENVQDGSAKFAGEKEGYIYTRLGNPTQNALEEKMAAIEGAEAAIATASGMAAISSSVMAVAFAGDHILAHDCLYGCTHSLMEEILPRYGIEVTFADLSNLDNVEENMQDNTKLVYLETPSNPTLNLVDIEEVSKKAHAAGAKVIVDNTFMTPYLQSPLALGADMVVHSATKYIGGHGDAIAGVIAGKEEMLADIRMTTLKDFGGIISPFNAWLLLRGLKTLPIRVEKHNQNAMEVAEFLEAHDKVEKVFYPGLESHPQHDLAKKQASGFGSMISFELKGGHSAGEKMMNNVNLATLAVSLGDVDTLIQHPASMTHAPVPREERLAAGITDGLVRISIGIEDVEDIIADLENSLSVLADVEDESLTTV
>Annotree@>NZ_AQVC01000012.1_43@RS_GCF_000372405.1@p__Bacteroidota
MNQEDQKTTAYGFDTKAIHGVPQKNPFGTLATPIYQTSTYVFDSAEQGGARFALEEPGYIYTRLGNPTCTRVEEKLALLEGAEAAISCASGMGAITSALWVLLQQGDHMVAHKTLYGCTYAYFSHGLSRYGIEVTFVDMTNPEELRKAIRPNTKVVYFESPANPTMDMVDIEQIAKIAHEHEGITVVADNTYCTPYLCRPIEYGVDVVVHSATKYLNGHGDVIAGFVVGSTEYITQVRLLGVKDLTGACLGPLEAFLIERGMKTLSLRMDRHSSNAQKVAEFLEAHPKVESVQYPGLASFKYKAIADKYMRLPGGMISFEVKGGKPAGQKLINSCQLCSIAVSLGDTETLIQHPASMTHSPYTEEECAAAGISQGLVRLSVGLESVEDIIADLKQALDQL
>Annotree@>NZ_APMP01000018.1_45@RS_GCF_000372645.1@p__Proteobacteria
MRQDQAGFATRAIHAGYDPAEAQGALTPPLHLTSTFAFESAEAGGEMFAGTREGHFYSRISNPTTDLLERRLASLEGAEAAVATASGMGAITATLWSFLKAGDEVITDQTLYGCTFAFLRDGLTRFGVTVRQVDMTEPDALAAVISEKTRIVYFETPANPNMRLVDIAAIADIARAAGAKVVVDNTYATPVITRPIALGADIVVHSATKYLGGHGDLVGGVAVGGTEDMARVRLCGVKDMTGAVMSPFTAFLVLRGLKTLSLRMARHAASAETVARWLDAHPAVERVFYPGLAGFAQRALAERQMALGGGMIAFELKGGHQAGVSMMNRLALIRRAVSLGDAETLIQHPASMTHSPYTPEERAAAGIGEGLVRLSVGLEEVADILRDLEAALEVRKVPAMA
>Annotree@>NZ_KB893168.1_87@RS_GCF_000374005.1@p__Proteobacteria
MTDLKGKKGFATRAIHHGYNPLDHQGALNPPVYMTSTFAFDSAAQGGRRFAEEEAGYIYSRISNPTLALLEERMAILEGGEAALVTSSGMGAITSVFWTLVKPGDEIIVDRTLYGCTFSYFRHGLERFGVTTRHVDLTDPAKLEAAISDKTRIVYFETPANPNMRVVDIAAISEIAHSKSATVIVDNTYCSPYLQRPIELGADLVVHSATKYLGGHGDLTAGAVVGTAEAMHDIRLIGLKDMTGAVLSPQDAQLILRGIKTLNLRMDRHCASAMTVASYLESHPLVSRVFYPGLESFEQYDIAQKQMDNSGGMIAFELNGGLETGRKMIDGCQMIVRAVSLGDAETLIQHPATMTHSTYTAEERQEYDITDSLVRLSVGLEEVEDILSDLEYALDVAGGGSKVKMMARSA
>Annotree@>NZ_KB893650.1_1476@RS_GCF_000374105.1@p__Proteobacteria
MSSGKFSNIETKAIHSGRIGDPSFGSLATPIHQTSTFVFDNVEQGANRFAGEEQGYIYSRLGNPTVRELEQKMAALENTEDAAAFGSGMGAVSATLLANLKAGDHLVASAALYGCTFALINHKLKDLGIEATFVDITKPIEVEAAIKENTKLIYFETPINPNLVCADMQAISDIAKRHDLLTILDNTFMSPVLQQPSDYGMDLIIHSATKYLNGHGDVVAGITCGSAEQIENIKMTTLKDMGAVMSPNDAWLILRGLKTLSVRVERHCDNAERVAEFLEANDQIEQVYYPGLKSHPAHHLIGKQMKRAGGVIAFEVKGGFDDAVRFMNSLKMCRIAVSLGDAETLIQHPASMTHSPYTPEERAAAGISETLIRISVGLEHVDDIIGDLEQALKAKQIKAA
>Annotree@>NZ_KB894528.1_811@RS_GCF_000374465.1@p__Proteobacteria
MSDNNKDFSTRAIHHGYDAQSEHGALNPPIYMSSTFTFESAEAGGAMFAGEKEGHFYSRISNPTLDHLEQRIANLEGAEAGLCTASGMGAITSTLWSFLAAGDEIIIDKTLYGCTFAFMTHGLPRFGVKVKLVDMTTPANLADAISDKTKLVYFETPANPNNRLVDIAAISEIAHSVGAKVIVDNTYATPVITRPIEHGADIVLHSATKFLSGHGDVVAGLIVGSLEDMTQIRLVGLKDMTGAVMSPLTAMLLLRGIKTLELRVERHCQTAFKVAQILEAHPAVLNVFYPGLKSFPQHELACKQMSNFGGMIPFEVKGGKAAGIAVMNRLNLIQRAVSLGDAESLIQHPASMTHSTYTPEERAEHGIAEGLVRLSVGLEGAQDIIDDLQAALGAHNMPADELTD
>Annotree@>NZ_KB894497.1_39@RS_GCF_000374485.1@p__Proteobacteria
MSNAYKPETLCIHAGREHAHPHGALTTPLYQTSTFVFENAAQGARRFAGEEEGYIYTRLGNPTTAELENRVAALEGMQAAAATATGMGAVSASIMAFVAAGDHIIASKAVYGCTFVFLSHLLEKFGVEVSFVDMTDHEAIQTARKPHTKLIFLETPVNPNLVVIDLEFVGRFAKQHQLVSVVDNTFLTPLYQKPAAFGIDLVIHSATKYLNGHGDVVAGIVVGDTERISHIKMTTLKDMGATISPHDAWLILRGLKTLALRMERHSDNAQCVAEYLQKHPKVKRVDYPGLKSHPGYRFIGQQMKRAGGVLSFEINGGVSHGEAFINATELWTLAVSLGDAESLIQHPASMTHSTYTSEERKLAGISDGLIRLSTGLEHVEDLILDLEKALKKI
>Annotree@>NZ_KB894689.1_14@RS_GCF_000374565.1@p__Firmicutes
MEKINRFETDVIHAGYKPSDHHGSLVPPIFQTSTYTFPSAEEGERRFAGESEGHIYSRLGNPTVKALEERMTVLEQGEAALAFASGMAAVSATLFHLTNTGDHILCSDGIYGCTFGLLQLMEKKYKINHNLISMDSEETVRSAIRENTKVIYVETPINPTMKLVDLEMIVSIAKEHDIRVVVDNTFCSPYLQRPLALGCDYVVHSATKYIGGHGDVVAGLVVGADKDEIAEMGVTMRKDIGGIMSPFDAWLLLRGLKTLAVRLDRHCENAEKIAGNLKAHPKVGRMFYPGDSEFPQYDLAKRQMKLPGGMISFEVKGSKEDAQAILNRVKLIRLAVSLGDTETLIQHPATMTHAVVPEEERKKMGITDTLIRMSVGLEAWEDIWEDLKQALDGI
>Annotree@>NZ_AQXL01000097.1_22@RS_GCF_000376225.1@p__Firmicutes
MSEEWKGFTTRLLHERYQPEAATGALTLPIFQTSTFVFENPEQGAARFGGTEEGYMYSRLGNPTVDALAERIAILENGEMGVAFGSGMAAISHVMMGLVKKGDHIIASDALYGCTFAFFQSILAERFGVCVSFVDTSDMQKVMDSLRPETTVLYLETPANPTMKLSDIRALAQLVKPHNVKIVVDNTFMSPYLQRPLELGADVVVHSATKYISGHGDVVGGLAVGSKELMTSIKKSFLKDIGGVMGPFDAFLLLRGLKTLTVRMDKHCANAMKVAEFLRDHPAVERVLYPGLPDFPQYELAKQQMNGFGGTLSFEVKGGVEKGRRVMNSVRLCQLAVSLGDVHTLIQHPASMTHAVIPREERLQVGITDGLIRLSVGIEDVDDILQDLDGALSK
>Annotree@>NZ_KB898627.1_283@RS_GCF_000377705.1@p__Firmicutes
MKSSRFDTKLIHGAYDRAGHYGSLTPPLYQTSTYSFDSAEAGERRFAGEEAGYVYSRLGNPTVHTLEARMAELEGGEAAVAFSSGMAAVSAVLVTEGVYGCTYGFFSMLEERFGVEVDFLAMEDEEALSQALRPETKVIYVETPINPTMKLVDVEMVTRFAREHGLQVVVDNTFATPYLQRPLAQGADVVVHSATKYLGGHGDLIAGVAVGRENFMEQVRMETHKDIGGILAPFDAWLLLRGLKTLSLRMDRHCENAAYVFERLKDHPKVRSIRFPGDPASDTFRLAERQMSQFGGLISFELHGGKKEAQAFLNRLKLAQIAVSLGDPETLCQHPYTMTHSVVPVDKRREMGISDALLRVSVGLEHPEDIWQDLKQALDG
>Annotree@>NZ_KB899147.1_67@RS_GCF_000378065.1@p__Bacteroidota
MRSGFATRAIHGGAIENAFGCLATPIYQTSTFVFDSAEQGGRRFAGEEGGYIYTRLGNPNCTQVEEKLAMLEGGEAAASAASGIGAISSAIWVCVKAGDHIVAGKTLYGCTFAYLTHGLSRYGVEVTLVDTRNPQEVEAAIRPNTKLVYLETPANPNMYMTDIKAVCDIAHKHEGVRVMVDNTYCTPYICRPLELGADIVVHSATKYLNGHGDVIAGFVVGKEDYIKEVKLVGIKDLTGANMSPFDAYLISRGMKTLQIRMEQHCRNAQAVAEFLEKHPAVEAVYFPGLPSFPQYELAKKQMALPGAMIAFEVKGGCEAGKKLMNSLHLCSLAVSLGDTETLIQHPASMTHSPYTPEERAASDISEGLVRLSVGLENVEDIIADLKHGLDSLI
>Annotree@>NZ_KB899544.1_982@RS_GCF_000378345.1@p__Proteobacteria
MTDKAFGFNTRAIHHAYEPQDHEGALTPPLHLTSTFSFETAEAGSELFAGERSGHFYSRISNPTLDLLEQRIAVLEGAEAGLATASGMSAITSVLWTLLSPGDELIVDKTLYGCTFSFMQHGLAKFGIKITHVDLTNPNNLEAAINDKTKVVYFETPANPNMRIVDIATCVEIAHQRDIKVVVDNTYSTPYLSRPIELGADVVVHSATKYLGGHGDVVAGLAVGSAELIQEVRLFGMKDMTGGVMSPFNAMLVLRGLKTLSLRMDRHCSSAMKIAEKLESHSAVVNVSYPGLKSFQQHELAKRQMSNFGGMIAFELSGGIEAGRTAMNKLKMIQRAVSLGDAETLIQHPASMTHSTYSPEERLAHGISDGLIRISVGLEDEVDIWADLEQALKS
>Annotree@>NZ_KB905176.1_32@RS_GCF_000378625.1@p__Proteobacteria
MTQFKSQNIETKAIHAGRINDEQFGSLATPLYQTSTFIFDSAQQGGDRFSGESEGYIYTRLGNPTTRQLEQRVAAMECMDDAAATATGMAAVSAALLTNLQAGDHMISSKAVYGCSFALMNHMLKKFAIEVTFVDMTEPENIKAAIKENTKLIFLETPINPNLVVLDLEKICAIAKEYKLLSIVDNTFLTPVLQQPAKFGADIVVHSATKYLNGHGDVVAGIVCASFEMINEIKMTTLKDIGATISPHDAWLIMRGLKTLPIRMDRHCSNAQTVAEFLEQHPMVAEVYYPGLKSHSGYKFIGKQMKAAGGVIAFELNTDLTGGTTFIDAMELFSIAVSLGDAESLIQHPASMTHSPYTPEERAEAGISDSLIRISVGLEHVDDLIADLSQALAQVTKGKADNVTCITKASSAA
>Annotree@>NZ_KB904283.1_30@RS_GCF_000379925.1@p__Bacteroidota
MNKDNQKPAYGFDTRAIHGAGGKNPFGTLATPIYQTSTYVFDSAEQGGARFALEEPGYIYSRLGNPTCTQVEEKLALLEGAEAAISCASGIGAITSALWVLLQQGDHMIAHKTLYGCTYAYFSHGLRRYGIEVSFVDMTDPEEVRKAIRPNTKVVYFESPANPTMEMVDMETIATIAHEQEGITVVADNTYCTPYLCRPLEYGVDVVVHSATKYLNGHGDVIAGFVVGSAEYITQVRLVGVKDLTGACLGPLEAFLISRGMKTLSIRMDRHSKNAQKVAEFLAHHPKVADVAYPGLDSFKYKALADKYMKLPGGMISFEVKGGKPAGQRLINACKLCAIAVSLGDTETLIQHPASMTHSPYTPEECAAAGISQGLVRLSVGLENVEDIIADLEQALTQV
>Annotree@>NZ_KB904125.1_46@RS_GCF_000379945.1@p__Bacteroidota
MNKDQMKKSGFATRAIHAGSQKNEFGTLAQPIYQTSTFVFENAEQGGRRFALEEEGYIYTRLGNPTCTVVEKKMANLEGAEACVSAASGIGAISSAIWVCVQAGDHIVAGKTLYGCTFAFLNHGLSRYGVEVSFVDTRDPENVRKAMRPNTKLVYIETPANPNMYITDIKAVCDIAHKQEGVKVMVDNTYCSPYLCRPLEFGADIVVHSATKYLNGHGDVIAGFVAGTKEYIDQVRLLGIKDLTGASMSPFDAYLINRGMKTLHIRMDRHCENALKVAEFLQTHPAIEKIMYPGLPSFPQYELAKKQMDKPGAMIAFELKGGREAGIKLMNSVHLCALAVSLGDTETLIQHPASMTHSPYTPEERAASDISEGLVRLSVGLENAEDIIADLKQALDQL
>Annotree@>NZ_HG428744.1_94@RS_GCF_000380245.2@p__Firmicutes
MGEKFNNIETAVIHFGYDSKKHNGSLSVPIYQTSTFTFESAEQGEKRFGGEEDGYIYSRIGNPTVDILTEKMAFLEGGEAALAFGSGMAAVSAVLLSLTKAGDHIVCSQGLYGCTFGLLNLMQDKYNITHSFSWLSSVEDLEQVIKPETTVIYIETPINPTMKMIDLSMVAKFAKEHGVTVVVDNTFSTPYLQKPIELGCDVVVHSATKYIGGHGDVIAGVAVGTKAFMNTVESTTQKDIGGIMSPFDAWLLLRGLKTLPVRMDRHCENAEKVFSHLKAHPKVKAIYYPGDQEHPDYAITHKQMKKSGGVISFEINGSKQEAQDFLNALTLLKIAVSLGDTETLIQHPASMTHSGIPEKERLEMGITDQLIRLSVGLEAWEDIWKDIEQALNAI
>Annotree@>NZ_KB907347.1_12@RS_GCF_000381985.1@p__Proteobacteria
MSKTSDTAKTTATVSTPGFATRAIHHAYDPQDHNGALVPPVYMTSTFAFPDAATGGRRFAGEDPGYIYTRLGNPTLRLLEARLAELEGGEAAMVTGSGMGAITSALWTLVKPGDEIIVDKTLYGCTFAFMRHGLARFGVTVSHVDLTDAGALRAAMTDNTAVVYFETPANPNMRVVDIRAIAAIAHEKQAVVVVDNTYCSPYLQQPISLGADLVVHSATKYLGGHGDLTAGAVIGRAEMITAIRFFGLKDMTGAVLSAMDASLIMRGLKTLELRMDRHCSSAQTVAEMLESHPAVARVYYPGLSSHPQHDLAKTQMKLPGGMIAFELTGGYDAGIRLMDSLSMIVCAVSLGDAETLIQHPASMTHSSYTPEERAAYGISEGLIRLSVGLETPADILADLTTALDSLSTALKAAAE
>Annotree@>NZ_KB907703.1_44@RS_GCF_000382165.1@p__Proteobacteria
MCGSLTTLRSKPMHTKNVHPHTLCIHAGKEKNQHGTLATPLYQTSTFVFDNAEQGAARFAGEQEGYIYTRLGNPTTRELEQKIAALEGMDDAAATATGMGAVAASTMAFLQHGDHLIASKAIYGCSFALFNHMFARYGIEVSFVDMTDHAAVAAALKPNTKMLFAETPINPNLVVLDLAFLGQFCQQHKLISVVDNTFLTPLLQQPAKYGIDIVIHSATKYLNGHGDVVAGIIVADSEKIATIKMTTLKDMGATISPHDAWLIIRGLKTLAVRMERHCQNAQQVAEFLQAHPAVKEVYYPGLPSHAGYRFLGEQMQGAGGVLAFELNASLEQSRYFINQCRLLSLAVSLGDAESLIQHPASMTHSPYTPEERKMAGISDGLIRVSVGLEHVADIIADLEQALEKMQQQA
>Annotree@>NZ_KB907784.1_2596@RS_GCF_000382185.1@p__Proteobacteria
MSKLKAKGFATRAIHHGYDPLNNQGALIPPIYLSATFAFPTVEYGAQCFSGEEKGHFYTRISNPTLQLLEARMASLEGGEAAVAFSSGMGAITSTIWPLVRPGDEILADKTLYGCTFAFLEHGVGQFGVRVRYVDMSDLDAVAAALTPQTKIAYFESPANPSMSLVDIAAIAQLARRVGAKVVVDNTYCTPYLQRPLELGADIVVHSATKYLSGHGDITAGIAISSREIIDPIRLKGLKDMTGAVMSPQDAFLLLRGLKTLAIRMERHCDSAAELAAMLDEHPAVSKVYFPGLPSFAQHELATRQMRRYGGMIAFELTQGVQAGRRFMNALTLFARAVSLGDCESLAQHPATMTHSTYTPQERAAHGISDGLVRLSVGLEDCADLIQDIGQALERCSL
>Annotree@>NZ_KB908056.1_564@RS_GCF_000382325.1@p__Proteobacteria
MDGSPFSNKTGFATRAIHHGYAPKDAGGALTPPVHMSSTFTFNTVEEAGAAFSGEHPAHFYSRISNPTVEILEQRMASLENGEAAVAFASGMGAITAVLWSFLAPGDEILADKTLYGCTYAFLKHGLAKFGVKVRFADLSDVKAAAEAMTFKTKIVYFESPANPTMRLVDIATVSALAHTHGAKVIVDNTYASPYLTRPLDLGADIVVHSATKYLGGHGDLIAGLAVGRHSDMHEVRVFGLKDMTGAAMSPFTAMLVMRGLKTLPLRMERHSANAMEIAQALDSHPKVATVFYPGLESFPQKDLAARQMRDFGGMIAFELDCDARAAMRFMNALNMIARAVSLGDAESLIQHPASMTHSTYTPEERAAHGISESLIRLSVGLEDVEDIRADLFQALHQI
>Annotree@>NZ_KB910929.1_51@RS_GCF_000383235.1@p__Firmicutes
MLMERIATDRKRLHTMRYKGDICMKKKHIETTLIHHGYDAAEHKGSLTPPLFQTSTYTFETAQQGEESFAGYDSAYIYSRLGNPTVELFEERMAALEEGEAALAFGSGMAAISGTLFAFLKAGDHIVCSNGLYGCTYGFLEVLEEKFAITHTLCEMETAEEIENSIGPNTKIIFVETPINPTMKLIDLELVVKVAKQHGLLVIVDNTFCSPYLQRPLTVGCDIVLHSATKYIGGHGDVVAGVTICKTKDIAEKIRPIRKDVGGIMAPFDAWLLLRGLKTLAVRMDRHSDNAEKIAAFLRNHELVEDVWYPEGLLANKQMKRGGGVLSFTVKGGKAEAQAVMDNLKLIAIAVSLGDTETLIQHPATMTHAVIPKHVREQMGISDNLLRLSAGLESWEDIVRDLAHALQKEKTALS
>Annotree@>NZ_KB912915.1_87@RS_GCF_000383875.1@p__Firmicutes
MDYGNRMETMLIHSGYDARDYKDSLSPPLYLSSTFVFPTAEQGEQRFSGKDDGFIYSRLANPTVRILEERMAALEKGEDAIAFASGMAAVSAVLLHLTKAGDHILCSRGIYGCTFGLLRLFQEKNGITYSFCSMTDEKEIEAGLRENTACIFLETPVNPTMEVNDLELVVKAARRRGIPVVVDNTFSSPYLQNPLEFGCDYVVHSATKYIGGHGDVIAGIVVGKDREAMQQLRNRIQKDIGGIISPFDAWLLLRGLKTLHVRMDRHVENAKKLFEYLKTVPLVEKIFYPGDPENKYYPVVKKQMRAPGAMLSFTVKGGREMAQALIDALKMVKIAVSLGDAETLIQHPATMTHSAVPAESREAMGITDNMLRLSVGLEAAEDIIEDFRRAFQKAERLWSGKKLA
>Annotree@>NC_021237.1_3531@RS_GCF_000397205.1@p__Proteobacteria
MNNKNSDLGFSTRAIHHGYNPQEHQGALIPPIYLTSTFTFATAEYGAGCFAGEEPGYFYTRIGNPTLALLEARMAALENGEAAVAFGSGMGAIAATLWTLLRPGDEVIVGQTLYGCTFALLHHGLGEFGVKVRHVDLTDLGELRAAIGPATRMIYFETPANPNMQLVDIAAVAQVARQHPGLLVAVDNTYCTPYLQRPLELGADLVLHSATKYLSGHGDITAGIVVTGQALAERIRLQGLKDLTGAVLSPQDAFLLMRGLKTLALRMDRHCANAQAVAQFLQDHPAVAWVAYPGLASFAQHALAARQMKLPGGMIAFELKGGLASGRRFMNALGLFSRAVSLGDAESLAQHPASMTHSTYTQEERAEHGIAEGLVRLSVGLEDIADLLADIAQALDASAEPARPTLEAVGRIGKALP
>Annotree@>NZ_KE150421.1_82@RS_GCF_000411295.1@p__Firmicutes
MENKKMKKETAVVHKGFDTSIHHDSLSVPLYQTSTFAFSTAEQGEKRFAGEEVGNIYSRLGNPTVRVLEERMAELENGQSALAFGSGMAAVSAVLIHVTKTEDHILCSRGIYGCTFGLLEMMNEKYNISHSFSSMSSEQEIEAAIRPETVCLYVETPINPTMEIVDLELVGRVARKHGLKVIVDNTFSSPYLQNPIDFGADYVLHSATKYINGHGDVIAGLLVGKDAEDMMNLRMTVQKDVGGIISPFDAWLIIRGLKTLHVRMDRHSDNASKLLSFFKSSPIVNEIYYPFDPDHPQYEIAKKQMKAGSGLISFTIHGGKEVAQYLMNSLKLIKIAVSLGDAETLIQHPATMTHSVIPEMEREKMGITHSLLRLSVGLEHSDDLIEDLQQAFAKVETHFTQSLQK
>Annotree@>NC_021505.1_814@RS_GCF_000412675.1@p__Proteobacteria
MRDSHNNTGFSTRAIHHGYDPLSHGGALVPPVYQTATYAFPTVEYGAACFAGEEAGHFYSRISNPTLALLEQRMASLEGGEAGLALASGMGAITSTLWTLLRPGDELIVGRTLYGCTFAFLHHGIGEFGVKIHHVDLNDAKALKAAINSKTRMIYFETPANPNMQLVDIAAVVEAVRGSDVLVVVDNTYCTPYLQRPLELGADLVVHSATKYLSGHGDITAGLVVGRKALVDRIRLEGLKDMTGAALSPHDAALLMRGIKTLALRMDRHCANALEVAQFLAGQPQVELIHYPGLPSFAQYELAQRQMRLPGGMIAFELKGGIEAGRRFMNALQLFARAVSLGDAESLAQHPASMTHSSYTPQERAHHGISEGLVRLSVGLEDVEDLLADIEVALEACA
>Annotree@>NZ_KE332527.1_433@RS_GCF_000413095.1@p__Spirochaetota
MNRKDLEKLGFASKQIHAGSIKNKYGALATPIYQTSTFSFDSAEQGGRRFALEEEGYIYTRLGNPTTTVVEEKLACLENGEACMSASSGIGAVTSCIWSIVNAGDHIVAGKTLYGCTFAFLNHGLSRFGVDVTFVDTRDPENVKKALKPNTKIVYLETPANPNMYLCDIAAVSKIAHAHNPECKVIVDNTYMTPYLQRPLDLGADVVLHSATKYLNGHGDVIAGFVVGKKEFIDQVRFVGVKDMTGSTLGPFEAYLIGRGMKTLDIRMEKHCANAQKVAEFLEKHPAVESIAFPGLKSFPQYELAKKQMKLCGAMIAFTVKGGLEAGKTLINSVKFATIAVSLGDAETLIQHPASMTHSPYTPEERAASDIAEGLVRLSVGLEDAEDIIADLKQALDKLVK
>Annotree@>NZ_ATUP01000001.1_1110@RS_GCF_000420265.1@p__Proteobacteria
MDGSAPITRQPGFSTRAIHAGYEPAQEGGALVPPLHLSSTFAFETVEDAGAAFSGERPAHFYTRISNPTLDLLERRIADLEGAAAGVSFGSGMGAITSVLWSLLEPGDEILADKALYGCTFSFLNHGLARFGIKVRHVDMSDIDAVIAAFSDKTRVVYFETPANPTMTLVDIAAVSAVARAHDVLTVVDNTYATPLITRPIELGADVVVHSATKYLGGHGDLVAGIAVGSAEVMERVRLYGLKDMTGAALSPFNAMLILRGLKTLSLRMERHSQTGLAVARWLHAHPQVRTVAYPGLEDGPQYALAKAQMRHFGGMIAFELEGGYEAGVTMMNAMKLALRAVSLGDAETLIQHPASMTHSAYSPEERALHGISDGLVRLSVGLEDADDILADLEQALMA
>Annotree@>NZ_ATVH01000016.1_198@RS_GCF_000420625.1@p__Proteobacteria
MKSNQPAGFATRAIHLGYDPQDNEGALTPPLHLTSTFAFETTEQGAALFAGEAQGHIYSRISNPTLDLLERRVAALESAEAGLALASGMGAITSVLWTFLSPGDEVITDETLYGCTFSFLRHGLEKFGITVTHVDLTDPTALETAISSRTQIVYFETPANPNMRLVDIAAICTIARKHDARTVVDNTYATPVLTRPIELGADIVVHSATKYMGGHGDLVGGLAVGRTEDIGEVRVIGMKDMTGAIMAPFNAMLVLRGLKTLKLRMDRHCENAMEVANMLERHPAVSTVHYPGLESFPQHALARRQMPGYGGMIAFELKDGLEAGRTMMNRLQLVRRAVSLGDAESLIQHPASMTHSTYTAEERAAHGITEGLIRLSVGLEEVEDIIADLKEALKAPVPVSG
>Annotree@>NZ_ATWN01000002.1_4@RS_GCF_000421265.1@p__Proteobacteria
MSADLKTNAKTGFATRAIHHGYDPQSHNGALNQPVYMSSTFAFETAEQGGRFFAGGEQGFIYSRIANPTLDLLEKRLAVLEGGEASVATASGMGAITSVFWTFIAPGDEIIIDRTLYGCTFAYFRHGLEKFGIKHTHVDLTDPAELEKAISDKTKIVYFETPANPNMRLVDIEAISEIAHKHGAKVVVDNTYCTPYLQRPIELGADIVVHSATKYLGGHGDLMAGGVIGSTEDMMQVRLIGLKDMTGAVLSAQDANLVMRGLKTLELRMERHCDNAEKIADFLANHPKVEKVFYPGLESDPQHVLAKKQMDRFGGMIAFELKGGIEEGRKLMNGLHMITRAVSLGDAETLIQHPASMTHSTYTPEERAEYQITDGLIRLSAGLESIGDILADLGQALDGDEMAIAAE
>Annotree@>NC_021741.1_645@RS_GCF_000422085.1@p__Proteobacteria
MSAIFRQAFATRAIHHGYDPQQYLGALCPPVFMSSTFTFPTAEYGGACFEGTEPGYFYSRIANPTLNLLEQRIANLEGGEAAVAFSSGMGAITACCWTLLNPGDELIVDETIYGCTFSYFHHGLARYGVKITHVDLTRPERLAAAIGPRTRMVYCETPANPNMRLVDIAAVAEIAHRQQALLLVDNTYCTPYLQRPLEQGADIVVHSATKYIGGHGDLLAGLVVTRQDLAQDIRLVGLKDMNGAVLSAQDAALLLRGLKTLPLRMERHCDNAQRLAEMLAQHSAVERVYYPGLEDFPQYELAQRQMARPGGMLAFELKGGMAAGIRFLNALRLILRAVSLGDCESLAQHPASMTHSAYSPEERQRHHISDGLIRLSAGLEDLGDLQADIRQALAQS
>Annotree@>NZ_AULT01000050.1_14@RS_GCF_000422425.1@p__Proteobacteria
MKQSDKAHKAGFATRAIHSGYDASTEKGSLTPPIYMTSTFAFDSVEQGAERFAGEAEGPIYSRLGNPTQDILETRLADLEEGEAALATASGMGAISATFWTLLSAGDHIVADKTLYGCTFALLEHGLTKFGVTVSYVDCCDVKAVEAALTAQTRLVYFESPVNPTLRVMDIAAISERVHAYNADIKVIVDNTYCTPALQRPLTLGADLVVHSATKYLGGHGDLIAGAVIGDAETLQRIRLEGIKDMTGAVISPMTAFLIQRGLKTLEIRMQRHSESALKIAQWLAEQPEIEHVYYPGLEESPFYELAKKQMALSGGMIAFELKGGLEMGKRFMSNLEMIKRAVSLGDAETLCQHPASMTHSTYTPEERIAHGISEGLVRLSIGLESVSDIQDDVRQALTAAR
>Annotree@>NZ_AUGL01000029.1_13@RS_GCF_000422645.1@p__Proteobacteria
MASKMHPETAVIHAGHLREPQGSLVSPLYQSATFVFDDVQTGSARFAGEQTGPIYTRLGNPTVAEFERRMAHLEESEGAIAFASGMAAVSAVFLGLLSSGDHLICNTCLYGCTHSLVSEQLPRFGIEVTQVDFADLQAVEAAIRPNTRMLFLESPVNPHLAVYDLAAVAGLASRRGLTSVVDNTFMTPLLQRPKSLGIDIVLHSATKYLNGHGDVIAGVVCADGESLELMRHRSLKDIGGVLSPHDAWLILRGMKTLALRMERHCLNAQTLAEFLEGHPAVTRVYYPGLKTHPGYHLLGSQMGGAGGVLALELNADFDAAVAFVNRLKLFNIAVSLGDAESLVQHPASMTHATYDVEDREKAGISDTLIRLSAGLENAEDLLTDLRQALAPLSQSSTLEEAL
>Annotree@>NZ_AUGM01000019.1_70@RS_GCF_000422665.1@p__Proteobacteria
MDSTTHPPMMHPETCVIHGGHQRDPSGALVTPLLQSATFAFADCRTGGARFAGEQTGPIYTRLGNPTTDELERRLALLEGADDAVAFASGMGAVSAVLLGLLSQGDHLIVANGLYGCSHALAVEQLPRFGIEVTEVDFADLASVQQAILPNTKMLLLETPVNPHLQAYDLDGVMALTTPPGCLTVVDNTFMTPLLQKPLSHGADLVLHSATKYLNGHGDVVAGIVCGRRELTEVIRGVGRKDFGAVLSPHDAWLILRGLKTLALRVDRHCQNALKVAQYLEQHAAIAKVYYPGLQSHMGYKLLGNQMRAGGGVLAIELHGDYDDALRFVDSLKLFTIAVSLGDPESLVQHPASMTHACYDPEVRRAAGISDNLVRLAIGLEHGDDLLSDLEQALVATFADKELER
>Annotree@>NZ_AUGR01000026.1_35@RS_GCF_000422765.1@p__Proteobacteria
MNNNKSLSFSTRAIHSGYDASENEGALNPPVYMTSTFCFDNVEQGAARFAGEEQGHFYSRISNPTQALLETRLADLEDGEAALATASGMGAITAALWTLVAPGDRVIADKTLYGCTFAYLQHGLRKFGVDVEFIDCTDIEAVASALTENTKVVYFESPVNPNMRVMDITAISQLVHDYDPSIKVMVDNTYCTPALQRPLNLGADLVVHSATKYLGGHGDLIAGAVIGKQSVIDQIRIFGLKDMTGAVIAPLTAFLILRGLKTLELRMERHCNSAQEIATRLQQHNTVESVYYPGLVDNPYHALAKAQMTRNGGMIAMELKGGFASGVQFMNELKMIKRAVSLGDAETLCQHPASMTHATYTPEERAKYGISEGLVRISVGLEDIEDIYADIAQALQRV
>Annotree@>NZ_KE383978.1_182@RS_GCF_000423105.1@p__Firmicutes
MNKRFESEIIHHGYDSKEHFDSLATPIYQTSTFTFDSAEQGEQRFAGEQDGYIYSRLGNPTVKNLEERMAAIENGDAALAFSSGMAAVSATIIALTKANDHILCSQGLYGCTFGLLEMLHSKYNISSDFSFMENEESLREAIRPETTCIYVETPINPTMKIIDLEMVARVAKEFELPVVVDNTFSSPYLQRPLDLGCDIVIHSATKYIGGHGDVIAGIVVGSQEFIEEVAMTTQKDIGGTISPFDAWLLIRGLKTLPVRMDRHSSNAEKIVEKLKEHQNITAVHYPFDPENPSYEIAKKQMKLGAGVIAFELDGGKKEAQAFLNRLSFIKIAVSLGDTETLIQHPATMTHSVVPEESRLQMGITDSLVRISCGLEAWEDIWADLEQALR
>Annotree@>NZ_KE383983.1_1134@RS_GCF_000423165.1@p__Proteobacteria
MRNNNNSKSQWQPATMTIHGGKQRDEHGALVAPLYQTATFSFTHTAQGSARFAGEESGYIYSRLGNPTTSELEQRVAALEGYPAGAACATGMGAVSAAMLAFLQQGDHVIAGETIYGCSFALFTHLFAKFGIEVDFVDMTDPKTVAQAMRPNTKMVFVETPANPHLRVIDIAAIVTIAHAQQARVIVDNTFMTPLLQRPREQGADLVIHSATKYLNGHGDVVAGLICGGQEDIELIKMTTLKDMGATMSPHDAWLILRGLKTLDVRMQRHCENAATVAEFLRNHALVREVYFPGFAEHPAQRLMGTQMHGSGAIIAFELNGDSATARAMLDHLELITIAVSLGDAETLIQHPASMTHSPYTPEARAKAGITDTLIRISVGLEAVDDIIADLAQALATAVSFTTTEQQGEAVTYG
>Annotree@>NZ_AUHV01000003.1_285@RS_GCF_000423365.1@p__Proteobacteria
MTHNNKNQGFATKAIHHAYDPQDEGGALTPPLHLTSTFAFPTAEHGGEIFAGDREGHVYSRISNPTNDLLEKRMAALEGAEAALANASGMGSITSALWTFVAPGDEIIVDTTLYGCTFAYMRHGLQKFGVDITHVDMTDPQNVAKAISGKTKVVYFETPANPNMRLVDIEAVSAIAHEFDAMVIVDNTYSTPYLTRPIEHGADLVLHSATKYLGGHGDVIAGLIAGRKEDIDQVRLVGMKDMTGAVMAPFNAMLIMRGLKTLQLRMDRHCASAMEIAQRLEQHPMISKVYFPGLPSFEQHELAKKQMADFGGMIAFELIGGLHAGISTMNRLDMIQRAVSLGDAETLIQHPASMTHSTYTPDERAEHGISEGLVRLSVGLEEVEDIWADLEQALPAVKAQVA
>Annotree@>NZ_AUIH01000055.1_8@RS_GCF_000423605.1@p__Proteobacteria
MNKKLSFTTRSIHSGYDASQHEGSLNPPVYMTSTYCFDDVEQGAARFAGEAQGHVYSRISNPTQAVLETRLADLEDAEACLATASGMGAITAAIWTLVRPGDTVIADKTLYGCTFSFFQHGLTRFGVNVEFVDCTDIEAVSRALSAKTRVVYFESPVNPTMRVIDIAAISQRVHDYNPGIKVMVDNTYCTPALQRPINLGADLVVHSATKYLGGHGDLIAGAVAGKQDLIGEIRLFGLKDMTGAVIAPLTAFLILRGLKSLSLRMERHSTSALALAKHLQGHKAVRAVYYPGLEDSPYFPLASRQMKAPGGMIAMELEGGFDAGVAFMNGLQLIKRAVSLGDAETLCQHPASMTHSTYAPEERAEHDISEGLVRLSVGLEDVEDVLADVEQALAGV
>Annotree@>NZ_AUIJ01000024.1_28@RS_GCF_000423645.1@p__Proteobacteria
MTRQNPDFATRAIHHGYDPQDAGGALTPPVHMTSTFAFDSAEAGGEIFAGEATGHVYSRISNPTTDLLEARIASLEGAEAGLATASGMGAIAAVLWTFLSPGDEVIVDETLYGCTFAFMRHGLSRFGVRITHVDMTDPANVEAAIGPKTRLVYFETPANPNMRLVDIAAVSAIARHHGARTVVDNTYATPVLTRPIELGADIVVHSATKYLGGHGDLVAGVAVGGAEDMAEVRMVGLKDMTGAVMAPLTAMLLLRGLKTLHLRMQRHCASARIVAGILAAHPAVEAVHYPGLPDAPGHALACRQMSDFGGMIAFELRGGYAAGAAMMNRLRLIARAVSLGDAETLIQHPASMTHSTYTPEERAAHGISEGLIRLSVGLEGVGDIIDDLTQALAPTAKEQAA
>Annotree@>NZ_AUIM01000010.1_302@RS_GCF_000423705.1@p__Proteobacteria
MLKNAPLGFATRAIHHGYDPLDHEGALTPPVHFTSTFAFDTAEQGGEIFAGERAGHVYSRISNPTLALLEERIADLEGGAAGVAFASGMGAITAVMWSFVAPGDEIIVDKTLYGCTFAFFRHGLAKFGITVTHVDLRDPQNLEAAISDRTRIVYFETPANPNMRLVDIEAVSGIAHAAGARVVVDNTYATPVLTRPLELGADIVVHSATKYLGGHGDLVAGLAAGSAEDMQEVRLVGLKDMTGAVMAPLTAHLVLRGLKTLELRMERHCANAQAIAELLVDHPAVAIVHYPGLAGFPQHDLAARQMPGFGGMVAFELTGGTTAGIRFMNALSLARRAVSLGDAETLVQHPASMTHSTYTAEERTAHDIPDGLIRLSAGLETQADLLADISTALDRACAQAA
>Annotree@>NZ_AUJL01000030.1_20@RS_GCF_000424205.1@p__Firmicutes_A
MNNKDLKNKGFATKAIHGGHQPNQYGALSTPIYQTSTFVFDNAKQGGDRFALKEDGYIYSRLGNPTNTSLEEKLALLEGTEAAISTASGIGAISAAMWTALKAGDHVVASDTLYGCTFAYLNHGLTRYGVEVTFCDASDPENIRKAMQENTRVVYLETPANPSLKINDIEAISKIAHENKNCLVFVDNTFCTPYIQRPTELGADVVIHSGTKYLNGHGDVISGFVCGTKEFIDNVRFFGIKDMTGANLSPFDAFLIIRGLKTLAIRMDRHCANAMKVAEFLESHPAVEKVYYPGLKSFPQYELAKKQMKLPGGMVAFELKGGLEEGIKVMDNVKLCKLAVSLGDAESLIEHPASMTHSPYSAEERAEAGISDSLVRLSVGLEDATDIIEDLNNVLNMLL
>Annotree@>NZ_AULI01000001.1_318@RS_GCF_000425205.1@p__Firmicutes
MKNKEEFATTSIHGGYASKDHHGSLSTPVYQTSTFTFETAEQGEARFQGEEAGFIYSRLGNPTVQALESRMAQLEEGESGLAFGSGMAAVSAVLLYMTKMNDHIVSSKGVYGCTYGLMEFMKEKYNIVTEFVDLTDERSLEASIRANTSCIYIESPINPTMQLIDLEMVGHVAKRHGLPLIVDNTFSSPYFQQPLKHGATVVLHSATKYISGHGDVIGGIAVGDRELMGEIGRSTHKDLGGILSPHDASLLLRGLKTLPIRMERHADNARHIFNKLRNHSEVTSVFFPDDPTREDYEVYKRQMTGPSGVISFQLARTKEEVQSFMNELKLIKIAVSLGDAETLIQHPATMTHAVIPKVEREKMGITDQLVRLSIGLEHWEDVWDDLEQALKKVSEPIRK
>Annotree@>NZ_AULJ01000064.1_3@RS_GCF_000425225.1@p__Firmicutes
MKKSQHGFETNVIHGGYDSKEFLGSLSTPIFQTSTFTFDSAEQGEKRFAGEEDGFIYSRLGNPTVRALEERIALLEGGGAGLAFGSGMAAVSAVLIELTKANDHIVCSRGIYGCTFGLLSMLEEKYNITTDYSEMKTEAQIRSLLKPETSCIYVETPINPTMELIDLELVTRVAKEFDIPVVVDNTFCSPYVQKPLEIGCDLVVHSATKYIGGHGDVVAGLVVGKADFMQKMAMSTQKDIGGIISPFDAWLLLRGLKTLPVRMDRHTENAEKVVEKLKNHPNIAKVFYPGDPDNPDYPIMKKQMTQGGGLISFEIKGTKEDAQSMMNKLSFIKTAVSLGDTETLIQHPATMTHSVVPLETREKMGITDQLIRLSVGLENWQDIWNDLCQALD
>Annotree@>NZ_AUDG01000002.1_161@RS_GCF_000425345.1@p__Proteobacteria
MHNNNKNAETLCIHAGKEKNQHGTLATPLYQTSTYIFDNAEQGAARFAGEAEGYIYTRLGNPTTRELELKIAALEGMEDAAATATGMGAVAASTMAFLQQGDHLIASKAIYGCSFALFNHMFARYGIDVSFVDMTDHAAVEQSIKPNTKMLFAETPINPNMVVLDLSFLGEFCQRHQLISVIDNTFMTPLLQKPAEYGIDIVIHSATKYLNGHGDVVAGVIVSDAERIKTIKLTTLKDMGATISPHDAWLIIRGLKTLSVRLERHCSNAQKVAEFLEAHPAVKEVYYPGLPSHPGFKFIGTQMKAAGGVLAFELEASLDDGRFFINQVQLLSLAVSLGDAESLIQHPASMTHSPYTAEERQMAGITDSLIRLSVGLEHVDDIIADLAQALDKMQQRQR
>Annotree@>NZ_KE384364.1_12@RS_GCF_000425405.1@p__Proteobacteria
MASKMHPETAVIHAGHLQEPQGALVSPLYQSATFVFDRVETGSARFAGEQAGPIYTRLGNPTVAEFERRMAELEGYDGAVAFASGMAAVSAVLLGLLDQGDHLICNTCLYGCTHSLVSEQLPRFGIEVTAVDFADIEAIRAAIRPNTRMLLLETPVNPHLAVYDLAAVATLARAHQLISVVDNTFMTPLLQQPKTQGIDIVLHSATKYLNGHGDVIAGVVCADQVHLELLRSRSLKDIGGVLSPHDAWLILRGMKTLALRMERHSVSAQVVAEFLQRHPAVTRVYYPGLDGHPGKALIGTQMRAGGGVLALELKADFEQAVAFVNRLSLFKIAVSLGDAESLVQHPASMTHATYDSDDRARAGIADTLIRLSIGLEHCDDLLADLTQGLAPLTAGLAQEVS
>Annotree@>NZ_AUDQ01000002.1_155@RS_GCF_000425545.1@p__Firmicutes
MKTNNNWHKETAMIHEGYDSEDHQGSLAVPLYQTSTYVFDSAEQGERRFVGEEAGNIYSRLGNPTVAVLEDRIAKMEEGAAGLAFASGMAAVSSVLVHLTKANDHIICSRGIYGCTFGFLKILEEKYNITHDLISMKTEQEIEKAVKPETTCIYVETPINPTMELADLEAVVNVAKRHNLKVVVDNTFCSPYIQTPLTFGVDYVLHSATKYINGHGDVIAGLLVGNDADEMAKIRGTVLKDFGGIISPFDAWLLLRGIKTLPIRMDRHSANAKIIFDYLQKHPKVEDVFYPFDDQHPQYEIAKKQMKMGGGLISFTIKGGKEDAQKLLNHLSLVKLAVSLGDAETLMQHPATMTHSAVPKEDREKMGVSDTLLRLSVGLEHMDDIMADLDQAFEAI
>Annotree@>NZ_AUDY01000004.1_42@RS_GCF_000425705.1@p__Firmicutes
MKKTHMETKMIHNEQAGHNETGSLTTPIYQTSTFSFASAQEGARRFAGEEQGYIYSRLGNPTVAQFEERMAALEGGGKGLAFASGMAAVSAVLIALTKAGDHIVCSNGLYGCTYGLLKMMEEKYGITHDFCSMETEEELKQTITNRTACIFVETPINPTMKVIDLEMVSRTASLSRIPVVVDNTFCTPYLQRPLELGCDVVVHSATKYIGGHGDVVAGVVVGSHSFMEKLASSQQKDIGGILSPFDAWLLIRGMKTMHLRMDRHSANASEIAARLIRHPRVKHVYYPGFADDRQTAIVQNQMKTGGGVIAFELNGGREEAEQFINRLNLIKIAVSLGDAETLIQHPATMTHAVVPEEQRNAMGIHESLIRISVGLEAVDDIWYDLYQSLSED
>Annotree@>NZ_KE384442.1_61@RS_GCF_000425745.1@p__Proteobacteria
MDNSNNTQGFSTRAIHHGYDPMSHGGALIAPIYQTSTYAFPSAEYGAACFAGEADGHVYSRISNPTLALLEQRMASLEGGEAGLALASGMGAISATLWTLLRPGDELLVGTTVYGCTFAFMHHGIGEFGVQVRHVDLDDLDALRAAITPKTRMIYFETPANPTMRLVDIAAVTGVAREHGITVVVDSTYCTPYLQRPLALGADLVLHSATKYLSGHGDITAGLVIGNRTLIDRIRLQGLKDLTGAVLSPHDASLLMRGIKTLALRMERHCSNALQVARFLQRQPAVEVLHYPGLTSFPQHALAARQMRLPGGMLAFELRGGLAAGRQFMNALQLFSRAVSLGDAESLAQHPASMTHSSYTPEERAAHGISEGLVRLSVGLEDIDDLLADLTQALATVE
>Annotree@>NZ_KE384451.1_117@RS_GCF_000425785.1@p__Proteobacteria
MRDSHNNSGFSTRAIHHGYDPLSHGGALVPPVYQTATYAFPSVEYGAACFAGEEPGHFYSRISNPTLALLEQRMASLEGGEAGLALASGMGAITSTIWTLLRPGDELIVGRTLYGCTFAYLHHGIGEFGVKIRHVDLNDIKALKAAITSKTRMIYFETPANPNMQLVDIAAVAEAAQGHDLHIVVDNTYCTPYLQRPLELGADLVVHSATKYLSGHGDITAGLVVGRKALVDRIRLVGLKDMTGAVLSPHDAALLMRGIKTLALRMDRHCANAQQVAEFLAEQPQVELIHYPGLSSFGQYALAQRQMRMPGGMIAFELKGGIEAGRRFMNALQLFARAVSLGDAESLAQHPASMTHSSYTAKERAHHGISEGLVRLSVGLEDVEDLLADIEQALKHCV
>Annotree@>NZ_AUED01000004.1_62@RS_GCF_000425805.1@p__Proteobacteria
MSGSTKDSGFATRAIHHGYDPLANQGALVPPVYQTATFAFPTVEYGAACFAGEEGGHFYSRISNPTLALLETRMASLEGGEAGLALASGMGAITATLWTLLRPGDEVLVGRTLYGCTFAFLHHGIGEFGVKVRHVDMTDVAAVAAAIGADTKVIYFETPANPNMQMADIAAVAKLAHKHDIKVVVDNTYCTPYLQRPLELGADLVVHSATKYLSGHGDITAGLVVGSKVLVDRIRLEGLKDMTGAVMSPHDASLLMRGMKTLTLRMERHCSNAQVIAEFLQQHPAVEMINYPGLPTFPQYQLARRQMCLPGGMIAFELKGGITAGRRFMNALQLFSRAVSLGDAESLAQHPASMTHSSYTPQERAQYGISEGLVRLSVGLEDIDDLLADIEQALTACA
>Annotree@>NZ_AUER01000010.1_169@RS_GCF_000426085.1@p__Firmicutes
MNQKPFHFETEVIHSGYSPEKYEGSLTPPLFQTATFTFDNALQGEKRFAGEEEGFIYSRLGNPTVKMLEDRMAALEKGEAGLAFSSGMAAVSAILVALTKSGDHILCSQGVYGCTFGFLELLKEKYGISHQFSLMDSREEIEKNILPNTACIYIETPINPTMKLVDLALVSEVAREKGIPVVVDNTFSSPYLQQPILLGCDVVIHSATKYICGHGDVIAGIAVGKKDFMKKVAMTTQKDIGGIMSPFDAWLLLRGLKTLAVRMDRHCENTSKLFGFLKHHPKVETIYYPGDEGHPDFPIMKKQMKQAGGLISFSIKGTKETAQEFMDKLNLIRIAVSLGDAETLIQHPATMTHAVIPAEERVKMGISDTLLRLSVGLESWEDLQADLEQALSEIW
>Annotree@>NZ_KE384547.1_306@RS_GCF_000426625.1@p__Fusobacteriota
MKGIQEKGFGTKAIHGGAEKNPFGTLTTPIYQSSTFVFDTAEQGGKRFALEEAGYIYSRLGNPTSSVVEGKLALLEGAEAALATSSGMGAISSTMWTLLKAGDHLLADKTLYGCTYALLSHGLTKFGIDVEFVDTSDLEAVKKAMKPNTRIVYLETPANPNLKVVDVTAVCEIAHKNEGTKVVVDNTFATPYLQNPIKLGADLVVHSATKYLNGHGDVVAGFVAGDLETVTQIRLIGVKDMTGSVLSPQDAFLMIRGMKTLELRMERHCSNAYEVARFLDAHPMVEKVYYPGLESHEGHEIAKEQMNGFGGIMAFEVKGGIEAGKKLLNSLELCTLAVSLGDTETLIQHPASMTHSPYTREERVASGITDGLVRISVGLEGVNDIIDDLKQGLEKI
>Annotree@>NZ_KE384547.1_1524@RS_GCF_000426625.1@p__Fusobacteriota
MNEIQKKGFGTKAIHGGAEKNPFGTLTTPIYQSSTFVFDSAEQGGRRFAMEEPGYIYSRLGNPTSSVVEKKLALLEGAEGALATSSGMGAISSTMWTLLKSGDHLLADKTLYGCTYAYFSHGLTKFGIDVEFVDTSDLEAVKKAMRSNTKIVYLETPANPNLKIVDIKAVCEIAHKNEGTRVVVDNTFATPYLQRPLEFGADLVVHSATKYLNGHGDVVAGFVAGDLETVTQIRLIGVKDMTGSVLSPQDAFLMIRGMKTLELRMGRHCSNAYKVAKFLDANSMVEKVYYPGLVSHEGHEIAKEQMDGYGGIIAFDVKGGLEAGKKLLNSLELCTLAVSLGDTETLIQHPASMTHSPYTVEERAAAGITEGLVRMSVGLEDADDIIADLEQGLAKL
>Annotree@>NZ_KE384547.1_1841@RS_GCF_000426625.1@p__Fusobacteriota
MKGIQEKGFGTKAIHGGAEKNPFGTLTTPIYQSSTFVFDSAEQGGKRFALEEAGYIYSRLGNPTSSVVEGKLALLEGAEAALATSSGMGAISSTMWTLLKAGDHLLADKTLYGCTYAFLCHGLTKFGIDVEFVDTSDLEAVKKAMKPNTRIVYLETPANPNLKVVDVTAVCEIAHKNEGTKVVVDNTFATPYLQNPIKLGADLVVHSATKYLNGHGDVVAGFVAGDLETVTQIRLIGVKDMTGSVLSPQDAFLMIRGMKTLELRMERHCSNAYDIARFLDDHPMIEKVYYPGLESHEGHEIAKEQMNGFGGIIAFDVKGGIEAGKKLLNSLELCTLAVSLGDTETLIQHPASMTHSPYTREERLASGITDGLVRISVGLEGVNDIIDDLKQGLEKL
>Annotree@>NZ_ATZE01000030.1_29@RS_GCF_000428045.1@p__Proteobacteria
MSRSTDDKPGFSTRAIHHGYDAYAGDGALNPPVYMSSTYTFPTVADGSARFAGEQAGYVYSRVGNPTTALLEQRIADLEGGEAALVTGSGMGATASLLWTLLKPGDEVIADKTLYGCTYAYFNHGLARFGVKITHVDLTEPDNLSRAISGKTRLVFFESPANPNMRLVDIAAVAAIARSHDAKVVVDNTYCTPYLQRPLELGADYVVHSATKYLGGHGDLIAGAIVGPKESLDEVRFYGLKDMTGAVLSSQDAFLILRGLKTLALRMDRHCQNAQGIAEFLADHPKVEVCHFPGLVSFPQRELAERQMSAPGGMVAFDLKGGLEAGCRFMDALQLVTRAVSLGDAESLAQHPASMTHSVYTPEERAAHLISEGLVRLSAGLEDLDDLLGDIDRALARV
>Annotree@>NZ_AUAN01000014.1_12@RS_GCF_000428745.1@p__Firmicutes_C
MKRNTLVKRGFATKAIHGGHSENTFGALTAPIYQTSTFIFDSAEQGGRRFALEENGYIYSRLGNPTSATVEEKLALLEGAEDAVVTASGMGAISSALWTVLKCGDHVLASDTLYGCTFALLMHGLTKFGIEVTLVDMSDLDAVRKALRKNTRVVYLETPANPTLKLIDIKAVSTLAHEASNAMVMVDNTFCTPYIQQPLTLGADVVLHSATKYLNGHGDVIAGAVCGTTDFITQVRLVGIKDMTGSVLSPFDAFLLARGMKTLQLRMERHSASAQKVAEFLAQHPAVAKVNYPGLASFPQYELANKQMRLPGGMISFELQGGFEAGKALLNHVELCRLAVSLGDAETLIEHAASMTHSTYTKEELAEAGISEGLVRLSVGLEDPEDIIADLTQALDACR
>Annotree@>NZ_KE386814.1_134@RS_GCF_000428905.1@p__Proteobacteria
MQGKNKNFSTLAIHHGYDAQANQGALTPPVHLTSTFAFETAEAGGEMFAGERDGHFYSRISNPTLDILEKRIAILEDTEAGLALASGIGAISSTMWTLLSPGDEIIVDKTLYGCTFSFLHHGLGKFGIKVTHVDLSNHELLNDVISDNTKVVYFETPANPNMRLVDIEAVSKIAHSYNATVVVDNTYATPYLTQPIKLGADIVVHSATKYLGGHGDLVAGLIAGPKDIVTEIRLYGMKDMTGACMAPFNAMLVMRGLKTLELRMDRHCQSAMRVAKMLEANPAVEKVCYPGLASFEQFELAKKQMTAFGGMITFEVKGGVQAGINMMNKLQMIQRAVSLGDAETLVQHPASMTHSTYTPEERLEHGISDGLIRLSVGLEGVEDILDDLQQALNSIVSELPAYNVDTSASGKSQKASKKVTMK
>Annotree@>NZ_AUCJ01000014.1_1@RS_GCF_000429705.1@p__Firmicutes
MEKKKLETRLIHGEYDRKKHYGSLTPPLYQTSTFTFDSAEQGEARFAGIESGYIYSRLGNPTVAILEKAIADLEEGEEGVAFASGMAAVSSILLALVKHGEHILVSEGVYGCTYGFLQLVDDRYGIEHDFIEMSDEDTIRNRIKPNTKVLYVETPINPTMKLIDLKMVIRVAKESGVTVVVDNTFCSPYLQQPLTLGADVVIHSATKYICGHGDVIAGLAVGKAAFMQVVRGTTLKDMGGVMAPFDAWLLLRGLKTLSVRMDRHCSNAKGLYEKLKMHPMIKSVVYPGDPDYTQFTLAEKQMKQPGGLITFEIEGGKEEAQSFMNHLKMVQVAVSLGDAESLIQHPATMTHAVVPSEKRLEMGITEGMLRLSVGLENVEDIWEDLSQALQKTASEFTPSK
>Annotree@>NZ_AUMP01000002.1_307@RS_GCF_000430745.1@p__Firmicutes
MKSKEFETEVIHGGFDSLRHKGSLAPPLYQSSTFVFENASTGEKRFSGEMEGYVYSRLANPTVSILEERIATLENGEKGLAFGSGMAAVSAVLLGMTKTGEHILCSEGVYGCTFGLLNLMKERFQIDHDFISMDSAVSIRSAIKPNTTLIYIESPINPTMKLVDLEMVATVAKEKNIPVVVDNTFCSPYIQRPLDFGCDIVVHSATKYLCGHGDVIGGLVVGKEEQMKMIAMTTQKDIGGIMSPFDAWLLLRGLKTLPIRMDRHCENADKIAQLLKVHPAVERIYYPNDSDFEQYTIGKKQMKKAGGMISFEVKGGKDTAQKLMDSLHLIKIAVSLGDAETLIQHPATMTHSVVPEEERAKMGIGPNLLRLSVGLESWKDIWEDLEKALNKILISVKQ
>Annotree@>NZ_KE387241.1_28@RS_GCF_000430765.1@p__Firmicutes
MEKKFSNMETQVIHSGSQNDLLGSLTMPIFQTSTFTFASAEQGERRFAGEEDGYIYSRLGNPTVKALEERIALLEGAEAGLAFGSGMAAVSAVLLALTKSSDHIICSQGLYGCTYGLLELMEEKYNITHSLSFMENEEQIRSLIRPETVCIYIETPINPTMKIIDLELVSKIAYEYGIPVVVDNTFSSPYLQQPLKHGCDIVLHSATKYICGHGDVVGGLAAGKKDFIDKVAKTTLKDIGGIMAPFDAWLLLRGLKTLPVRMDRHCENAARISEKLKSHPMIEKVLFPGDPEHPDYPIMRKQMKQGGGLISFTIKGSKQDAQTLMNSLKLIQIAVSLGDAETLIQHPATMTHAVIPENKRIEMGITDQLIRLSVGLEKWEDLWEDLEQALNFCMR
>Annotree@>NZ_AUMR01000043.1_13@RS_GCF_000430785.1@p__Firmicutes
MKKHHMETMLIHNAYDTRSYAGSLTPPLFQTSTYTFETAQHGEKSFSGEEDGYIYSRLGNPTVHILEERMAALEGGEAALAFGSGMAAVSTTLFSLLKAGDHVICSKGLYGCTYGLLEMLEERFGITHTLCDMETEEDIVFAACANTKVIFVETPINPTMKLIDLELVANIAKQQGWLVVVDNTFCSPYLQTPLGLGCDIVLHSATKYIGGHGDVVAGVVVCKTKELAEQMKPVRKDTGGIMSPFDAWLLLRGLKTLAVRVERHSENAWKIAQFLKNHPSVEKVYYPFDEKNPDYHIAKKQMTKGGGVLSFTVRGGKQEAQEIMNRLSLITIAVSLGDTETLIQHPATMTHAVVPENVREQMGITDNLLRLSVGLEAWEDIAEDLAAALC
>Annotree@>NZ_HF952018.1_1410@RS_GCF_000430995.1@p__Firmicutes_A
MDREFAKNMGFSTKAIHAGNHKNEFGTLATPIYQTATFVFDSAQQGGNRFAGKEEGYIYTRLGNPTVTVLEEKIAILEGGEACVATSSGMGAISSALWTALKAGDHVVAADTLYGCTFAYLSHGLTRYGVEVTFVDASNPENIKEAMRPNTKAIYIETPANPNLKLIDIKKVAEIAHSKEDCILIVDNTFCTPYIQRPIELGADVVVHSATKFLNGHGDVIAGFVVGRKSFIDQVRLYGIKDMTGACLSPFDAYLILRGLKTLEIRMERHCSNAMKVAKFLEEHKAVKKVYYPGLESFEQYELAKEQMKLPGAIIAFELNGGVEEGIKVLNSCKVCTLAVSLGDAETLIQHPASMTHSPYTREERLKAGISDGLIRLAVGLENAEDIIADLKQALDAII
>Annotree@>NZ_KE392228.1_2477@RS_GCF_000439105.1@p__Firmicutes_A
MNNDSLKKMGFATKAIHAGTTENTPGTLATPIYQTSTFYFDSAEQGGKRFAGEEGGYIYSRLGNPTTKVLEDKIAMLEGGQAAAAMSSGMGAISSALWTLLKAGDHVVASNTLYGCTFALLNHGLTRYGVEVDFVDVTDPENVRKAMKKNTKVVYLETPANPTMLITDVEAVSKIAHEVEGCQVMVDNTFCSPYLQRPLELGADIVVHSATKYINGHGDVIAGIVVGREDYITQVKMFGIKDMTGSVLSPNDAFLMIRGMKTLQIRMDRHCSNAMEVAKFLESHPAVEKVYYPGLESFEGHELAKKQMSQFGGIMAFEVKGGVEAGKKLMNSLHLCILAVSLGDAETLVEHAASMTHSPYSKEEREAAGISDGLVRISVGLEDVKDIIDDLKQGLDQLL
>Annotree@>NZ_KE392228.1_508@RS_GCF_000439105.1@p__Firmicutes_A
MKVKGFATKAIHAGHHKNAAGALGLPIYQTSTFVFDSAEQGRKRFEGEEEGYIYSRLGNPTNTSLEEKIAELEGAESCISTASGMGAISSTLWTALKAGDHVLASDTLYGCTQALLSRGLTKFAIEVDFVDFTDLEKVKNSMKPNTRVVYFETPANPTLRLYDIEKIAKIAHSQENVLVMVDNTFCTPYIQRPLSLGADVVLHSATKFLNGHGDVIAGFIAGYSEFVNEVRFEGIKDFTGAVLSPNDAFLINRGLKTLAVRMEQHCSNAMKVAKFLEKHPAIESINYPGLESFPQFELAKKQMSLPGAMISFEVKGGIESGEKLMNTLNLCTLAVSLGDAETLIEHPASMTHSACTPEERANANITDGLVRLAVGLENVEDIIDDLKSALDLLIK
>Annotree@>NZ_AUPA01000154.1_6@RS_GCF_000447315.1@p__Firmicutes_A
MDKNLLKNMGFSTRAVHGGAVKDQYGALATPIHQTATFIFDSADQGGNRFALKEEGYIYSRLGNPTNTVLEEKLALLEGAEAAMSMSSGMGAVSSALWTALKAGDHVVAAKTLYGCTYAYLSHGLTRFGVEVTFVDTRDPENVRKAMRPNTKVVYLESPANPNLDIADIEAISKIAHENEGCLVMVDNTFCTPYIARPLSLGADVVIHSGTKFLNGHGDVVCGFVVGSKEFLTQVRLFGVKDMTGSVMSPFDAYLVIRGMKTLEVRMERHCANAMKVAQFLENHPAVEKIYYPGLKSFPQYELAQKQMSLPGAVIAFEIKGGVEEGKTVINNTHLCSLAVSLGDCETLIQHPASMTHSPYTSEERLEAGIKDNLVRLAVGLENAEDIISDLDAALNKIL
>Annotree@>NC_022097.1_1798@RS_GCF_000447675.1@p__Spirochaetota
MNKDELKNMGFASKQIHAGYEKNKYGALATPIYQTSTFIFDSAEQGGKRFALEEEGYIYTRLGNPTATVVEEKLACLENGEACISASSGMGAITSCLWTLVSAGDHIVAGKTLYGCTFAYFSHGLSRFGVDVTFVDTRNPENVRKAMKANTKVVYLETPANPNMYLCDIKTISEIAHTNPDCKVVVDNTYMTPYLQRPLDLGADVVVHSATKYLNGHGDVIAGFVVGKKEFIDQVRFVGVKDMTGSTLGPFEAYLIGRGMKTLDIRMEKHCANAQKVAEFLETHPALESIYYPGLKSFPQYELAKKQMMLPGAMIAFTVKGGCEAGRNLMNRVKFATLAVSLGDAETLIQHPASMTHSTYTPEERAASDIAEGLVRLSVGLEDSKDIIADLKQALDSLK
>Annotree@>NZ_AVNC01000016.1_86@RS_GCF_000452245.2@p__Firmicutes_A
MENLKNKKFATKAIHGGHKKDPVSGALTTPIYQTSTFVFDSAEQGGRRFALEEDGFIYSRLGNPTNAQLEEKMALLENGEACMSTGSGIGAITSALWTALKAGDHIVASKTLYGCTYAMLNHGISRYGVEVTFVDATNLDEVKGAMKENTKVVYLETPANPDLKLVDIEAISKIAHEVEGCMVFVDNTFCTPYLQRPIELGADVVVHSATKYLNGHGDVIAGFVVGKKDFITQVRLFGVKDMTGSVLSPFDAYLILRGMKTLQIRMDRHTKNAIEVAKFLESHPNVETVSYPGLESFPQYELAKKQMDMPGGMIAFEVKGGLEGGKKLLNSLELCTLAVSLGDCETLIQHPASMTHSPYTQEERAEAGISEGLIRISVGLEDAEDIIADLKQGLDRL
>Annotree@>NZ_HF954559.1_186@RS_GCF_000455225.1@p__Firmicutes_C
MEKELLKKMGFATQAIHAGAMKNEFGALTNPIYQTSTFIFDSAEQGGNRFALQEPGYIYSRLGNPSNTQVEEKVAMLEGGEACCSMGSGMGAISSALWTLLRAGDHVVAGDTLYGCTFALLNHGMTRYGVDVSFVDITDLDAVKKAIKPNTRVVYLETPANPTLKISDIESISKIAHEMGDITVVVDNTFCSPYIQKPLSLGADVVVHSATKYLNGHGDVIAGFVVGKLDYVTNVRLFGLKDMTGAVLSPFDAFLISRGMKTLALRMEKHSSNAMKVAEFLETHPAVKSVAYPGLKSFPQYELAKKQMSLPGGMISFELKGGKEEGAVVMNNVKLCSLAVSLGDAETLIEHAASMTHSTYTPDELKAAGISEGLVRLSVGLEDPEDIIADLKQALDLVK
>Annotree@>NZ_AUQY01000005.1_193@RS_GCF_000468535.1@p__Firmicutes_A
MENMENKGFSTRQIHSGYESNKYGALATPIYQTSTFIFDSAEQGGRRFALEEDGYIYSRLGNPTNAVIEKKLADLEGAEACVSTSSGMGAISSVMWSMLKAGDHVVAAKTMYGCTFALLNHGLSKFGVEVTFVDTRDLNNIKNAMKENTRLVYIETPANPNMYITDIEGAAKIAHEKENCLLVVDNTYCTPYIQRPLSLGADIVVHSATKYLNGHGDVIAGFAVGRKELIDQVRLVGVKDCTGAVLGPFEAFLINRGMKTLSVRMERHCSNAMKVAEFLEGHPAVAEVAYPGLKSFPQHDLAMKQMRLPGAMISFEVKGGKEVGTKLMNAVKLCTLAVSLGDAETLIQHPASMTHSPYTPEERKASDITEGLVRISVGLEDPEDIIADLKQALDSLL
>Annotree@>NZ_AXAR01000001.1_291@RS_GCF_000472905.1@p__Firmicutes
MREKLLTKLVHLPDCDGHAELLGSVTPPLFQTSTFVFDSAEQGGRRFAGGESGYIYTRLRNPTVRLWEEAVAELEGAEEGLAFATGMAAISAVLMGLVSSGDHVVVSRGIYGCTYGLLTMLERKFGVTHTLAGLADEAAVKSAAQPNTKVMYVETPANPTMELVDIAACARVAHEIGAMLVVDNTFATPVLQRPLELGADIVVHSATKYLGGHGDVVLGIACGRKDVLDEIRVTTQKDMGGTAAPFDAWLVLRGMKTLALRMRQHVENAMVIADKLSKHEAVSAVYFPGLLNFPQRELYLRQMSGPGGVIGFIVRGGVEAGVRFMNALRLCKRAVSLGEVHTLVQHPASMTHSPVPAELRYQMGIDDGLIRLAVGIEDGEDIWSDLNQALVCSQQPVRASSTMA
>Annotree@>NZ_KI421498.1_764@RS_GCF_000473105.1@p__Proteobacteria
MTKTGSSFSTRAIHHGYDTQSQQGSLNPPLYLTSTFTFDSAEAGGEMFTGEREGHFYSRISNPTLDHLEQRIANLEGGEAGLATASGMGAITSTLWSFLAAGDEIILDKTLYGCTFSFMTHGLPRFGVKVRLVDMTDPTNLAEAISPKTKLVYFETPANPNNRLIDIAAISEIAHKAGAKVVVDNTFATPVLTRPIELGADIVVHSATKFISGHGDVIAGLVVGSKEDITQIRLVGLKDMTGAVMSPFSAMLLMRGLKTLELRMERHCKSALKVAEALQAHPAVERVYYPGLDDFAQRDLAGRQMSGFGGMIPFEVVGGKAGGIAMMNRLEMIQRAVSLGDAETLIQHPASMTHSTYTPEERAEHGIAEGLVRMSVGLEGVDDIIDDLMQALSSHNAYAAA
>Annotree@>NZ_KI421501.1_66@RS_GCF_000473145.1@p__Proteobacteria
MKRSAGFATRAIHHAYNPQDHDGALTPPLHLTSTFTFETAEAGGEMFAGERPGHIYSRISNPTCDLLEQRIAVLEGAEAGLALSSGMGAITAVLWTLLSPGDEVIVDKTLYGCTFAFMRHGLAKWGVTITHVDMTDPENLRAAVSEKTRVVYFETPANPNMRLVDIAASAEIAHAAGATVVVDNTYATPYLTRPIEHGADIVLHSATKYLGGHGDVVAGLVAGTAEQIAEIRLVGMKDMTGAVMAPFNAMLILRGIKTLNLRMDRHCATARVVAAYLESHPAVGAVYFPGLDSFEQRAIAERQMDQPGAMIAFEAKGGLAGGIAFMNRLEMIQRAVSLGDAETLIQHPASMTHSTYTPEERAEHGISDGLIRLSVGLEDAEDILADLEQALAPAALQAAE
>Annotree@>NZ_KI421505.1_52@RS_GCF_000473165.1@p__Proteobacteria
MTRPDGFATRAIHHAYDPQDHEGALTPPLHLTSTFAFETAEAGGEMFAGERAGHIYSRISNPTCDLLEQRIATLEGAEAGLALASGMGAVTAVLWTLLSPGDEVIVDKTLYGCTFAFMRHGLAKWGVTITHVDMSDLDNLRKAVSAKTRVVYFETPANPNMRLVDIAGAAGIAHAAGAQLVVDNTYSTPYLTRPIELGADIVLHSATKYLGGHGDVVAGLVAGRAEQIAEIRLVGMKDMTGAVMAPFNAMLILRGLKTLNLRMDRHCASARVVADFLAAHPAVRTMHFPGLESFPQHDVAKRQMDQPGAMIAFEVEGGLAGGIALMNGLQMIQRAVSLGDAETLIQHPASMTHSTYTPEERAEHGISDGLIRLSVGLEEVEDILADLAQALPAPVQHAAE
>Annotree@>NZ_KI421507.1_394@RS_GCF_000473205.1@p__Proteobacteria
MTHPTDTTPGFATRAIHHAYDAQANEGALTPPLHLTSTFAFETAESGGEMFAGDRPGHIYSRISNPTLDLLEQRIATLEGAEAGLALSSGMGAITSTLWTLLSPGDEILVDKTLYGCTFAFMRHGLQKFGITVSHVDMTDLAQLQAAISAKTRVVYFETPANPNMRLVDIAGASRIAHAHGAIVVVDNTYATPYLTRPIELGADLVLHSATKYLGGHGDVVAGLLAGRAEQIQEIRLTGMKDMTGAVMAPFNAMLVMRGLKTLALRMERHSSTAAEIADWLEAHPAVATVYYPGLPSFDHYDLACRQMALPGGMIAFELKGGLAAGRAMMNRLKMITRAVSLGDAETLIQHPASMTHSTYTPQERAEHGITEGLVRLSAGLEDAADILRDLEQSLALAHEQAA
>Annotree@>NZ_KI421509.1_3916@RS_GCF_000473225.1@p__Proteobacteria
MTIKQQDFSTRAIHHGYDAQSEQGALNPPIYMSSTFTFETAEAGGEMFAGEKQGHFYTRISNPTLDHLERRIANLEGAQAGLCTASGMGAITSTMWSFLEAGDEVIIDKTLYGCTFAFMTHGLPRFGVKVTLVDMTEPGNLRHAIGAKTKIVYFETPANPNNRLVDIAAISQIAHQAGAKVVVDNTYATPVLTRPIEHGADIVVHSATKFLSGHGDVVAGLIVGSQEDMMQVRLVGLKDMTGAVMSPLTAMLLLRGIKTLDLRMARHCETAMKVAQALQAHPAVLSVSYPGLDSFPQADLARRQMSDFGGMIPFEVKGGKAGGIAVMNRLKLIQRAVSLGDAESLIQHPASMTHSTYTPEERAEHGIAEGLVRLSVGLEGAQDIIDDLESALGAHNLQAA
>Annotree@>NC_022524.1_3683@RS_GCF_000473245.1@p__Firmicutes
MEKKNMRFETKVIHEGYDAREFKGSLAPPIFQTSTFVFDHAEQGERRFSGEEEGYIYSRLGNPTVSVLEERMAALEQAEAALAFSSGMAAVSAVLVALTKAGDHILCSQGVYGCTFGLLQLMKKKYNINHDFSLMESKEQLLGAIRPETACLYIETPINPTMKLVDLEMAVEAAREKGIPVIVDNTFCSPYLQNPLSLGCDIVIHSATKYICGHGDVIAGIAAGRKELMDEISFTTQKDIGGVISPFDAWLLLRGLKTLPVRMDRHTSNAEKLAAYLKGHPKVTDVYYPGDPQHKDYPVMQKQMRSGGGILSFSITGTKETAQKFMNQLQFIKIAVSLGDAETLIQHPATMTHSVIPPKTREEMGITDTMLRLSAGLEAWEDIRDDLEQAFSSIE
>Annotree@>NZ_AXBI01000021.1_36@RS_GCF_000473325.1@p__Proteobacteria
MTRSAGFATRAIHHAYDPQDHDGALTPPLHLTSTFTFETAEAGGEMFAGERAGHIYSRISNPTCDLLEQRIAVLEGAEAGLALSSGMGAITAVLWTLLSPGDEVIVDKTLYGCTFAFMRHGLAKWGVTITHVDMTDPENLRAAVSDKTRVVYFETPANPNMRLVDIAATSEIAHAAGATVVVDNTYATPYLTRPIEHGADIVLHSATKYLGGHGDVVAGLVVGTAEQIAEIRLVGMKDMTGAVMAPFNAMLILRGIKTLNLRMDRHCATARTVAAYLEAHPAVGAVYFPGLDSFQQHAIAERQMDQPGAMIAFEAKGGLTGGIALMNRLQMIQRAVSLGDAETLIQHPASMTHSTYTPEERAEHGISDGLIRLSVGLEDAEDIIADLEQALPPAALQAAE
>Annotree@>NZ_ATAE01000006.1_63@RS_GCF_000474275.2@p__Firmicutes
MSSKESNREQGFQTLAVHKGYKPDPLTGSLALPIHQTSTFVFPSAEIGGRRFAGEEEGYVYSRLGNPTVTSLEEKIAALEKGEKALAFASGMAAISAVLLGLVRSGDHILCSRGLYGCTFGFLSILKDKFNVDYTLCDMRDKESILREIKENTKVIYIETPINPTMQIIDLALIGQIGKEHNVTTVVDNTFMSPYLQRPLEYGCDVVVHSATKYLGGHGDLVAGVAVGTKEFLEHIQFTTQKDIGGILAPFDAFLLVRGIKTLGVRMDRHSENAQKVAEFLESHPKVTNVMYPGLKSFPQHELAKRQMDGFGGLISFELKEGLEAGLNMMNKLELLKCAVSLGDVDSLIQHPASMTHSVVPREERIKMGIADGLIRLSVGIENVEDIIYDLEQALS
>Annotree@>NZ_AWXB01000058.1_35@RS_GCF_000478985.1@p__Firmicutes_A
MNSKDEMKKLNFDTKCVHAGYVKNDVGALACPIYQTSTFIFDSAEQGGRRFALEEDGYIYSRLGNPTNAQVEAKVAMLEGGEAALSTASGMGAITSAIWTNLKAGDHVLAAKTLYGCTFAFLEHALPRFGVEVDFIDMANLDEVKSHLKPNTKITYLETPANPNMDISDIEAIAKLSHENNKEGLVIVDNTYCSPYISNPLSLGADIVVHSATKYINGHGDVIAGFVIGSQEMITNIRFVGLKDMTGAVLDPFAAYLINRGLKTLPLRMEKHCANAMKVAEFLENHPAVESVAYPGLKSFKYYDLAKKQMKLPGAMISFELKGGIEAGRTLMNSVKLCTLAVSLGDAETLIQHPATMTHSPYSKEEREAAGITDGMVRLSVGLENADDIIADLEQALGQIK
>Annotree@>NZ_KI518116.1_8@RS_GCF_000479045.1@p__Fusobacteriota
MDKNMKNGFGTIAIHGGSEKNPFGTLATPIYQTSTFIFDSAEQGGKRFALEEEGYIYSRLGNPTVTVVEKKLALLEEGEAALATASGMGAIASVMWTVLKAGDHVLADKTLYGCTFALLSHGLTKFGIDVEFIDTSDLEAVKRSLKANTKVVYLETPANPNLKIVDIEAVSKIAHTHNDNILVVVDNTFATPYCQKPLTLGADVVVHSATKYLNGHGDVIAGFVVGKMDLVTQVRLVGVKDMTGAVLSPMDAYYIIRGMKTLEIRMERHCSNARKVAEFLNTHPKVETVFYPGLKTHPGHEIACKQMKDFGGIFAFELKGGMDAGKTLLNNLKLCSLAVSLGDTETLIQHPASMTHSPYTREERLTAGITDGLVRISVGLEDVEDIITDLRNGLELV
>Annotree@>NZ_KI518626.1_15@RS_GCF_000480335.1@p__Firmicutes
MKKKEKQLETKVVHEGYHSEEMLGSLAAPLFQTSTFTFDSAEQGERRFAREEDGFVYSRLGNPTVQLLEERIAALEGGERGLAFSSGMAAVSAVLISLTKANDHILCSSGLYGCTYGLLSMLKDKYHINHDFSEMNCEEEVLACLSPETTCIYIETPINPTMKLIDLQMVATVAKRYHIPVVVDNTFSSPYIQRPLEFGCDVVVHSATKYIGGHGDVIGGLVVGRSSFLDGVAMTTQKDIGGVLSPFDAWLLLRGLKTLPIRLDRHSDNAEKIVEKLGTHPRISTIYYPGDREHPNFAIYQKQMKCGAGVISFELVGDKYDVQQFLNNLEFLKIAVSLGDAETLIQHPSTMTHAVVPEAERDMMGITEQLIRLSVGLEAWQDIWEDLEQALNKLDDK
>Annotree@>NZ_AXVA01000005.1_101@RS_GCF_000482325.1@p__Firmicutes
MEDKNLRFETEVIHSGYVSDEHQGSLVPPLYQTSTFTFSTAKQGEKRFSGEEEGFIYSRLGNPTVKILEERLAILEKGDTALAFSSGMAAVSAALMALTKTGDHILCSQGVYGCTFGFLQLLKEKYGIEHDFSSMDSIEMVEKAILPNTACIYIETPINPTMKLVDLGQVAKIANEKGIPVVVDNTFCSPYLQTPLTHGCNVVIHSATKYICGHGDVLAGIVVGKKEWIQKVSRTTQKDIGGIISPFDAWLLLRGLKTLPIRIDRHCDNTDKIFQFLRNHPKIDAIYYPGDAEHPDYQIMKKQMKKPGGLISFSIRGTKETAQRLMDELNLIKIAVSLGDAETLIQHPASMTHAVVPEEERRKMGITENLLRLSVGLEAWEDIIDDLEQALEKI
>Annotree@>NZ_AXVC01000027.1_35@RS_GCF_000482365.1@p__Bacteroidota
MIDPKELQQMGFATRAIHAGSEHNQHGTLATPIYQTSTFVFDSAEQGGRRFALEEEGYIYTRLGNPTCTAAEQKVASLEGGEACVSASSGIGAITSAIYPLVQAGDHIVAGKTLYGCTYSFLEHGLSRFGVEVTFVDARNLDEIKAAMRPNTKLVYIETPANPNMYLTDIEGAAKIAHSQEGTVLMVDNTYCTPFITRPLDLGADVVVHSATKYLNGHGDVIAGFVVGRKEYIDQVRLFAVKDMTGSVLGPFEAYLIARGIKTLEIRMERHCANAQRVAEFLEKHPAVASIAYPGLKSFPQYELAKKQMRLPGAMIAFELKGGLEAGRKLMNSLHLATLCVSLGDAETLIEHPASMTHSPYTPEERAASDIAEGMVRLSIGLENVEDIIADLKAGLDALL
>Annotree@>NZ_KI519435.1_113@RS_GCF_000482485.1@p__Firmicutes
MARHYKHMETSVIHEGYNSKEMLGSLSTPLFQTSTYTFDTAEQGERRFAGEEDGYIYSRLGNPTVSVLEERIAALENGERGLAFGSGMAAVSAILFALIKANDHILCSPGLYGCTFGLLSMMKEKFNVSFDFSSMETESEIHKKIKPETTCIYVETPINPTMKLIDLEMVASVAKEYGIPVVVDNTFASPYLQNPLDLGCDVVVHSATKYICGHGDVIAGLAVGKKEFLDHVAVTTLKDIGGVMSPFDAWLLLRGLKTLPVRVDRHCDNAEEIFKRLKSHPMVANVYYPNDDSHPDHHIMKKQMRRGGGVISFEIKGEKADAQKFLNDLSFLKIAVSLGDAETLIEHPATMTHAVVPEESQEYMGITDQLIRLSVGLEAWQDIWADLEQALNKISVSSDAYSKA
>Annotree@>NZ_AXVE01000003.1_79@RS_GCF_000484595.1@p__Firmicutes
MKNDSMRKETAVVHKGYSSEQHHDSLSVPLYQTSTYTFSSAEQGERRFAGDECGNIYSRLGNPTVRILEERMAELENGQSALAFGSGMSAVSAVLIHVTKTGDHVLCSRGIYGCTYGLLEMMNEKYNISHSFSALSTEQEIEASIRPETVCIYIETPINPTMELVDLELVARVAKKHGLKVIVDNTFSSPYLQNPLDFGADYVLHSATKYINGHGDVIAGLLIGNDMEDMMHLRMTVQKDVGGIISPFDAWLIIRGLKTLHVRMDRHSENAQKLVSFLQSISVVTDILYPFDPSHPQFEIAKKQMRAGGGLISFNIKGGKETAQYFMNALHLIKIAVSLGDAETLIQHPATMTHSVIPEEEREKMGVTHSLLRLSVGLEHVEDIMADLKQAFAKVETHFAMTK
>Annotree@>NZ_AXZL01000068.1_204@RS_GCF_000485795.1@p__Proteobacteria
MQDESSKQWKAATQAIHAGHEREAFGTLVTPLYQTATFVFESAQQGGERFAGNESGYIYTRLGNPTVAELERKMAILEGAEAAAATASGMGAVSAALLANLQMGDHLVASNAVYGCTFALMTSQFARFGIEVTLVDFTDLAAIELAIKPNTRVIFCETPVNPHLQVFDLKGIADIAKRHQLVSIVDNTFMTPLLQQPLAFGIDLVVHSATKYLNGHGDVIAGIVCGSEEQLHRVKYEILKDIGAVMSPHDAWLILRGLKTLDVRLQRHCDSALRVAEFLEQHPVVTRVYYPGLKSHSGHRFIGGQMARAGGVIAFELAADLEQAMAFVGNLKLFSIAVSLGDAESLIQHPASMTHSPYTPEARQAAGISDNLLRISIGLEDCDDIIEDLNQALAMLA
>Annotree@>NZ_AXUR01000044.1_13@RS_GCF_000493815.1@p__Fusobacteriota
METKKSGLGTTAIHAGTLKNLYGTLAMPIYQTSTFIFDSAEQGGKRFALEEAGYIYTRLGNPTTTVLENKIAALEEGEAAVAMSSGMGAISSTLWTVLKAGDHVVTDKTLYGCTFALMNHGLTRFGIEVTFVDTSNLDEVKNAMKENTRVVYLETPANPNLKIVDLEAVSKVAHTNPNTLVIVDNTFATPYMQKPLKFGVDIVVHSATKYLNGHGDVIAGLAVTNKELADQIRFVGLKDMTGAVLGPQDAYYIIRGMKTFEIRMERHCKNARAIVDFLNKHPKIEKVYYPGLESHPGYEVAKRQMKDFGAMISFELKGGFEAGKTLLNNLKLCSLAVSLGDTETLIQHPASMTHSPYTKEEREAAGITDGLVRLSVGLENIEDIIADLEQGLEKI
>Annotree@>NC_022781.1_1937@RS_GCF_000496285.1@p__Firmicutes
MKKKHMETALIHHGYTSKEHKGSLTPPLFQTSTFTFETAQQGEASFAGVDPSYIYSRLGNPTVKLFEERMAVLEGGEEALAFGSGMAAISATLIGFLKAGDHIICSNGLYGCTYGFLEVLEEKFMITHSFCDMETETDIENKIRQNTKLIFVETPINPTMKLIDLKQVIRVAKRNGLLVIVDNTFCSPYLQRPLELGCDAVVHSATKYIGGHGDVVAGVTICKTKVLAEKIRPMRKDIGGIMAPFDAWLLLRGLKTLAVRMDRHCDNAEKIVSFLKNHDVVEGVWYPEGELASRQMKRGGGVISFSVKGGKEETQAFINDLHFITIAVSLGDTETLIQHPATMTHAAIPAELRKEMGIFDNLIRLSVGLESWEDIVSDLEQALKKISIVSNQ
>Annotree@>NZ_KI543237.1_793@RS_GCF_000496835.1@p__Firmicutes
MSKYKRFETSVIHAGYDSKQHLGSLSTPIFQTSTFTFDSAEQGERRFAGEEEGYIYSRLGNPTVRALEDKIAELEGGEKGLAFGSGMAAVSAVLVALTRTGDHILCSQGLYGCTFGLLSMMEEKYNITSDFSLMETEEELRNRIQPNTACIYIETPINPTMRLLDLGMISRIAKEYDIPVVVDNTFSTPYLQRPLELGCDIVIHSATKYIGGHGDVIAGLVVAKEEFLSEVAMTTQKDIGGVMSPFDAWLLLRGLKTLPVRMDRHSSNAERIFKEMEKHPGIKRVYYPGDTDHPDYSIKEKQMKQGGGLISFEIEGSKENAQALLNQLSFIQIAVSLGDAETLIQHPATMTHAVVPEAERFKMGITDQMIRLSVGLEAWEDIWSDLEQALSKLPAVKEGIKN
>Annotree@>NZ_CP010979.1_5350@RS_GCF_000498395.2@p__Proteobacteria
MRGSHNNTGFSTRAIHHGYDPLSHGGALVPPVYQTATYAFPTVEYGAACFAGEEAGHFYSRISNPTLALLEQRMASLEGGEAGLALASGMGAITSTLWTLLRPGDELIVGRTLYGCTFAFLHHGIGEFGVKIQHVDLNDAKALKAAINSKTRMIYFETPANPNMQLVDIAAVVEAVRGQDVLVVIDNTYCTPYLQRPLELGADLVVHSATKYLSGHGDITAGLVVGRKALVDRIRLEGLKDMTGAALSPHDAALLMRGIKTLALRMDRHCANALEVAQFLAGQPQVELIHYPGLPSFAQYELAQRQMRLPGGMIAFELKGGIEAGRRFMNALQLFARAVSLGDAESLAQHPASMTHSSYTPQERAHHGISEGLVRLSVGLEDVEDLLADIEQALLACR
>Annotree@>NZ_AXUS01000019.1_23@RS_GCF_000498755.1@p__Firmicutes_A
MENLKNAKFGTKTVHGGYERDTRTGALTTPIFQTSTFVFDSAEQGGRRFALEEGGYIYSRLGNPTNTQLEDKVALLEGAEACVSTASGMGAITSALWSALKAGDHVVASKTLYGCTYAMFNHGISRYGIEVSFVDASNLEEVKAAMKSNTKVVYLETPANPDLKLIDIEAVSEVAHSVEGCMVFVDNTFCTPYLQRPLELGADVVVHSATKYLNGHGDVVAGFVAGKLDFITQVRLFGIKDMTGSVLSPFDAYLIIRGMKTLQVRMDRHCASAMVVAEFLESNENVTQVNYPGLKSFPQYELAQKQMDKPGGMIAFEVKGGLEAGKKLLNSLELCTLAVSLGDCETLIQHPASMTHSPYTPEERAEAGISEGLIRISVGLEDPEDIIADLKQGLDRL
>Annotree@>NZ_HG529416.1_10@RS_GCF_000499525.1@p__Firmicutes_A
MENLQNKKFATKAIHGGHQKDAVSGALTTPIYKTSTFVFDSAEQGGRRFALEEGGYIYSRLGNPTNAQLEDKVALLEGAEACVSTASGIGAITSALWTILKAGDHVVASKTLYGCTYAMFNHGISRYGVEITFVDATNLDEVKAAMKENTKVVYLETPANPDLKLIDIEAVSKIAHEVEGCMVMVDNTFCTPYIQRPIELGADVVVHSATKYLNGHGDVIAGFVAGKLDFVNQVRLFGIKDMTGAVLSSLDAYLIIRGMKTLQVRMDRHCKNAMEVAKFLEAHENVTKVNYPGLESFPQYELAKKQMDLPGGMIAFEVKGGLEAGKKFLNSLELCVLAVSLGDCETLIQHPASMTHSPYTPEERAEAGISEGLIRISVGLEEAEDIIADLKQGLDRL
>Annotree@>NZ_AYTD01000009.1_14@RS_GCF_000503215.1@p__Proteobacteria
MNNKHNAFGFSTRAIHHGYDPKDHHGALVPPIYLSATFAFPTAEYGAACFAGEASGHFYTRISNPTLALLESRMATLENGEAAVAFSSGMGAIAATFWTLLRPGDEVIVSQTLYGCTFALLHHGIGEFGIKVRHVDLTDLAALQAAFSPATRMIYCETPANPNLRLVDIAAVAALAHEQPNVTLVVDNTYCTPYLQRPLDLGADVVVHSATKYLSGHGDITAGIAVSSQALAQRIRLQGLKDLTGAVMSPQDASLLMRGLKTLALRMDRHCSNAQAVAEALQAHPAVQSVTYPGLRSFPQYELATQQMKLPGGMIAFELKGGIETGRRFMNALKLFTRAVSLGDAESLAQHPASMTHSTYTPQERAAHGISEGLVRLSVGLEDVADLLADVQQALAKCTPTLTRPSKLVSF
>Annotree@>NZ_KI629782.1_99@RS_GCF_000503775.1@p__Firmicutes
MNNRQTKKKHGLSTTAIHAGHKSDVQTGSLTTPIYQTSTFVFSSVEEGARRFAGVEAGYVYSRLGNPTVQVLEEKVAALEKAEAGLAFASGMAAVSSVLMALVQTGDHILGTKGLYGCTYGLLNLMKDRFHVDYTLCDMTDEDAIRAKLRPTTRVIYVETPINPTMKLVDLQLVAKVAKEAGAYVVVDNTFLSPYLQRPIEHGCDLVIHSATKYIGGHGDVIAGIAVGPKPILDTIRMTTLKDMGGILAPFDAYLLIRGLKTLGVRMERHCENGMRVAEFLHHHPKVAAVYYPGLRHFSQHNLACRQMDGFGGILSFELKGGLESGIRMMNHVQLCKRAVSLGDVDSLIQHPASMTHSVIPPEERAEMGITDGLIRLSVGIEDVEDIIDDLDMALSQA
>Annotree@>NZ_AYSD01000010.1_215@RS_GCF_000504145.1@p__Firmicutes
MGREYKHIETMVIHEGYEPKQHMGSLAAPIFQTSTFVFESAEQGERRFAGEEEGYIYSRLGNPTVKILEERIAMLEGGEAGLAFSSGMAAVSAVLLALTKAGDHIICSQGLYGCTFGLLHLMKEKYHITHDFSEMLTEEQIETLIRPETTCIYVETPINPTMKMIDLEMVARVAKKHHIQVVVDNTFSSPYLQTPLALGCNIVLHSATKYICGHGDVVAGLVVGTQEFISKLAMTTQKDIGGIISPFDAWLLLRGLKTLPVRMDRHSFNAEKLFKKLKQHPSVAAVYYPGDTEHPDYNISKKQMKAGGGLISFEIKGDKQAAQKVLNSLQLIKIAVSLGDAETLIQHPATMTHSAVPVESRLKMGITDQLIRLSVGLENWEDLWEDLNEALNRIGA
>Annotree@>NZ_AYSE01000012.1_85@RS_GCF_000504165.1@p__Firmicutes
MGESGKKMETTVIHGGYDSKEYLGSLSTPIFQTSTFTFDSAEQGEGRFRGEEEGYIYSRLANPTVRALEEKIAALEEGEAGLAFGSGMAAVSAVLFALTKAHDHIICSQGIYGCTFGLLKLMREKYHISHDFCLMETEAQIKELIRPETTCIYVETPVNPTMKVIDLYLVVKVAKEHGIPVVVDNTFASPYLQQPLCLGCDVVLHSATKYICGHGDVVAGLVVGKKDFIKSMAMTTQKDIGGIISPFDAWLLLRGIKTLPVRMDRHSFNAMKIYELLKSHPMVQNVYYPGDCDHPQYSITNKQMKQGGGLISFEMRGTKKDAQRFLNDLKLIKIAVSLGDTETLIQHPATMTHAVVPANIRGEMGITDQLLRLSVGLEAWEDIWEDLQYALNKAENSSFSS
>Annotree@>NC_023075.1_4214@RS_GCF_000510285.1@p__Proteobacteria
MRDSHNNTGFSTRAIHHGYDPLSHGGALVPPVYQTATYAFPTVEYGAACFAGEEPGHFYSRISNPTLALLEQRMASLEGGEAGLALASGMGAITSTIWTLLRPGDELIVGRTLYGCTFSFLHHGIGEFGVKIRHVDLNDAKALKAAINSKTRMIYFETPANPNMQLVDIAAVAEAVRGHDVHVVVDNTYCTPYLQRPLELGADLVVHSATKYLSGHGDITAGLVVGRKALVDRIRLEGLKDMTGAVLSPHDASLLMRGIKTLALRMDRHCANAQQVAEALARQPQVELIHYPGLPSFAQYELAQRQMRLPGGMIAFELKGGIEAGRRFMNALQLFARAVSLGDAESLAQHPASMTHSSYTAKERAHHGISEGLVRLSVGLEDVEDLLADVEQALQACS
>Annotree@>NC_023135.1_3206@RS_GCF_000511355.1@p__Proteobacteria
MTRPNGFATRAIHHAYDPQDHEGALTPPLHLTSTFAFETAEAGGEMFAGERAGHIYSRISNPTCDLLEQRIATLEGAEAGLALASGMGAVTAVLWTLLSPGDEVIVDKTLYGCTFAFMRHGLAKWGVTITHVDMSDLDNLRQAVTSKTRVVYFETPANPNMRLVDIAAAAGIAHAAGAQLVVDNTYSTPYLTRPIELGADIVLHSATKYLGGHGDVVAGLVAGRAEQIAEIRLVGMKDMTGAVMAPFNAMLILRGLKTLNLRMDRHCASARVVADYLAAHPAVRTVHFPGLKSFPQYDVAERQMDQPGAMIAFEVDGGLPGGIALMNGLQMIQRAVSLGDAETLIQHPASMTHSTYTPEERAEHGISDGLIRLSVGLEEVEDILADLEQALPAPVQHAAE
>Annotree@>NC_023137.1_1640@RS_GCF_000511385.1@p__Proteobacteria
MTKTGSSFSTRAIHHGYDTQSQQGSLNPPLYLTSTFTFDSAEAGGEMFTGEREGHFYSRISNPTLDHLEQRIANLEGGEAGLATASGMGAITSTLWSFLAAGDEIILDKTLYGCTFSFMTHGLPRFGVKVRLVDMTDPTNLAEAITPKTKLVYFETPANPNNRLIDIAAISEIAHKAGAKVVVDNTFATPVITRPIELGADIVVHSATKFISGHGDVIAGLVVGSKEDITQIRLVGLKDMTGAVMSPFSAMLLMRGLKTLELRMERHCKSALKVAEALQSHPAVERVYYPGLDDFAQGDLARRQMSGFGGMIPFEVVGGKAGGIAMMNRLEMVQRAVSLGDAETLIQHPASMTHSTYTPEERAEHGIAEGLVRMSVGLEGVDDIIDDLMQALSSHNAYAAA
>Annotree@>NZ_AZIN01000001.1_925@RS_GCF_000511875.1@p__Proteobacteria
MSIDRQKKLSFATRSVHAGYDSSANEGSLNPPIYMTSTYSFDSVAQGAGRFSGEEKGHFYSRISNPTQEILENRLADLEEGEAALATASGMGAITATLWTLVGPGDQILVDKTLYGCTFSFMEHGLKKFGVDICYADFTDHAELQSYLSDKTKVIYFETPVNPNMRVIDIAAVSTLVKDYSSDIKIMVDNTYCTPALQRPLTLGADLVVHSATKYLGGHGDLIAGAVVGDAETIQQIRLFGLKDMTGAVISPMTVFLILRGIKTLQLRMERHCQNAQAIAEMLHQHPAVDQVFFPGLKTDPWYAIASTQMDDFGGMIALELKGGYDASVRMLNKLKLAKLAVSLGDAETLIQHPASMTHSVYTLEERAAHGISEGLVRISAGLEAIEDIIADLEQALEN
>Annotree@>NZ_BAUT01000001.1_288@RS_GCF_000513095.1@p__Firmicutes
MEVTKTNDHILCSKGVYGCTFGLLQWLKDKHNIQSTFADLGSEEEIKRNIQTNTTCVYIETPINPTMQVIDIPLVTSIAKEKGIKVIVDNTFSTPYLQKPLKLGCDLVVHSATKYIGGHGDVIAGVMAGNADMIDNIKKTVRKDFGGVLSPFDAWLLIRGVKTLAVRMDRHCENAEKIAAQLKKHPNVKAVYYPGDKEHAQSSLVKKQMRRGGGVLSFELNGSYEDAVHVVNQLQLIPIAVSLGDAETLIQHPASMTHAVIPPEQRVKMGITNELLRLSVGLEAWEDIWQDLEQALNTLSS
>Annotree@>NZ_HG326223.1_111@RS_GCF_000513215.1@p__Proteobacteria
MSATAVGHDFATRAIHYGYDPQRYQGALSPPVFMSSTFAFPTAEYGGACFAGTEPGYFYSRIANPTLTLLEQRIANLEEGEAAVAFASGMGAITACCWTLLRPGDELIVDETVYGCTFSYFHHGLARFGVKITHVDLTRPERLASAMGPHTRLVYCETPANPNMRLVDIAAVAEIAHRHQALLLVDNTYCTPYLQRPLALGADIVVHSATKYLGGHGDLLAGIAVTRQALAEAIRLEGLKDMNGAVLSAQDAALVLRGMKTLPLRMERHCDNAQRLAEMLAEHPAVERVYYPGLANFPQHALAQRQMARPGGMLAFELRGGMRAGIRFLNALQLILRAVSLGDCESLAQHPASMTHSAYTPEERKRHHISEGLVRLSAGLEAFDDLQADILQALAQAQ
>Annotree@>NZ_AQCF01000032.1_128@RS_GCF_000513775.1@p__Spirochaetota
MDKDELKNMGFASKQIHAGYTKNTYGALATPIYQTSTFVFDSAEQGGRRFALEEAGYIYTRLGNPTTSAVEEKLTCLENGEACVATSSGIGAISSSLWTLVSAGDHIVAGKTLYGCTFSLLSRGLTRFGVDVTFIDTRDPENLRKAMKPNTKVVYLESPANPNMYLCDIQALSAIAHQNSDCKVIVDNTYMTPYLQRPLNLGADIVVHSATKYLNGHGDVIAGFAVGKKDVIDQIRFLGIKDMTGSVLGPFEAYLIGRGMKTLDIRMEKHCANAQKVAEFLETHPTVESIAYPGLPSFPQYELAKRQMALPGAMIAFTVKNGLEAGRKLMNSVKFATLAVSLGDAETLIQHPASMTHSPYTAEERAASDIAEGLIRISVGLEDAKDIIDDLRQALNTLI
>Annotree@>NZ_BAUW01000080.1_2@RS_GCF_000517385.1@p__Firmicutes
MGEKRFETKVIHSGYKSDEFRGSLAPPLFQTSTFTFDTAEQGERRFAGEEEGFIYSRLGNPTVAMLEERMATIEKGEKALAFGSGMAAVSAILVALTRTGDHILCSQGVYGCTFGLLQLMKEKYAINHDFSMMSTREEVLAAITHETRVIYIETPINPTMRLVDLEMVADVAKEKGIPVVVDNTFSSPYLQNPLELGCDFVIHSATKYICGHGDVIAGVAVGPKEIMTKISMTTQKDIGGVISPFDAWLLLRGLKTLPVRMDRHCDNAEKLAAYLSDHPAVEEVIFPGDPKHPDYAIAKKQMRKPGGLISFNIKGGQKEAQAFINKLKLIKIAVSLGDAETLIQHPATMTHAVVPKEAREKMGIKDNMLRLSVGLEAWEDIRDDLEAAFEAVRKESTMETGSI
>Annotree@>NZ_KI912458.1_268@RS_GCF_000518605.1@p__Proteobacteria
MQDKWQLATKVIHAGHEKNETGALVSPMCQSATFVFDNAEQGGARFSGDEHGYIYTRLGNPTTAELERKIAALEGSEAAAATASGMAAVSAALLANLKSGDHLVASNAVYGCTFSLMNSQLSKFGIEVSLVNFNDRAAIIAAIRPTTKVIFCETPVNPHLDVYDLNMIASIAKQHDLISIVDNTFMTPLLQQPIKHGIDIVVHSATKYLNGHGDVIAGLICASDEQMQVIKYEVLKDIGSVLSPHDAWLILRGLKTLDVRIARHCENAEKVALFLEQHPKIAKVYYPGLKSHAGHTLLGGQMRRAGGVIAFELIAGFEQSLQFINQLSLFSIAVSLGDAESLIQHPASMTHSPYTKEQRELAGITDNLLRISVGLESAEDIIQALADGLARL
>Annotree@>NZ_KI912483.1_41@RS_GCF_000518705.1@p__Proteobacteria
MQEKWKLATKVIHAGHQKNDKGALVSPLYQSATFVFDSAEQGGERFAGEQEGYIYTRLGNPTTAEFERKIAALEGSESAAATASGMAAVSVALLVNLSCGDHLVASKAVYGCTYALMTEQFKKFGIEVTLVDFCDLDAIKKAIQPNSKALFCETPVNPHLDVYDLRAIAKIAQQHQLVSIVDNTFMTPLLQRPLEFGIDMVIHSATKYLNGHGDVIAGVVCGSDEMIHKVKYEVLKDIGGVLSPHDAWLILRGLKTLDVRLTRHCDSAERIAEYLASHSQVSRVYYPGLPNHPGRKLLGTQMRRAGGVIAFELDGDLAAAVGFVNRLKMFTIAVSLGDAESLIQHPASMTHSPYSPEERHAAGISDNLLRISVGLEDVEDIIADLEQAFS
>Annotree@>NZ_JAEH01000026.1_15@RS_GCF_000518805.1@p__Proteobacteria
MQDRWKQATQLVHAGHEKDPSGALVSPLYQSATFTFTSAEQGGRRFAGDEPGYIYTRLGNPTTSELERKVAVLEGAQAAAATASGMAAVSTALLSYLSQGDHLVASNAVYGCTYSFMTEHLPRYGVKVSLVDCKDIAAVSAAITPQTKVLFFETPVNPHLDVFDIAALTALAREHGVATVVDNTFMTPLLQQPLKLGADMVIHSATKYLNGHGDVIAGMVCGSQEMIDKAKYEVLKDFGGVLSPRDAWLILRGMKTLDVRLSRHCSSAGQIAEYLDNHPLVDKVYYPGLKTHKGHALLGKQMKQAGGVIAFELKQDLAGSIAFVNRLKLWTIAVSLGDAESLIQHPASMTHSPYSPEERQAAGITDNLLRLSVGLEDCEDLIADLAQAF
>Annotree@>NZ_JAEK01000043.1_15@RS_GCF_000518865.1@p__Firmicutes
MKEKEYRFATKAIHAGYDPNEHQNSLTPPIYQTSTFTFPTVEHGANRFAGMEEGYIYSRLGNPTVTVLEERIAQLEGGEAALAFSSGMAAISAVLIGITKANDHIICSKGIYGCTFGLLQLLKEKYKIDHTFSELTSEEDILSQIKETTSCIFIETPMNPTMNLIDLEKVVSVAKERNIKVFVDNTFCSPYLQTPITLGCDLVIHSGTKYIGGHGDVIAGLVVGDKITIDSLKKTTQKDIGGVISPFDAWLLLRGLKTLAVRMDRHCENAEKIAIKLKEHPKVKAIYYPKDPDHYQYQIMKRQMKNGGGLLSFEVKGTFEDAVKFVNHLKLIPIAVSLGDAETLIQHPASMTHAVVPAQIRKEMGISDMLLRLSVGLEAWEDIWEDIQSALNHI
>Annotree@>NZ_JAEL01000061.1_28@RS_GCF_000518885.1@p__Firmicutes
MTPQKCIRIEKSHFFLNKILSKNRQLSYADKEILYGKMEAVTSKGRVRMNGKKPLKIETQVIHEGYESEKFDGSLAPPIFQTSTFTFGTSQQGEKRFSGEEEGYIYSRLGNPTVKMLEDRMAALEKGESALAFGSGMAAVSAVLFALTKTGDHILCSQGVYGCTFGLLEMMDEKYKVSHDFSAMETKEQLLKQIKPETACIYVETPINPTMKLVDLKMVAEAGREKGIPVVVDNTFCSPYLQNPIEMGCSIVIHSATKYIGGHGDVVAGIVVGPKDFLDKVSMTTQKDIGGIISPFDAWLLLRGLKTLAVRLDRHCENAEKLAEYLLQNPKVEKIYYPGDSKNPEYEIAKKQMRKAGGMISFTLKGDKETAQAFMNELKLIKIAVSLGDAETLIQHPATMTHAVVPKESREQMGIEDTLLRLSVGLESWEDIRDDLAQALDKI
>Annotree@>NZ_KI928941.1_188@RS_GCF_000521215.1@p__Proteobacteria
MSRAKGFASRAIHHAYEPQDNEGALTPPLHLTSTFVFETAEAGGELFAGERSGHVYSRISNPTLDLLEQRVAELEGAEAGLALSSGMGAITSTLWTLVSPGDEIIVDKTLYGCTFAFMRHGLSRFGVKISHVDLTDPENLRAAISETTRVVYFETPANPNMRLVDIARIADIAHEAGATVVVDNTYATPYLTRPIEMGADIVLHSATKYLGGHGDVVAGLVVGKCEQIGEIRLVGMKDMTGAVMAPFNALLILRGLKTLALRMDRHCATAQKVAEWLEAHPVVCKVHFPGLESFEQHDLAERQMDQPGGMIAFELEGGLQAGTEMMNALRMIQRAVSLGDAETLIQHPASMTHSTYTPEERAEHGISEGLVRLSVGLEDLNDILDDLNQAMPSKPVAAAA
>Annotree@>NZ_JALA01000028.1_125@RS_GCF_000527275.1@p__Proteobacteria
MSLDIKRSFETRAIHSHYNAQDHLGSLASPIYQTSTYVFKSVEEGAACFSGEKDGYIYTRINNPTLNLLENRIASLEEGEAAIVFSSGMGAITATFWTLLNPGDELLVDLTVYGCTYAFFHHGLARFGVKIKHIDMSDPESVAQAITKKTRMIFFESPANPNMRLVDIAAVSEIAHRHNILVVVDNTYCTPYIQTPLTLGADIVLHSLTKYMNGHGDAMGGAVATAAEYAKLIRLVGLKDMTGACLSPHDANLIIRGMKTLSVRMDRIVQSTQKIAEYLEVNPKVATIMYPGLPSFEQYHLAQKQMKLAGGMIAFELKGGLEAGKRFLNHLTLFSRAVSLGDCESLAQHPASMTHSTYTPEERLQYGISDGLIRLSIGLENVDELIADIEQALASA
>Annotree@>NZ_AP018443.1_4669@RS_GCF_000534935.2@p__Firmicutes
MKKKHMETALIHHGYTSEEHKGSLTPPLFQTSTFTFETAQQGEASFAGVDPSYIYSRLGNPTVKLFEERMAVLEGGEEALAFGSGMAAISATLIGFLKAGDHIICSNGLYGCTYGFLEVLEEKFMITHSFCDMETEADIENKIRPNTKLIFVETPINPTMKLIDLKQVIRVAKRNGLLVIVDNTFCSPYLQRPLELGCDAVVHSATKYIGGHGDVVAGVTICKTRALAEKIRPMRKDIGGIMAPFDAWLLLRGLKTLAVRMDRHCDNAEKIVSFLKNHDAVEGVWYPEGELASRQMKRGGVISFSIKGGKEETQAFINDLYFITIAVSLGDTETLIQHPATMTHAAIPAELRQEMGIYDNLIRLSVGLESWEDIVSDLEQALKKISTVSNQ
>Annotree@>NZ_APVL01000009.1_108@RS_GCF_000565285.1@p__Firmicutes
MDRNHRLNFETQVIHEGYDAESFKGSLAPPIFQTSTFTFETAQQGEKRFAGEEEGYIYSRLGNPTVKMLEERMAALEKGEAALAFGSGMAAVSAVLFALTKTGDHIVCSQGVYGCTFGLLEMMEEKFKISHDFSAMESKQQLLDDIKPETVCIYVETPINPTMKLVDLKMVAEVGREKGIPVVVDNTFCSPYLQNPIELGCDIVIHSATKYIGGHGDVIAGLVVGSKEFLDEVRMTTQKDIGGIISPFDAWLLLRGLKTLAVRLDRHCDNAEQLASYLLAHPKVEKVYFPGDSSNTDFDIAQKQMRKPGGMISFTLKGDKETAQDFMNRLNLIKIAVSLGDAETLIQHPATMTHAVVPKEYRERMGIEDTLLRLSVGLESWEDIWEDLSQALKGV
>Annotree@>NZ_CBYO010000007.1_321@RS_GCF_000577245.1@p__Firmicutes
MARTYKHMATSVIHEGYDSKNMLGSLTTPLFQTSTYTFNTAEQGERRFAGEEEGYIYSRLGNPTVTVLEERIAALENGERGLAFGSGMAAVSAMLFALTKANDHILCSPGLYGCTFGLLTMMKEKYNISFDFSTMVTEDELHSKIKSETACIYVETPINPTMKLIDLEMVAKVAKEYGIPVVVDNTFASPYLQNPIDLGCDVVVHSATKYIGGHGDVIAGLAVGKKEFLDNVAVTTLKDIGGIISPFDAWLLLRGLKTLPVRVDRHCDNAEEIFKRLKTHPNVATVYYPNDDAHPDYHIMKKQMRRGGGIISFEIKGTKVDAQKFLNELSFLKIAVSLGDAETLIEHPATMTHAVVPDESKQYMGITDQLIRLSVGLEAWQDIWADLEQALNKINVSSDAYSKA
>Annotree@>NZ_AZUC01000063.1_15@RS_GCF_000586555.1@p__Firmicutes
MNEKIHKDTATVHTGYDSSSHHGSLAVPLYQTSTYAFDTAEQGARRFAGEEEGGIYSRLGNPTVRVLEERMTLLENGAGSLAFGSGMAAVSAILTHLTKTGDHIVCSRGIYGCTFGLLSIMEQKYNITHTLTPMGTEEEIEAAVTPETVCIYIESPINPTMELADLRAVVAVAKRHQLKIVVDNTFASPYLQNPIDFGVDFVLHSATKYINGHGDVIAGLLVGKDKTEIDKIRGSVQKDYGGIISPFDAWLLIRGLKTLSVRMQRHSKNATQLMEYLKTQDLVEAVFYPFDDSNPQAEIAKKQMTAGGGLVSFNIKGGKPVAQAFMNHLKLIKIAVSLGDAETLIQHPTTMTHSGVPEEDREKMGISDGLLRLSAGLEHADDLIADLEQAFLQVTKEQQTHSN
>Annotree@>NZ_CP007452.1_1537@RS_GCF_000597865.1@p__Firmicutes_A
MNREDMAKMGFGTKAIHGGHHKDIVSGALATPIYQTATFAFDSAEQGGRRFALEECGYIYSRLGNPTNTQLEEKLALLEGTEAAMSTASGMGAISAALWTALKAGDHMVADETLYGCTHALLSHGMTRFGVEVEFVDASDPENVRNAMKENTKVVYLETPANPTLKIVDIAAISEIAHEVEGCMVMVDNTFCTPYLQRPIEFGADVVLHSATKYLNGHGDVIAGFAAGKQEFIDQVRFFGVKDMTGAVLSPFDAYLVIRGMKTLEIRMERHCSNAMEVAKFLESHPAIDKVYYPGLESFPQKALAEKQMKLPGAMIAFELKGGVEEGRTLMNSVELCTLAVSLGDAETLIQHPASMTHSPYEPEERLKAGITDGLVRLSIGLENPGDIIADLKKSLDKLV
>Annotree@>NZ_AZQP01000004.1_14@RS_GCF_000601455.1@p__Firmicutes_A
MHDIKNKGYNTKLVHAGQHPDPLTGALSTPIYQTSTFVFENVEQGAARFALEEAGYIYTRLGNPTQAQLEEKMAILEGGEAALAVASGMTAIAAPIWTMCKAGDHIVASDTLYGCTFALLSHQMPKFGIEVTFVDAKNLENVKNAMKSNTKLVYIETPANPTLDLIDIEGIAKIAHDGGAQLMVDNTFMSPYGQRPLELGADIVIHSATKYINGHGDVIAGIVVGKQDFINEVRLVGIKDITGGCISPFNAWLILRGLKTLGIRMDRHCANAMKIAKYLEAHPMVEKVYYPGLESHPQHELAKKQMLNFGGMIAFEIKGGVEAGRQLMNSVELCTLAVSLGDAETLIQHPASMTHSPVPREERLAAGITDGLVRLSVGLEDAEDIIADLEQAIQKIKL
>Annotree@>NZ_JFCA01000013.1_14@RS_GCF_000612585.1@p__Proteobacteria
MNNKHNAFGFSTRAIHHGYDPKDHHGALVPPIYLSATFAFPTAEYGAACFAGEADGHFYTRISNPTLALLESRMATLENGEAAVAFSSGMGAIAATFWTLLRPGDEVIVSQTLYGCTFALLHHGIGEFGIKVRHVDLTDLAALQAALCPATRMVYCETPANPNLQLVDIAAVAALAHQQPNVTVVVDNTYCTPYLQRPLDLGADVVVHSATKYLSGHGDITAGIAVSNQALAQRIRLQGLKDLTGAVMSPQDASLLMRGLKTLALRMDRHCSNAQAVAEALQAHPAVERVTYPGLRSFAQYELATRQMKMPGGMIAFELKGGMETGRRFMNALKLFTRAVSLGDAESLAQHPASMTHSTYTPEERARHGISEGLVRLSVGLEDVADLLADVQQALATCNGTLPGRVRKASASNAAHTRAASARA
>Annotree@>NZ_HG942065.1_80@RS_GCF_000612665.1@p__Firmicutes
MKQKKARFDTEVIHAGYDGKSHLGSLVPPLYQSSTFIFDNAVQGERRFAGEEAGYIYSRLGNPTVKILEDRMAVLEHGEAALAFGSGMAAVSAVLVSLTKTGDHILCSQGVYGCTFGLLKLMNEKYKIEYNFSKMNSVEALEKEIKPNTACIYIETPINPTMKLVDFELVVKTAKEKGIPVVVDNTFSSPYLQRPIAHGCDVVIHSATKYICGHGDVVAGLVIGKQEFLKKVAKTTQKDIGGVISPFDAWLLLRGLKTLPIRMDRHCENASRIFQFLKTHPKIDKIYYPGDPDHEDYEIMKKQMEQPGGMVSFTIKGTKETAQQFINHLQLIHIAVSLGDPETLIQHPASMTHAVIPADERRKMEIEDNLLRLSAGLEAWEDILEDLEQALEKI
>Annotree@>NZ_CCAT010000012.1_116@RS_GCF_000612845.1@p__Firmicutes_A
MSSGNLQNKGFATKAIHGGNRKNEFGALATPIYQTSTFVFDNAEQGGRRFALEEDGYIYSRLGNPTNTVLEEKLALLEGGEAAMSMSSGIGAITSAIWAAVEAGDHIVAAKTLYGCTFAFLNHGITKFGVEVTFVDATNPENIKNAMKDNTKVVYIETPANPNLAIVDIEEAAKIAHERENCILMVDNTFSTPYIQRPLELGADVVIHSGTKFLNGHGDVICGFVIGNQEYINKVRLFGVKDMTGAAMSPFDAYLVIRGMKTLPIRMEKHCENAMKVAEFLETHKAVERVYYPGLKSFDQYDIAKKQMSLPGAIISFEIKGGLEEGKKVINNTELCTLAVSLGDAETLIQHPASMTHSPYTEEERLEAGISDNLVRLAVGLENVEDIIEDLDKALNTII
>Annotree@>NZ_CCAX010000004.1_187@RS_GCF_000612865.1@p__Firmicutes
MKKDNQHIETAVIHQGYDAKDMLGSLTPPIFQTSTFTFATAEQGERRFAGEEEGYIYSRLGNPTVKILEERMASLEQAERGLAFASGMAAVSSVLIALTKANDHILCSSGLYGCTYGLLTMLQEKYQISHDFSLMDTEESIREKIKPETACIYVETPINPTIRLINLKMVADIAKEYNIPVVVDNTFSTPYLQRPLELGCDIVVHSATKYIGGHGDVIAGLVVGKKAFLDSVSMTTQKDIGGIISPFDAWLLLRGMKTLPIRMDRHCDNAEKIASMLENHPKISAVYYPFSAQMKEQHFDKQMRRGGGVLSFEINGSKKDAQTLLNHLTFIKIAVSLGDAETLIEHPATMTHAVIPENTRMEMGITDQLIRLSAGLEAWEDIWYDLEQALSKI
>Annotree@>NZ_HG964497.1_4742@RS_GCF_000613125.1@p__Firmicutes
MDEKELQLETRMIHSGYEPKDHHGSLVPPLFQTSTFVFDDAVQGEKRFAGNEDGYIYTRLGNPTISILEKRIAELEGAEAALAFSSGMAAVSAILFSIVKSGDHILCSPGVYGCTFGLLQLMQDRFGVTHSFSPMDNANQVEQAIQPNTTCIFIETPINPTMKLVDLEMVANVANAKGIPVVVDNTFSSPYLQNPLALGCDVTLHSATKYICGHGDVIAGVAAGKADFMKKVAMSAQKDVGGVMSPFDAWLLLRGIKTLAVRMDRHCENTEHIFAYLKKHPKVSKIFYPGDPEHEDYHIAKKQMKKPGALISFEIEGTKETAQRFLDELKLIKIAVSLGDAETLAQHPATMTHSAVPEDERLRMGISYNLIRLSVGLEAWVDIKNDLEQALEKL
>Annotree@>NZ_BAKX01000001.1_65@RS_GCF_000614585.1@p__Bacteroidota
MLSPEQLEKSGFGTRSIHVGAEKNMYGTLAAPIYQTSTFIFDNAEQGGRRFALEEGGYIYTRLGNPTCTAVEEKVASLEGAEACMSASSGMGAITSAIWVCVSAGDHIVAGKTLYGCTYAFMEHGLKRYGVDVTFVDTRNPENVRKAMRPNTKLVYIETPANPNMYLSDIEAIASIAHQQEGVRVMVDNTYCTPYICRPLEHGADIVVHSATKYLNGHGDVIAGFVVGSKEYIDQVRFLGVKDLTGSVLGPFEAFLINRGLKTLHIRMERHCENAQKVAEFLATHPKVESIAYPGLDNFPQRELAKKYMKLPGAMIAFEVKGGLEAGRKLMNAVKLCSLAVSLGDTETLIEHPASMTHSPYTPEERAASDISEGLVRLSVGIENVEDIIADLKQALEQI
>Annotree@>NZ_BALN01000011.1_24@RS_GCF_000615005.1@p__Proteobacteria
MTPLYQSATFVFESAQQGGERFAGNEPGYIYTRLGNPTTAELERKMAILEGAEAAAATASGMGAVSAALLANLQMGDHLVASNAVYGCTFALMTSQFARFGIEVSLVDFSSVTEIEAAIKSNTKVIFCETPVNPHLQVFDLAAIATIAKRHKLVSIVDNTFMTPLLQRPLDWGIDLVIHSATKYLNGHGDVIAGIVCGSDEQIHRVKYEILKDIGAVISPHDAWLILRGLKTLDVRLQRHCDSAQRVAEFLAEHPSITRVYYPGLASHQGHKFMGKQMKRAGGVIAFELAANLEEAMAFVGYLKLFSIAVSLGDAESLIQHPASMTHSPYTPEARAAAGIGDNLLRISIGLEDCDDIIADLNQALVRLT
>Annotree@>NZ_BAMO01000010.1_7@RS_GCF_000615945.1@p__Firmicutes
MMKEQHGSLTPPIYQTSTFVFPNAEAGEARFAGEESGYIYTRLGNPTLAIFEEQMAALEGAEAGLAFGSGMGAVSAVIIGLVKSGDHLVCSEGMYGCTFGLISMLKEKFNVEFTLVDMTNLEKVKEAIRPETKLLYIETPINPTIRVVDLKAISSLAKEHNMTTVVDNTFLSPYLQRPIELGCDVVLHSATKYIGGHGDVIAGVVCGSKEYITDLKRTSLKDIGAVLSPFDAWLLIRGLKTLPIRMEQHSASALKVAEFLEMHEKVTAVYYPGLPSFAQYELAKEQMNGSGGVISFELAGGKKEAQEFINRLNMIQIAVSLGDAESLIQHPASMTHACIPKEERERMGIIDSLIRLSVGLEEVEEIINDLKQALEG
>Annotree@>NZ_KK211039.1_241@RS_GCF_000619885.1@p__Proteobacteria
MNKHDTEMGFATRAIHLGYDIQQHDGALTPPIYMTSTFAFDSVEQGGARFAGEQPGYIYSRLGNPTQSLLETRLASLEGAEAALTTSSGMGAISATLWTLLQAGDEVVADITLYGCTFALMEHGLRKFGITVKYVDCTDLAAVKAALSAKTRVLYFETPVNPTLRVMDIEALSDLAHQQPNCQVIVDNTYPSPALQNPLRFGADLVVHSATKYLGGHGDLIAGAVAGGAELLQRIRFEGLKDMTGAVICPMTAFLILRGLKTLPLRMERHSQNAQVIAEWLSQQKQVEQVYYPGLENFEYRQLVDKQMRLPGGMIAFELRGGLQQGKAFMNKLQLIKRAVSLGDAETLCQHPASMTHSTYTPEERQKHLISDGLVRLSAGLEDVDDILADIEQALHGL
>Annotree@>NZ_JHVC01000003.1_141@RS_GCF_000619945.1@p__Firmicutes_A
MNKEYMTNKGFGTKAIHGGHKKDEQYGSLATPIYQTSTFIFDSAEQGGRRFALEEGGYIYTRLGNPTSSEVEEKIALLEGGEAAVAASSGMGAISSALWTALKAGDHVIASDTLYGCTFALLNHGITRFGVDVTFVDISDLEQVKNAMRPNTKVVYLETPANPTLKVTDIEAVSKIAHEVKGCMVFVDNTFSTPYIQRPLELGADVVVHSATKYLNGHGDVLAGFAIGKQDFINQVKLFGLKDMTGAVISPFDAYLVIRGMKTLEVRMQRHSENAMKVARFLESHPAVKKVYYPGLESFEYYELAKKQMRLPGAMISFELKGGVEEGRIVMNNVKLASLAVSLGDTETLIQHPASMTHSPYSPEERAEAGISDGLVRLSVGLETAEDIIEDLKGALDLIVK
>Annotree@>NZ_JHVJ01000019.1_1@RS_GCF_000620085.1@p__Proteobacteria
MNNNNKQAFATRAIHSGYDARDHQGALVQPVYMTSTFEFEAVAQGAARFAGEEAGHVYSRISNPTQELLETRLADLEEGEAALATASGMGAITATLWTLVSAGEHIIADKTLYGCTFAYLQHGISRFGVEVSFVDCTDLNAIKAVLQPNTRAIYFETPVNPTMRLMDIAAISALVHDYSREISVIVDNTYCTPALQQPLTLGADLVVHSATKYLGGHGDLVAGAVVGRQEMIDQIRLIGLKDMTGAAIAPMTAFLIMRGLKTLQLRMERHCQSAATLAEWLQQQPMIESVYYPGLNSHPQHQLAATQMAKPGGMIAFELKQGLDAGIRFMDSLQMIKRAVSLGDAETLCQHPASMTHSTYTPEERAEHGISEGLIRLSVGLEDIADIQADIQQALEAD
>Annotree@>NZ_JHVN01000006.1_40@RS_GCF_000620165.1@p__Firmicutes
MNHTGKRFETTAIHHGYDTKEHLGSLAVPIFQTSTFTFDTAEQGEARFAGQEEGYIYSRLANPTVRALEEKIACLEEGEAALAFSSGMAAVSAVLLSLTKANDHIICSQGVYGCTFGLLQLMKEKYRIDHDFCAMESEEQIRALIRPETVCIYVETPINPTMKLIDLEMVVKVAKEHGIAVVVDNTFCSPYLQRPLSIGCDIVIHSATKYIGGHGDVIAGIAVGTKERMAEIAKTTQKDIGGVLSPFDAWLLLRGIKTLAVRMDRHCDNAEKIVEKLKKHPLVENVYYPGDPDHRDFSIYRKQMKRGGGLISFEIKGTKEDAQRFLNCLQLIHIAVSLGDTETLIQHPATMTHAVVPEEARKQMGISDSLIRLSVGLEAWEDIWSDLEQALDQCQA
>Annotree@>NZ_JHYW01000008.1_72@RS_GCF_000621225.1@p__Proteobacteria
MRDSNKNTGFSTRAIHHGYDPLSHGGALVPPVYQTATYAFPTVEYGAACFAGEEPGHFYSRISNPTLALLEQRMASLEGGEAGLALASGMGAITATLWTLLRPGDELIVGSTLYGCTFAYLHHGIGEFGVKIRHVDLNDIPALRAAITSKTRMIYFETPANPNMQLVDIAAVVDAARGHDLSIVVDNTYCTPYLQRPLELGVDLVVHSATKYLSGHGDITAGLVVGRKALVDRIRLEGLKDMTGAVLSPHDAALLMRGLKTLALRMDRHCANAQQVAEFLAEQSQVELLHYPGLPSFAQYALAQRQMRLPGGMIAFELKGGIEAGRRFMNALQLFSRAVSLGDAESLAQHPASMTHSSYTQQERAEHGISEGLVRLSVGLEDIDDLLADIAQALKACA
>Annotree@>NZ_JHYQ01000014.1_4@RS_GCF_000621325.1@p__Proteobacteria
MSKPTHEKMGFSTRAIHHAYDPYAGTGDLNPPVHMSSTYTFPTVEDGSKRFAGEQEGFVYSRVGNPTTVLLEQRIASLEGGEAALVTASGMGATASLLWTLLKPGDEILADKTLYGCTYAFFHHGLSKFGVTIRHVDMTDPANLAAAISAKTRMVFFESPANPNMRLVDIAAVSEIAHQYENCKVVVDNTYCTPYLQRPLEMGADYVVHSATKYLGGHGDLIAGAIVGDAETLTEVRFYGIKDMTGAVMSSQDAFLVLRGLKTLALRMDRHCQNAQAIAEMLAHHPKVEVCHYPGLASFPQYALAKRQMAQPGGMIAFELKGGFEAGCRFMNALNLITRAVSLGDAESLAQHPASMTHSTYTPEERAEHMISEGLVRVSAGLEDTADLLRDVEQALLVA
>Annotree@>NZ_JHYF01000017.1_33@RS_GCF_000621485.1@p__Firmicutes_A
MKKEKLLNKGFGTIAIHGGHEKDQFGALATPIHQTATFIFDSAEQGGNRFALEEGGYIYSRLGNPTNTQLEEKIAMLEGGEAAMTTASGMGAVSSALWTALKSGDHIVAAKTLYGCTFAYLSHGLTRFGVEVTFVDASNPENVRSAMRENTRVVFLESPANPTLVLTDIEAIAKIAHEKEDCLVIVDNTFCTPFLQKPLALGADVVIHSATKFLNGHGDVIAGIVVGNQEFINQVRLFGVKDMTGASLSPFDAFLIIRGMKTLEIRMERHCKNAMEVAKFLETHPAVDRVYYPGLESFPQYELAQKQMKLPGAVVAFELKGGVEEGKKVMNSVEICKLAVSLGDAETLIQHPASMTHSPYEPEERREAGIEDGLVRLAVGLENVEDIISDLKQALDQIL
>Annotree@>NZ_CM002692.1_2145@RS_GCF_000632515.1@p__Firmicutes
MNETNKRMETIVIHHGYDAKQHLGSLSMPIFQTSTFTFDTAEQGEARFAGQEDGYIYSRLANPTVRVLEEKMACLEGGEAALAFSSGMAAVSAVLFALTKANDHIICSQGVYGCTFGLLQLLKRKYHVSHDFCAMESEEEIRRLIRPETVCIYVETPINPTMKLIDLQMVVKVAKEHGIAVVVDNTFCSPYLQRPLEFGCDVVVHSATKYIGGHGDVIAGIAVGKRELMEEIAKTTQKDIGGVLSPFDAWLLLRGLKTLPVRMDRHCDNAEKIVERLKTHPLVERVCYPADPDNRDYPIYQKQMKRGGGLVSFEIKGTKQDAQRFLNHLQLIQIAVSLGDTETLIQHPATMTHSVVPEEERIKMGISDQLIRLSVGLEAWEDIWNDLEQALFSLE
>Annotree@>NZ_AYMU01000011.1_175@RS_GCF_000633395.1@p__Proteobacteria
MNNKNSDLGFSTRAIHHGYNPQEHQGALIPPIYLTSTFTFATVQYGAGCFAGEEPGYFYTRIGNPTLALLEARMAALENGEAAVAFGSGMGAIAATFWTLLRPGDEVIVSRTLYGCTFALLHHGLAEFGVKVRHVDLADLGNLRAAIGPATRMIYCESPANPTMQLVDIAAVAEIARQHPKITFAVDNTYCTPYLQRPLELGADLVVHSATKYLSGHGDITAGIVVTRQALAERIRLQGLKDLTGAVLSPQDAFLLMRGIKTLALRMDRHCANAQAIAQFLQDHPAVAWVAYPGLASFAQHALAKQQMKLPGGMIAFELKDGLDSGRRFMNALGLFSRAVSLGDAESLAQHPASMTHSTYTPEERAEHGIAEGLVRLSVGLEDLADLLADIAQALDASAEPVATRPLLEAVGKARP
>Annotree@>NZ_AYMP01000001.1_92@RS_GCF_000633515.1@p__Proteobacteria
MHDYTNKGYDTKIVHAGQQADPLTGALSTPIYQTSTFVFDSAAQGAARFALEEEGYIYSRLGNPTNAALEEKMRVLENGEAALATSSGIAAISTTILTMCGQGDHIVASDTLYGCTYALLSHTLPKFGIEVTFVRANDPANIKAAMKPNTKMVYVETPANPTLAMIDLEAAANVAHEGGAMLVVDNTFMSPYCQRPLELGADIVVHSVTKYINGHGDVIGGVIVGPADFLVPARLVGVKDITGGVMSPFNAWLTLRGLKTLHVRMERHCSNAMKVAEYLESNPNVEAVFYPGLPSHPQHELAKKQMSNFGGMISFEIKGGIEAGRKVMDSVELCMLAVSLGDTETLIQHPASMTHSPVPAEERLKAGITDGLIRISVGLETPEDIIADLEQAIAKAVA
>Annotree@>NZ_JIBU02000023.1_408@RS_GCF_000633595.2@p__Firmicutes_A
MKDIKKMGFNTLAIHGGHVGDKQFGSLATPIYQTSTFIFDSAEQGGKRFAGEENGYIYSRLGNPTCSEVEDKLALLEGAEAAVSTASGMGAISAALWTALKAGDHVVASDTLYGCTFALLNHGLTRFGVDVTFVDATNIEDIKKALKPNTKVVYLETPANPTLKINDIKKISTVAHENNKDCLVFVDNTFCTPYIQRPLELGADVVVHSATKYLNGHGDVIAGFAVGKKEFIDQVKLFGLKDMTGAVLSPFNAYLIIRGMKTLPIRMERHCENAVKVAKFLEAHPAISKVYYPGLESFEYNDLAKSQMKLPGAMISFELKGGVAEGALVMNSLKLATLAVSLGDSETLIEHPASMTHSPYSAEERHAAGISDGLVRLSVGLEDAEDIISDLKQALDLIVK
>Annotree@>NZ_AWFA01000005.1_1@RS_GCF_000682675.1@p__Proteobacteria
MAFDSNRPLGPATRAIHHGYEPADHENALTPPLHLTSTFAFPDAETGGALFAGETEGHIYSRISNPTVSLLESRIASLEGAEAAIATASGMGAISATLWTLVKPGDEIITDETLYGCTFAFMRDGLSRFGVKITHVDLRAPEKLAAAISDTTRVVYFETPANPNMRLVDIRAVSDIARAVGALTIVDNTYASPLLTRPIELGADFVLHSATKYLGGHGDLVAGIVCGRAEPIQDIRMVGVKDMTGSVMAPFNAMLVMRGLKTLQLRMQRHCESGRKIAEWLEAQPSVSVVHYPGLPSHPQHDLARRQMDGFGGMIAFELDGGYQAGIDMMNRLQLIRRAVSLGDAETLIQHPASMTHSTYTEEERAAHGISDGLIRLSVGLEDLADILADLEQAVA
>Annotree@>NZ_AWFH01000012.1_157@RS_GCF_000682715.1@p__Proteobacteria
MALKPSRDPGFATRAIHHGYSPANHSHSLTPPVHMTSTFVFPDTATGSALFAGETEGHFYSRISNPTLEVLETRLANLEGAEAGLATASGMGAIASTLWTLVKPGDEIITDQTLYGCTFAFMRDGLSRFGVKVRHVDLRDPENLQATISDTTRIVYFETPANPNMRLVDIAAVSSIAKQAGALTIVDNTYATPLLTRPIELGADLVVHSATKYLGGHGDLVAGAVCGPADLVQDIRLIGVKDMTGSVMAPLTAMLVMRGLKTLQLRMMRHSESGLRIANWLEQHPAVSAVHYPGLPSHPQHDLAKRQMSDFGGMIAFELADGFEAGTRMMDRLQLIQRAVSLGDAESLIQHPASMTHSTYSQEERLAHGISDGLVRMSVGLEDSKDLLTDLDMALGSDRS
>Annotree@>NZ_AWFD01000003.1_101@RS_GCF_000682735.1@p__Proteobacteria
MAFDATRPLGPATRAIHHGYDPAKNDYALTPPVHLTSTFAFPDAQTGGALFAGEAEGHIYSRISNPTVALLEDRIASLEGAEAGLATASGMGAISSLMWTLLKPGDEIITDQTLYGCTFAFMRDGLSRFGVKITHVDLRDPANLSAAISEKTRIVYFETPANPNMRLVDIRETSHIAHAAGALVVVDNTYASPLLTRPIELGADFVVHSATKYLGGHGDLVAGMVLGRTEAIKDVRMIGVKDMTGSVMSPFNAMLVMRGLKTLQLRMARHCESGQYVAEWLEAQPGVETVYYPGLASHPQHDLATRQMDGFGGMIAFELAGGYEAGIGMMNRLQLIRRAVSLGDAETLIQHPASMTHSTYTEEERLEHGISNGLIRLSVGLEDVEDILADLEAALA
>Annotree@>NZ_AWFF01000033.1_1@RS_GCF_000682755.1@p__Proteobacteria
MAFDSSRPLGPATRAIHHGYEPADHDNALTPPLHLTSTFAFPDAETGGALFAGDAEGHIYSRISNPTVSLLESRVASLEGAEAAIATASGMGAISATLWTLVKPGDEIITDETLYGCTFAFMRDGLSRFGVKITHVDLRDPEKLSAAISDTTRIVYFETPANPNMRLVDIRTVSDIARAAGALTIVDNTYASPLLTRPVELGADFVLHSATKYLGGHGDLVAGIVCGRAEPIQDIRMIGVKDMTGSVMAPFNAMLVMRGLKTLQLRMQRHCESGQTVAEWLEARPGVSVAHYPGLPSHPQHQLAQRQMSGFGGMIAFELEGGYQAGIDMMNRLQLIRRAVSLGDAETLIQHPASMTHSTYTPEERAAHGISDGLIRLSIGLEDVPDILADLEQALG
>Annotree@>NZ_AWFI01000017.1_134@RS_GCF_000682775.1@p__Proteobacteria
MPHDTARSHGLATRAIHHGYAPASHSHSLTPPVHMTSTFVFPDTATGSALFAGETEGHIYSRISNPTVALLESRVANLEGAEAGLATASGMGAISATLWTLVKPGDEIITDKTLYGCTFAFMRDGLSRFGVKVTHVDLRDPDNLREAISEQTRIVYFETPANPNMRLVDIVAVSAVAKQAGALTVVDNTYASPLLTRPIELGADFVIHSATKYLGGHGDLVAGVVCGRADLIHNIRMIGVKDMTGSVMAPLTAMLVMRGLKTLQLRMARHCESGQTVAEWLERHPAVSEVYYPGLPSHPQHELACRQMSAFGGMIAFELKGGFEAGTAMMDQLRLIQRAVSLGDAESLIQHPASMTHSTYSQEERLEHGISDGLVRLSVGLEDLVDILADLENALPTNAL
>Annotree@>NZ_ARYJ01000001.1_69@RS_GCF_000685215.1@p__Proteobacteria
MAFDASRPLGPATRAIHHGYDPAKNDYALTPPVHLTSTFAFPDAQTGGALFAGEAEGHIYSRISNPTVALLEDRIASLEGAEAGLATASGMGAISSLMWTLLAPGDEIITDQTLYGCTFAFMRDGLSRFGVKITHVDLRDPANLSAAISEKTRIVYFETPANPNMRLVDIRETSRIAHAHDALVVVDNTYASPLLTRPIELGADFVVHSATKYLGGHGDLVAGMVLGRAEAIKDVRMIGVKDMTGSVMSPFNAMLVMRGLKTLQLRMARHCESGQKVAEWLEAQPGVDTVYYPGLPSHPQHTLAKRQMDGFGGMIAFELAGGYEAGIRMMNRLQLIRRAVSLGDAETLIQHPASMTHSTYTEEERLEHGISDGLIRLSVGLEDVEDILADLEAALV
>Annotree@>NZ_ARYH01000001.1_69@RS_GCF_000685235.1@p__Proteobacteria
MAFDATRPLGPATRAIHHGYDPAKNDYALTPPVHLTSTFAFPDAQTGGALFAGEAEGHIYSRISNPTVALLEDRVASLEGAEAGLATASGMGAISSLMWTLLKPGDEVITDQTLYGCTFAFMRDGLSRFGVKITHVDLRDPANLSAALSDKTRVVYFETPANPNMRLVDIRETARIAHEAGALVVVDNTYASPLLTRPISLGADFVVHSATKYLGGHGDLVAGMVLGRAEALKEVRMFGVKDMTGSVMAPFNAMLVMRGLKTLQLRMARHCESGQKVAEWLEAQPGVDTVHYPGLASHPQHELAKRQMDGFGGMIAFELSGGYEAGIEMMNRLQLIRRAVSLGDAETLIQHPASMTHSTYTEEERLEHGISNGLIRLSVGLEDVDDILADLADALGSNAG
>Annotree@>NZ_ARYK01000006.1_178@RS_GCF_000685275.1@p__Proteobacteria
MAYDSSRPLGFATRAIHHGYNPADNANALTPPLHLTSTFAFPDAQTGGALFAGEAEGHIYSRISNPTVALLESRIAELEGAEAGLCTASGMGAISATMWTLLKPGDEVITDKTLYGCTFSYMRDGLARFGVKITHVDLSDPANLEAAISDTTRIVYFETPANPNMRLVDIRAVSDIAHAAGALVVVDNTYASPMLTRPITLGADFVLHSATKYLGGHGDLVAGAVCGPAEAIHEIRMVGVKDMTGSVMAPFNAMLVMRGLKTLQLRMARHCESGMKVAEWLEAQPGVSAVYYPGLASHPQHALANRQMDGFGGMIAFELESGYDAGIAMMNRLVLIRRAVSLGDAETLIQHPASMTHSTYTEEERLEHGISNGLVRLSVGLEDVADLIEDLGQALGVNAR
>Annotree@>NZ_ARYM01000002.1_121@RS_GCF_000685315.1@p__Proteobacteria
MAFDASRPLGPATRAIHHGYDPAKNDFALTPPLHLTSTFAFPDAETGGALFAGEAEGHIYSRISNPTVALLEARIANLEGAEAGLATASGMGAISSLMWTLLKPGDEIITDKTLYGCTFAFMRDGLSRFGIKITHVDLREPENLAAAISGKTRLVYFETPANPNMRLVDIRAAARTAHEAGALVAVDNTYATPLLTRPIELGADFVVHSATKYLGGHGDLVAGMVLGRAEAIKEVRMVGVKDMTGSVMSPFNAMLVMRGLKTLQLRMARHCESGLRVARWLEAQPGVETVYYPGLESHPQHELAKRQMPGFGGMIALELKGGYEAGIAMMNRLRMIRCAVSLGDAETLIQHPASMTHSTYSREERIEHGISDGLVRLSVGLEDAEDILADLADALGTNEG
>Annotree@>NZ_JMLV01000016.1_3@RS_GCF_000686045.1@p__Proteobacteria
MTPNKSAGFATRAIHLGYEPQDNEGALTPPLHLTSTFAFDTVEQGAALFAGEAQGHIYSRISNPTLDLLERRVAALEGAEAGLALASGMGAITSVLWTFLAPGDEVITDETLYGCTFAFMRHGLEKFGITVTHVDLTEPAALEAAISSRTRIVYFETPANPNMRLVDIDAVGAIARTHDAKTVVDNTYATPVLTRPIELGADIVVHSATKYMGGHGDLVGGLAVGRADDMGEVRMIGMKDMTGAVMAPFNAMLVLRGLKTLKLRMERHCENAMEVAGMLERHPAVAKVHYPGLESFPQHALARRQMPGFGAMIAFELKDGHAAGKAMMDRLQLIRRAVSLGDAESLIQHPASMTHSTYTAEERAAHGITEGLIRLSVGLEEVEDIIADLNEALKAPVPAAG
>Annotree@>NZ_JMMB01000007.1_2363@RS_GCF_000686145.1@p__Firmicutes_A
MKNLETMSFATRAIHGGHHKDPVSGALTTPIFQTSTFVFDSAEQGGRRFALEEGGYIYSRLGNPTNSQLEEKVAILEGAEACMSTASGIGAISSALWTALKAGDHVVSSKTLYGCTFALLNHGLTRFGIEVDFVDASNIEEVKAAMKENTRVVYLETPANPDLKLIDIKAICDVAHQNENCLVFVDNTFCTPFIQRPLEFGADVVLHSATKYLNGHGDVIAGFAVGKLDFINQVRLFGVKDMTGAVLSPFDSYLILRGMKTLQIRMERHTKNAMEVAKFLEGHKNVTMVSYPGLESFPQYELAKRQMDMPGGMIAFEVKGGLEAGKKLLNSLNLCTLAVSLGDCETLIQHPASMTHSPYTPEERAEAGITEGLIRISVGLEDAQDIINDLNEGLNNL
>Annotree@>NZ_JMLP01000005.1_147@RS_GCF_000686805.1@p__Firmicutes
MGKKKSRFETEVIHSGYKADEHQDSLVPPLYQTSTFTFANAEQGERRFAGQEEGFIYSRLGNPTVKILEDRIAVLEQGEAGLAFSSGMAAVSAVLVALTKTGDHILCSQGVYGCTFGLLELLKEKYGIDHDFSLMNSADLLEQELRPNTTCIYIETPINPTMKLVDLGLVAKMANEKGIPVVVDNTFCSPYIQTPLTLGCDVVIHSATKYICGHGDVIAGLVIGKKDFIRQVSKSTQKDIGGIISPFDAWLLLRGLKTLPLRMDRHCENASKLFRFLKDHPKIETVYFPGDPEHQDFSIAKKQMKQPGGLISFTIRGTKETAQQLMNQLQLIKIAVSLGDAETLIQHPATMTHAVVPEEERRKMGFDDTLLRLSVGLEAWEDLQEDLEQALDKI
>Annotree@>NZ_JIAA01000001.1_510@RS_GCF_000687955.1@p__Firmicutes_A
MENLKNAKFGTKTVHGGYERDTRTGALTTPIFQTSTFVFDSAEQGGRRFALEEGGYIYSRLGNPTNTQLEDKVALLEGAEACVSTASGMGAITSALWTALKAGDHVVASKTLYGCTYAMFNHGISRYGIEVSFVDASNLEEVKAAMKANTKVVYLETPANPDLKLIDIEAVSEVAHSVEGCMVFVDNTFCTPYLQRPLELGADVVVHSATKYLNGHGDVVAGFVAGKLDFITQVRLFGIKDMTGSVLSPFDAYLIIRGMKTLQVRMDRHCASAMVVAEFLESNENVTQVNYPGLKSFPQFELAQKQMDKPGGMIAFEVKGGLEAGKKLLNSLELCTLAVSLGDCETLIQHPASMTHSPYTPEERAEAGISEGLIRISVGLEDPEDIIADLKQGLDRL
>Annotree@>NZ_JJNZ01000008.1_93@RS_GCF_000690055.1@p__Proteobacteria
MSKHHINTQCIHGPQKANDPHGALTSPLYQTSTFHFESAAQGAARFAGDEPGYIYTRLGNPTTTELEQKVAQLESCEAAAATATGMGAVSASVLSFLSQGDHLVASSALYGCTFAFFSHMLPRWGIEVTFVDMTNEDELRAAIKPNSKMIFVETPINPTMAVIDLALIGAVAKEHSLISVVDNTFLTPLLQSPKKYGIDIIIHSATKYLNGHGDVVAGIVCGSLEHITHIKMTVLKDIGATISPHDAWLINRGLKTLAIRIERHCQSAQTIAEYLEAHPQVSTVYYPGLKSHPGYKFIGNQMKAAGGVIAFEIKGTLQDGAQFIDSMKLCTLAVSLGDAETLIQHPASMTHSPYTPEERAAAGISDGLIRLSVGLEDVNDIISDLDQAFTKIG
>Annotree@>NZ_JENB01000008.1_141@RS_GCF_000708715.2@p__Proteobacteria
MRDSHNNTGFSTRAIHHGYDPLSHGGALVPPVYQTATYAFPTVEYGAACFAGEEAGHFYSRISNPTLALLEQRMASLEGGEAGLALASGMGAITSTIWTLLRPGDELIVGRTLYGCTFAFLHHGIGEFGVKIHHVDLNDAEALKATINSKTRMIYFETPANPNMQLVDIPAVVEAVRGHDVLVVVDNTYCTPYLQRPLELGADLVVHSATKYLSGHGDITAGLVVGRKALVDRIRLEGLKDMTGAVLSPHDASLLMRGIKTLALRMDRHCANALQVAQFLARQPQVELLHYPGLPSFAQYELAQRQMRLPGGMIAFELKGGIEAGRRFMNALQLFARAVSLGDAESLAQHPASMTHSSYTPEERAHHGISEGLVRLSVGLEDVEDLLADVEQALQACC
>Annotree@>NZ_JGVU02000002.1_1675@RS_GCF_000708755.2@p__Firmicutes
MGKEYQFETKVIHSHEKMKDPYNSLAPPLYQTATFVFDKAESGERRFLGEEEGHIYSRLGNPTVQLAEQKIASLEGAEAALAFGSGMGAVSAVMMSMVRTGSHILCSKGIYGCTFGLLNMLKEKFGVTYSFSELSSKEEIEKEIRPETAFIYIETPINPTMQIISLQTVSEAAKAHGLRVVVDNTFCSPYLQQPLSHGCDIVLHSATKYISGHGDVIGGFAAGDREYIEKLAMTERKDIGAIMSPFDAWLLLRGLKTLPVRMDRHCESAAEIAGRLLIHPAVGQVVYPFIGDAEETRIARKQMKKGGGLISFTLKEESKLEAQRFMNALNLIKIAVSLGDAESLIQHPATMTHSVIPETERHEMGISDNLVRLSVGLESVEDIWNDLNQALDAL
>Annotree@>NZ_JFBD01000013.1_33@RS_GCF_000709085.1@p__Firmicutes
MHRGKKYFETSVIHDGYDTKDMLGSLTPPIFQTSTYTFKTAEQGEARFAGEEEGYVYSRLGNPTVSALQKRIAALENGERGLAFGSGMAAISAVLIALTKANDHILCSSGLYGCTFGLLTMMKEKYNITHDFSEMATKEEIKSLIKPETACIYVETPINPTMKLIDLQMVAEVAKAFDIPVVVDNTFSSPYLQRPLELGCDVVVHSATKYIGGHGDVVAGLVVGKKTFLDSVAMTTQKDVGGIISPFDAWLLIRGMKTLPIRMDRHCDNAEKIVEKLKAHPKVANVYYPNDENNPDYPIRKKQMKRGSGVISFEIQGEKEDAQKLLNQLNFLKIAVSLGDAETLIQHPATMTHAVVPEVSRLEMGISDRLIRLSVGLEAWQDIWADLEQALNNL
>Annotree@>NZ_JONU01000007.1_657@RS_GCF_000711985.1@p__Proteobacteria
MSSSSKHAETLCIHAGKTYDTQFGSLATPLFQTSTFVFGSAEQGAARFAGEAEGFIYTRLGNPTSRELELKVAALEGMADGAATATGMGAVAAATLAFLQQGDHLIASKAIYGCSFALFNHQFARYGIEVSFVDMTDHAAVEAARRPNTKMLFAETPINPNLVVLDLEFLGRFCRQHAIKSVIDNTFLTPLLQQPALFGIDIVIHSATKYLNGHGDVVAGIILSDAETIKTIKLTTLKDMGATISPHDAWLIIRGLKTLSVRMERHCQNAQKVAEYLQAHPAVATVYYPGLPSHPGHRFLGTQMKGAGGVLAFELKGSLDDGRYFINQCALLSLAVSLGDAESLIQHPASMTHSPYTAEERRAAGISDGLIRISVGLEHVDDIIADIQQALVKMRLQQK
>Annotree@>NZ_JMIR01000001.1_135@RS_GCF_000714935.1@p__Firmicutes
MAREFQEIQGFETKSIHTADPRSEVFGSLTVPLYMTSTYVFPNAETGGARFAGEEPGMIYSRIANPTVEVLEKAMAELEGAEAGLAFGSGMGAISAVLIAMIKSGDHILCSDGLYGCTYGLLTMLKEKFGVQFDLVDMADMERVRAAMRPETKVVYVETPINPTLKVVDLQAVADIAHAGGAQLVVDNTFMTPYLQQPLQHGADVVVHSATKYLGGHGDLIAGVAVGRKAFLDELRFSTLKDIGAVMAPMEAWLILRGIKTLSLRMERHCENAKKVAEFLHQHPKVTNVYFPGDENHPQKDLIARQMRGSGGMIAFEVETLEGGRTLMNSVRLAQLAVSLGEATTLIQHPASMTHAVVPADVRRDEMGIADGLVRLSVGLEHPQDIIADLEQALAKISEPVATGSDKGKGPHSAA
>Annotree@>NZ_CCDP010000001.1_478@RS_GCF_000723585.1@p__Firmicutes
MKSTDKQLETKVIHGGYDSKDMLGSLTAPLFQTSTFTFDTAEQGERRFAGDEEGFIYSRIANPTVQLLEERIAALENGERGLAFASGMAAVSSVLIALTKANDHILCSSGLYGCTYGLLSMLKEKYNIQHDFSQMENELAIKAQIKPETSCIYIETPINPTMKLINLRTVVKVAKAYNIPVVVDNTFCSPYIQRPLELGCDVVIHSATKYIGGHGDVIGGLVVGSKEFLDSVAMSTQKDIGGVLSPFDAWLLLRGLKTLPIRLDRHADNAERIVDQLRRHPKVVSVYYPNHFDHPDYSIYQQQMERGGGVISFEIDGDKQDVQRFLNELSFIKLAVSLGDAESLIQHPATMTHAVIPVEERLKMGITDQLVRLSVGLESWIDIWDDLQKALDNL
>Annotree@>NZ_CCDL010000001.1_855@RS_GCF_000724085.1@p__Firmicutes
MKKDDQHIETTVIHQGYDAKDMLGSLTPPIFQTSTYTFTTAEQGERRFAGEEEGYIYSRLGNPTVRILEERIAALEKGERGLAFSSGMAAVSAVLIALTKANDHILCSSGLYGCTYGLLSMMKEKYQISHDFSVMDTEKSIREKIKPETTCIYVETPINPTIRLINLEVVAKIAKEFNIPVVVDNTFSTPYLQRPIELGCDIVIHSATKYIGGHGDVIAGLVVGKNDFLNHVAMTTQKDIGGGISPFDAWLLLRGMKTLPIRMDRHCDNAEKIAEKLEQHPKVTAVYYPSRSNRTEQGIDQQMKRGGGVISFEIDGSKKDAQSLLNQLAFIKIAVSLGDAETLIEHPATMTHAVIPEEKRVEMGITEQLIRLSAGLEAWEDIWKDLNQALNKM
>Annotree@>NZ_CP007739.1_884@RS_GCF_000724485.1@p__Firmicutes
MENLERQFQTLVIHHGYDSKEHLGSLSVPIYQTSTFTFDTAEQGEARFAGREEGYVYSRLANPTVRALEEKMACLEGGEAALAFGSGMAAVSAVLIALTKANDHIICSQGVYGCTFGLLQLFKKKFNISHDFCSMQTEEEIDRLIRPETVCIYVETPINPTMKLVDLEMVVKIAKEHGIKVVVDNTFCSPYLQKPLLFGCDVVVHSATKYIGGHGDSVAGIAVGSKEFMKEVAKTTQKDIGCIISPFDAWLLLRGLKTLPVRMDRHCENAETIANLLKEHPLVYKVYYPHDPDKSDYTISQKQMKYGGGLVSFEIKGTKQDVQRFLNRLQLIKIAVSLGDTETLIQHPATMTHAVVPEEVRKNMGISDQLIRLSVGLEAWEDIWQDLNQALSSLSIL
>Annotree@>NZ_CP007161.1_3410@RS_GCF_000725285.1@p__Firmicutes
MQKKNNRFETAVIHDGYDAKDMLGSLTTPLFQTSTFTFETAEQGEKRFAGEEEGFIYSRLGNPTVRALEERIATLENGERGLAFGSGMAAVSAILFALTKANDHILCSSGLYGCTFGLLQMLHEKFNISYDFSSMETKEEIRSLIKEETACIYVETPINPTMKLIDLQLVAEVAKEYGIPVIVDNTFSSPYIQRPLDLGCDVVVHSATKYIGGHGDVVAGLAVGKKDFFDSVAMTTQKDIGGIISPFDAWLLLRGLKTLPVRMDRHCENAEKIVEKLESHPKILTVYYPGSKRNPDFSICEKQMKRGGGMISFAVDGTKADAQELLNKLNFIKIAVSLGDAETLIQHPATMTHSVVPEESREKMGITDQLIRLSVGLEAWEDIWSDLEQALNQLK
>Annotree@>NZ_CP008852.1_1175@RS_GCF_000725345.1@p__Firmicutes_C
MEKHHNLGYDTTIIHAGQSPDPTTGALATPIHQTSTFVFENAEQGAARFALEENGYIYTRLGNPTQHSLEEKMAALEKAEAALAVASGMTAIAASFWTVCGNGDHIVASDTLYGCTHALLSHSMPKFGIAVTFVDASNLENIRKAIRPNTKVVFIETPSNPTLTIIDIAATAKLAHEHNVKLMVDNTFMSPYCQRPLELGADIVVHSATKYINGHGDVIAGIVLGKKEFINAVRFVGVKDVTGGCISPFNAWLTLRGLKTLGVRMERHCQNALQVAKFLAGHPNVEKVNYPGLPGHPGHQLAKSQMSGFGGIISFEVKGGVEAGRKIMNSVKLCLLAVSLGDTETLIQHPASMTHSPIPREERLKAGITDGLIRLSVGLEDPSDIIFDLDQAIKKGSANILDKPNIKLAF
>Annotree@>NZ_CP008896.1_1353@RS_GCF_000730425.1@p__Proteobacteria
MNNKHNTFGFSTRAIHHGYDAQDHHGALVPPIYLSATFAFPTAEYGAGCFAGEESGHFYTRISNPTLALLESRMATLEGGEAAVAFSSGMGAIAATFWTLLRPGDEVIVSQTLYGCTFALLHHGIGEFGIKVRHVDLSDLDALQAALSPATRMIYCETPANPNLQLIDIAAVARIAHQQPNITVVIDNTYCTPYLQRPLELGADVVVHSATKYLSGHGDITAGIAVSRHDLAQRIRLQGLKDLTGAVLSPQDAFLLMRGLKTLALRMDRHCSNAQAVAEALQAHPAVESVTYPGLRSFPQYELAARQMKLSGGMIAFELKGGIATGRRFMNALKLFSRAVSLGDAESLAQHPASMTHSTYTPEERAQHGISEGLVRLSVGLEDIADLLADIAQALAHCTKRTPASKPATHTA
>Annotree@>NZ_BBIQ01000009.1_30@RS_GCF_000730565.1@p__Proteobacteria
MRDSRHDNGFSTRAIHHGYDPLAHGGALVPPIYQTATYAFPTVEYGAACFAGEQAGHFYSRISNPTLNVLEARMASLEGGEAGLALASGMGAITSTLWTLLRPGDELIVGRTVYGCTFAFMHHGIGAFGVTIRHVDLNDTDALRAALSDKTRMIYFETPANPTMRLVDIAAVAEAVRGRDVLVVVDNTYCTPYLQRPLELGADLVVHSATKYLSGHGDITAGLVVGRQALIDRIRLQGLKDMTGAVLSPQDAMLLMRGIKTLALRMDRHCENARQVAEYLSRQPQVELIHYPGLPTFAQHDLAKRQMRLPGGMIAFELKGGLDAGRRFMNALGLFARAVSLGDAESLAQHPASMTHSSYTPEERVQHGISEGLVRLSVGLEDIEDLLADVQQALRACS
>Annotree@>NZ_BBIS01000008.1_19@RS_GCF_000730605.1@p__Proteobacteria
MRDSHNNTGFSTRAIHHGYDPLSHGGALVPPVYQTATYAFPTVEYGAACFAGEEAGHFYSRISNPTLALLEQRMASLEGGEAGLALASGMGAITSTIWTMLRPGDELIVGRTLYGCTFAFLHHGIGEFGVKIRHVDLNDAKALKSVINSKTRMIYFETPANPNMQLVDIAVVAEAVRGHDVHVVVDNTYCTPYLQRPLELGADLVVHSATKYLSGHGDITAGLVVGRKALIDRIRLEGLKDMTGAVLSPHDAALLMRGIKTLALRMDRHCANAQQVAEFLARQPQVELIHYPGLPTFAQYELAQRQMRLPGGMIAFELKGGIEAGRRFMNALQLFARAVSLGDAESLAQHPASMTHSSYTPQERAHHGISEGLVRLSVGLEDVEDLLADVEQALQACK
>Annotree@>NZ_BBIU01000020.1_36@RS_GCF_000730645.1@p__Proteobacteria
MRGSDNNTGFSTRAIHYGYDPLTQGGALVPPVYQTATYAFPTVEYGAACFAGEQAGHFYSRISNPTLALLEQRMASLEGGEAGLALASGMGAITSTMWTLLRPGDELIVGRTLYGCTFAFLHHGIGEFGVKVHHVDLNDAAALRAALNDRTRMIYFETPANPTMQLVDIAAVAEAVRGRDVRVVVDNTYCTPYLQRPLELGADLVVHSATKYLSGHGDITAGLVVGRQALVDRIRLEGLKDMTGAVLSPHDAALLMRGIKTLALRMDRHCANAGQVAQYLAAQPQVELIHYPGLPTFAQHALANRQMRLPGGMIAFELKGGIEAGRRFMNALQLFARAVSLGDAESLAQHPASMTHSSYTPQERAHHGISEGLVRLSVGLEDVEDLLADVEQALQACL
>Annotree@>NZ_BBIV01000030.1_33@RS_GCF_000730665.1@p__Proteobacteria
MRDSHNNTGFSTRAIHHGHDLSHGGALVPPVYQTATYAFPTVEYGAACFAGEEGGHFYSRISNPTLAVLEQRMASLEGGEAGLALASGMGAITTTLWTLLRPGDELIVGRTLYGCTFAFLHHGIGEFGVKIRHVDLNDSKALKAAITRKTRMIYFETPANPNMQLVDIAAVAEAARGHELHIVVDNTYCTPYLQRPLEQGADLVVHSATKYLSGHGDVTGGLVIGRKAVIDRIRLEGLKDMTGAVLSPHDATLVMRGIKTLALRMDRHCANAQHVAQYLERQAQVELIHYPGLPSFSQYALAQRQMRLPGGMIAFELKGGIEAGRRFMNALQLFARAVSLGAAESLAQHPASMTHSSYTPEERAQHGISEGLVRLSVGLEDVEDLLADVEQALKACS
>Annotree@>NZ_JMIT01000004.1_276@RS_GCF_000731675.1@p__Proteobacteria
MRDSHNNTGFSTRAIHHGYDPQSHGGALVPPVYQTATYAFPTVEYGAACFAGEEAGHFYSRISNPTLALLEQRMASLEGGEAGLALASGMGAITSTIWTLLRPGDELIVGRTLYGCTFAFLHHGIGEFGVKIHHVDLNDIKALKAAITSKTRMIYFETPANPNMQLVDIAAVADAARGHDLHIVVDNTYCTPYLQRPLEMGADLVVHSATKYLSGHGDITAGLVVGRKALIDRIRLEGLKDMTGAVLSPHDASLLMRGIKTLALRMDRHCANAQQVAEFIASQPQVELIHYPGLPSFAQHALAQRQMRLPGGMIAFELKGGIEAGRRFMNALQLFARAVSLGDAESLAQHPASMTHSSYTPKERAHHGISEGLVRLSVGLEDIEDLIADVEQALRVCTQAA
>Annotree@>NZ_JPMD01000008.1_43@RS_GCF_000732635.1@p__Firmicutes_A
MGNNLKTMGFATRAIHGGHVKDQFGALATPIHQTATFTFESAEQGGRRFALEEGGYIYSRLGNPTNTQLEEKLAMLEGAEAAISTASGIGAVASAFWTVLKAGDHVVAAKTLYGCTYAYLNHGISRYGVEVTFVDTTKLEEVRQAMRDNTKVVYLETPANPNLEVADIEAISKIAHKNKDCIVMVDNTFCTPYIQRPLEFGADVVIHSGTKFLNGHGDVISGFVVGSGEFIKNVRLFGVKDMTGASLSPFDAFLIIRGMKTLEIRMEKHCENAMKVAKFLEGHSAVEKVYYPGLESFPQYELAKKQMSLPGAVIAFEVKGGIEEGKKVINSTELCTIAVSLGDAETLIQHPASMTHSPYTKEEREMAGISDGLIRIAVGLENVEDIINDLDKALKSIS
>Annotree@>NZ_JMPK01000036.1_6@RS_GCF_000735375.1@p__Proteobacteria
MELRDKGYNTKIIHAGQHPDATTGALATPIFQTSTFVFENAKQGAARFALEEPGYIYTRLGNPTQTALEEKIAMLEGGEAALATASGMAAISSTLLTLCGQGDHIVASEAIYGCTHALLSHSMPKFGIEVTFVDAANIENIKAAIKPNTKVIYIETPANPTLSIIDIEQSAKLAHANDALLVVDNTFMSPYCQNPLKFGADIVVHSVTKYINGHGDVIGGVIVGDQEFINQARFVGVKDITGGCISPFNAWLTLRGLKTLAVRMERHCQNAMQVAKFLSSHSAVTKVYYPGLPEHPNYELGKKQMSNFGAVISFEIKGGVEAGQTVMDSVELCLLAVSLGDTETLIQHPASMTHSPMLPEERMKAGITDGLIRISVGLEDPEDIIADLEQAFNKAIY
>Annotree@>NZ_JMPS01000020.1_215@RS_GCF_000735455.1@p__Proteobacteria
MTDCRRYGFNTQIVHAGQQPDPSTGALSTPIFQTSTFVFDSAEQGAARFALEEEGYIYTRLGNPTTDALEKKLATLECGEAALATASGISAITTTLLTLCQQGDHIVSASAIYGCTHAFLSHSMPKFGINVSFVDASDPEQIREAIRPETRVVYIETPANPTLSLVDIETAAGIAHQRGALLVVDNTFMSPYCQQPLRQGADIVVHSVTKYINGHGDVIGGVIVGKQEFINQARFVGLKDITGGCMSPFNAWLTLRGVKTLGVRMERHCENALKIARFLEQHPAITRVYYPGLPSHPQYELGRRQMSLPGGIISFEIAGGMEAGRRMINSVELCLLAVSLGDTETLIQHPASMTHSPVAPEERLKAGITDGLIRLSVGLEDPEDIINDLENAIKKATF
>Annotree@>NZ_JPUX01000001.1_918@RS_GCF_000738675.1@p__Proteobacteria
MSATAVGHDFATRAIHYGYDPQRYQGALSPPVFMSSTFAFPTAEYGGACFAGTEPGYFYSRIANPTLNLLEQRIANLEEGEAAVAFASGMGAITACCWTLLRPGDELIVDETVYGCTFSYFHHGLARFGVKITHVDLTRPERLAAAIGPRTRLVYCETPANPNMRLIDIAAVAEIAHRHHALLLVDNTYCTPYLQRPLALGADIVVHSATKYLGGHGDLLAGIAVTRQALAEAIRLEGLKDMNGAVLSAQDAALVLRGMKTLPLRMDRHCDNAQRLAEMLTEHPAVERVYYPGLANFPQHALAQRQMARPGGMLAFELRGGLCAGIRFLNALQLILRAVSLGDCESLAQHPASMTHSAYTPEERKRHHISEGLVRLSAGLEAFDDLQADILQALAQAQ
>Annotree@>NZ_BBJX01000009.1_105@RS_GCF_000739995.1@p__Proteobacteria
MSKAYDHRGGFSTRAIHFGYDPAENQGALVPPIHTSATWVFPDVGYGARCFAGEESGYIYTRIANPTLALLEGRLASLEQGAAAVVFGSGMGAITATLWSMLEPGDEVLTDMTLYGCTFAFLHHGLGRFGVAVRHVDMTNPANVAAALSDKTRVVYLESPANPNMRLADIAAIAALAHAKGAKVVVDNTYCTPYLQQPLVLGADVSVHSVTKYLGGHGDLTAGAAVFADAELAQRVRLYGLKDMTGAVMSAHDAHLVMRGLKTLALRMDRHCQSAQKVAEFIAAHPAAAVVHFPGLPSFPQHALAQRQMRQMGGMIAFELHGGLPAGVRFMDALRLVTRAVSLGDGESLAQHPASMTHSTYTPEERAAHGISEGLVRLSVGLEDVEDILADVGQALDLVQALGFSRAQPGAAAATAAPSCSAPA
>Annotree@>NZ_JQMW01000011.1_840@RS_GCF_000744935.1@p__Firmicutes_A
MKIFLQIMKGKKNIIQKNKCYFEIITNIYTNKLKWYDIGEGIQKTLGGKKMNKEELKNKGFATKAIHGGHAKNSVGALATPIYQTSTFVFDSAEQGGNRFKGQEEGYIYTRLGNPTNTSVEEKVALLEGAEACVSTASGIGAVASAIWSAIKGEDHIVASKTLYGCTFAFLNHGITRFNVDVTFVDTSEPENVRNAMRDNTRVVYLETPANPTLQLSDIEEISKIAHKNEECMVIVDNTFSTPYIQKPLELGADVVIHSATKFLNGHGDVIAGFVAGKKEFIDTVRLFGIKDMTGASLSPFDAFLIGRGMKTLDIRLEKHCKNAMKVAEFLESHPAVEKVYYPGLKDFSQYELARKQMKLPGAMVAFEVKGGFDAGIKVINNVKLSSIAVSLGDAETLIQHPASMTHSPYSKEEREAAGISDGLIRIAVGLEDAEDIIEDLKNALEA
>Annotree@>NZ_CP009048.1_904@RS_GCF_000746525.1@p__Proteobacteria
MSGSTKDSGFATRAIHHGYDPLAHQGSLVPPVYQTATFAFPTVEYGAACFAGEEGGHFYTRISNPTLALLEERMASLEGGEAGLALASGMGAITATLWTLLRPGDEVLVGRTLYGCTFAFLHHGIGEFGVKVRHVDMTDLQALEAAISGQTKVIYFETPANPNMQMADIAAVATLAHKHAITVVVDNTYCTPYLQRPLELGADLVVHSATKYLSGHGDITAGLVVGRKALVNRVRLEGLKDMTGAVMSPQDAALLMRGMKTLNLRMERHCSNAQTIAEYLQQHPAVELINYPGLPGFTQYELAQRQMRLPGGMIAFELKGGISAGRRFMNALQLFSRAVSLGDAESLAQHPASMTHSSYTPEERARYGISEGLVRLSVGLEDIDDLLADIEQALKACA
>Annotree@>NZ_JMQC01000008.1_1670@RS_GCF_000746925.1@p__Firmicutes
MKKRHMETTLIHHGYEAELHKGSLTPPLFQTSTFTFETAEQGEASFAGKDPSYIYSRLGNPTVKLFEERMAALEGGEAALAFGSGMAAISATLIACLRAGNHIICSNGLYGCTYGFLEVLEEKFMITHSLCEMETEEDIQSKIRPNTKLIFVETPINPTMKLIDLEKVIKVAKQNELLVIVDNTFCSPYLQRPLELGCDAVLHSATKYIGGHGDVVAGVTVCKTKALAEKIRPMRKDIGGIMAPFDAWLLLRGLKTLAVRMDRHCDNAEKIVAFLKNHEGVEGVWYPEGELASRQMKRGGGVISFSIKGGKEETQAFINDLHFITIAVSLGDTETLIQHPATMTHAAIPADVRKKMGIFDNLIRLSIGLESWEDIVSDVEQALQKISPVNNK
>Annotree@>NZ_CP008855.1_1139@RS_GCF_000747345.1@p__Firmicutes
MKKKSVRFETEVIHAGYDSSLHQGSLVPPLYQTSTFTFTTAELGEKRFAGLEDGYIYSRLGNPTVKILEERVAALEKGEVALAFSSGMAAVSAVLFTLTKTGDHILCSQGVYGCTFGFLQLLKEKYEISHDFSRMDSVETLEKEILPNTACIYIETPINPTMKLVDLQMVAKVAKEKGIPVVVDNTFCSPYLQNPISLGCDIVIHSATKYIGGHGDVIAGLVVGNKEFINRVARTTQKDIGGIISPFDAWLLLRGLKTISVRMDRHSENANQLFQFLKKHPKVDSIYYPGDPDHEDYQIMKKQMKQPGGLLSFSIKGTKKTAQRLMNQLKLIKVAVSLGDTETLIQHPATMTHAVVPEEERRNMGFDDTLLRLSVGLEAWEDLKDDLEQALEKI
>Annotree@>NZ_CCDM010000001.1_619@RS_GCF_000750635.1@p__Firmicutes
MSKKFKHMETAMIHEGYDSKELLGSLTPPLFQTSTFTFDTAEQGAARFAGEEEGHVYSRVSNPTVQILEKKLAALEKGEKGLAFASGMAAISAVLIALTKANDHIICSSGLYGCTFGLLSMMDEKYNIQTDYVAMTEAKKIEEKIRPETKVFYIETPINPTMEVIDLELVISIAKKHDILVVVDNTFSTPYLQRPLELGADVVVHSATKYLSGHGDVIAGLAVGKKELMEQIAVTTQKDIGGVLSPFDAWLVIRGLKTLPLRMDRHSENALQITEKLKQHPKVKHVFYPGDPDAEGYSITKKQMKSGGGTLSFEIDGGKEEVQAFLNKLQFIKIAVSLGDTETLIQHPATMTHSVIPVEQRQKMGITDALIRLSVGIEAWQDLWEDLDQALTHFN
>Annotree@>NZ_CCRF01000090.1_18@RS_GCF_000751775.1@p__Firmicutes
MNKKKRFETMLIHKGYSSQDFHDSLNPPIFHSSTFTFSTAEQGEKRFTGEEEGFIYSRLGNPTVRVLEERMAALEKGEAALAFGSGMAAVSAVLFHFLYSGCHILCSRGVYGCTFGLLDLLHKKFGVTHTFSPMQTAEEIEAAIHDQTCCIYIETPINPTMELIDIRLVTDVAKKYGIPVIVDNTFCSPYLQNPLELGADYVIHSATKYISGHGDVIAGILIGKNKEDMQKIRMTTQKDIGGIIAPFDAWLLLRGLKTLHVRMDRHVENTRKLANYLKDHPFVEDIIYPGDPNSPHYPIMKKQMKAPGGMVSFKVQGGKDEAQEFMNRLKLIKIAVSLGDAETLIQHPATMTHAVVPSDVRKSMGITDNMMRLSVGLEAIDDILEDIEQALGN
>Annotree@>NZ_CCFE01000018.1_112@RS_GCF_000752035.1@p__Firmicutes
MKGKKTRFETEVIHAGYQESQHHGSLVPPLYQSSTFTFSNAEQGEKRFAGIEEGYVYSRLGNPTVKILEDRIAALEQSEAGLAFSSGMAAVSAVLTDLTKTGDHILCSQGIYGCTFGLLQMYEEKYAISHSFSRMDSIETLRKDIQPNTAVIYIETPINPTMKLVDLEMAVDVAREKGIPVVVDNTFCSPYLQTPITKGCDVVIHSATKFICGHGDVIAGLVAGKKEWIERIAKTTQKDMGGIISPFDAWLLLRGLKTLPIRMDRHAENAQKLFAFLKNHPKIAAVFYPGDTEHPDYHIMKQQMKQPGGLISFEVSGSKETAQQFMNELQLVKIAVSLGDAETLIQHPATMTHAVVPEIERKKMGIENTLLRLSVGLEAWEDIQDDLEQALAKI
>Annotree@>NZ_CCFK01000007.1_412@RS_GCF_000753435.1@p__Firmicutes_A
MVKLENSGYNTKIIHAGTHCDPLTGALSTPIYQTSTFVFDCAEQGAKRFALEEEGYIYTRLGNPTQAQLEEKVAALEGGEACIATASGIGAIASAIWTICSTGDHIVASDALYGCTFALLNEQAKKFGIDVTFVDAKSLDNIERAMRPNTKIVYIETPANPTLDLIDIEGCSKIAHDHDAILMVDNTFLSPYGQRPLELGADVVVHSATKYINGHGDVVAGLVIGNKEYIDQVRFVGIKDITGACISPFNAWLIIRGLKTLGVRMDRHCENAMKVAKYLKNHSMVEKVMYPGLEDHPQYKLAKKQMKKFGAVLSFEVKGGVEAGRQIMNNVKLCSLCVSLGDTETLIEHPASMTHSPIPQEERVKAGITDGLVRISVGLEDADDIIADLEQAIEKIK
>Annotree@>NZ_JPER01000001.1_672@RS_GCF_000753715.1@p__Proteobacteria
MRKNNNDNTQWQPATLTIHGGKRPDEHGALVAPLYQTATFSFTNTEQGSARFAGAEPGYVYSRLGNPTTDELERRVAALEGYPCAAATATGMGAISAAMLAFLRHGDHVLISDAVYGCSYALFSHLFTRFGIDVDFVDMADPDATQAAMRPATRLLFVESPANPHLKVIDISVVSAIAHQGGARVIVDNTFMTPLLQQPVKQGADLVIHSATKYLNGHGDVVAGIICGNADDIALIKSTTLKDMGATMSPHDAWLILRGLKTLDVRMQRHCQNAAEVAQYLQQHPQIDAVHFPGFADHPAQRLMGTQMHGAGAVIAFELKGTLNDARAVLDQLQLITIAVSLGDAETLIQHPASMTHSAYPQEARLQAGITDTLIRLSVGLEAVEDIIADLDQALSYVAATAVTGEQKGEEVSYG
>Annotree@>NZ_JPIN01000001.1_132@RS_GCF_000753735.1@p__Proteobacteria
MRDNPNNKSQWQPATMTIHAGKHADEHGALVAPLYQTATFAFANTAQGSARFAGEEDGYIYSRLGNPTIAQLEQRVAALEGYPAAAASATGMGAVSAAMLAFLQQGDHVVVADAIYGCSFALFSHLFRKFGISVDFVDMTDPANVQAAMRANTKMVFIETPANPHLKVIDIAAVSAIAKQRQARVIVDNTFMTPLLQQPRKQGADIVIHSATKYLNGHGDVVAGVICASQEDIELIKATTLKDMGATMSPHDAWLILRGLKTLDVRMERHCKNAQVIAEFLQQHPRVREVYYPGLPGHPAQALLGTQMQGAGAVIAFELDGTIDDARNMLDSLQLITIAVSLGDAETLIQHPASMTHSPYTPEARAKAGISDTLIRIAVGLEAVTDIQNDLAQALERTFAATTNTEQQGETLTYG
>Annotree@>NZ_CP009228.1_81@RS_GCF_000755145.1@p__Spirochaetota
MNRKELDKLGFASKQIHAGSIKNKYGALATPIYQTSTFAFDSAEQGGRRFALEEEGYIYTRLGNPTTTVVEEKLACLENGEACMSASSGIGAVTSCIWSIVNAGDHIVAGKTLYGCTFAFLNHGLTRFGVEVSFVDTRNPENVKKALKPNTKIVYLETPANPNMYLSDIAEISKIAHAHNPECKVIVDNTYMTPYLQRPLDLGADVVLHSATKYLNGHGDVIAGFVVGKKEFIDQVRFVGVKDMTGSTLGPFEAYLIGRGMKTLDIRMEKHCANAQKVAEFLEKHPAVESIAFPGLKSFPQYELAKKQMKLCGAMIAFTVKGGLEAGKTLINSVKFATIAVSLGDAETLIQHPASMTHSPYTPEERAASDIAEGLVRLSVGLEDAEDIIADLKQALDKLVK
>Annotree@>NZ_JNFD01000009.1_54@RS_GCF_000756375.1@p__Proteobacteria
MSSFPHSAFSTRAIHAGYDATQHDGALVPPLHLSSTFVFETAEAGAELFAGAREGYFYSRIANPTVDLLERRLATLEGAEAAVATASGMGAIAAVFWSFLKPGDEVIVDKTLYGCTFAFMRHGLARFGVTVTHVDLTDPGNLVAAIGDATKIVYFETPANPNMRLVDIAAIAAIAREHDARTVVDNTYATPVLTQPITLGADIVVHSATKYLGGHGDLVGGIALGTQADMQMVRLVGVKDMTGAVMAPFNAMLVLRGLKTLKLRMAEHCRSALSVAAMLDAHPAVAAVHYPGLSGFGQHDLARRQMPGFGGMIAFELRGGHAAGVAMMNRLALVQRAVSLGDAESLIQHPASMTHSTYTPEERREHGISDGLVRLSVGLEEVEDIIADLAQALDQAVLVGEEAADA
>Annotree@>NZ_JRJG01000044.1_60@RS_GCF_000759435.1@p__Proteobacteria
MTTRSPSFSTRAIHHGYNPMDNEGALTPPLHLTSTFAFESAEAGGEMFAGERPGHVYSRISNPTLDLLEKRIAVLEGAEAGLALSSGMGAIAATLWTLLAPGDEVIVDKTLYGCTFAFMRHGLAKFGITITHVDMTEPQNLAAAISEKTRVVYFETPANPNMRLVDIAAVSEIAHAGGATVVVDNTYATPYLTRPIELGADIVVHSATKYLGGHGDVVAGLLVGRAEQVSQIRLYGMKDMTGAVMAPFNAMLILRGLKTLALRMERHCANAQEVAAMLEGAAGVTKVQYPGLRSFAQHELAARQMPGFGAMIAFELDGGIEAGRRLMNRLAMIGRAVSLGDAESLIQHPASMTHSTYTAEERAEHGISDGLIRLSVGLEDVADIIDDLAQALEGDPVRAAA
>Annotree@>NZ_CP009455.1_1958@RS_GCF_000759535.1@p__Proteobacteria
MDNSTHTQGFSTRAIHHGYDPMSHGGALIAPIYQTSTYAFPSAEYGAACFAGEADGHVYSRISNPTLALLEQRMASLEGGEAGLALASGMGAISATLWTLLRPGDELLVGTTVYGCTFAFMHHGIGEFGVKVRHVDLNDLDALRAAITPKTRMIYFETPANPTMRLVDIAAVTGVAREHGITVVVDSTYCTPYLQRPLALGADLVLHSATKYLSGHGDITAGLVIGNRTLIDRIRLQGLKDLTGAVLSPHDASLLMRGIKTLALRMERHCRNALQVAQFLQRQPAVEVLHYPGLPSFPQHELATRQMRLPGGMLAFEMRGGLAAGRQFMNALQLFSRAVSLGDAESLAQHPASMTHSSYTAQERAAHGISEGLVRLSVGLEDIDDLLADLAQALATVE
>Annotree@>NZ_BAWM01000152.1_179@RS_GCF_000759675.1@p__Firmicutes
MENKNFRFETEAIHSGYLSDEHQGSLVPPLYQTSTFTFASAEQGERRFAGQEEGYIYSRLGNPTVKILEDRMAKLEQGEAGLAFSSGMAAVSAVLTALTKTGDRILCSQGVYGCTYGLLQLLKDKYDIAHDFSLMSSKEILEEEIRPNTACIYIETPINPTMKLVDLELVASIANQRGIPVVVDNTFCSPYLQTPISLGCDVVIHSATKYICGHGDVIAGIVVGKSDFIQQVSRTTQKDIGGTVSPFDAWLLLRGIKTLPVRMDRHCENASKLVEFLRNHPKVEKLYFPGNSDYVDDNRIMQKQMKKPGGLISFSIKGSKQTAQLFMNQLKLIKIAVSLGDAETLIQHPATMTHAVVPVEERRKMGIEDTLLRLSVGLEAWEDIQEDLDQALEKI
>Annotree@>NZ_BBMW01000013.1_240@RS_GCF_000759755.1@p__Proteobacteria
MSDCRTYGFNTQIVHAGQQPDPSTGALSTPIFQTSTFVFDSAEQGAARFALEESGYIYTRLGNPTTDALEKKLAVLERGEAGLATASGISAITTTLLTLCQQGDHIVSASAIYGCTHAFLSHSMPKFGINVSFVDAANPEEIRAAMRPETKVVYIETPANPTLSLVDIETVAGIAHQQGALLVVDNTFMSPYCQQPLQLGADIVVHSVTKYINGHGDVIGGIIVGKQEFIDQARFVGLKDITGGCMSPFNAWLTLRGVKTLGIRMERHCENAMKIARFLEGHPSITHVYYPGLSSHPQYELGQRQMSLPGGIISFEIAGGLEAGRRMINSVELCLLAVSLGDTETLIQHPASMTHSPVAPEERLKAGITDGLIRLSVGLEDPEDIINDLEHAIRKATF
>Annotree@>NZ_JRJE01000032.1_710@RS_GCF_000763295.1@p__Proteobacteria
MSAHDKHNSGKSGFATRAIHHGYNPQSHNGALNPPVYMSSTFAFETAEQGGRFFAGDEQGFIYSRIANPTLDLLEKRLAVLEGGEAALATASGMGAITSVFWTFIAPGDEIIVDRTLYGCTFAFFRHGLEKFGIKHTHVDLTDPAELEKAISDKTKIVYFETPANPNMRLVDIKAISEIAHKNGAKVVVDNTYCTPYLQRPIELGADIVVHSATKYLGGHGDLMAGAVIGTEEDMTQVRLVGLKDMTGAVLSAQDANLVMRGLKTLELRMERHCDNAEKIADFLAKHPKVEKVFYPGLETDPQHELAKRQMDRFGGMIAFELKGGIEEGRKLMNGLNMITRAVSLGDAETLIQHPASMTHSTYTAEERAEYQITDGLIRLSAGLESIDDILADLSNALDGEEMAIAAE
>Annotree@>NZ_JQFJ01000005.1_140@RS_GCF_000763945.1@p__Proteobacteria
MPSIPLSGFASRAIHAGYDATAHEGALVPPLHLSSTFTFETAEAGAEIFAGERPGYFYSRIANPTLDLLETRMATLEGAEAAVATASGMGAIAGVLWTFLKPGDEVIVDKTLYGCTFAFMRHGLARFGIKITHVDMTDPDNLRAAIGKDTRIVYFETPANPNMRLVDIGAISAIAHDHGARTVVDNTYATPVLTQPIMLGADIVVHSATKYLGGHGDLVGGIALGRAEDMQQVRLVGIKDMTGAIMAPFNAMLVLRGLKTLKLRMAEHSRSAGLVAEALAAHPAVAAVHYPGLASFAQHDLARRQMPGFGGMIAFELHGGYAAGVAMMNRLQLVQRAVSLGDAESLIQHPASMTHSTYSEEERREHGIANGLVRLSVGLEEVEDILADLMQALEQVAAPVTAHA
>Annotree@>NZ_JQEC01000015.1_78@RS_GCF_000764185.1@p__Proteobacteria
MTKFKSKNIETKAIHAGRIDDKQFGSLATPLYQTSTFIFDSAQQGGDRFAGESEGYIYTRLGNPTTRQLEQRVAAMECMDDAAATATGMAAVSAALLTNLQAGDHMISSKAVYGCSFALMSHMLKKFAIEVTFVDMTEPENIKAAIKENTKLVFLETPINPNLVVLDLEKICAIAKEHKLLSIVDNTFLTPVLQQPAKFGADIVVHSATKYLNGHGDVVAGIVCASFEMINEIKMTTLKDIGATISPHDAWLIMRGLKTLPIRMDRHCSNAQTVAEFLEKHPVVSEVYYPGLKSHSGYKFIGKQMKAAGGVIAFELHTDLAGGTAFIDAMELFSIAVSLGDAESLIQHPASMTHSPYTPEERANAGISDSLIRISVGLENVDDIIADLTQALAKVSETTSDKVTSITASNAA
>Annotree@>NZ_JQDZ01000034.1_20@RS_GCF_000764205.1@p__Proteobacteria
MKKNAHIDTKAIHAGRINDEQFGSLATPLYQTSTFIFDNAEQGADRFAGEQEGFIYTRLGNPTTRQLEQRVAALEGMEDAAATATGMGAVSAALLANLSAGDHLISSKAVYGCSYALMAHQLTRFGVEVTFVDMNNEAEIVAAIKENTKVIFLETPINPNLVVLDLEMIGNIAKQHQLISIVDNTFLTPILQRPIEFGIDIVIHSATKYLNGHGDVVAGIVCGTTEMITHIKLTVLKDIGATISPHDAWLILRGLKTLPIRMERHCSNAQKVAEYLEGHPMVTAVYYPGLASHSGHKFIGKQMQAAGGVIAFEIKGDIHQGSAFINRMQLFSIAVSLGDAESLIQHPASMTHSPYSQEERLDAGISDSLIRISVGLENADDIINDLDNSLNLIGHNNTDTVVNFS
>Annotree@>NZ_JQED01000007.1_27@RS_GCF_000764225.1@p__Proteobacteria
MTQFKSKNIETNAIHAGRINDTQFGSLATPLYQTSTFIFDNAQQGGDRFAGESEGYIYTRLGNPTTRQLEQRVAAMECMDDAAATATGMAAVSAALLTNLQAGDHMISSKAVYGCSFALMSHMLKKFNIDVTFVDMTEPDNIKAAIKENTKLVFLETPINPNLVVLDLEKICAIAKEYNLLSIVDNTFLTPVLQQPARFGADIVLHSATKYLNGHGDVVAGIVCANFEMINEIKMTTLKDIGATISPHDAWLIMRGLKTLPIRMDRHCNNAQTVAEFLEQHPMVDEVFYPGLKSHSGHKFVGNQMKAAGGVIAFELNTNLAGGKTFIDSMELFSIAVSLGDAESLIQHPASMTHSPYTPEERADAGISDSLIRISVGLENVDDIISDLTQALAKVKQQSSKKITNINQANNAA
>Annotree@>NZ_JRFC01000014.1_150@RS_GCF_000769075.1@p__Bacteroidota
MLTPEEIKKAGFATRSIHVGAEKNMYGTLASPIYQTSTFIFDNAEQGGRRFALEEGGYIYSRLGNPTCTTVEEKVASLEGGEACVSAASGMGAITSAIWVCVQAGDHIVAGKTLYGCTYAFLEHGLKRYGVEVSFVDMRDPEEVRRAMRPNTKLVYVETPANPNMYLADIEAIAKIAHAQEGVRVMVDNTYCTPYICRPLSHGADIVVHSATKFLNGHGDVIAGFVVGSQEYIDQVRLVGIKDLTGASLGPFEAFLINRGLKTLHVRMERHCENAQQVAEFLERHPRVTNVAYPGLESFPQRELAKKYMRLPGSMIAFEVAGGLEAGRKLMNSVHLCSLAVSLGDTETLIEHPASMTHSPYTPEERAASDISEGLVRLSVGIEDAEDIIADLEQALASI
>Annotree@>NZ_JQZV01000013.1_499@RS_GCF_000769115.1@p__Bacteroidota
MNHEKIEKAGFATKAIHGGSEKNAYGALATPIFQTSTFVFDSAEQGGARFALEEPGYIYSRLGNPSCTKVEKKLALLEGAEAAMSTASGIGAVTSAIWILVQTGDHIVAHRTLYGCTHAYFTHGLSRYGIEVTYVDMRDPQEVAKAMRPNTKVVYLESPANPNMDMIDIAAVAEIAHRQEGVQVMVDNTYCTPYICRPLEHGADIIIHSATKYLNGHGDVIAGFVVGKEEYINQVRLLGVKDLTGASLSPFDAFLIDRGMKTLPIRVEKHSANAQKVAEFLEKHPQVSSISYPGLESFPQRDLVKKYMSLPGGMISFELKGGMDAGKKLINAMQMCKVAVSLGDAETLIQHPASMTHSPYTPEERAMANISDGLVRLSVGLEDAEDIIADLKQGLDAL
>Annotree@>NZ_AVBF01000005.1_7@RS_GCF_000770635.1@p__Firmicutes
MKKEHGFETKVIHGGYDSKDFLGSLTTPLFQTSTFTFDSAEQGEMRFAGKEDGYIYSRLGNPTVKALEDRIAQLEEGEAGLAFGSGMAAVSAVLIALTKANDHILCSRGVYGCTFGLLTMMEEKYNIQTDFSDMKTAEQIRSLIKPETSCIYIETPINPTMDLIDLELVSTVAKEHNIPVVVDNTFCSPYLQKPLTKGCDVVLHSATKYIGGHGDVVAGLLVGKQEFIQEVAMTTQKDIGGIISPFDAWLLLRGLKTLPVRLDRHCQNAEKIVAYLKDHPVVEKVYFPGDATNPDYDIMKKQMKQGGGLISFEIKGEKEDAQYILNQLRFIKTAVSLGDAETLIQHPATMTHSVVPEETRRRMGITDQLVRLSVGLEAWEDIWEDLKQALDQVASARLHK
>Annotree@>NZ_AVBG01000002.1_209@RS_GCF_000770675.1@p__Firmicutes
MMGKKEHGFETKVIHGGYDSKDFLGSLTTPLFQTSTFTFDSAEQGENRFAGTEDGYVYSRLGNPTVRALEDRIAQLEGGEAGLAFGSGMAAVSAVLIGLTKANDHILCSRGVYGCTFGLLSMMEDKYNITTSFSTMDTEEEIRNLIRPETSCIYVETPINPTMELIDLEMVAKVAKDKGIPVVVDNTFATPYLQKPLELGCDLVLHSATKYIGGHGDVVAGLLIGKQDIIQQLAMTTQKDIGGIISPFDAWLLLRGLKTLPVRMDRHCANTEKVVARLKDHSLVSSVYYPGDAQHEDYDIMKKQMKQGGGLISFEIKGGKEEAQAFLNHLTFIKKAVSLGDAESLIQHPATMTHAVVPEEIREKMGITNSLVRLSVGLESWEDIWEDLYQALNQVSQSKTI
>Annotree@>NZ_KN322987.1_362@RS_GCF_000774145.1@p__Proteobacteria
MNNKNNELGFSTRAIHHGYKPLDNNGALIPPIYLTSTFAFPTAEYGAGCFAGEESGHFYTRISNPTLALLESRMAALENGEAAVAFSSGMGAIAATFWTLLRPGDEIILNRTLYGCTFALLHHGIGEFGVKVRHVDMSNLAELRDAISPSTRMIYFESPANPNMQLVDICAVAKIAHHHRNVTLVVDNTYCTPYLQRPLEMGADVVVHSATKYLSGHGDITAGIVVTSHPLADRIRLQGLKDLTGAVMSPQDAFLLMRGLKTLSLRMERHCSNAQVIAEYLHAHPAVEWVTYPGLPSFAQYDLASRQMKLPGGMIAFELKGGLTTGRRFMNALELFARAVSLGDAESLAQHPASMTHSTYTPEERAHHGISEGLVRLSVGLEDIADLLADITQALDACAQGG
>Annotree@>NZ_JRGN01000255.1_17@RS_GCF_000775575.1@p__Firmicutes
MSMETAAIHKGYDSSKHHDSLATPLYQTSTFSFATAEEGENRFAGNAEGNIYSRLGNPTVRVLEERMAEIEYGEGALAFGSGMASVSAILIYLTKANDHILCSRGIYGCTFGLLEIMEEKYGITHDLISMTTEEEIEAAIKPETVCIYVETPINPTMELVNLEAVIRVAENHGIRVVVDNTFCSPYLQNPLKLGADFVLHSATKYLNGHGDVIGGILVGKDGEEMQQIRMTIQKDVGGIMSPFDAWLLLRGLKTLHVRMDRHIENAEKVLAFLQQQPAVKKIHYPADPGHPQYELAKRQMAKGGGLISFELEGGKREAQKFMNSLSLIKIAVSLGDAETLIQHPASMTHAVVPEASRKAMGITESLLRLSVGLEAIDDIVADLAGAFEKTAAGAKLQEI
>Annotree@>NZ_AVPG01000008.1_91@RS_GCF_000775615.1@p__Firmicutes
MKKEHAFETQVIHSGYDAKEHLGSLTTPLFQTSTFTFESAEQGEKRFAGEEGGYIYSRLANPTVKALEERMAQLEGADAALAFGSGMAAVSATLIALTKANDHIICSQGIYGCTYGLLTMLEEKYNIQTEFSNMKTEEALRSLIRPETACIYLETPINPTMELIDLSLVVRVAKEYDIPVVVDNTFCSPYLQQPLALGCDIVLHSATKYIGGHGDVVAGVLVGKQAFIDCVASTTQKDIGGILSPFDAWLLLRGLKTLPVRMDRHCVNAEQIVRKLQSHPAVGSVYYPGDATNPDYPIMQKQMKRGGGLISFEIKGDKQDAQFMLNQLTFIKKAVSLGDAETLIQHPATMTHSVVPEATREQMGIRDSLIRLSVGLEAWEDIWDDMQQALNKLVSSE
>Annotree@>NZ_CP009129.1_1074@RS_GCF_000785555.1@p__Firmicutes
MLMREKEMNIETAVIHKGYDSTKHHDSLVTPLYQTSTYSFANAEQGEDRFAGNCEGNIYSRLGNPTVRVLEERMAEIEGGQGALAFGSGMASVSAILIYLTKAGDHVLCSRGIYGCTFGLLEIMEEKYGITHSLVSMTTEEEVENAIRPETVCIYVETPINPTMELVNLEAVMTVAKKHNIRVIVDNTFCSPYLQNPLKMGADFVLHSATKYLNGHGDVVGGVLVGSDAEEMQHIRMTVQKDVGGIMSPFDAWLLLRGLKTLHVRMDRHVSNTKVVLDFLKQQEIVENIFYPFDDSHPQVEIAKRQMREGGGLISFEIRGGKKEAQAFLNALSLIKIAVSLGDAETLIQHPATMTHAVVPPESRQAMGISDSLLRLSIGLEHTDDLIEDLNKAFEQVKPKLQKI
>Annotree@>NZ_JRJU01000007.1_66@RS_GCF_000787375.1@p__Firmicutes
MMSKNYQFETKVIHSGQRSKEHVDSLTTPIYQTSTFTFPSMMSGAKRFAGQEDGYIYSRLSNPTISVLEERVAQLEEGEAALAFASGMAAVSSALIGITKANDHILCSKGVYGCTFGLLQLLKEKYNINATFSDLATVEEITNSIQKNTTCIYVETPINPTMRVVDLELVASIAKKKGIKVIVDNTFSTPYLQKPLQLGCDLVIHSATKYIGGHGDVISGVMVGDEELINDIKRTTQKDIGGVLSPFDAWLLLRGLKTLAVRMDRHCDNAKKIAANLKTHPKIKAVYYPGDDEHPDSDIIKKQMKKGGGLLSFEIKGTYEDAVQVVDRLQLIPIAVSLGDAETLIQHPASMTHAVVPLEKRVQMGISNELLRLSVGLEAWEDIWQDLKQALETR
>Annotree@>NZ_BBPI01000070.1_86@RS_GCF_000787715.1@p__Proteobacteria
MSTPAPFGFATAAIHHGYDPQDHEGALTPPLHLTSTFAFESAEDGAARFSGEAPGHVYSRISNPTVDLLERRIAHLEGAEAALGTASGMGAITATLWTLLGPGDEILTDMTLYGCTFAFMQHGLGRFGIRVTHVDMTDIAAVEAALGPDTRLVYFETPANPNMRLVDIQAVCALARAHSAWSVVDNTYATPVITRPIALGADFVVHSATKYLGGHGDLVAGMVLGRAADIQQIRLFGVKDMTGAVLSPFNAMLILRGLKTLELRVQRHAASAQAIAERLQAHPAVHAVHYPGLESFPQHDLAQRQMALPGGMIAFRVRGGYEAGKRVMNRLTLIQRAVSLGDAETLIQHPASMTHSTYPVEQLIAHGIMPDLVRLSVGLEDVRDIWADLGAALDAERDTLSHAA
>Annotree@>NZ_CP009888.1_2521@RS_GCF_000788395.1@p__Proteobacteria
MKSQLSDKSLCIHGGKTHDHAHGPLSTPIYQSSTFVFDNAEQGAARFAGEEAGYIYSRLGNPTTRELELKIAALEEMEDGAATATGMGAVSASVLSFLESGDHLIASKAVYGCTFALFSHMLPKFGIEVTFVDMEDHSAVQEALKPNTKMIFAETPINPNLVVIDLAFIGDLAKKHNLISVIDNTFMTPLLQKPKHFGIDIVLHSATKYLNGHGDVVAGLVCGSKEHIETIKLTVLKDIGATISPHDAWLIIRGMKTLSVRMERHCSNAQKVAEFLAQHEKIEQVYYPGLKSHPGNKFIGTQMKAAGGVIAFELKGTLEMGAQFINATKLCTLAVSLGDAETLIQHPASMTHSPYSPEERLAAGISDGLVRISVGLEEADDIIEDLAQALNQI
>Annotree@>NZ_JTLI01000069.1_17@RS_GCF_000799075.1@p__Fusobacteriota
MNKNIKSGFGTTSIHGGSTKNPFGTLATPIYQTSTFIFDSAEQGGRRFALEEDGYIYSRLGNPTVTVVEEKLALLEEGEAALATASGMGAIASTMWTVLKAGDHVISDKTLYGCTFALMSHGLTKFGIEVEFIDTSDLKAVEKAMRSNTRVVYLETPANPNLKIVDIEKVAEIAHRNDNTLVVVDNTFATPYCQKPLTLGADIVVHSATKYLNGHGDVIAGFVVGSKDLVTQIRLVGVKDMTGAVLSPMDAYYIIRGMKTLEIRMERHCSNAKKVAEFLNTHPKVTTVFYPGLHTHPGHDIAVKQMKDFGGIFAFELEGGIEAGKTLLNNLELCSLAVSLGDTETLIQHPASMTHSPYTREERLTAGITDGLVRISVGLENVEDIIEDLRKGLELV
>Annotree@>NZ_JUGJ01000012.1_49@RS_GCF_000799245.1@p__Proteobacteria
MRDDKTGFSTRAIHAGYDPADEHGALTPPVHLTSTFAFESAEAGGEMFAGTREGHFYSRISNPTTDLLERRLASLEGAEAAVATASGMGAITAVLWSFLRSGDEVITDQTLYGCTFAFLRDGLTRFGVTVRQVDMTRPEALAAAISDRTRIVYFETPANPNMRLVDIAAISRVAHEAGAKVVVDNTYATPLLTRPLTLGADVVVHSATKYLGGHGDLVGGIAAGGVEDMTRVRLVGVKDMTGAVMSPFTAFLVLRGLKTLALRMARHGQSAQAVAGWLEAHPAVARVFYPGLPSFPQRDLAARQMAGGGGMIAFELKGGHAAGVATMNRLTMIRRAVSLGDAETLIQHPASMTHSPYTSEERAAAGIGEGLVRLSVGLEDLADILGDLELALEPERIAALV
>Annotree@>NZ_CP009747.1_2704@RS_GCF_000800255.1@p__Proteobacteria
MRAASHKPGFSTRAIHLGYDPQSHGGALVPPVYQTATYAFASVEYGAACFAGEQAGHVYSRISNPTLALLEQRMASLEGAEAGLALASGMGAITSTLWTLLRPGDELIVGETLYGCTFAFLHHGIGEFGVKIRHVDLNDLAALEAAITPQTRMIYFETPANPNMHLVDIPAVVGVARRHELLVTVDNTYCTPYLQRPMELGADLVVHSATKYLSGHGDLTAGLVLGRQALIERIRLQGLKDMTGAVLSAQDAALLMRGLKTLALRMERHCSNALRVAQFLERQAQIEVIRYPGLSSFPQFGLAQRQMRLPGGMIAFELKGGQQAGRRFMNALQVFSRAVSLGDAESLAQHPASMTHSSYTAQERAEHGISEGLVRLSVGLEDIEDLLADLGQALRASV
>Annotree@>NZ_KN639176.1_4958@RS_GCF_000800615.1@p__Proteobacteria
MSGSNNKSGFATRAIHHGYNPLEHNGALVPPIYQTATFAFPTVEYGAACFAGEESGYFYSRISNPTLALLEQRMASLEGGEAGLALASGMGAITATLWTLLRPGDEVMVGRTLYGCTFAFLHHGIGEFGVKVRHVDMSDLQAVAAAITPNTRVIYFETPANPNMHMTDIAAVAKLAHQHDISVVVDNTYCTPYLQRPLELGADLVVHSATKYLSGHGDITAGLVVGRKALVDRVRLEGLKDMTGAVMSPHDAALLMRGMKTLTLRMERHCSNAQTIAEYLEQQPEVELINYPGLPGFAQYELAKRQMRMPGGMIAFELKGGITAGRRFMNALQLFSRAVSLGDAESLAQHPASMTHSSYTPEERAQYGISEGLVRLSVGLEDIDDLLADIQQALKACA
>Annotree@>NZ_CBLV010000239.1_22@RS_GCF_000801235.1@p__Proteobacteria
MNNKNNELGFSTRAIHHGYKPLDNNGALIPPIYLTSTFAFPTAEYGAGCFAGEESGHFYTRISNPTLALLESRMAALENGEAAVAFSSGMGAIAATFWTLLRPGDEIILNRTLYGCTFALLHHGIGEFGVKVRHVDMSNLAELRDAISPSTRMIYFESPANPNMQLVDICAVAKIAHHHRNLTLVVDNTYCTPYLQRPLEMGADVVVHSATKYLSGHGDITAGIVVTSHPLADRIRLQGLKDLTGAVMSPQDAFLLMRGLKTLSLRMERHCSNAQVIAEYLHAHPAVEWVTYPGLPSFAQYDLASRQMKLPGGMIAFELKGGLTTGRRFMNALELFARAVSLGDAESLAQHPASMTHSTYTPEERAHHGISEGLVRLSVGLEDIADLLADITQALDACAQGG
>Annotree@>NZ_JRYA01000005.1_973@RS_GCF_000801895.1@p__Proteobacteria
MNNKHNTFGFSTRAIHHGYDPQDHHGALVPPIYLSATFAFPTAEYGAACFAGEASGHFYTRISNPTLALLESRMATLENGEAAVAFSSGMGAIAATFWTLLRPGDEIIVSQTLYGCTFALLHHGIGEFGIKVRHVDLTDLAALQAALSPATRMIYCETPANPNLRLIDIAAVARLAHQQPNITVVVDNTYCTPYLQRPLELGADVVVHSATKYLSGHGDITAGIAVSNQALAQRIRLQGLKDLTGAVMSPQDASLLMRGLKTLALRMDRHCSNAQAVAEALQAHPAVQWVTYPGLRSFPQYELANRQMKLPGGMIAFELKGGIEMGRRFMNALQLFTRAVSLGDAESLAQHPASMTHSTYTPEQRAQHGISEGLVRLSVGLEDVADLLADVQQALAKCGRSPVRQRATVTHAVR
>Annotree@>NZ_JWHR01000109.1_28@RS_GCF_000808015.1@p__Firmicutes_A
MNNDSLKKMGFATKAIHAGTTENTPGTLATPIYQTSTFYFDSAEQGGRRFAGEEGGYIYSRLGNPTTKVLEDKIAILEGGEAAAAMSSGMGAISSALWTLLKAGDHVVASKTLYGCTFALLNHGLTRYGVEVDFVDVTDPENVRKAMRENTKVVYLETPANPTMLITDIEAVSKIAHEVEGCQVMVDNTFCSPYLQRPLELGADIVVHSATKYINGHGDVIAGIVVGREDYITQVKMFGIKDMTGSVLSPNDAFLMIRGMKTLQIRMDKHCANAMAVAKFLESHPAVEKVYYPGLESFEGHELAAKQMSQFGGIMAFEVKGGVEAGKKLMNSLHLCILAVSLGDAETLVEHAASMTHSPYSKEEREAAGISDGLVRISVGLEDVEDIIGDLKQGLDQLL
>Annotree@>NZ_JWJE02000001.1_10@RS_GCF_000812025.2@p__Firmicutes
MKRKYKQMETAVIHGSYDTKEHLGSLTVPIFQTSTFTFDSAEQGEKCFSGEEEGYIYSRLGNPTVQVLADKIAELEEAEAGLAFGSGMAAVSAVLMSLTKSGDHILCSQGVYGCTFGLLTFMREKYHITHDFIAMETEEEIERHLRKETACIYVETPINPTMKLIDLERVANVAKNRGIPVIVDNTFSSPYLQKPLALGCDIVIHSATKYIGGHGDVIGGLAAGGRETMKRIAKTTLKDVGGVMSPFDAWLLLRGLKTLPIRMDRHCENAIYMMEKLKAHPAVKQVFYPGDQEGNDYTTMKKQMRKGGGLLSFEVHGSKAQAQQLLNQLSFIKIAVSLGDAETLIQHPATMTHSAVPEQKRQEMGISDQLVRLSVGLEAKEDIWNDLKQALDQLQ
>Annotree@>NZ_JWIF01000051.1_41@RS_GCF_000812685.1@p__Proteobacteria
MRNHPGSFSTRAIHHGYDPMDNEGALTPPLHLTSTFAFETAEAGGEMFAGERAGHIYSRISNPTCDLLEKRIAVLEGAEAGLALASGMGAITATMWTLLAPGDEVILDKTLYGCTFSFMQHGLAKFGITVTHVDLTRPENLTQAINDKTKVVYFETPANPNMRLVDIQAISDIAHANDAYVVVDNTYATPYLTRPIEHGADIVVHSATKYLGGHGDVVAGLLVGSEELVTEIRLYGMKDMTGAVMAPFNAMLILRGLKTLELRMDRHCSSAATVAKMLEQSHGVQKVFYPGLDSFEQAEVAKRQMSQFGGMIAFELDGGYDAGCAMMNQLKLITRAVSLGDAETLVQHPASMTHSTYTPEERALHGISEGLVRLSIGLEGVDDVIQDLEQALPKPSTRKAA
>Annotree@>NZ_BASE01000037.1_21@RS_GCF_000813125.1@p__Firmicutes
MGEKRFETKVIHSGYKSDEFRGSLAPPLFQTSTFTFDTAEQGERRFAGEEEGFIYSRLGNPTVAMLEERMATIEKGEKALAFGSGMAAVSAILVALTRTGDHILCSQGVYGCTFGLLQLMKEKYEINHDFSMMSTREEVLAAITPETRVIYIETPINPTMRLVDLEMVADVAKEKGIPVVVDNTFSSPYLQNPLELGCDFVIHSATKYICGHGDVIAGVAVGPKEIMTKISMTTQKDIGGVISPFDAWLLLRGLKTLPVRMDRHCDNAEKLAAYLSDHPAVEEVIFPGDPKHPDYAIAKKQMRKPGGLISFNIKGGQKEAQAFINKLKLIKIAVSLGDAETLIQHPATMTHAVVPKEARENMGIKENMLRLSVGLEAWQDIRDDLEAAFEAVRKESTMETGSI
>Annotree@>NZ_JWIB01000037.1_48@RS_GCF_000813425.1@p__Firmicutes
MNEKIHKDTATVHTGYDSSSHHGSLAVPLYQTSTYAFDTAEQGARRFAGEEEGGIYSRLGNPTVRVLEERMTMLENGAGSLAFGSGMAAVSAILTHLTKTGDHIVCSRGIYGCTFGLLGIMEKKYNITHSLTPMGTEEEIEAAITPDTVCIYIESPINPTMELADLRAVEAVAKRHKLKIVVDNTFASPYLQNPIDFGADFVLHSATKYINGHGDVIAGLLTGKDKEEIDSIRGSVQKDYGGIISPFDAWLLIRGLKTLSVRMQRHSENATRLMEYLKAQDLVETVYYPFDENNPQVEIAKNQMSAGGGLVSFTIKGGQPVAQAFMNHLKLIKIAVSLGDAETLIQHPTTMTHSGVPAEDREKMGISDGLLRLSAGLEYADDLIADLEQAFLQVSKEQQTLSN
>Annotree@>NZ_JWLD01000001.1_41@RS_GCF_000813725.1@p__Proteobacteria
MTRSAGFATRAIHHAYDPQENEGALTPPLHLTSTFAFETAEAGGEMFAGERAGHIYSRISNPTCDLLEQRIATLEGAEAGLALSSGMGAVTAVLWTLLSPGDEVIVDKTLYGCTFAFMRHGLSKWGVTITHVDMTDMENLRAAVSDKTRVVYFETPANPNMRLVDIAGAAEIAHAAGAQVVVDNTYSTPYLTRPIELGADIVLHSATKYLGGHGDVVAGLVAGRAEQIAEIRLVGMKDMTGAVMAPFNAMLILRGLKTLNLRMDRHCASARVVAEFLASHPAVQAVFFPGLESFAQHAVAERQMDQPGAMIAFEVEGGLQGGIALMNGLQMIQRAVSLGDAETLIQHPASMTHSTYTPEERAEHGISDGLIRLSVGLEEVEDILADLEQALPAPMQHAAE
>Annotree@>NZ_JWLC01000021.1_36@RS_GCF_000813745.1@p__Proteobacteria
MTKTPGFATRAIHHAYDPQENEGALTPPLHLTSTFAFETAEAGGEMFAGERAGHIYSRISNPTCDLLEQRIATLEGAEAGLALSSGMGAVTAVLWTLLSPGDEVIVDKTLYGCTFAFMRHGLSKWGVTITHVDMTDMENLRAAVSDKTRVVYFETPANPNMRLVDIAGAAEIAHAAGAQVVVDNTYSTPYLTRPIELGADIVLHSATKYLGGHGDVVAGLVAGRAEQIAEIRLVGMKDMTGAVMAPFNAMLILRGLKTLNLRMDRHCASARVVADFLASHPAVREVHFPGLESFAQHGIAERQMDQPGAMIAFEVESGLQGGIALMNGLQMIQRAVSLGDAETLIQHPASMTHSTYTPEERAEHGISDGLIRLSVGLEEVEDILADLEQALPAPMQHAAE
>Annotree@>NZ_JWLI01000007.1_250@RS_GCF_000813965.1@p__Proteobacteria
MKTSGGFATRAIHHAYDPQENEGALTPPLHLTSTFTFETAEAGGEMFAGERQGHIYSRISNPTCDLLEQRIATLEGAEAGLALSSGMGAITAVLWTLLSPGDEVIVDKTLYGCTFAFMRHGLEKWGVTITHVDMTDMENLRAAVSDKTRVVYFETPANPNMRLVDIAAASEIAHAAGAQVVVDNTYATPYLTRPIELGADIVLHSATKYLGGHGDVVAGLVVGTAEQIGEIRLVGMKDMTGAVMAPFNAMLILRGLKTLALRMDRHCASAVTVADYLAAHPAVKSVSFPGHESFAQADVAKRQMVQPGAMIAFEVEGGLQGGIAFMNGLQMIQRAVSLGDAETLIQHPASMTHSTYTPEERAEHGISDGLIRLSVGLEDVADILADLEQALPAPVQHAAE
>Annotree@>NZ_JWLL01000003.1_857@RS_GCF_000814025.1@p__Proteobacteria
MPEIQGFATRAIHLGYNPAEHHGALTPPLHMSSTFSFETAEAGGEVFAGDREGYFYSRISNPTLDLLEKRVASLEGAEAGLALASGMGAITSTLWTLLSPGDELLVDQTLYGCTFAFMNHGLAKFGVQVTHVDMTQLELVAAAISNKTKVVYFETPANPNMRLVDIAAISEIAHTQRATVVVDNTYATPYLTRPIEFGADLVVHSATKYLGGHGDLVAGLVAGRAEAIAEIRLKGMKDMTGAVMAPMNALLVQRGLKTLALRMERHSETAQHVAEWLSMQPRVASISYPGLPEFSQFELAQRQMARPGGMIAFEMAGGISAGRALMNRLKMIQRAVSLGDAETLIQHPASMTHSTYSPEERAAHGISDGLVRLSIGLEDAEDILADLEQAMADTHMAVAV
>Annotree@>NZ_JWIG01000001.1_74@RS_GCF_000814675.1@p__Proteobacteria
MSKHHINTQCIHGPQKANDPHGALTSPLYQTSTFHFENAAQGAARFAGDEPGYIYTRLGNPTTTELEQKVAQLESCEAAAATATGMGAVSASVLSFLSQGDHLVASSALYGCTFAFFSHMLPRWGIEVTFVDMTNEDELRAAIKPNSKMIFVETPINPTMAVIDLALIGAVAKEHSLISVVDNTFLTPLLQSPKKYGIDIIMHSATKYLNGHGDVVAGIVCGSLEHITHIKMTVLKDIGATISPHDAWLINRGLKTLAIRIERHCQSAQTIAQYLEAHPQVSTVYYPGLKSHPGYKFIGNQMKAAGGVIAFEIKGTLQDGAQFIDSMKLCTLAVSLGDAETLIQHPASMTHSPYTPEERAAAGISDGLIRLSVGLEDVNDIISDLDQAFTKID
>Annotree@>NZ_JWIC01000004.1_491@RS_GCF_000814765.1@p__Proteobacteria
MKKLHDYTNCIHGPHHANDPHGALTAPLYQTSTFKFESTAQGAARFAGEEAGYIYTRLGNPTTRELEEKLAQLEEMEDAAATATGMGAVSASVLSFLQHGDHLIASSALYGCSFALFAHMLPKFGIEVSFVDMTDEAALANAIQPNSKMLFAETPINPNMTVLDLAMLGQFAKRHNLISVVDNTFMTPLLQKPNRYGIDIVIHSATKYLNGHGDVVAGIVCGSKEHIETIKLTVLKDIGATISPHDAWLINRGLKTLHVRIERHCQSAQKVAEFLEDHAKVERVYYPGLASHPGHKYLGEQMKGAGGVIAFEIKGTLADGEAFINATSLCTLAVSLGDPETLIQHPASMTHSPYTQEERLAAGISDGLIRISVGLEAVEDIILDLKSAFDRI
>Annotree@>NZ_AYSO01000020.1_817@RS_GCF_000816675.1@p__Firmicutes_A
MNKGQLKQMGFSTKAIHAGAKKNEYGALATPIYQSSTFVFDSAEQGGNRFALEEEGYIYSRLGNPTNSVLEEKLAILEGGEAAMSMSSGMGAVSAALWTALKAGDHIVAAKTLYGCTFAYLSHGLTRFGVEITFVDTKNPQNVKDAMRENTRVVYLESPANPNLDLSDIEAICKIAHENENCLVMVDNTFCTPYIQRPLELGADVVIHSGTKFLNGHGDVVCGFVIGSSEFIQQVRLFGVKDMTGSSMSPFDAFLVIRGMKTLPLRMEKHCDNAMKVAEFLENHKAVERVYYPGLESFPQYDLAQKQMSLPGAIIAFEIKGGVEEGKKMINNTKLCSLAVSLGDAETLIQHPASMTHSPYAPEERLEAGIKDSLVRLAVGLEDVEDIILDLDRALKTIL
>Annotree@>NZ_CP009416.1_2390@RS_GCF_000818095.1@p__Firmicutes
MSREKKRFETEVIHSGYDSKKYEGSLTPPLFQTSTYTFAHAAEGERRFAGDEEGYIYSRLGNPTVKVLEDRMTAIEGGEAALAFGSGMAAVSAILFHLLKSGDHVICSKGVYGCTFGLLEMMEEKFNITHEFADLSTEESILQSILPDTACLYVETPINPTMEIIDLELVCRVANEKGIPVVVDNTFSSPYLQNPLKLGADFVLHSATKYIGGHGDVIGGLLVAKSAEAIAEIRMTTQKDIGGIMSPFDAWLLLRGLKTLAVRLDRHCDNAEKIAAYLKAHPFVRNIYFPGDKDHQSHGIAAKQMSRWGGLISFDFNGTKEMAQSFMDELQLIKIAVSLGDAETLIQHPASMTHSVVPEKVRAAMGISDTLLRLSVGLESWEDIKDDLDQAFAKMEESAAMKQES
>Annotree@>NZ_CDGG01000001.1_472@RS_GCF_000821065.1@p__Firmicutes
MSKKFKHMETAMIHEGYDSKELLGSLTPPIFQTSTFTFDTAEQGEARFAGEEEGHVYTRVSNPTVQILEQKLAALEKAEKGLAFASGMAAISAVLIALTKANDHIICSSGLYGCTFGLLSMMDKKYNIQTDYIAMTDAESIEGKIRPETKVFYIETPINPTMEVIDLKLVIDIAKRHNILVVVDNTFSTPYLQRPLELGADVVVHSATKYLSGHGDVIAGIAAGNNELMEQIAATTQKDIGGVLSPFDAWLVVRGMKTLPLRMDKHSDNALQITEKLKQHPKIKHVFYPGDPDAEGYSIMKKQMKSGGGTLSFEIDGGKKEAQTFLNKLQFINIAVSLGDTETLIQHPATMTHAVIPDEQRRKMGITDALIRLSVGIEAWQDIWEDLEQALT
>Annotree@>NZ_CCXR01000001.1_3005@RS_GCF_000821085.1@p__Firmicutes
MPDKELKLETRMIHSGYSPEDYKGSLVPPLFQTSTFVFDSAEQGGNRFAGEEEGYIYTRLGNPTVKAFEDRIAELEGAEAALAFSSGMAAVSAIFFSLAKTGGHILCSQGVYGCTYGLLKLMQENFGITHSFSSMETAEEVREGIQDQTCFIFIETPINPTMNLVDLKMVAEVASEKGIPVVVDNTFCSPYLQKPIELGCDISLHSATKYICGHGDVVAGAAVGKADFMKKVAMSAQKDMGGVISPFDAWLLLRGMKTLAVRMDRHCENAEKIFNYLKAHPKVGTIYYPGDPENREYHIAKKQMRQHGGLISFEVKGTMETARKFMNELQLIKIAVSLGDAETLVQHPATMTHSGVAEEDREKMGISDSLIRLSIGLEAWEDIRDDLEQALEKI
>Annotree@>NZ_CCXS01000001.1_2160@RS_GCF_000821325.1@p__Firmicutes
METAVIHKGYGSAVHHDSLAAPLYQTSTFSFETAEEGESRFAGEKAGNIYSRLGNPTVRILEERMAEIEYGEGALAFGSGMAAVSAILIHATKAGDHVLCSRGIYGCTFGLLEMMEEKYKITHDLVSMTTEEEIEGALRPETVCIYLETPINPTMEIVNLEAVMAVAKKHGLRVIVDNTFSSPYLQNPILMGADFVLHSATKYLNGHGDVIGGILVGKDGEEMQNIRMTVQKDVGGIMSPFDAWLIIRGLKTLHVRMDRHIANAKKVLAFLKEEPLVKKIYYPFDDAHPQVEIAKAQMKDGGGLISFEIEGGKKEAQAFMNALSLIKIAVSLGDAETLIQHPASMTHAVVPQTEREAMGITESLMRLSVGLEHTDDLIEDLAKAFETVKPKLQEA
>Annotree@>NZ_LN651373.1_1868@RS_GCF_000826125.2@p__Firmicutes
MDRKNVHPDTLMIHTGHDPHEHHDSLAMPLYQTSTYVFPNAASGAARFAGEEEGNIYSRLTNPTVRALEERITALEKGEGALAFGSGMAAVSAVLTYATKAGDHILATRGIYGCTFGLLNLMEEKYRITHDLIRMWTEEEIEAAVKPETTVIYIETPINPTMEIADLQAAVNVARRHGLTVIVDNTFSSPYIQNPLEIGADFVLHSATKYINGHGDVIAGLLVGADGEKITDLRMTVQKDYGGIMSPFDAWLLLRGLKTLAVRMERHTSNAGRVIDYLKTVPMVKEVHYPFDADNEQASIARRQMNAGGGILSFTIDGGLEEAQEFMDSLSLVKIAVSLGDAESLIQHPATMTHSGVPEEDRTAMGITDGLLRFSAGLEHADDIINDLKAAFEAMKHPAATQSAE
>Annotree@>NZ_LN651337.1_149@RS_GCF_000826145.2@p__Firmicutes
MKKVHKDTEAIHTGYTSGQHHDSLAVPLYQTSTFTFDTAEQGARRFAGEEEGGIYSRLGNPTVRVLEERMTALEKGAGTLAFGSGMAAVSTILTHLTKSGDHIVCSRGIYGCTFGLLGIMEEKYAISHTLTAMRTEEEIEAAVTPETVCLYIESPINPTTELVDLRAAAAVAERHGLKVVVDNTFASPYLQNPIEFGADFVLHSATKYINGHGDVIAGLLTGRNEEDIQQIRGTVQKDYGGIISPFDAWLLIRGLKTLPLRMQRHTENAGKLTEFLKSQDMVEDIFYPFDDLNPQADLARQQMTAGGGLVSFTIKGGQPTAQLFMNQLKLIKIAVSLGDAETLIQHPATMTHSGVPEQERVLMGIGDGLLRLSAGLEDADDLIADLSQAFRAASACEQVN
>Annotree@>NZ_AP013294.1_3312@RS_GCF_000829195.1@p__Firmicutes
MKDHPLHKDTVVIHEGYEDQEHYGSLAVPLYQTSTYSFENAAQGASRFSGNEEGYIYSRLGNPTVRVLEERMAAIEDGAAALAFGSGMAAVSTILTHVTKAGDHVLCSRGIYGCTFGLLKIMEDKYKITHDLIRMDNEEEIEKFIRPETVCIYLETPINPTMELVNLEAVVNVGKKHGLRIIVDNTFTSPYLQNPLSSGADFVLHSATKYINGHGDVVGGLLVGKEKEEIARIRGTIQKDYGGIMSPFDAWLLIRGLKTLPIRMERHSNNAEKLIAYLKNEKHVEEIYYPFDKDNPQFDIAKRQMRAGGGLISFTVKGGMKAAQRFMDHLQLIKIAVSLGDAETLIQHPATMTHSGVPAEDRLEMGITDSLLRLSVGLEHPDDLIRDMKTAFMALD
>Annotree@>NZ_JXRP01000020.1_76@RS_GCF_000829435.1@p__Firmicutes
MGNGKKRFETRVIHDGYDAQQHFGALAPPLYQTSTFTFSSAEQGEARFAGEEEGNIYSRLGNPTVRILEEKMTSLENGKAALAFGSGMAAVSAVLLHLVKTGDHIICSRGVYGCTFGLLEILDEKFHISHNFVDMSTEEGIRHAITNDTACIYVESPINPTMELIDLALVTRVAKEYAIPVVVDNTFCTPYLQQPLTLGANYIVHSATKYIGGHGDVVGGLIVGDSQEQIKLISMSTQKDIGGIMSPFDAWLLNRGLKTLAIRMDRHCLNAEKIASYLRDQSLIKNIYFPGLKDHPSHPIAASQMKNYGGMISFEMNGTKETAQAFMNELKLIKIAVSLGDAETLIQHPASMTHAIVPKKVKEQMGISDTLLRLSVGLEAWEDVCEDIDQALKKIDTMAVF
>Annotree@>NZ_JXRQ01000021.1_5@RS_GCF_000829445.1@p__Firmicutes
MSKERKKIETEVIHSGYDSRQYEGSLTPPLFQTSTYTFDHAAQGERRFAGDEEGYIYSRLGNPTVRVLEDRMTAIEEGGGALAFGSGMAAVSAILFYLLKSGDHVVCSKGVYGCTFGLLEMMEEKFGITHEFADLSSEESMKQSILPNTACIYVETPINPTMELIDLELVCRIAQEKGIPVVVDNTFSSPYLQNPLKTGADFVLHSATKYIGGHGDVIGGLLVAKSAEVIGEIRMTTQKDIGGIMSPFDAWLLLRGLKTLAVRLDRHCDNAEKIFDYLKKHSFVRNIYFPGDQDHPSHDIAAKQMKRWGGLISFDFNGTKEMAQAFMDELKMIKIAVSLGDAETLIQHPASMTHSVVPEDTRESMGVTDTLLRLSVGLESWEDIKEDLDQAFNKIEEKASMKMES
>Annotree@>NZ_JXRR01000017.1_444@RS_GCF_000829515.1@p__Firmicutes
MGKGNKRLETKMIHAGYQAAEHLGSLTPPIYQTSTFTFSNAEQGAERFAGEDDGYIYSRLGNPTVRVLEERIAALENGAGALAFGSGMAAVSAILFHLIQSGDHILCSRGVYGCTFGLLEMLEGKFQIEHDFIEMADEERIRNSIKENTACIYVETPINPTMELVDLSLICKIGNELNIPVVVDNTFCSPYLQQPLQYGANYVVHSATKYIGGHGDVVGGLLIGDSIEQMNTIRMTTQKDIGGIMSPFDAWLLLRGLKTLAVRMDRHCDNAKKIARYLAGHAKVKTIYYPGNKDHPDYHIAKAQMTKAGGLISFQIEGTIETAQQFMNELSMVKIAVSLGDAETLIQHPVSMTHSIVPAESREKMGIHDTLLRLSVGLEAWEDICEDLEQAFQKLKAAALPTTQ
>Annotree@>NZ_JPII01000017.1_295@RS_GCF_000832025.1@p__Proteobacteria
MQDKWKLATQVIHAGHEANQHGALVSPLVQSATFTFENVEQGGDCFAGEQQGYIYTRLGNPTTAELERKMAVLEGSEAAAATASGMAAVSAALLTNLSQGDHLVASKAVYGCTFALMTEQFKRFGIEVTLVDFCEVANIEQAIRPNTKALFCETPVNPHLDVYDLAAIAALAKRHQLVSIVDNTFMTPLLQRPLSMGIDMVIHSATKYLNGHGDVIAGIVCGSEEMITKVKLEVLKDIGGVISPHDAWLILRGLKTLDVRLARHCDNAERVAEYLQQHPKVARVYYPGLKGHSGHALLGKQMLRAGGVVAFELKGSFDAAKAFANRLKLFKIAVSLGDAESLIQHPASMTHSPYSPEARMDAGIGDSLLRISLGLEDSDDIIADLAQAFGE
>Annotree@>NZ_CP009692.1_1289@RS_GCF_000832605.1@p__Firmicutes
MKKKHMETALIHHGYTSEEHKGSLTPPLFQTSTFTFETAQQGEASFAGEDPSYIYSRLGNPTVKLFEERMAVLEDGEEALAFGSGMAAISATLIGFLKAGDHIICSNGLYGCTYGFLEVLEEKFMITHSFCDMETETDIENKIRPNTKLIFVETPINPTMKLIDLEKVIGVAKRNDLLVIVDNTFCSPYLQRPLELGCDAVVHSATKYIGGHGDVVAGVTICRTKTLADKIRPMRKDIGGIMAPFDAWLLLRGLKTLAVRMDRHCDNAEKIVSFLKNHEAVEGVWYPEGELASRQMKRGGGVISFSIKGVKEETQSFINDLHFITIAVSLGDTETLIQHPATMTHAAIPAELRKEMGIFDNLIRLSVGLESWEDIVSDLEQALKKISTVSNQ
>Annotree@>NZ_CP009920.1_3674@RS_GCF_000832985.1@p__Firmicutes
MNEKEKYQFETKAIHAGYESKHHFDSLAPPIYQTSTFTFSSIEQGANRFSGAEDGYVYSRLSNPTVTILEERMAQLEEGEAALAFGSGMAAVSAVLIGLTKAGDHILCSKGVYGCTFGLLEMLEEKYQIHHSFSNLETEEEILAAIRKDTACIYIETPINPTMTLVDLELVASIAKQKGIPVVVDNTFSTPYLQQPLKLGCDLVIHSATKFIGGHGDVVAGIVVGNEEVISVLRKTTQKDIGGILSPFDAWLLLRGLKTLAVRMDRHCENAEHIAKQLSLHPKVKAVYYPGDKKSTAYSLMQKQMKKGGGLLSFEVKGGYEETVKVVNQLKLISIAVSLGDAETLIQHPASMTHAVVPEQTRKEMGISNELLRLSVGLEAWEDIMRDLQQALDSI
>Annotree@>NZ_JYKS01000023.1_176@RS_GCF_000935045.1@p__Proteobacteria
MRDSHNNTGFSTRAIHHGYDPLSHGGALVPPVYQTATYAFPSVEYGAACFAGEEPGHFYSRISNPTLALLEQRMASLEGGEAGLALASGMGAITSTIWTLLRPGDELIVGRTLYGCTFAFLHHGIGEFGVKVRHVDLNDIKALKAAITSKTRMIYFETPANPNMQLVDIAAVAEVARGHDLHIVVDNTYCTPYLQRPLELGADLVVHSATKYLSGHGDITAGLVVGRKALVDRIRLEGLKDMTGAVLSPHDAALLMRGIKTLALRMDRHCANAQQVAEFLARQPQVELIHYPGLPSFAQYELAQRQMRLSGGMIAFELKGGIEAGRRFMNALQLFARAVSLGDAESLAQHPASMTHSSYTAKERAHHGISEGLVRLSVGLEDVEDLLADVEQALQACS
>Annotree@>NZ_JXZC01000005.1_211@RS_GCF_000935355.1@p__Firmicutes
MKEEKRFETRVIHEGYASSQHFDSLAPPLYQTSTYTFANAKQGENRFAGEEEGYIYSRLGNPTVSILEDRMASLEGGEAALAFGSGMAAVSAVLFSLTKSGDHILCSQGVYGCTFGLLELLQEKFAIGHDFSSMDSEEEIRGKITEQTSCIYVETPINPTMQLIDLELVVKVAREKGIPVVVDNTFCSPYLQRPLELGCDIVIHSATKYIGGHGDVVAGLVVGSQEKMAEIRMTTQKDIGGIISPFDAWLLLRGLKTLAVRMDRHCESAEKIADLLAGHPAVETVIYPGHANHPQHAVMKKQMKKPGGMISFTLKGSKEEAQKFMDDLEMIKIAVSLGDAETLIQHPATMTHAVVPEESRKSMGISDTLLRLSVGLEASEDIWSDLSRALDKA
>Annotree@>NZ_JYII01000020.1_14@RS_GCF_000948415.1@p__Proteobacteria
MSAHDKHNSAKTGFATRAIHHGYDPQSHNGALNPPVYMSSTFAFETAEQGGRFFAGDEQGFIYSRIANPTLDLLEKRLAVLEGGEAAVATASGMGAITSVFWTFIEPGDEIIVDRTLYGCTFAYFRHGLEKFGIKHTHVDLTDPAELEKAISDQTKIVYFETPANPNMRLVDIEAVSAIAHKHGAKVVVDNTYCTPYLQRPIELGADIVVHSATKYLGGHGDLMAGAVIGSLEDMTQVRLVGLKDMTGAVLSAQDANLVMRGLKTLELRMERHCDNAEKIADFLAKHPKVEKVFYPGLESDPHHKLAKKQMARFGGMIAFELKGGIEEGRKLMNGLNMITRAVSLGDAETLIQHPASMTHSTYTAEERVEYQITDGLIRLSAGLESIDDILADLSNALDGDQMAIAAE
>Annotree@>NZ_JYNI01000023.1_4@RS_GCF_000948975.1@p__Proteobacteria
MTTSKHVETQAIHSGRINDEQFGSLATPLYQTSTFIFDDAKQGADRFAGEAEGYIYSRLGNPTTRQLEMRVAAMEGMEDAAATATGMGAVSGALLANLQCGDHIISSKAVYGCSYALMSHMLTKFGIEVTFVDMTEPENIENAIQENTKVIFLETPINPNMVVLDLAAIAAIAKKHDIISIADNTFLTPVLQQPGQFGIDIVVHSATKYLNGHGDVVAGIICGSSEMIMNIKMTALKDIGATISPHDAWLILRGLKTLPIRIERHCENAQKVAEFLEGHEHIAQVYYPGLKSHPGNKFIGSQMKAAGGVIAFEIKSDLKGGEAFINRMKLFSIAVSLGDAESLIQHPASMTHSPYTQEERLEAGISDTLIRISVGLEHSDDLIADLEQSLAQINNQDNHQDVA
>Annotree@>NZ_JYNJ01000166.1_4@RS_GCF_000948985.1@p__Proteobacteria
MTTSKHVETQAIHSGRINDEQFGSLATPLYQTSTFIFDDAKQGADRFAGEAEGYIYSRLGNPTTRQLEMRVAAMEGMEDAAATATGMGAVSGALLANLQCGDHVISSKAIYGCSYALLSHMLTKFGIEVTFVDMTDPANIESAIQENTKVIFLETPINPNMVVLDLAAIAAIAKKHDIISIADNTFLTPVLQQPAKFGIDIVVHSATKYLNGHGDVVAGIICGSSEMIMNIKMTALKDIGATMSPHDAWLILRGLKTLPVRIERHCENAQKIAEYLEAHENVAQVYYPGLKSHSGNKFIGSQMKAAGGVIAFELKSDLAGGEAFINRMKLFSIAVSLGDAESLIQHPASMTHSPYTQEERLEAGISDTLIRISVGLEHSDDLIADLAQSLAQINDHHKNVA
>Annotree@>NZ_JYOC01000008.1_55@RS_GCF_000955815.1@p__Proteobacteria
MSGSTKDSGFATRAIHHGYDPLANHGSLVPPVYQTATFAFPTVEYGAACFAGEQGGYFYTRISNPTLALLEDRMASLEGGEAGLALASGMGAITATLWTLLRPGDEVLVGRTLYGCTFAFLHHGIGEFGVKVRHVDMTDLQALEDAISARTKVIYFETPANPNMQMADIAAVAKLAHQHDITVVVDNTYCTPYLQRPLELGADLVVHSATKYLSGHGDITAGLVIGRKALIDRVRLEGLKDMTGAVMSPQDAALLMRGMKTLTLRMERHCSNAQTIAEYLQQHPAVELINYPGLPSFPQYDLAQQQMRLPGGMIAFELKGGISAGRRFMNALQLFSRAVSLGDAESLAQHPASMTHSSYTPEERAQYGISEGLVRLSVGLEDIEDLLADIEQALKACA
>Annotree@>NZ_JYOO01000006.1_162@RS_GCF_000956595.1@p__Firmicutes
MKEKKKYQFETKAIHAGYESKHHFDSLAPPIYQTSTFTFSSLEQGANRFSGAENGYVYSRLSNPTVTILEERMAQLEEGEAALAFGSGMAAVSAVLIGLTKAGDHILCSKGVYGCTFGLLEMLEEKYQIHHSFSNLETEEEILAAIKEDTACIYIETPINPTMTLVDLELVASIAKQKGIPVVVDNTFSTPYLQQPLKLGCDLVIHSATKFIGGHGDVVAGIVVGNEEVISVLRKTTQKDIGGILSPFDAWLLLRGLKTLAVRMDRHCENAEHIAKQLSLHPKVKAVYYPGDKKSTAYSLMQKQMKKGGGLLSFEVKGGYEETVKVVNQLKLISIAVSLGDAETLIQHPASMTHAVVPEEARKEMGISNELLRLSVGLEAWEDIMRDLQQALDSI
>Annotree@>NZ_JXYA01000005.1_20@RS_GCF_000967655.1@p__Proteobacteria
MKKLHDQTNCIHGPHHFDDPHGALTAPLYQSSTFKFKDAAQGAARFAGEEAGYIYTRLGNPTTRELEEKLAQLEEMEDAAATATGMGAVSASVLSFLQQGDHLIASKALYGCSFALFAHMLPKFGIEVTFVDMTDEQALVDALQPNSKMLFAETPINPNMTVLDLAMLGQFAQQHKLISVIDNTFMTPLLQKPKHFGIDIVIHSATKYLNGHGDVVAGIVCGSAEHIETIKLTVLKDIGATISPHDAWLINRGLKTLHLRVARHCESAQKVAEFLDSHPKVDTVYYPGLPSHPGYRFLGEQMKGAGGVIAFEIKGGVSEGEKFINATELCTLAVSLGDPETLIQHPASMTHSPYTPEERQAAGISDGLIRISVGLEAVEDIMEDLEKAFLCI
>Annotree@>NZ_CP009933.1_2886@RS_GCF_000968375.1@p__Firmicutes_A
MEDIKKMGFNTLAIHGGHVGDKQFGSLATPIYQTSTFIFDSAEQGGKRFAGEENGYIYSRLGNPTCSEVEDKLALLEGAEAAVSTASGMGAISAALWTALKAGDHVVASDTLYGCTFALLNHGLTRFGVDVTFVDATNIEDIKKALKPNTKVVYLETPANPTLKINDIKKISTVAHENNKDCLVFVDNTFCTPYIQRPLELGADVVVHSATKYLNGHGDVIAGFAVGKKEFIDQVKLFGLKDMTGAVLSPFNAYLIIRGMKTLPIRMERHCENAMKVAKFLEAHPAISKVYYPGLESFEYNGLAKSQMKLPGAMISFELKGGVAEGALVMNSLKLATLAVSLGDSETLIEHPASMTHSPYSAEERHAAGISDGLVRLSVGLEDAEDIISDLKQALDLIVK
>Annotree@>NZ_LATZ01000131.1_199@RS_GCF_000981385.1@p__Firmicutes
MKKESKAHFETIAIHAGYSPKNYHDSLTPPIYQTSTFTFSTMEQGASRFAGIEDGYIYSRLSNPTVEVLEERMAVLEEGEAALAFGSGMAAVSAALIGLTKKNDHILCSKGVYGCTYGLLQLLKEKYQIDYSFSELSTVDEIISNIQENTACIFLETPINPTMKLIDLALVAKIAKEKGVKVVVDNTFLTPYLQKPLTLGCDLVVHSGTKYIGGHGDVIAGIIVGGQETIQYLKRTIQKDIGGIISPFDAWLLLRGIKTLAVRMDRHCENAEKLHSCLKGHSKIKAVYYPGDKDHPDYKIMNRQMKKGGGVLSFELEGTYEDALKAVNALKLIPIAVSLGDAETLIQHPASMTHAVVPEEARQKMGISNQLLRLSVGLEAWEDIWEDLKQALDTLL
>Annotree@>NZ_CP010975.1_1178@RS_GCF_000981765.1@p__Proteobacteria
MKSSNKPQHFNHLETRAIHAGRVGDPSFGSLATPIHQTSTFIFDNVQQGSNRFAGEEQGYIYSRLGNPTVRELEQKMAALENTEDAAAFGSGMGAVSATLLANLKQGDHLVASSALYGCSFALINHKFADFGINVTFVDITDEEEVEAAINDNTKLIYFETPINPNLVCADMAKISEIAKRHKLLTVMDNTFMSPVLQQPTDYGMDLIIHSATKYLNGHGDVIGGIVCGSEENITHIKMTTQKDMGATMSPNDAWLVTRGLKTLSVRVERHCDNAEKVADYLEAHGDIEQVYYPGLKNHPANHLIGTQMKRAGGIIAFEVAGGFDDAVRFMNHLELCHIAVSLGDAETLIQHPASMTHSTYTPEERAEAGISETLIRISVGLEHPEDIIADLEQALQKMKIRVA
>Annotree@>NZ_LANI01000009.1_133@RS_GCF_000982415.1@p__Proteobacteria
MSDVTGKKGFATRAIHHAYNPLDHQGALNPPVYMTSTFAFDSAAQGGRRFAEEEGGYIYSRISNPTLALLEERMAILEGGEAALVTSSGMGAITSVFWTLVKPGDEIIVDRTLYGCTFTFFNHGLERFGVKVRHVDLTDPEKLADEINDKTRVVYFETPANPNMRVVDIEAISKVAHSKNATVVVDNTYCSPYLQRPLELGADLVVHSATKYLGGHGDLTAGAIVGSAELMHDIRLIGLKDMTGAVLSPQDAQLILRGLKTLNLRMDRHCKTAQTVAKYLENHKLVSKVYYPGLESFEQHAVAKKQMSDFGGMIALELKGGLDMGQKMIDACQMIVRAVSLGDAETLIQHPATMTHSTYTEEERLKYDITDSLVRLSVGLEEEEDILADLDQALEIAGGGRNVSVMPKSA
>Annotree@>NZ_LAYY01000008.1_135@RS_GCF_000986785.1@p__Firmicutes
MEKNKRFETDVIHMGYDSGENSGSLVPPLFQSSTFTFANAAQGERRFAGEEEGYIYSRLGNPTVKVLEERMAALEGAEKALAFGSGMAAVSSVLFSIVKAGDHILCSQGVYGCTFGLLQLMKDKFNVDHDFSLMESRESVLQAIRPNTVCIYIETPINPTMRLVDLQMVAEAAKEKGIPVVVDNTFCSPYLQKPLEKGCDVVIHSATKYVCGHGDVIAGLAAGSEEFMSKVAMTTLKDMGGVISPFDAWLLLRGLKTLHVRMDRHCENAEKLAAYLKAHHAVQSVYFPGNPGHPDYSIAKKQMRRPGGLISFTIKGTKENAQAFMDKLKLIKIAVSLGDAETLIQHPATMTHAVVPREDREKMGIDDSLLRLSVGLEAWEDIWGDLEQALSAASEKC
>Annotree@>NZ_LAVS01000086.1_154@RS_GCF_000986865.1@p__Proteobacteria
MSKQYSHPDTVCIHAGKTGLNPHGALATPLYQTSTFVFDSAEQGAARFAGEEPGYIYTRLGNPTTRELELKVAALEGMEDAAATATGMGAVAAATMAFLQQGDHLIASKAIYGCSFALFNHQFARYGIEVSFVDMTDHEAIKQALQANTKMIFAETPINPTLTVLDLDFIGRFAKQHRLVSVIDNTFLTPLLQKPADYGIDLILHSATKYLNGHGDVVAGIIVGSTEHITQIKLTTLKDMGATISPHDAWLIIRGLKTLSVRMERHCQNAQKVAEFLEAHPAVGQVYYPGLKSHPGYKFIGKQMKAAGGVLAFELKGSLDDGRYFINQCKLFSLAVSLGDAESLIQHPASMTHSPYSAEERQMAGISDGLIRISVGLEHVEDLIADLTQALSLMQQKQQRSPLSL
>Annotree@>NZ_LAHP01000003.1_100@RS_GCF_000987765.1@p__Proteobacteria
MQTKNVHPYTLCIHAGKEKNQYGTLATPLYQTSTFVFDNAEQGAARFAGEQEGYIYTRLGNPTTRELELKVAALEGMADAAATATGMGAVAASTMAFLQQGDHLIASKAIYGCSFALFNHMFARYGIEVSFVDMTDHTAVAAALKPNTRMLFAETPINPNLVVLDLAFLGRFCQQHQLISVVDNTFLTPLLQQPAKYGIDIVIHSATKYLNGHGDVVAGIIVADSEKIATIKMTTLKDMGATISPHDAWLIIRGLKTLAVRMERHCQNAQQVAEFLEAHPAVKEVYYPGLPSHPGYRFLGEQMQGAGGVLAFELNASLEQSRYFINQCKLLSLAVSLGDAESLIQHPASMTHSPYTAEERQMAGISDGLIRVSVGLEHVADIIADLEQALDKMQKHG
>Annotree@>NZ_LAHO01000019.1_62@RS_GCF_000987775.1@p__Proteobacteria
MQTKNVHPHTLCIHAGKEKNQYGTLATPLYQTSTFIFDNAEQGAARFAGEQEGYIYTRLGNPTTRELEQKVAALEGMDDAAATATGMGAVAASTMAFLQHGDHLIASKAIYGCSFALFNHMFARYGIEVSFVDMTDHAAVAAALKPNTKMLFAETPINPNLVVLDLAFLGQFCQQHKLISVIDNTFLTPLLQQPARYGIDIVIHSATKYLNGHGDVVAGIIVADRETIATIKMTTLKDMGATISPHDAWLIIRGLKTLAVRMERHCQNAQQVAEFLQAHPAVKEVYYPGLPSHPGYRFLGEQMQGAGGVLAFELKATLEQSRYFINQCRLLSLAVSLGDAESLIQHPASMTHSPYSAEERQMAGISDGLIRVSVGLEHVADIIADLDQALEKMQNQA
>Annotree@>NZ_CP011254.1_2511@RS_GCF_001006005.1@p__Proteobacteria
MSMQSKQAFATRAIHHGYDPQQFLGALCPPVFMSSTFTFPSAEYGGACFAGTEPGYFYSRIANPTLNLLEQRIANLEGGEAAVAFSSGMGAITACCWTLLAPGDELIVDETIYGCTFSYFHHGLARYGVNITHVDLTRPDQLAKAIGPRTRLVYCETPANPNMRLIDIAAIAEITHGQPRAQLLVDNTYCTPYLQQPLALGADMVVHSATKYLGGHGDLLAGLVIAKAELAQEIRLVGLKDMTGAVLSAQDASLLLRGLKTLPLRMERHCDNAQQLAELLEQHPAVERVYYPGLENFPQHGLASQQMSRPGGMLAFELKGGMEAGIRFLNGLNLILRAVSLGDCESLAQHPASMTHSAYSAEERRRHHISDGLIRLSAGLEDVEDLKADINQALARCQ
>Annotree@>NZ_LBBT01000052.1_14@RS_GCF_001006285.1@p__Firmicutes_A
MENLKNKKFATKAIHGGHKKDPVSGALTTPIYQTSTFVFDSAEQGGRRFALEEDGFIYSRLGNPTNAQLEEKMALLENGEACMSTGSGIGAITSALWTALKAGDHIVASKTLYGCTYAMLNHGISRYGVEVTFVDATNLDEVKGAMKENTKVVYLETPANPDLKLVDIEAISKIAHTVEGCMVFVDNTFCTPYLQRPLELGADVVVHSATKYLNGHGDVIAGFVIGKKDFITQVRLFGVKDMTGSVLSPFDAYLILRGMKTLQIRMDRHTKNAIEVAKFLESHANVEAVSYPGLESFPQYELAKKQMDMPGGMIAFEVKGGLEGGKKLLNSLELCTLAVSLGDCETLIQHPASMTHSPYTQEERAEAGISEGLIRISVGLEDAEDIIADLKQGLDRL
>Annotree@>NZ_JSWU01000026.1_49@RS_GCF_001006565.1@p__Proteobacteria
MHDYTNKGYDTKIVHAGQQADPLTGALSTPIYQTSTFVFDSAAQGAARFALEEEGYIYSRLGNPTNAALEEKMRVLENGEAALATSSGIAAISTTILTMCGQGDHIVASDTLYGCTYALLSHTLPKFGIEVTFVRANDPANIKAAMKPNTKMVYVETPANPTLAMIDLEAAANVAHEGGAMLVVDNTFMSPYCQRPLELGADIVVHSVTKYINGHGDVIGGVIVGPADFLTQARLVGVKDITGGVMSPFNAWLTLRGLKTLHVRMERHCSNAMKVAKYLESNPNVEAVFYPGLPSHPQHELAKKQMSNFGGMISFEIKGGIEAGRKVMDAVELCMLAVSLGDTETLIQHPASMTHSPVPAEERLKAGITDGLIRISVGLETPEDIIADLEQAIAKAVA
>Annotree@>NZ_CP011412.1_69@RS_GCF_001007875.1@p__Proteobacteria
MSRSTDDRRGFSTRAIHHGYDAYAGDGALNPPVYMSSTYTFPTVADGSARFAGEQVGYVYSRVGNPTTALLEQRIAELEGGEAALVTGSGMGATTSLLWTLLKPGDEVIADKTLYGCTYAYFNHGLARFGVKITHIDLTEPDNLARAISEKTRLIFFETPANPNMRLVDIAAVATIARSHDAKVVVDNTYCTPYLQRPLELGADYVVHSATKYLGGHGDLIAGAIVGPKESLDEVRFYGLKDMTGAVLSSQDAFLVLRGLKTLALRMDRHCQNAQGIAEFIADHPKVEVCHFPGLASFPQRELAERQMSAPGGMVAFELKGGLEAGCRFMNALQLITRAVSLGDAESLAQHPASMTHSVYTPEERAAHLINEGLVRLSAGLEDLDDLLGDIDQALANV
>Annotree@>NZ_CP011663.1_20@RS_GCF_001020205.1@p__Firmicutes_A
MENIEKMGFATKAIHGGHIGDKQFGSLATPIYQTSTFIFDSAEQGGRRFAGEESGYIYSRLGNPTSTEVENKLALLEGGEAAVVAASGMGAIAASLWSALKSGDHVVASDTLYGCTFALLNHGLTRYGVEVTFVDVSNLDEVKNALKPNTKVVYLETPANPTLKVTDIRKISNMVHESNKECFVFVDNTFCTPYIQRPLELGADVVVHSATKYLNGHGDVIAGFAVGKEEFINQVKLFGIKDMTGSVTGPFESFLIIRGMKTLQLRMEKHCKNAMEVAKFLEAHPAVEKVYYPGLESFQYYQLAREQMKLPGAMISFELKGGVEEGKIVMNNVRLATLAVSLGDSETLIQHPASMTHSPYTAEERKAAGISDGLVRLSVGLEDAEDIINDLKQALDLIVK
>Annotree@>NZ_LCZB01000050.1_45@RS_GCF_001020715.1@p__Proteobacteria
MNNKNSDLGFSTRAIHHGYNPQEHQGALIPPIYLTSTFTFATAEYGAGCFAGQEPGYFYTRIGNPTLALLEARMAALENGEAAVAFGSGMGAIAATLWTLLRPGDEIIVCRTLYGCTFALLHHGLAEFGVKVRHVDLSDLGNLRAAISPATRMIYCESPANPNMQLVDIAAVAEIARQHPRITFAVDNTYCTPYLQRPLELGADLVLHSATKYLNGHGDITAGVVVTRQSLAERIRLEGLKDMTGAVLSPQDAFLLMRGLKTLALRMERHCSSAQAIAEYLQQQPQVQWVAYPGLPSFAQHALAQQQMKLPGGMIAFELKGGLATGIRFINALQLFSRAVSLGDAESLAQHPASMTHSTYSPEERVEHGIAEGLIRLSVGLEDVADLLADIAQALDACAQPATPHLEAIPRIGKALP
>Annotree@>NZ_LDNB01000015.1_148@RS_GCF_001026695.1@p__Firmicutes
MLGAHFYGCPNDMSAMSYFISNLGNAHKWEEFTLEKKKSRFETEVIHAGYSNDEHQGSLVPPLYQTSTFTFANAEQGERRFAGKEEGFIYSRLGNPTVKILENKIAVLEKGEAALAFSSGMAAVSAVLMALTKTGDHILCSQGVYGCTFGLMELLKDKYGIGHDFSLMDSKETLENDILPNTACIYIETPINPTMKLVDLEMAARIAREKGIPVVVDNTFCSPYLQTPIVLGCDIVIHSATKYICGHGDVIAGLVIGKKEFIETVSRTTQKDIGGIISPFDAWLLLRGIKTLPVRMDRHSANAAHLFEFLRKHEKVDSIYFPGDPEHLDYGIMKKQMKQPGGLISFTIKGTKETAQKFINHLQLIKIAVSLGDAETLIQHPATMTHAVVPEEERRKMGIENTLLRLSVGLEAWEDIREDLEQAFDKI
>Annotree@>NZ_LAQL01000012.1_65@RS_GCF_001026905.1@p__Proteobacteria
MSDVAGKKGFATRAIHHAYNPLDHQGALNPPVYMTSTFAFDSAAQGGRRFAEEEGGYIYSRISNPTLALLEERMAILEGGEAALVTSSGMGAITSVFWTLVKPGDEIIVDRTLYGCTFTFFNHGLERFGVKVRHVDLTDPAKLADAISDKTRVVYFETPANPNMRLVDIEAISRIAHTKNATVVVDNTYCSPYLQRPLELGADLVVHSATKYLGGHGDLTAGAIVGSAELMRDIRLIGLKDMTGAVLSPQDAQLILRGLKTLSLRMDRHCKTAKTVARYLENHKLVSKVYYPGLESFEQHDVAKKQMSDFGGMIALELKGGLDMGQKMIDACQMIVRAVSLGDAETLIQHPATMTHSTYTEEERLKYDITDSLVRLSVGLEEEEDILADLDQALEIAGGGRNVSVMSKSA
>Annotree@>NZ_LDXJ01000058.1_4@RS_GCF_001029295.1@p__Firmicutes_B
MHDHAQDGFGTLAIHGTHRKNPAGALATPIYQTATFVFDSAEQGGKRFAGKEDGYIYSRLGNPTNAELEEKVALLEGAEACISTASGMGAISALMWTVLRAGDHIVAAKTLYGCTFALLNHGLTRFGVEVTFVDATDPENIRQAMKENTRVVYLETPANPTLEISDIRAISSIAHRNPGCMLVVDNTFCTPYLQQPLALGADAVVHSATKFLNGHGDVIAGFVAGGKELIDQVRLVGVKDMTGAVLSPFEAFLLLRGLKTLEVRMDRHCSNALAVAKVLEGHPAVERVYYPGLESFAQHDLAQKQMRLPGAIIAFEIKGGVEEGKAVMNNVHLASLAVSLGDAETLIQHPASMTHSPYTEEERRQAGISDGLIRLAVGLETVDDIIMDLKQALDAIS
>Annotree@>NZ_KQ089823.1_224@RS_GCF_001037495.1@p__Proteobacteria
MSDCRTYGFNTQIVHAGQQPDPSTGALSTPIFQTSTFVFDSAEQGAARFALEESGYIYTRLGNPTTDALEKKLAVLEKGDAALATASGISAITTSLLTLCQQGDHIVSASAIYGCTHAFLSHSMPKFGINVSFVDAAKPDEIRAAMRPETKVVYIETPANPTLSLVDIETVAGIAHQQGALLVVDNTFMSPYCQQPLQLGADIVVHSVTKYINGHGDVIGGIIVGKQDFIDQARFVGLKDITGGCMSPFNAWLTLRGVKTLGIRMERHCENALKIARFLEGHPSITRVYYPGLPSHPQYELGKRQMSLPGGIISFEIAGGLEAGRRMINSVELCLLAVSLGDTETLIQHPASMTHSPVAPEERLKAGITDGLIRLSVGLEDPEDIINDLEHAIRKATF
>Annotree@>NZ_LDUE01000021.1_138@RS_GCF_001038485.1@p__Firmicutes
MARSYKHMETSVIHEGYDSKDMLGSLTTPLFQTSTFTFESAEQGERRFAGDEDGYIYTRLGNPTVTVLEERIAALENGERGLAFGSGMAAVSAILIALTKANDHVLCSSGLYGCTFGLLTMMKEKYNITHDFSTMETEDDVRAHIKPETVCIYVETPINPTMKLIDLEMVARVAKEYGIPVVVDNTFASPYLQKPLDLGCDVVVHSATKYIGGHGDVIAGLAVGKKEFLDEVAMTTLKDIGGVMAPFDAWLLLRGLKTLPVRMDRHCDNAEEIFKRLKDHPNVANVYYPNDVTHSDYPIMKKQMRRGGGVISFEIIGTKKDAQGFLNNLDFLKIAVSLGDAETLIEHPATMTHAVVPEEFQQHMGITDQLIRLSVGLEAWQDIWADLEQALDKISVSSDAYSKVLESR
>Annotree@>NZ_CP011803.1_8@RS_GCF_001038625.1@p__Firmicutes_A
MKDIKKMGFNTLAIHGGHVGDKQFGSLATPIYQTSTFIFDSAEQGGKRFAGEENGYIYSRLGNPTCSEVEDKLALLEGGEAAVSTASGMGAISAALWTALKAGDHVVASDTLYGCTFALLNHGLTRFGVDVTFVDATNIEDIKKALKPNTKVVYLETPANPTLKINDVKKISTVAHENNKDCLVFVDNTFCTPYIQRPLELGADVVVHSATKYLNGHGDVIAGFAVGTKEFIDQVKLFGLKDMTGAVLSPFNAYLIIRGMKTLPIRMERHCENAMKVAKFLEAHPAVSKVYYPGLENFEYHDLAKSQMKLPGAMISFELNGGVAEGALVMNSLKLATLAVSLGDAETLIEHPASMTHSPYSAEERHAAGISDGLVRLSVGLEDVEDIINDLKQALDLIVK
>Annotree@>NZ_LDWH01000013.1_117@RS_GCF_001038695.1@p__Firmicutes
MKERKRFETRVIHEGYSSVEHSDSLAPPLYQTSTYTFQTAKQGERRFAGDEEGYIYSRLGNPTVSILEERMASLEGGEAALAFGSGMAAVSAVLFSLTKAGDHIVCSQGVYGCTFGLLELMEEKFGISHDFSPMDTEEEIRSKLTDRTTCIYVETPINPTMQLIDLELVSTIAKEKGIPVVVDNTFCSPYLQRPLEFGCDLVIHSATKYIGGHGDVIAGIVVGNQERMSTIRMTTQKDIGGIISPFDAWLLLRGLKTLAVRMDRHCESASKVAEQLKHHPLVETVIFPGQVEHPQHHIMTKQMKKPGGMISFTIKGGKEDAQRLMDELKMIKIAVSLGDAESLIQHPATMTHAVVPEEMRMKMGITDTLLRLSVGLEAYEDIWEDLENALNRIGK
>Annotree@>NZ_LDWQ01000048.1_43@RS_GCF_001038755.1@p__Firmicutes
MDRNHRFNFETQVIHEGYDAESFKGSLAPPIFQTSTFTFETAQQGEKRFAGEEEGYIYSRLGNPTVKMLEERMAALEKGEAALAFGSGMAAVSAVLFALTKTGDHILCSQGVYGCTFGLLEMMEEKYKISHDYSDMESKQQLLDQIKPETVCIYVETPINPTMKLVDLKMVAEVGREKGIPVVVDNTFCSPYLQNPIELGCDIVIHSATKYIGGHGDVIAGLVVGSKEFLDEVRMTTQKDIGGIISPFDAWLLLRGLKTLAVRLDRHCDNAEQLASYLLAHPKVEKVYFPGDSSNTDFDIAQKQMRKPGGMISFTLKGDKETAQEFMNRLNLIKIAVSLGDAETLIQHPATMTHAVVPKEYREKMGIEDTLLRLSVGLESWEDIREDLSRALEEV
>Annotree@>NZ_LELK01000004.1_1144@RS_GCF_001039475.1@p__Firmicutes
MTDNHRFETRTIHDGYEDKSHHNSLAAPIYQTSTFTFETAEAGERRFAGEDPGYIYSRLGNPTVRMLEERIASLENAEAGLAFGSGMAAVSAVLLNLVKSGDHILCSEGVYGCTFGLLKMLEGKFSIDHDLLPLDSVEQIRSAIRPTTTVIYIETPINPTLKLIDLEMIVSVAKEYGIQVVVDNTFSTPYLQRPLEFGCDIVLHSATKYIGGHGDVVAGLVAGSKDAMTSIAKSTQKDIGGILSPFDAWLLLRGLKTLPLRMDRHCANARSIVENLSSHPRVKKVMYPGTETSPSYAIAKKQMKYPGGLISFELDGGKQEAQEFMNKLKMIKIAVSLGDAETLIQHPSTMTHAVVPEGERRRMGISDSLIRLSIGLEAWEDIWEDVLQALEA
>Annotree@>NZ_JYKY01000008.1_111@RS_GCF_001042985.1@p__Proteobacteria
MNDKKNEFGFSTRAIHHGYNALENQGALIPPIYLTSTFAFPTAEYGAACFAGEEDGHFYTRISNPTLALLEARMATLENGEAGIAFSSGMGAIATTFWTLLRPGDELIVSRTLYGCTFALLHHGIGEFGIKVKHVDMTDMQALEAAISPATRMIYFETPANPNMQLVDIAAVARVAHAHPDITVVIDNTYCTPYLQRPLESGADVVVHSATKYLSGHSDITAGIVVTSQALASRIRLQGLKDLTGAVLSPHDAYLLMRGLKTLALRMDRHCSSAQVIAQYLENHPAVKSVSYPGLPSFAHYELAKFQMRQPGGMIAFELKGGLEAGRHFMNALQLISRAVSLGGAESLAQHPASMTHSAYTREERARHDISEGLVRLAIGLEDVEDLLADVEQALTYNA
>Annotree@>NZ_JYKZ01000006.1_19@RS_GCF_001043005.1@p__Proteobacteria
MNDKNNNFGFSTRAIHHGYNALENHGALIPPIYLTSTFAFASVEYGAACFAGEESGHFYTRISNPTLALLESRMAALENGEAGVAFSSGMGAIAATFWTLLRPGDEIIVNRTLYGCTFALLHHGIGEFGVVVKHVDMSNPADLEAAISPATRMIYFETPANPNMQLVDITAVSQIAHTHGDIIVVIDNTYCTPYLQRPLELGADVVVHSATKYLSGHSDITAGMVVTSQLLADRIRLQGLKDLTGAVLSPNDAHLLMRGIKTLALRMDRHCSSAQVIAHMLQDHPAVEWVAYPGLPSFAQYALASRQMKLPGGMIAFELKGGMAAGQRFMNALQLFSRAVSLGGAESLAQHPASMTHSTYTLEERARHGISEGLVRLAVGLEDIADLLADIEQAMKAMA
>Annotree@>NZ_JYLF01000005.1_321@RS_GCF_001043055.1@p__Proteobacteria
MNDKKNEFGFSTRAIHHGYNALENNGALIPHIYLTSTFAFASTEYGAACFAGQESGHFYTRISNPTLALLESRLATLENGEAGVAFSSGMGAIATTFWTLLRPGDELIVSRTLYGCTFALLHHGIGEFGINVKHVDMANLVELEAAITPSTRMIYFETPANPNMQLVDIAAVSSLAHSHPDITVVIDNTYCTPYLQRPLEMGADIVVHSATKYLSGHSDITAGIVVARQELANRIHLQGLKDLTGAVLSPHDAYLLMRGLKTLALRMDRHCSSAQLIAQYLENHPAVESVFYPGLPSFAQYALASRQMKKPGGMIAFELKGGLEAGRRFMNALQLISRAVSLGGAESLAQHPASMTHSAYTQEERARHDISEGLVRLAIGLEDVEDLLADIDQAMERCT
>Annotree@>NZ_CVRZ01000012.1_131@RS_GCF_001049975.1@p__Proteobacteria
MTQDNKHFNTQAIHYGYSPLDSQGALVPPVFQTSTFVFPTAQYGADCFAGRRKGHFYSRISNPTLNLLEKRLAQLEGGEGAVVFSSGMGAITSTCWSLLQPGDELIADMTLYGCTFTFFNHGLAKFGVKIKHVDLTNLEKLKEAITEKTKLIFFETPANPNMRISDIEKISEIAHQHNISVIVDNTYCSPYLQQPLKLGADIIVHSMTKYLSGHGDVTAGAIITTHELADKIRVEGLKDMTGACLSPHDASLILRGIKTLGIRMEQICQNTQRIAQYLEDNPKVETIYYPGLTSFPQYELAKRQMRLAGGMIAIELKGGIKAGREFLNRLNLFSRAVSLGDCESLAQHPATMTHATYSAEERQRHGISDGLVRLSIGLEDVDDLIADLEQALA
>Annotree@>NZ_LFMW01000022.1_10@RS_GCF_001050345.1@p__Proteobacteria
MNNKHNAFGFSTRAIHHGYDPQDHHGALVPPIYLSATFAFPTVEYGAACFAGEENGHFYTRISNPTLALLESRMATLENGEAAIAFSSGMGAIAATFWTLLRPGDEVIVSQTLYGCTFALLHHGIGEFGIKVRHVDLTDLAALRDALSPATRMIYFETPANPNLQLVDIAAVAAIAHQQPNVTVVVDNTYCTPYLQRPLDLGADVVVHSATKYLSGHGDITAGIAVSNQALAQRIRLQGLKDLTGAVMSPQDASLLMRGLKTLALRMDRHCSNAQAVAEALQAHPAVVRVTYPGLRSFPQYELAARQMRMAGGMIAFELKGGIETGRRFMNALKLFSRAVSLGDAESLAQHPASMTHSTYTPEERARHGISEGLVRLSVGLEDVADLLADVQQALAKCMRAVPRHAAMAEQAVR
>Annotree@>NZ_CPYD01000014.1_85@RS_GCF_001112925.1@p__Proteobacteria
MFSKKSPDFSTQAIHYGYDPKDHLGALSPPVYMSSTFTFPSAEYGGACFAGTQKGYFYSRISNPTLDLLERRIAVLEEGDAGVAFSSGMGAITACCWTFLKPGDEIIVDQTIYGCTYAYFHQGLARFGIKVTHVDLTEPQKLLAAISRQTRMVYCETPANPNMRLVDIAAISHITHSVGAIFLVDNTYCTPYLQKPLTLGADIVVHSATKYLGGHGDLLAGLVVARQELAEPIRMIGLKDMNGAVLSAQDAALLLRGMKTLAVRMDRHCDSAQVIAEMLNNHPSVERIYYPGLKNFPQYALGQRQMRRSGGMIAFELCGGLEAGIAFLNALKLIYRAVSLGDCESLAQHPASMTHSVYTPEERKRHLISDGLIRLSVGLEGVDDIKQDLLQALEHLGNTHAKARNLERYAQ
>Annotree@>NZ_CQAW01000008.1_45@RS_GCF_001123825.1@p__Proteobacteria
MSMQSAKSFSTQAIHYGYHPQEHLGALSPPVYMSSTFTFPSAEYGGACFAGTEKGYFYSRISNPTLDLLERRIAILEGGEAAVSFSSGMGAITACCWTFLKPGDEIIVDQTIYGCTYAYFHHGLARFGVKITHVDLTDSRKLAAAISEQTRLVYCETPANPNMRIVDIAALSQITRANDALFIVDNTYCTPYLQTPLALGADIVVHTATKYLGGHGDLLAGLVVTRKNLADQIRLVGLKDMNGAVLSAQDAALILRGMKTLAVRMERHCASAQTIAEKLSQHPLVEQIYYPGLPNFPQHELVKRQMTGAGGMIAFELRGGMAAGIAFLNALQLIYRAVSLGDCETLAQHPASMTHSSYTPEERRHHLISDGLIRLSVGLEDVEDLLNDLLQALEVAKTIHGNAELIAD
>Annotree@>NZ_CWHU01000005.1_182@RS_GCF_001182725.1@p__Firmicutes_A
MTENKKRSFATETIHAGAIKDTYGSLGLPIYQTSTFIFENAEQGGRRFALEEEGFIYSRLGNPTNDALEKKLAALEGAEAAVSTSSGMGAITSSIWPFIKAGDHILACATLYGCTFAFLNEIKKFNIDVEFIDMTDLEEVKAHLKENTRIVYLETPANPTLDIIDIEEVVKLAKKNSKDTMVIADNTFATPYLQNPLKLGVDIVVHSATKYLNGHGDVIAGFSCGSKELMTQVRLVGQKDFTGSVLSAHDAFLIFRGMKTLEVRMKQHVANTKKVVEALQKHKNVEKVYYPGLEDFKNHEVAKKQMKDYGAMVTFEVKGGIEAGRCVMNNVKLCSLAVSLGDAETLIEHPATMTHSTYTEEALKEAGIAPGLIRLSVGLEDADEIIEDLNQALDLI
>Annotree@>NZ_CWHU01000003.1_167@RS_GCF_001182725.1@p__Firmicutes_A
KGLKKEKKKKIFFEKKKIHAGAIKDTYGSLGLPIYQTSTFIFENAEQGGRRFALEEEGFIYSRLGNPTNDALEKKLAALEGAEAAVSTSSGMGAITSSIWPFIKAGDHILACATLYGCTFAFLNEIKKFNIDVEFIDMTDLEEVKAHLKENTRIVYLETPANPTLDIIDIEEVVKLAKKNSKDTMVIADNTFATPYLQNPLKLGVDIVVHSATKYLNGHGDVIAGFSCGSKELMTQVRLVGQKDFTGSVLSAHDAFLIFRGMKTLEVRMKQHVANTKKVVEALQKHKNVEKVYYPGLEDFKNHEVAKKQMKDYGAMVTFEVKGGIEAGRCVMNNVKLCSLAVSLGDAETLIEHPATMTHSTYTEEALKEAGIAPGLIRLSVGLEDADEIIEDLNQALDLI
>Annotree@>NZ_LFZV01000001.1_3567@RS_GCF_001183965.1@p__Firmicutes
MRKEYKHFETAAVHAGYDTKKHVGSLSTPIYQTSTFTFDTAEQGEARFAGTEEGYIYSRLGNPTVQALEEKVAVLEGAEDCAAFASGMGAVSAVLIELSKANDHILCSLGVYGCTFDLLVLLKDKYAIDYDFSPMESEEQIRNSIRPETTCIFVETPINPTMRVIDLEMVSRVAKEYGIPVVVDNTFPSPYLQSPLALGCDVALHSATKYIGGHGDVVAGLVAGKKSFITNLKKNSLKDIGSIMSPFDAWLLLRGLKTLPVRMDRHSENAIKINEQLLNHPQVGQVYFPWNKDNAGHEAAIKQMKQPGGVISFELKEGGKREAQAFLNKLQLIKIAVSLGDVETLISHPASMTHAVIPEKDRLSMGVTDQLIRLSVGLESWEDIWADIEQALEG
>Annotree@>NZ_LFZW01000001.1_519@RS_GCF_001183985.1@p__Firmicutes
MMKEKYKHIETKVIHEGYDSKQHMGSLTAPIFQTSTFVFENAEQGERRFAGEEEGYIYSRLGNPTVRVLEERIAMLEGGEAGLAFGSGMAAVSAVLLALTKANDHIICSQGLYGCTFGLLHLMKEKYHITHDFSEMLTEGQIETLIRPETTCIYVETPINPTMKMIDLEMVAKVAKKHHIQVVVDNTFSSPYLQTPLALGCDIVLHSATKYICGHGDVVAGLVVGTQEFISKMARTTQKDIGGIISPFDAWLLLRGLKTLPVRMDRHSYNAEKLFKKLKQHPSVAEVYYPGDTEHPEYNITQKQMKAGGGLISFEIKGDKQAAQKMLNSLQLIKIAVSLGDAETLIQHPATMTHSSVPVDSRLSMGITDQLIRLSVGLENWEDLWEDLNEALNRIRA
>Annotree@>NZ_CP016540.2_1190@RS_GCF_001186155.3@p__Firmicutes
MKEKEMKIETAVIHKGYDSSNHHDSLVTPLYQTSTYSFANAEQGEDRFAGNSEGNIYSRLGNPTVRVLEERMTEIEGGQGALAFGSGMASVSAILIYLTKAGDHVLCSRGIYGCTFGLLEIMEEKYGITHDLVSMTTEEEVEKAIRPETVCIYVETPINPTMELVNLEAVVAVANKHNIRVIVDNTFCSPYLQNPIRMGADFVLHSATKYLNGHGDVVGGVLVGSDAEEMQHIRMTVQKDVGGIMSPFDAWLLLRGLKTLHVRMDRHVSNAKTIVAFLKQQEIVENIYYPFDENHPQVDIAKRQMREGGGLISFEIRGGKKEAQAFLNALSLIKIAVSLGDAETLIQHPATMTHAVVPPESRQAMGISDSLLRLSIGLEHTDDLVNDLSKAFEQVKPKLQEI
>Annotree@>NZ_CP011507.1_484@RS_GCF_001186335.1@p__Proteobacteria
MNNKHNAFGFSTRAIHHGYDPKDHHGALVPPIYLSATFAFPTAEYGAACFAGEASGHFYTRISNPTLALLESRMATLENGEAAVAFSSGMGAIAATFWTLLRPGDEVIVSQTLYGCTFALLHHGIGEFGIKVRHVDLTDLAALQAALCPATRMIYCETPANPNLQLVDIAAVAALAHQQPNVTVVVDNTYCTPYLQRPLDLGADVVVHSATKYLSGHGDITAGIAVSNQTLALRIRLQGLKDLTGAVMSPQDASLLMRGLKTLALRMDRHCSNAQAVAEALQAHPAVERVTYPGLRSFPQYALATRQMKMPGGMIAFELKGGIEMGRRFMNALKLFTRAVSLGDAESLAQHPASMTHSTYTPEERARHGISEGLVRLSVGLEDVADLLADVQQALAKCARAAPRRTPLVSV
>Annotree@>NZ_CP012160.1_323@RS_GCF_001187845.1@p__Proteobacteria
MRNHPNSFSTMAIHHGYNPMDNEGALTPPLHLTSTFVFETAEAGGNMFAGEQTGHIYSRISNPTNDLLERRIAVLEGAEAGLALASGMGAITATLWTLIAPGDEIILDKTLYGCTFSFMHHGLAKFGVTVTHVDLTQPENLKAAMSNRTKVVYFETPANPNMRLVDIAAVADIAHAGGAHVVVDNTYATPYLTQPIKHGADIVLHSATKYLGGHGDVVAGLLVGSAEMVADIRLQGMKDMTGAVIAPFNAMLILRGLKTLELRMDRHCSSAATVAQMLEASPTVQKVWYPGLESFEQHELAQQQMSQFGGMIAFELTGGKQAGIEMMNRLELISRAVSLGDAETLVQHPASMTHSTYTTEELAEHGISEGLVRLSIGLEGVDDILMDLAQAMPKSSIKNAA
>Annotree@>NZ_LN851186.1_695@RS_GCF_001243895.1@p__Firmicutes
MDKKYKHFETAVIHHGYDSKQHAGSLSVPLYQTSTFTFENAEQGEQRFAGEADGFIYSRLGNPTVRVLEEKMAILEGGEAALAFGSGMAAVSAVLLSLTKAGDHIICSQGLYGCTFGLLQLMEEKYNISHSFSWLSNEEELRQLITPQTSCMYIETPINPTMKVIDLSMVAAVAKEHNIPVIVDNTFSTPYLQKPLELGCDIVLHSATKYIGGHGDVVAGVVVGSRERMEHIRGTTQKDIGGIISPFDAWLLTRGLKTLPVRMDRHCENAEKIFSRLKEHKRVKAVYFPGDEEHPDFLITQKQMRKGGGLISFEMNGSKKDAQRFLNALQLIKIAVSLGDTETLIQHPATMTHSVIPLANRLEMGISDQLIRLSVGLEAWEDIWEDLKQALDSLA
>Annotree@>NZ_LN868937.1_398@RS_GCF_001244735.1@p__Firmicutes
MTNENRIETTLIHEGYSSKEFSDSLSPPIFQSSTYVFDTAEQGEMRFRGEEKGFIYSRLGNPTVRILEERMAVLEKGEAALAFGSGMAAVSAVLFHLIKSESHILCSRGVYGCTFGLLEMLEDKFSVTHTFSSMQTADDIEAAITDMTTCIYIETPINPTMELIDIELVSRVAKKVGIPVVVDNTFCSPFLQNPLDLGADYVIHSATKYISGHGDVIAGIVVGKNKEEIQKMRMTVQKDIGGIISPFDAWLLLRGLKTLHVRMDRHVENTRKLANYLKGHPLIEDVIYPGDPDSPHYSIMKKQMRTAGGMISFLVKGGKKEAQAFMNRLKLIKIAVSLGDAETLIQHPATMTHAVVPPKTRDAMGITENMLRLSVGLESVDDLIDDIDQALLD
>Annotree@>NZ_CVRM01000011.1_728@RS_GCF_001258055.1@p__Proteobacteria
MTKPGSSFATRAIHHGYDTQSQQGALNPPLYLTSTFTFESAEAGGEMFTGEREGHFYTRISNPTLDHLEQRIANLEGAEAGLATASGMGAITSTLWSFLAAGDEIILDKTLYGCTFAFMTHGLPRFGVKVRLVDMTDPANLVEAISTKTKLVYFETPANPNNRLIDIAAISEIAHKVGAKVVVDNTFATPVITRPIELGADIVVHSATKFISGHGDVIAGLVVGSKEDITQIRLVGLKDMTGAVMSPFSAMLLMRGLKTLELRMERHCANAQKVAEALQSHPAVERVYYPGLDGFAQNDLAKRQMAGFGGMIPFEVVGGKAGGIAMMNRLEMIQRAVSLGDAETLIQHPASMTHSTYTPEERAEHGIAEGLVRMSVGLEGVDDIIDDLMQALSSHNAYAA
>Annotree@>NZ_JHEE01000028.1_11@RS_GCF_001259595.1@p__Proteobacteria
MRDSNKNTGFSTRAIHHGYDPLSHGGALVPPVYQTATYAFPTVEYGAACFAGEEPGHFYSRISNPTLALLEQRMASLEGGEAGLALASGMGAITATLWTLLRPGDELIVGSTLYGCTFAYLHHGIGEFGVKIRHVDLNDIPALQAAITPKTRMIYFETPANPNMQLVDIAAVVDAARGHDLSIVVDNTYCTPYLQRPLELGVDLVVHSATKYLSGHGDITAGLVVGRKALIDRIRLEGLKDMTGAVLSPHDAALLMRGIKTLALRMDRHCANAQQVAEFLAEQSQVELLHYPGLPSFPQYALAQRQMRLPGGMIAFELKGGIEAGRRFMNALQLFSRAVSLGDAESLAQHPASMTHSSYTQQERAEHGISEGLVRLSVGLEDIDDLLADIAQALKACA
>Annotree@>NZ_LHVL01000013.1_274@RS_GCF_001269775.1@p__Proteobacteria
MNNKNNELGFSTRAIHHGYNPLDNNGALIPPIYLTSTFAFPTAEYGAGCFAGEESGHFYTRISNPTLALLESRMAALENGEAAVAFSSGMGAIAATFWTLLRPGDEIILSRTLYGCTFALLHHGIGEFGVKVRHVDMSNLAELRDAISPSTRMIYFESPANPNMQLVDICAVAKIAHHHRNVTLVVDNTYCTPYLQRPLEMGADVVVHSATKYLSGHGDITAGIVVASHTLAGRIRLQGLKDLTGAVMSPQDAFLLMRGLKTLSLRMERHCSNAQVIAEYLQAHPAVEWVTYPGLPSFAQYDLASRQMKLPGGMIAFELKGGLTTGRRFMNALELFARAVSLGDAESLAQHPASMTHSTYTPEERAHHGISEGLVRLSVGLEDIADLLADITQALDACAQGG
>Annotree@>NZ_LHVK01000022.1_131@RS_GCF_001269905.1@p__Proteobacteria
MNNKNNELGFSTRAIHHGYKPLDHNGALIPPIYLTSTFAFPTAEYGAGCFAGEESGHFYTRISNPTLALLESRMAALENGEAAVAFSSGMGAIAATFWTLLRPGDEIILNRTLYGCTFALLHHGIGEFGVKVRHVDMSNLAELRDAISPSTRMIYFESPANPNMQLVDICAVAKIAHHHRNVTLVVDNTYCTPYLQRPLEMGADVVVHSATKYLSGHGDITAGIVVTSHPLADRIRLQGLKDLTGAVMSPQDAFLLMRGLKTLSLRMERHCSNAQVIAEYLHAHPAVEWVAYPGLPSFAQYDLASRQMKLPGGMIAFELKGGLTTGRRFMNALELFARAVSLGDAESLAQHPASMTHSTYTPEERAHHGISEGLVRLSVGLEDIADLLADITQALDACAQGG
>Annotree@>NZ_LHVO01000034.1_3@RS_GCF_001269925.1@p__Proteobacteria
MNNKHNAFGFSTRAIHHGYDPKDHHGALVPPIYLSATFAFPTAEYGAACFAGEASGHFYTRISNPTLALLESRMATLENGEAAVAFSSGMGAIAATFWTLLRPGDEVIVSQTLYGCTFALLHHGIGEFGIKVRHVDLTDLAALQAALSPATRMIYCETPANPNLQLVDIAAVAALAHQQPNVTVVVDNTYCTPYLQRPLELGADVVVHSATKYLSGHGDITAGIAVSNHALAQRIRLQGLKDLTGAVMSPQDASLLMRGLKTLALRMDRHCSNAQAVAEALQAHPAVEWVTYPGLRSFAQYELAARQMSQAGGMIAFELKGGIDTGRRFMNALKLFTRAVSLGDAESLAQHPASMTHSTYTPEERAHHGISEGLVRLSVGLEDVADLLADVQQALAKCTRAVPRQTLMTAQAVR
>Annotree@>NZ_BBZB01000002.1_1106@RS_GCF_001269985.1@p__Proteobacteria
MTYKIETKAVHAGRINDEQFGSLATPLYQTSTFVFKNAEQGRARFAGEEEGYIYTRLGNPTTRQFEQKLAVLEGMEDAAATATGMAAVSASVMANVQAGDHIIASKALYGCSFALFSHMLTKFAVEVTFVDMTKPEELDDALQDNTKIIFIETPINPNLVVIDLQMVGDFAKKHDLISICDNTFLTPILQRPVEFGFDIVIHSATKYLNGHGDVVAGIICGSNEMIEHIKLTALKDIGGTISPHDAWLILRGLKTLHIRMKAHCENAQKVAEFLEQHQMISNVYYPGLKSHQGNKYIGKQMTAAGGVIAFEIKGNIEDGQRFIDSTKLFSIAVSLGDAESLIQHPASMTHSPYTPEERAEAGISDGLIRISVGLENSDDLIEDLNMALLQAMSHKAPKSEIELILE
>Annotree@>NZ_LGYA01000001.1_162@RS_GCF_001273755.1@p__Firmicutes
MAEKYKHIETAVIHEGYDSKEHLGSLTTPLFQTSTFTFETAEQGERRFAGLEDGYIYSRLGNPTVQVLEDKIAALEGGEAGLAFSSGMAAVSAVLFALTKTDDHILCSQGLYGCTFGLLQLMKSKYRINHDFCDMDTEEQLRKMIRPETACIYVETPINPTMKMIDLQMVMKVAKECNVPVVVDNTFSTPYLQKPLDYGCDVVLHSATKYLCGHGDVVAGLVVGKKEFINQVAVTTQKDIGGIISPFDAWLLLRGLKTLPVRMDRHSANAWEIFRELKQHPQVKNVYYPGDTSSPAHYIMEKQMKHGGGLISFELQGTKQDAQKFLNNLRLIKIAVSLGDAETLIQHPATMTHSAVPEESRHQMGISDQLIRLSVGLEAWQDIWHDLQQAF
>Annotree@>NZ_LIGG01000001.1_4789@RS_GCF_001273925.1@p__Firmicutes
MEKNKRFETEVIHMGYDSGENSGSLVPPLFQSSTFTFANAAQGERRFAGEEEGYIYSRLGNPTVKVLEERVAALEGAERALAFGSGMAAVSSVLFSIVKAGDHILCSQGVYGCTFGLLQLMKEKFNVNHDFSLMESRESVLQAIRPNTVCIYIETPINPTMRLVDLQMVAEAAKEKGLPVVVDNTFCSPYLQKPLEKGCDVVIHSATKYVCGHGDVIAGLAAGSEEFMNKVAMTTLKDMGGIISPFDAWLLLRGLKTLHVRMDRHCENAEKLAASLKAHHAVESVYFPGDPGHPDYSIAEKQMRRPGGLISFTIKGTKEKAQAIMDKLKLIKIAVSLGDAETLIQHPATMTHAVVPPEERQKMGIDDSLLRLSVGLEAWEDIWDDLEQALSAASE
>Annotree@>NZ_LIGI01000001.1_3044@RS_GCF_001273955.1@p__Firmicutes
MAEKDLQLETRMIHSGYSPKEHKGSLVPPLFQTSTFVFDNAAQGGRRFAGEEEGYIYSRLGNPTVTALEERIAELEGGEAALAFSSGMAAVSAILFTLAKSGGHILCSQGVYGCTYGLLKLMEENFGISHSFSPMETPEQVKESIRDTTCCVFIETPINPTMKLVDLKMVADIAKENGIPVVVDNTFSSPYLQNPLALGCDVSLHSATKYICGHGDVIAGVAAGKAEFMKKVAMSAQKDIGGVISPFDAWLLLRGIKTLAVRMDRHCENAKHLFSYLKDHPKVSSIHYPGDPEHPDFGICEKQMKKPGGLISFTVEGTKETAQAFMDELRLIKIAVSLGDAETLIQHPATMTHSGVSPEDREKMGISDTLIRLSVGLEAWEDIRNDLEQAFTKI
>Annotree@>NZ_LGUF01000007.1_1516@RS_GCF_001274725.1@p__Firmicutes
MDRKHRFNFETQVIHEGYDAEKFKGSLAPPIFQTSTFTFETAQQGEKRFAGEEEGYIYSRLGNPTVKMLEERMAALEKGEAALAFGSGMAAVSAVLFALTKTGDHIICSQGVYGCTFGLLEMMEEKYKISHDFSAMESKQQLLNEIKPQTVCIYVETPINPTMKLVDLEMVAEVGREKGIPVIVDNTFCSPYLQNPIELGCDIVIHSATKYIGGHGDVVAGLVIGSKEFLDKVSMTTQKDIGGIISPFDAWLLLRGLKTLAVRLDRHCDNAEKLASYLLAHPKIEKVYFPGDRSNPDFEIAQKQMRKPGGMISFTLKGDKRTAQEFMNRLNLIKIAVSLGDAETLIQQPAAMTHAVVPKESREKMGIEDTLLRLSVGLESWKDIRDDLSQALEGV
>Annotree@>NZ_LGUE01000001.1_112@RS_GCF_001274775.1@p__Firmicutes
MKERKRFETRVIHEGYSSVGHSDSLAPPLYQTSTYTFQTAKQGERRFAGEEDGYIYSRLGNPTVSILEERMASLEGGEAALAFGSGMAAVSAVLFSLTKAGDHIVCSQGVYGCTFGLLELMEEKFGISHDFSPMDTEEEIRSKLTDRTTCIYVETPINPTMQLIDLELVSSIAKEKGIPVVVDNTFCSPYLQRPLEFGCDLVIHSATKYIGGHGDVIAGIVVGDQERMSTIRMTTQKDIGGIISPFDAWLLLRGLKTLAVRMDRHCESASKVAEQLKHHPLVETVIFPGQVEHPQHHIMTKQMKKPGGMISFTIKGGKEDAQRLMDELKMIKIAVSLGDAESLIQHPATMTHAVVPEEMRMKMGITDTLLRLSVGLEAYEDIWEDIENALNRIG
>Annotree@>NZ_LILC01000030.1_89@RS_GCF_001274935.1@p__Firmicutes
MKHGTRKIETEVIHSGYNADHHLGSLSMPIFQTSTFTFRNAEQGEMRFKGEEEGYVYSRLGNPTVRSLEEKMAIMEAGEAALAFSSGMAAVSATLISLTKANDHIICSQGIYGCTFGLLQLMEEKYNITHDFCAMETEEQLRALIRPETVCIYVETPINPTMKLVDLSLVVKVANEYGLQVVVDNTFSSPYLQQPLVLGCDIVLHSATKYICGHGDVIAGVVVGKKDFIENMAVTTQKDIGGVLAPFDAWLLLRGLKTLPVRMDRHCENAERLFQKLNMHPSVERVYYPGNVQHPDYPIMAKQMKKGGGLISFEIKGSKKDAQRVLNALDLIKIAVSLGDAETLIQHPATMTHSVIPAQERVEMGITDQLIRLSVGLEAWEDIWDDLSQALDTIL
>Annotree@>NZ_LITJ01000006.1_10@RS_GCF_001276215.1@p__Firmicutes_A
MENIKKMGFATKAIHGGHMGDKQFGSLSTPIYQTSTFIFDSAEQGGRRFAGEENGYIYSRLGNPTSTEVENKLALLEGGEAAVVAASGMGAIAASLWSALKAGDHVVASDTLYGCTFALLNHGLTRYGVEVTFVDVSNLDEVRNALRENTKVVYLETPANPTLKVTDIKKISDMVHESNKECFVFVDNTFCTPYIQKPLELGADVVVHSATKYLNGHGDVIAGFAAGKEEFINQVKLFGIKDMTGSVIGPFEAFLIIRGMKTLQLRMEKHCKNAMEVAKFLESHPAVEKVYYPGLESFEYYELAKKQMNLPGAMISFELKGGVEEGKVVMNNVKLATLAVSLGDAETLIQHPASMTHSPYTAEERKEAGISDGLVRLSVGLEDVEDIISDLKQALDLIVK
>Annotree@>NZ_LHUL01000009.1_15@RS_GCF_001276985.1@p__Firmicutes_A
MENIKKMGFATKAIHGGHIGDKQFGSLATPIYQTSTFIFDSAEQGGRRFAGEESGYIYSRLGNPTSTEVENKLALLECGEAAVVAASGMGAIAASLWSALKSGDHVVASDTLYGCTFALLNHGLTRYGVEVTFVDVSNLDEVRNALKANTKVVYLETPANPTLKVTDIKQISNMVHENNKECLVFVDNTFCTPYIQRPLQLGADVVVHSATKYLNGHGDVIAGFAVGKEEFINQVKLFGIKDMTGSVIGPFEAFLIIRGMKTLQLRMEKHCKNAMEVAKFLESHPAVKKVYYPGLESFEYYELAKKQMSLPGAMISFELKGGVEEGKVVMNNVKLATLAVSLGDAETLIQHPASMTHSPYTAEERKEAGISDGLVRLSVGLEDVDDIISDLKQALDLIVK
>Annotree@>NZ_CP012601.1_352@RS_GCF_001278755.1@p__Firmicutes
MTNEKLQKETLYIHKGYNSDQHQGSLSVPLYQTSTFAFETAEQGARRFGGEEAGGIYSRLGNPTVHVLEERMAALEYGEGALAFGSGMAAVSTILVHLTKAGDHILCTRGIYGCTFGLLNILKEKYNISHDLSLLASEEEIEAAIKPNTTCIYIETPINPTMEIVDLELITKVAKKHGIQVVVDNTFSSPYLQNPLQLGADFVLHSATKYINGHGDVIAGILVGKQKQEIEAIRMSIQKDYGGIISPFDAWLLIRGLKTLHVRMDRHTKNAEDILSFLKTCDLVENIYYPYDHQNPQFEIAKKQMKAGGGLISFTVKGGLKSAQKLMNELRLIKIAVSLGDAETLIQHPATMTHSVVPEKERMEMGITDGLLRLSVGLENSTDLIEDLQLAFSKLKS
>Annotree@>NZ_CP012602.1_1515@RS_GCF_001278805.1@p__Firmicutes
MEEKELQLETRMIHSGYEPKDHHGSLVPPLFQTSTFVFDNAAQGERRFAGNEDGYIYTRLGNPTISILEKRIAELEGAEAALAFSSGMAAVSAILFSIVKSGDHILCSPGVYGCTFGLLQLMQDRFGVTHSFSPMDNANQVEQAIQPNTTCIFIETPINPTMKLVDLEMVANIANGKGIPVVVDNTFSSPYLQNPLALGCDVTLHSATKYICGHGDVIAGVAAGKADFMKRVAMAAQKDVGGVMSPFDAWLLLRGIKTLAVRMDRHCENTEHIFAFLKNHPKVSKIFYPGDPEHEDYHIAKKQMKKPGALISFEIEGTKETAQRFLDELKLIKIAVSLGDAETLAQHPATMTHSAVPEDERLRMGIRDNLIRLSVGLEAWVDIKNDLEQALEKL
>Annotree@>NZ_CP012669.1_596@RS_GCF_001281485.1@p__Proteobacteria
MSRTTLSGFSSRAIHHGYDPAENMGALTPPMHMASTFAFESAEQGGAIFAGEQPGYFYSRISNPTLDLLEQRLASLEGAEAAVATASGMGSITAVMWTLLQAGDEIITDKTLYGCTFAFFRHGLGKFGIKVTHVDLTDHDALEAAMNDRVKVVYFETPANPNMRLVDIAGVSEIAHAGGATVVVDNTYATPALTRPVELGADIVVHSATKYLGGHGDLVGGMVAGDAETMQRVRLEGLKDMTGAVMSPFTATLIMRGLKTLSLRMERHSQTALAVARWLEAQPQVSAVHYPGLESFDQHDLAKRQMALPGGMIAFDLADGYDQGIRFMNRLNMIVRAVSLGDAETLIQHPASMTHSTYTPEERAEHGIGEGLLRLSVGLEDAEDIFADLAQALAASEMSIAA
>Annotree@>NZ_LN874944.1_268@RS_GCF_001282665.1@p__Firmicutes_A
MKEKGFATKAVHGGYVKNEVGALATPIYQTSTFIFDSAQQGGRRFALEEEGYIYSRLGNPTNTQVEEKVALLENAEACVSMASGIGAITSCLWTALKEGDHVVAAETLYGCTFAYLNHGLQRFGVEVTFVDTKDPENIRRAIKDSTRVVYLETPANPTLDITDIEAISNIAHEKEDCLVVVDNTFCTPYLQRPLDLGADVVVHSATKYLNGHGDVIAGFVCGKKEFIDEVRLFGIKDMTGACLGPFEAFLINRGLKTLEIRMDRHCENALKVARFLESHPAVEKVYYPGLESFPQYELAKRQMKLPGAMISFEIKGGVYEGINLMNTVKLCTLAVSLGDAETLIQHPASMTHSPYTPEEREASGISDGLIRLSVGLETVEDIIYDLKIALDNIM
>Annotree@>NZ_CXYV01000001.1_184@RS_GCF_001286805.1@p__Firmicutes_A
MEKKNLKLDTIAVHGGYEPNKYGALATPIYQTSTFIFDNCNQGGNRFAGKEEGYIYGRLGNPTVANAERKVALLEGAEAAVGTASGMGAIASTLWAFLSAGDHIIASEVLYGCTFALMNESLTRMGVEVSFIDTTDPKNVEKAMKDNTKIVYIETPVNPTIGLADIKAIADIAHKKEGVRVVVDNTFATPVCQKPLELGADIVVHSATKYLNGHGDVIAGFAVGSAEDMTTVRFVGVKDCTGSVMSPFQAYLIIRGMKTLGVRVRQHCANAQKVAEFLEGHDKVERVIYPGLDSFDQKKLADRQMKLPGAMISFMVKGGLEDAKKVMDSVKVCTLAVSLGDCETLIEHAASMTHSTYSPEELEKAGIPVNLIRLSVGLEDPEDIIADLDQALNQL
>Annotree@>NZ_JXMU01000010.1_137@RS_GCF_001293565.1@p__Proteobacteria
MRDKTQDFSTRAIHHGYDAQSEHGALNPPIYMTSTFTFESAEAGGAMFAGEKEGHFYTRISNPTLDHLEKRIANLEGAEAGLSTASGMGAITSTLWSFLEAGDEIIIDKTLYGCTFAFMTHGLPRFGVNVKLVDMTTPANLTEAISDKTKLVYFETPANPNNRLVDIAAISEIAHRASAKVVVDNTYATPVITRPIEHGADIVLHSATKFLSGHGDVVAGLIVGSLEDITQIRLVGLKDMTGAVMSPMTAMLLLRGIKTLELRVERHCQTAFKVAKALEAHPAVLNVFYPGLESFPQHELACRQMSNFGGMIPFEVKGGKAAGIAVMNRLNLIQRAVSLGDAESLIQHPASMTHSTYSPEERAEHGIAEGLVRLSVGLEGAQDIIDDLQAALGAHNMPCD
>Annotree@>NZ_LBMD01000006.1_71@RS_GCF_001293645.1@p__Firmicutes
MDKQKKQQFETEVIHHGYDSSIYQGSLAPPIFQTSTFSFQTAQQGENRFAGEEEGYIYSRLGNPTVKMLEERIAILENGEAGLAFGSGMAAVSAVLIALTKSNDHILCSQGIYGCTFGLLQLLKDKYNVSHSFCTMQTESEIREAIQPETTCIYVETPINPTMALIDLELIVSLAKEKNIKVVVDNTFCSPYLQKPLDLGCDIVIHSATKYIGGHGDVIAGLIVGSKEMITEISMTTLKDIGGVMSPFDAWLLIRGLKTLHVRMDRHCDNAEYIFEHLEAHPNVKKVFYPGDKKSESYPILQKQMKKGGGLISFTIKGGKEEAQRLLNELQLIKIAVSLGDAETLIQHPATMTHAVVPKENRELMGITDSLLRLSVGLEGKEDIWQDLKQALDSL
>Annotree@>NZ_LIKT01000034.1_10@RS_GCF_001294455.1@p__Proteobacteria
MRNHPNSFSTMAIHHGYNPMDNEGALTPPLHLTSTFTFETAEAGGNMFAGEQAGHIYSRISNPTTDLLERRIAVLEGAEAGLALASGMGAITATLWTLLAPGDEIILDKTLYGCTFSFMHHGLAKFGITVTHVDLTRTENLKAAMSDKTKVVYFETPANPNMRLVDIAAVASIAHAGGAHLVVDNTYATPYLTQPVKLGADIVLHSATKYLGGHGDVVAGLLAGSAELVADIRLQGMKDMTGAVMAPFNAMLILRGLKTLALRMDRHCSNAATVAQMLEASPAVQKVWYPGLQSFEQYDLAQQQMSQFGGMIAFELTGGKQAGIEMMNRLELISRAVSLGDAETLVQHPASMTHSTYTTEELAEHGISEGLVRLSIGLEGVDDILADLAQALPVPPIKTAA
>Annotree@>NZ_LGAA01000001.1_24@RS_GCF_001294465.1@p__Proteobacteria
MSKSNSLSFNTRIIHHNYSPDSHLGSLIPPLYQSSTFTFSTVEKAGECFNGKEQGYVYTRINNPTLSLLESRVANLENAEAGIVFSSGMGAITSVCWSLLNPGDELLVDMTTYGCTYSFFHHGLERFGVKIRHVDFNNIELFSLAINHNTKMIFCESPANPNMKLVDIQAISQIAKKYNTLVVVDNTYCTPYIQKPINFGADIVIHSLTKYMSGHGDVIAGAVATSNVLAEKIRFSGLKDMTGACLSPNDAFLILRGMKTLPIRMDRIVFNAQKVADYLNQQPKVTQLLYPGLASFPQYELASRQMELPGGMIAFEIVGGLEGGKQLLNRLQLFSRAVSLGDCESLAQHPASMTHSTYTPEERLHHGISDGLIRLSIGLESADDLIADLEQAFNF
>Annotree@>NZ_CP012676.1_2201@RS_GCF_001294575.1@p__Proteobacteria
MTDNKNNFGFSTRAIHHGYDPLQNNGALIPPIYLTSTFAFATVEYGAACFAGEQSGHFYTRISNPTLALLESRMAALENGEAGVAFSSGMGAIASTFWTLLRPGDEIIVNRTLYGCTFALLHHGIGEFGVKVKHVDMSDLAELEAAIGPATRMIYFETPANPNMKLVDIAAVSGIAHQHPDIVVVIDNTYCTPYLQRPLEMGADVVVHSATKYLSGHSDITAGIVVTSQALADRIRLQGLKDLTGAVMSPQDAYLLMRGLKTLALRMDRHCSSARVIAGFLQDHPAVEWVAYPGLPSFPQHSLASRQMKLPGGMIAFELKGGLAAGQRFMNALQLFSRAVSLGGAESLAQHPASMTHSTYTPEERTRHDISEGLVRLAIGLEDLADLLTDIEQALKA
>Annotree@>NZ_CP012712.1_2962@RS_GCF_001295365.1@p__Firmicutes
MNNTNKRMETIVIHHGYDVGWHFGSLSVPIFQTSTFTFATAEQGEARFAGREDGYIYSRLANPTVRVLEEKMARLEGGEAALAFSSGMAAVSAVLFALTKANDHIICSQGVYGCTFGLLQLLKKKYHVSHDFCAMETEEEIRRLIRPETVCIYVETPINPTMKLIDLQMVVKVAKEHGITVVVDNTFCSPYLQRPLELGCDIVVHSATKYIGGHGDVIAGIAVGKKEWMEEIAKTTQKDIGGVLSPFAAWLLLRGLKTLPVRMDRHCDNAEKIAKRLKAHPLVERVNYPADSDSRDYPIYRKQMKRGGGLISFEVKGTKRDAQRFLNHLQLIQIAVSLGDTETLIQHPATMTHSVVPEEARIKMGISDQLIRLSVGLEAWEDIWDDLEQAFCLLAR
>Annotree@>NZ_LGTK01000034.1_6@RS_GCF_001298135.1@p__Firmicutes
MGKKYKHIETAIIHDGYEDKEMLGSLAPPIFQTSTFTFDSAEQGELRFSGKEDGYIYSRLGNPTVTILEKKIATLENGERGLAFSSGMAAVSAVLIALSKANDHILCSSGLYGCTFGLLTMMKDKYNMKVDFSNMDTEEEIRSKVKPETAVIYIETPINPTMRLVDLEMVSKVAKEFDIPVVVDNTFSTPYLQKPLDLGCDVVIHSATKYIGGHGDVIAGLVVGKKEFVDKVALTTLKDFGGVMSPFDAWLLIRGLKTLPLRMDRHCENAKKIMEHLKNHPKVDNVFYPHESTNPDFSIGKKQMRKGGGMVSFEIKGNKKDAQQFLNALSMIKIAVSLGDAESLIQHPATMTHAVVPEESRKKMGITDQLIRLSVGLEAWPDIWDDLKQALDQLK
>Annotree@>NZ_LJSI01000021.1_58@RS_GCF_001305295.1@p__Proteobacteria
MNNNKGLSFSTRAIHSGYDASANEGALNPPVYMTSTFCFDSVEQGAARFAGSESGHFYSRISNPTQSLLETRLADLEDAEAGLATASGMGAITAALWTLVAPGDKVIADKTLYGCTFAYLKHGLRKFGVIVEFVDCTDIEAVAAALSENTKVVYFESPVNPNMRVMDIKAISQLVHDYDPAIKVMVDNTYCTPALQRPLNLGADLVVHSATKYLGGHGDLIAGAVLGNQATIDQIRVYGLKDMTGAVIAPLTAFLILRGLKTLELRMERHCNSAQELATRLQQHNTVESVYYPGLADNPYHELAKAQMKRNGGMIAMELKGGFTSGVQFMNQLKMIKRAVSLGDAETLCQHPASMTHATYAPEERAAHGISEGLVRISVGLEDIEDIYADIEQALQYV
>Annotree@>NZ_LIXZ01000009.1_118@RS_GCF_001305855.1@p__Firmicutes
MKEEKRFETRVIHEGYQSSQHFDSLAPPLYQTSTYTFANAKQGENRFAGEEEGYIYSRLGNPTVAILEERMASLEGGEAALAFGSGMAAVSAVLFSLTKSGDHILCSQGVYGCTFGLLELLQEKFAIGHDFSSMDSEEEIRGKITENTSCIYVETPINPTMQLIDLELVVKVAKEKGIPVVVDNTFCSPYLQRPLELGCDIVIHSATKYIGGHGDVVAGLVVGSQEKVAEIRMTTQKDIGGIISPFDAWLLLRGLKTLAVRMDRHCESAEKIADLLADHPAVENVIYPGHESHPQHGVMKKQMKKPGGMISFTLKGSKEEAQKFMDDLEMIKIAVSLGDAETLIQHPATMTHAVVPEESRKSMGINDSLLRLSVGLEAPEDIWSDLLQALDKA
>Annotree@>NZ_LJTC01000007.1_43@RS_GCF_001306915.1@p__Proteobacteria
MTKHHLHTQCIHGPEKPNDPHGALSAPLYQTSTFSFANAAQGAARFAGEEQGFIYTRLGNPTTQELEQKVAQLENCEAAAATATGMGAVSASVLSFLQQGDHLVASSALYGCTFAFFAHMLPRFGIEVTFVDMTNEAEIRGAVKANSKMIFAETPINPTMAVLDLSLIADVAKQHQLISVIDNTFLTPLLQQPTSFGIDIVVHSATKYLNGHGDVVAGLVCGTEEHINLIKMTVLKDIGATISPHDAWLINRGLKTLAVRMERHCASAQVVAEYLEQHPLVSQVYYPGLKSHPGHQFIGSQMKAAGGVIAFEIKGSLEDGETFINNTQLCTLAVSLGDAETLIQHPASMTHSPYTPEERAAAGISDGLIRLSVGLEDVNDIINDLKTAFTFIG
>Annotree@>NZ_CP013862.1_3123@RS_GCF_001307805.1@p__Firmicutes
MTKRQNNLETSVIHDGYDSADLLGSLAPPLFQTSTFTFETAEQGERRFAGEEDGYMYSRLGNPTVTVLEEKMAALEKGERGLAFASGMAAVSAILVALTKANDHILCSSGLYGCTFGLLSMMNEKYNISSDFSTMETRDDLRALIRPETACIYVETPINPTMKLIDLEMVAEVACEKGIPVVVDNTFASPYLQRPLELGCDVVLHSATKYIGGHGDVIAGVAVGRKDFLDQVQMTVQKDMGGVMSPFDAWLLIRGLKTLPIRVDRHCDNAEKIDGKLRNHPSVSRVLYPDDAQHPDYHIREKQMKRGGGLISFEIKGTKKEAQQLLNNLNFIKIAVSLGDAETLIQHPATMTHAVVPAASRAEMGITDQLIRLSVGLEAWEDIWEDLEQALDQLK
>Annotree@>NZ_BAZS01000041.1_12@RS_GCF_001310895.1@p__Firmicutes
MKKKNNRFETAVIHDGYDAKDMLGSLTTPLFQTSTFTFETAEQGEKRFAGEEEGFIYSRLGNPTVRALEERIATLENGERGLAFGSGMAAVSAILFALTKANDHILCSSGLYGCTFGLLQMLHEKFNISYDFSSMETKEEIRSLIKEETACIYVETPINPTMKLIDLQLVAEVAKEYGIPVIVDNTFSSPYLQRPLDLGCDVVVHSATKYIGGHGDVVAGLAVGKKDFFDSVAMTTQKDIGGIISPFDAWLLLRGLKTLPVRMDRHCDNAEKIVEKLESHPKISTVYYPGSKKNPDFSICEKQMKRGGGMISFAVDGTKADAQELLNKLNFIKIAVSLGDAETLIQHPATMTHSVVPEESREKMGITDQLIRLSVGLEAWEDIWSDLEQALNQLK
>Annotree@>NZ_LKET01000032.1_466@RS_GCF_001317355.1@p__Firmicutes_A
MNKEQLKNMGFATKAIHGGKKKDQYGALSTPIHQTSTFIFDSAAQGARRFALEEDGYIYTRVGNPTNAVLEEKIAILEGAESAVATASGMGAISSAFWTILKTGDHVVAAKTLYGCTFAYLNHGLTRYGVEVTFVDITDPENVRKAMKSNTKIVYLETPDNPTLQITDIEAVSKIAHEKEGCMVLVDNTFCTPYTQRPLELGADVVVHSGTKFLNGHGDVISGFVVGSAEYIKLVRLFGIKDMTGSCLSPFDAYLMIRGLKTLDIRMEKHCKNAMEVAKFLESHPAVERVYYPGLESFPQYELAKKQMSLPGAVIAFEVRGGVEEGKKIMNSVKLCTLAVSLGDAETLIQHPASMTHSPYTKEERLASGITDGLIRLAVGLENAEDIIADLKQALDLITFSV
>Annotree@>NZ_BCAO01000048.1_2@RS_GCF_001319945.1@p__Proteobacteria
MRDSHNNTGFSTRAIHHGYDPLSHSGALVPPVYQTATYAFPNVEYGAACFAGEQGGHLYSRISNPTLALLEQRMASLEGGEAGLALASGMGAITSTLWTLLRPGDELIVGRTVYGCTFAFMHHGIGEFGVKIRHVDLNDTQALKAAITHKTRMIYFETPANPNMRLVDIAAVAEAARGHDLHVVVDNTYCTPYLQRPLELGADLVVHSATKYLSGHGDITAGLVIGRKALVDRIRYEGLKDMTGAVLSPHDASLLMRGIKTLALRMDRHCANAQQIAQYLERHSLVELVQYPGLPSFPQHELAQRQMRLPGGMIAFELKGGIEAGRRFMNALQLFARAVSLGDAESLAQHPASMTHSSYTPEQRAHHGISEGLVRLSVGLEDVEDLLADIEQALHVCA
>Annotree@>NZ_BCAT01000002.1_420@RS_GCF_001320045.1@p__Proteobacteria
MHGSNKLPGFATRAIHHGYDPQDHGGALVPPVYQTATFTFPTVEYGAACFAGEQAGHFYSRISNPTLNLLEARMASLEGGEAGLALASGMGAITSTLWTLLRPGDEVLLGNTLYGCTFAFLHHGIGEFGVKLRHVDMADLQALEAAMTPATRVIYFESPANPNMHMADIAGVAKIARKHGATVVVDNTYCTPYLQRPLELGADLVVHSATKYLSGHGDITAGIVVGSQALVDRIRLQGLKDMTGAVLSPHDAALLMRGIKTLNLRMDRHCANAQVLAEFLAGQPQVELIHYPGLASFPQYTLARQQMSQPGGMIAFELKGGIGAGRRFMNALQLFSRAVSLGDAESLAQHPASMTHSSYTPEERAHYGISEGLVRLSVGLEDIDDLLADVQQALKASA
>Annotree@>NZ_BCBA01000017.1_17@RS_GCF_001320245.1@p__Proteobacteria
MCDSHNKTGFSTRAIHHGYDPLSHGGALVPPVYQTATYAFPSVEYGAACFAGEEGGHFYSRISNPTLALLEQRMASLEGGEAGLALASGMGAITSTLWTLLRPGDELIVGRTVYGCTFAYMHHGIGEFGIKIRHVDLNDPTALKAAINAKTRMIYFETPSNPNMQLVDIAAVAEAARGHDLHIVVDNTYCTPYLQRPLELGADLVVHSATKYLSGHGDITAGLVIGRKALVDRIRLEGLKDMTGAVLSPHDASLLMRGIKTLALRMDRHCANAQQVAEFLARQPQVELIQYPGLPSFAQYELAQRQMRLPGGMIAFELKGGIEAGRRFMNALQLFARAVSLGDAESLAQHPASMTHSSYTPEERAHHGISEGLVRLSVGLEDVEDLLADVEQALQVCS
>Annotree@>NZ_BCBH01000001.1_130@RS_GCF_001320525.1@p__Proteobacteria
MRGSDNNTGFSTRAIHHGYDPLSHGGALVPPVYQTATYAFPTVEYGAACFAGEEAGHFYSRISNPTLALLEQRMASLEGGEAGLALASGMGAITSTIWTLLRPGDELIVGRTLYGCTFAFLHHGIGEFGVKIRHVDLNDAKALKAAINGKTRMIYFETPANPNMHLVDIAAVAEAVRGHDVLVVVDNTYCTPYLQRPLELGADLVVHSATKYLSGHGDITAGLVVGRKALVDRIRLEGLKDMTGAVLSPHDAALLMRGLKTLALRMDRHCANALQVAQFLARQPQVELIHYPGLPSFPQYPLAQRQMRLPGGMIAFELQGGIEAGRRFMNGLQLFARAVSLGDAESLAQHPASMTHSSYTPQERAQHGISEGLVRLSVGLEDIEDLLADVEQALQVCS
>Annotree@>NZ_CTEA01000005.1_789@RS_GCF_001368835.1@p__Firmicutes
MNKSKRFETSVIHAGYDSKQHLGSLSTPIFQTSTFTFDSAEQGERRFAGEEEGYIYSRLGNPTVRALEEKIAELEGGDMGLAFGSGMAAVSAVLVALTKTGDHILCSQGLYGCTFGLLRMMNEKYNITSDFSQMETEEEVRELIQPNTSCIYIETPINPTMRLLDLEMIARVAKEYDIPVVVDNTFSTPYLQRPLELGCDIVIHSATKYICGHGDVIAGLVVAKKEFLSEVAMTTQKDIGGVISPFDAWLLLRGLKTLPVRMDRHSYNAAKIFKEMEKHTDIKRVYYPDDVQHPDYSIKEKQMKQGGGIIAFEIEGTKEDAQQLLNNLSFIQIAVSLGDAESLIQHPATMTHAVVPEAERLKMGITDQMIRLSVGLEAWEDIWDDLEKALSKLPAAKEGIKN
>Annotree@>NZ_CTDX01000015.1_133@RS_GCF_001375515.1@p__Firmicutes
MMGKEKHVDTLLIHAGYDSHDFHDSLTPPLFQSSTYTFQTAEQGEKRFAGEDSGNIYSRLGNPTVKVLEERMALLEKGTDALAFGSGMAAVSAVLFHLTKSGDHILCSRGIYGCTFGLLEMLQEKYNITHTLSALNTSEEIEAHIQDNTACIYIETPINPTMEMIDLELVSTIAKKYHIPIIVDNTFSSPYLQNPLELGATYVLHSATKYISGHGDVIAGIVVGKNKEDMEKMRMSARKDIGGIISPFDAWLLLRGLKTLHVRMERHVENTRKIAGFLKAHPLVEQMIYPGDPDSPQYEIMKKQMKAPGGLISFTIRGGKKEAQLFMNQLKLIKIAVSLGDAETLIQHPATMTHAVVPAQSREKMGITENMLRMSVGLENADDLINDLQYAFHALEKMTITN
>Annotree@>NZ_LJCO01000047.1_28@RS_GCF_001399675.1@p__Firmicutes
MARSLDTRLIHQPDSVPGSRPFGSVTPPIFQTSTFTFDTAEQGRARFAGEESGYIYSRLGNPTTRLLEAAIADLEGAEEGLAFGSGMAAISAVLIGLVESGDHILASRGLYGCTFGLLEMLQSKFHVSFSLADLGDEAAVREAIRPNTKVVYVETPVNPTMELVDLEACARVAHEFGAKLVVDNTFATPVLQRPIELGADFVVHSATKYLGGHGDVILGLAVGPKDLMDEIHMHTQKDIGGIAAPFDAWLVLRGMKTLSLRMDRHVENALEIASRLARHPVVESVYYPGLAGYKQRDLYLRQMSGGGGVIGFIVKGGLSAGMNMMNRLELCERAVSLGETHTLVEHPASMTHTVVPPEVRQAMGIDDGLIRLSTGLEDVDDIWNDLNQALCSVDGM
>Annotree@>NZ_LKBD01000016.1_56@RS_GCF_001399975.1@p__Proteobacteria
MKSQLSDNSLCIHGGKQHDHAHGPLSTPIYQSSTFVFDNAAQGAARFAGDEAGYIYSRLGNPTTRELELKIAALEEMEDGAATATGMGAVSASVLSFLAQGDHLIASKAVYGCTFALFSHMLPKFGIEVTFVDMEDHNAVENALKPNTKMIFAETPINPNLVVIDLAFIGDFAKRHNLISVIDNTFLTPLLQKPKHFGINIVLHSATKYLNGHGDVVAGLVCGSKEHIETIKLTVLKDIGATISPHDAWLIIRGMKTLSVRMERHCNNAQKVAEFLAQHEKIEQVYYPGLKSHPGNKFIGTQMKAAGGVIAFELKGTLEMGAQFINATKLCTLAVSLGDAETLIQHPASMTHSPYTPEERLAAGISDGLVRISVGLEESDDIIDDLAQALAQI
>Annotree@>NZ_LKDW01000019.1_72@RS_GCF_001401805.1@p__Proteobacteria
MSKHHINTQCIHGPQKANDPHGALTSPLYQTSTFHFENAAQGAARFAGEEPGYIYTRLGNPTTTELEQKVAQLEGCEAAAATATGMGAVSASVLSFLSQGDHLVASSALYGCTFAFFAHMLPRWGIEVTFVDMTCEDELRAAIKPNSKMIFVETPINPTMAVIDLALIGAVAKEHNLISVVDNTFLTPLLQSPKQYGIDIIMHSATKYLNGHGDVVAGLVCGTQEHITLIKMTVLKDIGATISPHDAWLINRGLKTLAIRMERHCQSAQTVAEYLEAHPQVNIVYYPGLKSHPGNKYLGNQMKAAGGVIAFEIKGTLAQGAQFIDSMKLCTLAVSLGDAETLIQHPASMTHSPYTPEERAAAGISDGLIRLSVGLEDVNDIISDLNQAFTKIG
>Annotree@>NZ_LN879454.1_289@RS_GCF_001403615.1@p__Firmicutes_A
MDKNTLKTMGFATRAIHGGHKKDQYGALATPIHQTATFIFDSAEQGGNRFALKEDGYIYTRLGNPTNTELEEKLAMLEGGEAAVSTASGIGAVASAFWTALKAGDHVVAAKTLYGCTYAYLSHGLTRYGVEVTFVDSTDPENVRKAMRDNTKVVYLETPANPNLDIADIEAISKIAHEKEGCLVMVDNTFCTPYIQRPLELGADVVIHSGTKFLNGHGDVISGFVVGSAEYIKNVRLFGIKDMTGASLSPFDAFLIIRGMKTLEIRMERHCKNAMKVAKFLESHPAVDKVYYPGLESFKQYELAKKQMSLPGAVIAVELKGGMEEGKRVINNVKLCKLAVSLGDAETLVQHPASMTHSPYTKEEREEAGISDGMIRIAVGLENIEDIISDLDQALKTIC
>Annotree@>NZ_CXTY01000003.1_231@RS_GCF_001404055.1@p__Proteobacteria
MSTAKGFASRAIHHAYKPQDNEGALTPPLHLTSTFVFETAEAGGEMFAGERAGHIYSRISNPTLDLLERRIAELEGAEAGLALSSGMGAITATLWTLVAPGDEIIVDETLYGCTFAFMRHGLTKFGIKISHVDMTNPENLCAAISDKTRVVYFETPANPNMRLVDIERISEISHEAGATVVVDNTYATPYLTRPVEMGADIVLHSATKYLGGHGDVVAGLVVGNEEQISEIRLVGMKDMTGAVMAPFNALLIMRGLKTLALRMDRHCSSAQKVAEWLEDHPAVSKVHFPGLESFEQHGLATRQMTQPGGMIAFELEGGLEAGTGMMNALQMIQRAVSLGDAETLIQHPASMTHSTYTPEERAAHGISDGLVRLSVGLEDLDDILDDLKQAMPDVVVANAA
>Annotree@>NZ_CXWE01000002.1_324@RS_GCF_001404515.1@p__Proteobacteria
MSRAKGFASRAIHHGYEPRDNEGALTPPLHLTSTFVFETAEAGGELFAGERSGHVYSRISNPTLDLLEQRIAELEGAEAGLALSSGMGAITSTLWTLVGPGDEIIVDKTLYGCTFAFMRHGLSRFGVKISHVDMTDPENLRAAISETTRVVYFETPANPNMRLVDIARIADIAHEAGATVVVDNTYATPYLTRPIEMGADIVLHSATKYLGGHGDVVAGLVVGNCEQIGEIRLVGMKDMTGAVMAPFNALLILRGLKTLALRMDRHCATAQRVAEWLETHPAVCKVHFPGLESFEQHELAERQMDQPGGMIAFELEGGLQAGREMMNALLMIQRAVSLGDAETLIQHPASMTHSTYTPEERAEHGISDGLVRLSVGLEDLNDILDDLNQAMPSKPVAAAA
>Annotree@>NZ_LHUP01000065.1_12@RS_GCF_001411535.1@p__Proteobacteria
MTRTLATGFSTRAIHHGYNPADHQGALVPPIHTSATFAFPDVAYGARCFAGEEPGYFYTRIANPTLALLEGRLASLEQGAGAVVFGSGMGSITATLWSMLEPGDEILADLTLYGCTFSFLHNGLGRFGVSVRHVDMTDPAHVAAALSQKTRVVYLETPANPNMRLVDIAAVSALAHAQGAKVVVDNTYCTPYLQQPLLLGADVSVHSMTKYLGGHGDLTAGAAVFADAELAQRVRLYGLKDMTGAVMSAQDAHLVMRGLKTLALRMDRHCQSAQNVAEFIAAHPAAAAVHYPGLPSFAQHALAKQQMRQMGGMIAFELRGGLQAGVRFMDALQLVTRAVSLGDAETLAQHPASMTHSTYTPEQRAAHGIAEGLVRLSVGLEDLDDLLADIGQALDLVQALDFKADSTTGKTAAAAAPSCNAPA
>Annotree@>NZ_CP013002.1_2910@RS_GCF_001414055.1@p__Proteobacteria
MARDLIETGFSTRAIHAGYDPADEHGALTPPVHLTSTFAFDSAEAGGEMFAGTRPGHFYSRISNPTTDLLERRVASLEGAEAGVATASGMGAITAVMWSFLRAGDEVVTDQTLYGCTFAFMRDGLSRFGITVTQVDMTDMDALAAVVSDKTRIIYFETPANPNMRLVDIAGAAKVARACGAKLVVDNTYATPLLTRPIELGADIVVHSATKYLGGHGDLVGGIAVGGVEDMARVRLTGVKDMTGAVMSPFTAFLVMRGLKTLALRMRQHCTSAASVATWLESHPAVTRVFYPGLKSFDQHALAQRQMALPGGMMAFELAGGHEAGVAMMNRLTLIRRAVSLGDAETLIQHPASMTHSTYSAEERAAAGIGEGLVRLSVGLEDVADILADLATALSPHAALSPVPEARKVNVAAP
>Annotree@>NZ_LIPW01000001.1_277@RS_GCF_001418345.1@p__Proteobacteria
MRTKDNNKPQWQPATITIHGGKTRDEHGALVAPLYQTATFSFENTAQGSARFAGEEAGYIYSRLGNPTVTELEQRVAALEGYPAAAAAATGMGAVSASMMAFLAHGDHVLVSDAIYGCSFALFSHLFTRFGIQVDFVDMSDLEKTASAMRDNTKLVFLESPVNPHLKVINIAAVAKIAHNKGARLVVDNTFMTPLLQQPKLQGADLVLHSATKYLNGHGDVVAGIVCGSEEDIELIKLTTLKDMGATMSPHDAWLILRGLKTLDVRMERHCTNAVKVAEYLREQPLVKTIFFPGFADHPAQQLMGTQMHGAGAVIAFELHGDLNTARLLLDSLQLITIAVSLGDAETLIQHPASMTHSPYTPEARAAAGISDTLIRISVGLEAVSDIIADLEQAFAACCNSNTQNNEEQVKYG
>Annotree@>NZ_LJIX01000006.1_3934@RS_GCF_001420595.1@p__Firmicutes
MTETNPTKIETKVIHEGYNSEKYSGSLAPPLFQTSTFTFETAEQGERRFAGEEEGYIYSRLGNPTVTMLEERMAALENGEAALAFSSGMAGVSAILLGLTKTGDHILCSQGVYGCTFGLLEMMNEKYNISHDFSAMESREQLLQAIRPETVCIYVETPINPTMKLVDLQMIAEVGRDKGIPVVVDNTFCSPYLQNPITLGCDVVIHSATKYICGHGDVIAGIAVGKKEFIGRIALTTQKDIGGVISPFDAWLLLRGLKTLAVRMDRHCENAEKLAGFLISHPKVSKVFYPGDEQNPDFPIAQKQMRKPGGLISFTLNGNKTTAQALMNELNLIKIAVSLGDAETLIQHPATMTHAVVPKESRERMGIDDTLLRLSVGLESWEDIRSDLEEALNKI
>Annotree@>NZ_LJIZ01000032.1_16@RS_GCF_001420605.1@p__Firmicutes
MKKNQFDTKLIHEGYKTSEYHGSLTPPLFHTSTYTFPTAQHGEQSFAGEKDDFIYSRLGNPTVQILEERMAALEEGEVALAFGSGMAAVSATIFSLISTGDHILCSKGIYGCTYGFLEMLESKFGIEHNFCEMDTEEEIHNLIQENTKVIFIETPINPTMKVIDIEMVVEVAKNNNITVVVDNTFCSPYLQKPLTLGCDIVLHSATKYISGHGDVVAGIVVCKTKELADRMTPIRKDIGAIMSPFDAWLLLRGLKTLAVRMDRQCENAKKVVSFLQSHPMIKEVFYPGDFKNQNYFIASKQMKKGGGVFAFTFDGTKEETQEFINHLDMIKIAVSLGDTETLVQHPATMTHAVVPKELREKMGITENMLRMSVGLEAWEDIVADLQQALLKSNSNTVC
>Annotree@>NZ_LJJB01000007.1_515@RS_GCF_001420695.1@p__Firmicutes
MNQNQIMHRQKKQGLSTTAIHAGYHSDPQTGALATPIYQTSTFVFSSTEEGAKRFSGEEAGYIYSRLGNPTITVLEEKMAALEKAEAGLAFASGMAAVSSILMALVRTGDHILGTKGLYGCTYGLLTLMKDRFAVNYSLCDMTDEDSIRQMLQPTTRVIYVETPINPTMELVDLKLVVKIAKEIDAYVVVDNTFMSPYLQRPIEYGCDIVIHSATKFIGGHGDVIAGVAVGPKSIMDSIRMTTQKDMGGILAPFDAYLLIRGLKTLGVRMDRHCENGQRVAEFLHNHPKVAIVHYPGLPHFPQYELACEQMDGFGGLLAFELEGGMEAGIRMMNNVRLCKRAVSLGDVDSLIQHPASMTHSVIPAEERWKMGITDGLIRLSVGIEDVEDIIDDLDAALSFA
>Annotree@>NZ_AZGA01000005.1_12@RS_GCF_001436375.1@p__Firmicutes
MTKEYGFSTQQIHAGHLKNSAGALTSPIYQSSTFVFDNAQQGANRFAGEEDGFIYTRLGNPTEQEIELKLAALEGAEAALFTASGMGAISATMHTFLQSGDHVISSEVVYGCTHALFDEGLRKYGIDFAFVDTTKTDAIVKNIKPNTKMIYIETPANPTLDISDIQAIAAIAHEHDLLFVVDNTFCTPYLQRPIELGADLAVYSATKYINGHGDVVAGAGTGKQDMIDQIRMVGLKDMTGSVISPFDAFLVNRGMKTLSLRMDRHVQNAQKIVEFLESEAKVQQIFYPGNPNFAGYAVAQQQMSQPGAMIAFDLKGGRAAGEKFINSVELMSLAVSLGDAETLIEHPASMTHSTYSEADLKQAGISQGLIRVSAGLEDAADLINDMAQAFAKLDTVIPVS
>Annotree@>NZ_LMBX01000003.1_129@RS_GCF_001439605.1@p__Firmicutes
MPERNPIKIETKVIHEGYNSEKYSGSLAPPIFQTSTFTFETAEQGERRFAGDEEGYIYSRLGNPTVTMLEERMASLENGEAALAFSSGMAAASAILLGLTKTGDHILCSQGVYGCTFGLLELMNEKYKISHDFSAMESREQLLQAIRSETVCIYVETPINPTMRLVDLQMIAEVGKEKGIPVVVDNTFCSPYLQNPITLGCDVVIHSATKYICGHGDVIAGIAVGKNEFIRKIALTTQKDIGGVISPFDAWLLLRGLKTLAVRMDRHCENAEKLADFLISHPKVANVFYPGDKQNPDFSIAQKQMRKPGGLISFTLNGNKATAQALMDELKLIKIAVSLGDAETLIQHPATMTHAVVPKESREIMGIDDTLLRLSVGLESWEDIRNDLEQALTKI
>Annotree@>NZ_LMBY01000003.1_368@RS_GCF_001439625.1@p__Firmicutes
MKEKKAIKFETKVIHEGYDAHKHSGSLVPPIFQTSTFIFESAQQGEKRFAGEEEGFIYSRLGNPTVKMLEERIAALENGEAALAFGSGMAAVSAVLIAMTNTGDHILCSQGIYGCTFGLLEMMNEKYKITHDFSAMETREQLLEAIRTETVCIYVETPINPTMKLVDLQMVAEVAKEKGIPVVVDNTFCSPYLQNPISLGCDVVIHSATKYICGHGDVIAGLVVGTKEFISKVAMTTQKDIGGVISPFDAWLLLRGLKSLAVRMDRHCENTEKLANYLLEHPKVEKVYYPGDFRNSEYEIAQKQMRKPGGMISFTLKGNKETAQSFMNNLEMIKIAVSLGDAETLIQHPATMTHAVVPRESRKNMGIDDSLLRLSVGLESWEDMRDDLEQALEKI
>Annotree@>NZ_JYLH01000020.1_27@RS_GCF_001439685.1@p__Proteobacteria
MNNKHPASGFSTRAIHHGYDPKDHHGALVPPIYLSATFAFPTAEYGAACFAGEASGHFYTRISNPTLALLESRMASLENGEAAVAFSSGMGAIAATFWTLLRPGDEIIVSQTLYGCTFALLHHGIGEFGIQVRHVDLTDLAALQAALSPATRMIYCETPANPNLRLIDIAAVAELAHRQPNITLVVDNTYCTPYLQRPLELGADVVVHSATKYLSGHGDITAGIAVSSHALAQRIRLQGLKDLTGAVMSPQDASLLMRGLKTLALRMDRHCSSAQAVAEALQTHPAVQWVTYPGLRSFPQYELAKRQMKLPGGMIAFELKGGIEMGRRFMNALHLFTRAVSLGDAESLAQHPASMTHSTYTPEERAQHGISEGLVRLSVGLEDVADLLADVHQALAKCSRPSVRPAATAAHVLR
>Annotree@>NZ_JYLL01000008.1_212@RS_GCF_001439695.1@p__Proteobacteria
MNNKHNAFGFSTRAIHHGYDPKDHHGALVPPIYLSATFAFPTAEYGAACFAGEESGHFYTRISNPTLALLEARMATLENGEAAVAFSSGMGAIAATFWTLLRPGDEVIVSQTLYGCTFALLHHGIAEFGIKVRHVDLTDLDALHAALSPATRMIYCETPANPNLQLVDIAAVATLAHQQPNVIVVVDNTYCTPYLQRPLELGADVVVHSATKYLSGHGDITAGIAVSNHALAQRIRLQGLKDLTGAVMSPQDASLLMRGLKTLALRMDRHCSNAQAVAEALQAHPAVERVTYPGLRSFPQYELAARQMRMSGGMIAFELKGGIATGRRFMNALKLFSRAVSLGDAESLAQHPASMTHSTYTPEERAAHGISEGLVRLSVGLEDIADLLADVQQALTKCLRAAPRATQVVEHAMK
>Annotree@>NZ_JYLN01000006.1_119@RS_GCF_001439735.1@p__Proteobacteria
MNNKHSTCGFSTRAIHHGYDPKDHHGALVPPIYLSATFAFPTVEYGAACFAGEASGHFYTRISNPTLALLESRMATLENGEAAVAFSSGMGAIAATFWTLLRPGDEVIVSQTLYGCTFALLHHGIGEFGIKVRHVDLTDLAALQAALSPATRMIYCETPANPNLRLIDIAAVARLAHQQPNVTVVVDNTYCTPYLQRPLELGADVVVHSATKYLSGHGDITAGIAVSNQAMAQRIRLQGLKDLTGAVMSPQDASLLMRGLKTLALRMDRHCSNAQALAEALQVHPAVESVIYPGLRSFPQYELATRQMKLPGGMIAFELKGGIETGRRFMNALQLFTRAVSLGDAESLAQHPASMTHSTYTPEQLAQHGISEGLVRLSVGLEDVADLLADVDQALAKCARASVRKAAMAPSAVR
>Annotree@>NZ_JYLO01000004.1_34@RS_GCF_001439845.1@p__Proteobacteria
MHTKHTSFGFSTRAIHHGYDPLDHHGALVPPIYLSATFAFPTVEYGAACFAGEASGHFYTRISNPTLALLESRMASLENGEAAVAFSSGMGAIAATFWTLLRPGDEIIVSQTLYGCTFALLHHGLGEFGIKVRHVDLTDLAALQAAFSPATRMVYCETPANPTLRLIDIAAVAELAHQQPNITVVVDNTYCTPYLQRPLELGADVVVHSATKYLSGHGDITAGIAVSNQALAQRIRLQGLKDLTGAVMSPQDAALLMRGLKTLGLRMDRHCSNAQAVAEALQAHPAVQWVTYPGLRSFPQYELANRQMKLPGGMIAFELKGGIETGQRFMNALQLFTRAVSLGDAESLAQHPASMTHSTYTPEQRAQHGISEGLVRLSVGLEDVADLLADIQQALAKCNGANLRPTTTAAYALK
>Annotree@>NZ_LMBW01000009.1_96@RS_GCF_001439915.1@p__Firmicutes
MNNESKNFDTLAIHGGGSTSPNGSLTPPLYQTSTFTFESAEQGEARFAGTEEGYIYSRLGNPTVKLLEERIAILEGGEAGLSFGSGMAAVSAVLMALTKSGDHILCSQGLYGCTFGLLQMMKEKYNINHDLSDMDDEEEILSKITSNTKLIYIETPINPTMKLIDLQKVVKIAKQHHIPVVVDNTFCSPYLQQPIKLGCDIVIHSATKYIGGHGDAIAGLVIGKKDFIQQVTMTTKKDIGGIMSPFDAWLLLRGLKTLPVRMDRHCDNTEKIASLLKEHKNVEQTFYPGDFENPGYEIMKKQMCKPGGLISFTIKGSKKDAQNILNRLKLIKIAVSLGDTETLIQHPATMTHAVVPEEARLKMGITDQLIRLSVGLEAWEDIWEDLHQALND
>Annotree@>NZ_LMBV01000009.1_139@RS_GCF_001439925.1@p__Firmicutes
MADKHKQFETAVIHEGYDSKKHLGSLATPLFQTSTFTFETAEQGERRFAGLEDGFIYSRLGNPTVQVLEEKIAALEGGEAGLAFGSGMAAVSAVLFALTKTDDHILCSQGLYGCTFGLLQLMKDKYRIAHDFCEMDAEEHVRQMIRPETTCIYVETPINPTMKIIDLQMVVRVAKEFNVTVVVDNTFSTPYLQRPLEYGCDIVLHSATKYLCGHGDVVAGLVVGSKDFMNHVAGTTQKDIGGIISPFDAWLLLRGLKTLPVRMDRHSANAMEIFRELKKHPKVKKVYYPGDEAHEDHYIMEKQMKHGGGIISFELYGTKGEAQEFLNKLQLIKIAVSLGDAETLIQHPATMTHSAVPEESRRQMGISDQLIRLSVGLEAWQDIWDDLQQAL
>Annotree@>NZ_LJYX01000017.1_266@RS_GCF_001440345.1@p__Proteobacteria
MTKFKSSNIETKAIHAGRIDDTQFGSLATPLYQTSTFIFDNAKQGGDRFSGQSEGYIYTRLGNPTTRQLEQRVAAMECMEDAAATATGMAAVSAALLTNLQAGDHMISSKAVYGCSFALMSHMLKKFNIEVTFVDMTEPENIKAAIKENTKLIFLETPINPNLVVLDLEKICAIAKEYKLLSIVDNTFLTPVLQQPAKFGADIVVHSATKYLNGHGDVVAGIVCASFEMINEIKMTTLKDIGATISPHDAWLIIRGLKTLPIRMDRHCSNAQTVAEFLEQHPMVKEVYYPGLKSHSGYKFIGKQMKAAGGVIAFELNTDLTGGTTFIDAMELFSIAVSLGDAESLIQHPASMTHSPYTPEERAEAGISDSLIRISVGLEHVDDLIADLSQALAQVTKGKADNVTPITKTSNAA
>Annotree@>NZ_CP013187.1_2498@RS_GCF_001444405.1@p__Proteobacteria
[truncated: 466,941 more chars]
